# Supplementary material for: Discovery of diverse chimeric peptides in a eukaryotic proteome sets the stage for experimental validation of the mosaic translation hypothesis
Source: Comput Struct Biotechnol J. 2025 Sep 12;27:4048–64. doi: 10.1016/j.csbj.2025.09.019 (PMC12481079; doi:10.1016/j.csbj.2025.09.019)
Supplement: Supplementary file 1 — Supplementary material [file mmc1.zip]

Archive with 41 entries (40 files):
- Supplementary Datasets/
- Supplementary Datasets/Supplementary Dataset S1 Master table.xlsx
- Supplementary Datasets/Supplementary Dataset S10 Beta sheets vs PRF value.xlsx
- Supplementary Datasets/Supplementary Dataset S11 Overlapping genes.pdf
- Supplementary Datasets/Supplementary Dataset S12 Nucleotide alignments of random RNA samples.xlsx
- Supplementary Datasets/Supplementary Dataset S13 Homology groups 1 to 10.xlsx
- Supplementary Datasets/Supplementary Dataset S14 Alignments among 34 primary-source transcripts with detectable similarity.pdf
- Supplementary Datasets/Supplementary Dataset S15 Summary on sequences with shared subjects in the BLASTN analysis.xlsx
- Supplementary Datasets/Supplementary Dataset S16 Sequences with shared subjects in the BLASTN analysis.xlsx
- Supplementary Datasets/Supplementary Dataset S17 Selected RNA-Seq runs.xlsx
- Supplementary Datasets/Supplementary Dataset S18 Details of the RNA-Seq analysis.xlsx
- Supplementary Datasets/Supplementary Dataset S19 RNA-Seq read alignments.pdf
- Supplementary Datasets/Supplementary Dataset S2 Graphical summary.pdf
- Supplementary Datasets/Supplementary Dataset S20 RNA-Seq reads with exact matches in more than one run.xlsx
- Supplementary Datasets/Supplementary Dataset S21 Sequencing adapters and primers.fasta
- Supplementary Datasets/Supplementary Dataset S22 Non-repeat-element alternative chimeric sources.xlsx
- Supplementary Datasets/Supplementary Dataset S23 Repeat-element alternative chimeric sources.xlsx
- Supplementary Datasets/Supplementary Dataset S24 Summary on alternative sources of chimeric peptides.xlsx
- Supplementary Datasets/Supplementary Dataset S25 Non-overlapping repeat elements.xlsx
- Supplementary Datasets/Supplementary Dataset S26 Expression profiles of non-overlapping repeat elements.pdf
- Supplementary Datasets/Supplementary Dataset S27 Expression profiles of 156 primary-source transcripts.pdf
- Supplementary Datasets/Supplementary Dataset S28 Alternative-source transcripts associated with multiple PRF events.pdf
- Supplementary Datasets/Supplementary Dataset S29 Summary on the most relevant statistically significant observations.xlsx
- Supplementary Datasets/Supplementary Dataset S3 Relevant sequences with detailed annotation.rar
- Supplementary Datasets/Supplementary Dataset S30 Summary on the most relevant statistically significant associations.xlsx
- Supplementary Datasets/Supplementary Dataset S31 Alignments of rRNA transcripts with known rRNA-like mRNA transcripts.pdf
- Supplementary Datasets/Supplementary Dataset S32 All chimeric protein models (redundant).fasta
- Supplementary Datasets/Supplementary Dataset S33 All chimeric protein models (unique).fasta
- Supplementary Datasets/Supplementary Dataset S34 Chimeric proteins modeled with conserved altProts (redundant).fasta
- Supplementary Datasets/Supplementary Dataset S35 Chimeric proteins modeled with MS-supported altProts (redundant).fasta
- Supplementary Datasets/Supplementary Dataset S36 MS reports and certificates of analysis.rar
- Supplementary Datasets/Supplementary Dataset S4 Primary-source transcripts associated with multiple PRF events.pdf
- Supplementary Datasets/Supplementary Dataset S5 Mosaic proteins.pdf
- Supplementary Datasets/Supplementary Dataset S6 Folding of mosaic proteins.rar
- Supplementary Datasets/Supplementary Dataset S7 Folding of chimeric protein models Part 1.pdf
- Supplementary Datasets/Supplementary Dataset S7 Folding of chimeric protein models Part 2.pdf
- Supplementary Datasets/Supplementary Dataset S7 Folding of chimeric protein models Part 3.pdf
- Supplementary Datasets/Supplementary Dataset S7 Folding of chimeric protein models Part 4 Alpha-helices only.pdf
- Supplementary Datasets/Supplementary Dataset S7 Folding of chimeric protein models Part 5 Beta-sheets only.pdf
- Supplementary Datasets/Supplementary Dataset S8 Alpha helices vs PRF value.xlsx
- Supplementary Datasets/Supplementary Dataset S9 Alpha helices inside only vs PRF value.xlsx
