# Supplementary material for: Discovery of diverse chimeric peptides in a eukaryotic proteome sets the stage for experimental validation of the mosaic translation hypothesis
Source: Comput Struct Biotechnol J. 2025 Sep 12;27:4048–64. doi: 10.1016/j.csbj.2025.09.019 (PMC12481079; doi:10.1016/j.csbj.2025.09.019)
Supplement: Supplementary file 1 — Supplementary material [file mmc1.zip › Supplementary Datasets/Supplementary Dataset S16 Sequences with shared subjects in the BLASTN analysis.xlsx]

## Sheet: mRNA
CP1	CP2	CP3	CP4	CP5	CP6	CP7	CP8	CP9	CP10	CP11	CP12	CP13	CP14	CP15	CP16_17_18	CP19	CP20	CP21	CP22	CP23_24	CP25	CP26	CP27	CP28	CP29	CP30	CP31	CP32	CP33	CP34	CP35	CP36	CP37	CP38	CP39	CP40	CP41	CP42	CP43	CP44	CP45	CP46	CP47	CP48	CP49	CP50	CP51	CP52	CP53
MtrunA17_Chr0c01g0488941	MtrunA17_Chr0c28g0493941	MtrunA17_Chr1g0148371	MtrunA17_Chr1g0149991	MtrunA17_Chr1g0150571	MtrunA17_Chr1g0152521	MtrunA17_Chr1g0153001	MtrunA17_Chr0c28g0493931	MtrunA17_Chr1g0157791	MtrunA17_Chr1g0162091	MtrunA17_Chr1g0149131	MtrunA17_Chr1g0178361	MtrunA17_Chr1g0168531	MtrunA17_Chr1g0182591	MtrunA17_Chr1g0151061	MtrunA17_Chr1g0183891	MtrunA17_Chr0c12g0493661	MtrunA17_Chr1g0161321	MtrunA17_Chr1g0175711	MtrunA17_Chr1g0191931	MtrunA17_Chr1g0150331	MtrunA17_Chr1g0161331	MtrunA17_Chr1g0205601	MtrunA17_Chr1g0207811	MtrunA17_Chr1g0148721	MtrunA17_Chr1g0209791	MtrunA17_Chr1g0169851	MtrunA17_Chr1g0150451	MtrunA17_Chr1g0162911	MtrunA17_Chr2g0283311	MtrunA17_Chr1g0156311	MtrunA17_Chr1g0203181	MtrunA17_Chr2g0298731	MtrunA17_Chr2g0299561	MtrunA17_Chr2g0304891	MtrunA17_Chr2g0305951	MtrunA17_Chr1g0189961	MtrunA17_Chr1g0187311	MtrunA17_Chr1g0182151	MtrunA17_Chr1g0155991	MtrunA17_Chr0c01g0489481	MtrunA17_Chr1g0175381	MtrunA17_Chr1g0196541	MtrunA17_Chr3g0079521	MtrunA17_Chr1g0158361	MtrunA17_Chr1g0150941	MtrunA17_CPg0492514	MtrunA17_Chr3g0096421	MtrunA17_Chr3g0099571	MtrunA17_Chr1g0172541
MtrunA17_Chr0c01g0489051	MtrunA17_Chr0c28g0493951		MtrunA17_Chr2g0314531		MtrunA17_Chr1g0212481	MtrunA17_Chr1g0160571	MtrunA17_Chr1g0148291	MtrunA17_Chr1g0157811	MtrunA17_Chr1g0162101	MtrunA17_Chr1g0164581	MtrunA17_Chr4g0017941	MtrunA17_Chr1g0181761		MtrunA17_Chr1g0164241	MtrunA17_Chr1g0185811	MtrunA17_Chr1g0185871	MtrunA17_Chr1g0161331	MtrunA17_Chr1g0191411	MtrunA17_Chr1g0198091	MtrunA17_Chr1g0156411	MtrunA17_Chr1g0161341	MtrunA17_Chr5g0394361	MtrunA17_Chr3g0116381	MtrunA17_Chr1g0193281		MtrunA17_Chr1g0169861	MtrunA17_Chr1g0212961	MtrunA17_Chr1g0167951	MtrunA17_Chr2g0310131	MtrunA17_Chr1g0156321	MtrunA17_Chr2g0292921	MtrunA17_Chr2g0298741	MtrunA17_Chr4g0041231	MtrunA17_Chr6g0449571	MtrunA17_Chr2g0310601	MtrunA17_Chr2g0309251	MtrunA17_Chr2g0310041	MtrunA17_Chr1g0191851	MtrunA17_Chr2g0316291	MtrunA17_Chr0c28g0493931	MtrunA17_Chr1g0175391	MtrunA17_Chr1g0207551	MtrunA17_Chr5g0393451	MtrunA17_Chr1g0159371	MtrunA17_Chr2g0299354	MtrunA17_Chr3g0090924	MtrunA17_Chr3g0143331	MtrunA17_Chr3g0099591	MtrunA17_Chr1g0172811
MtrunA17_Chr5g0421771	MtrunA17_Chr0c28g0493961		MtrunA17_Chr3g0090641		MtrunA17_Chr3g0119391	MtrunA17_Chr4g0010181	MtrunA17_Chr1g0155061	MtrunA17_Chr1g0157861	MtrunA17_Chr1g0162111	MtrunA17_Chr1g0164591		MtrunA17_Chr5g0407811		MtrunA17_Chr1g0164251	MtrunA17_Chr1g0185821	MtrunA17_Chr4g0076991	MtrunA17_Chr1g0161341	MtrunA17_Chr1g0191421	MtrunA17_Chr4g0066971	MtrunA17_Chr1g0156421	MtrunA17_Chr1g0169661		MtrunA17_Chr3g0116391	MtrunA17_Chr1g0207921		MtrunA17_Chr1g0210521	MtrunA17_Chr3g0126511	MtrunA17_Chr2g0314531	MtrunA17_Chr4g0036921	MtrunA17_Chr1g0199681	MtrunA17_Chr3g0142731		MtrunA17_Chr4g0041241		MtrunA17_Chr2g0310611	MtrunA17_Chr2g0314451	MtrunA17_Chr2g0322641	MtrunA17_Chr1g0192481	MtrunA17_Chr3g0091011	MtrunA17_Chr1g0147111	MtrunA17_Chr2g0278591	MtrunA17_Chr2g0329031		MtrunA17_Chr1g0163881	MtrunA17_Chr2g0299371	MtrunA17_Chr3g0091671	MtrunA17_Chr3g0143341	MtrunA17_Chr3g0100221	MtrunA17_Chr1g0172831
MtrunA17_Chr5g0421781	MtrunA17_Chr1g0212381		MtrunA17_Chr3g0133151			MtrunA17_Chr5g0414751	MtrunA17_Chr1g0155251	MtrunA17_Chr1g0157881	MtrunA17_Chr1g0162121	MtrunA17_Chr1g0164611				MtrunA17_Chr1g0164261	MtrunA17_Chr1g0185841		MtrunA17_Chr1g0169661	MtrunA17_Chr1g0207931		MtrunA17_Chr1g0193591	MtrunA17_Chr1g0190571			MtrunA17_Chr4g0004891		MtrunA17_Chr2g0291651	MtrunA17_Chr3g0136711	MtrunA17_Chr3g0090641	MtrunA17_Chr4g0073281	MtrunA17_Chr2g0276781	MtrunA17_Chr3g0142741		MtrunA17_Chr4g0041271		MtrunA17_Chr2g0310621	MtrunA17_Chr2g0314461	MtrunA17_Chr4g0024571	MtrunA17_Chr1g0195111	MtrunA17_Chr3g0091021	MtrunA17_Chr1g0154531	MtrunA17_Chr2g0328091	MtrunA17_Chr3g0080351		MtrunA17_Chr1g0181421	MtrunA17_Chr3g0091141	MtrunA17_Chr3g0094604	MtrunA17_Chr7g0270811	MtrunA17_Chr3g0100261	MtrunA17_Chr2g0298291
MtrunA17_Chr5g0421821	MtrunA17_Chr4g0064901		MtrunA17_Chr4g0031751			MtrunA17_Chr6g0460161	MtrunA17_Chr1g0171111	MtrunA17_Chr1g0157911	MtrunA17_Chr1g0162141	MtrunA17_Chr1g0164631				MtrunA17_Chr1g0164271	MtrunA17_Chr7g0261321		MtrunA17_Chr1g0190571	MtrunA17_Chr1g0207941		MtrunA17_Chr1g0196251	MtrunA17_Chr1g0201431			MtrunA17_Chr4g0055111		MtrunA17_Chr4g0010211	MtrunA17_Chr7g0274011	MtrunA17_Chr3g0106881	MtrunA17_Chr5g0398961	MtrunA17_Chr2g0282961	MtrunA17_Chr4g0007371		MtrunA17_Chr4g0041431			MtrunA17_Chr2g0314471	MtrunA17_Chr4g0064441	MtrunA17_Chr1g0200211	MtrunA17_Chr3g0123111	MtrunA17_Chr1g0154541	MtrunA17_Chr3g0129641			MtrunA17_Chr3g0083161	MtrunA17_Chr3g0141981	MtrunA17_Chr3g0094654	MtrunA17_Chr8g0367734	MtrunA17_Chr5g0439121	MtrunA17_Chr2g0298301
MtrunA17_Chr5g0421871	MtrunA17_Chr4g0064911		MtrunA17_Chr4g0064671			MtrunA17_Chr6g0481081	MtrunA17_Chr1g0205221	MtrunA17_Chr1g0157931		MtrunA17_Chr2g0298541				MtrunA17_Chr1g0164281			MtrunA17_Chr1g0201431	MtrunA17_Chr1g0210131		MtrunA17_Chr1g0200071	MtrunA17_Chr1g0202001			MtrunA17_Chr5g0421731		MtrunA17_Chr4g0010271		MtrunA17_Chr4g0031751	MtrunA17_Chr5g0405281	MtrunA17_Chr2g0285461	MtrunA17_Chr4g0008361		MtrunA17_Chr4g0041441			MtrunA17_Chr2g0326371	MtrunA17_Chr5g0406041	MtrunA17_Chr2g0280421	MtrunA17_Chr4g0051651	MtrunA17_Chr1g0155061	MtrunA17_Chr5g0427591			MtrunA17_Chr3g0083791	MtrunA17_Chr4g0020621	MtrunA17_Chr4g0015984		MtrunA17_Chr6g0482441	MtrunA17_Chr2g0298531
MtrunA17_Chr5g0421911	MtrunA17_Chr4g0064921		MtrunA17_Chr4g0064681				MtrunA17_Chr2g0296221	MtrunA17_Chr1g0157951		MtrunA17_Chr2g0324011				MtrunA17_Chr1g0164291			MtrunA17_Chr1g0201441	MtrunA17_Chr2g0285721		MtrunA17_Chr1g0200091	MtrunA17_Chr1g0202171			MtrunA17_Chr5g0423431		MtrunA17_Chr4g0043521		MtrunA17_Chr4g0047941	MtrunA17_Chr5g0440241	MtrunA17_Chr2g0301251	MtrunA17_Chr4g0008401		MtrunA17_Chr4g0041611			MtrunA17_Chr3g0117271		MtrunA17_Chr2g0312631	MtrunA17_Chr4g0071021	MtrunA17_Chr1g0155251	MtrunA17_Chr6g0448881			MtrunA17_Chr3g0083801	MtrunA17_Chr4g0071111	MtrunA17_Chr4g0017184		MtrunA17_Chr8g0360991	MtrunA17_Chr2g0299561
MtrunA17_Chr5g0422031	MtrunA17_Chr7g0238161		MtrunA17_Chr5g0397091				MtrunA17_Chr2g0302161	MtrunA17_Chr1g0157971		MtrunA17_Chr3g0078341				MtrunA17_Chr1g0164931			MtrunA17_Chr1g0202001	MtrunA17_Chr2g0286881		MtrunA17_Chr1g0200101	MtrunA17_Chr1g0202191			MtrunA17_Chr5g0424011		MtrunA17_Chr7g0237561		MtrunA17_Chr4g0047951	MtrunA17_Chr7g0223891	MtrunA17_Chr2g0316801	MtrunA17_Chr4g0051631		MtrunA17_Chr4g0041931			MtrunA17_Chr3g0129891		MtrunA17_Chr2g0319271	MtrunA17_Chr6g0456121	MtrunA17_Chr1g0155981	MtrunA17_Chr7g0223901			MtrunA17_Chr3g0090051	MtrunA17_Chr4g0071121	MtrunA17_Chr8g0389571			MtrunA17_Chr2g0330121
MtrunA17_Chr5g0422111			MtrunA17_Chr5g0430971				MtrunA17_Chr2g0303951	MtrunA17_Chr1g0157991		MtrunA17_Chr3g0078351				MtrunA17_Chr1g0183001			MtrunA17_Chr1g0202011	MtrunA17_Chr2g0314931		MtrunA17_Chr1g0200111	MtrunA17_Chr2g0284811			MtrunA17_Chr6g0478391				MtrunA17_Chr5g0397091	MtrunA17_Chr7g0247311	MtrunA17_Chr2g0326281	MtrunA17_Chr7g0255791		MtrunA17_Chr4g0041941			MtrunA17_Chr3g0135381		MtrunA17_Chr3g0102921	MtrunA17_Chr6g0456131	MtrunA17_Chr1g0167721	MtrunA17_Chr7g0258721			MtrunA17_Chr3g0097651	MtrunA17_Chr7g0257061				MtrunA17_Chr2g0330131
MtrunA17_Chr5g0422301			MtrunA17_Chr8g0370661				MtrunA17_Chr2g0326801	MtrunA17_Chr1g0158041		MtrunA17_Chr3g0080871				MtrunA17_Chr1g0184391			MtrunA17_Chr1g0202161	MtrunA17_Chr2g0318261		MtrunA17_Chr1g0200121	MtrunA17_Chr2g0284871			MtrunA17_Chr7g0237161				MtrunA17_Chr5g0400291	MtrunA17_Chr7g0264921	MtrunA17_Chr3g0109391	MtrunA17_Chr8g0386781		MtrunA17_Chr4g0041951			MtrunA17_Chr3g0135401		MtrunA17_Chr4g0042061	MtrunA17_Chr6g0467911	MtrunA17_Chr1g0167821	MtrunA17_Chr8g0361001			MtrunA17_Chr3g0098051					MtrunA17_Chr3g0102101
MtrunA17_Chr6g0480891							MtrunA17_Chr3g0091341	MtrunA17_Chr1g0158091		MtrunA17_Chr3g0082101				MtrunA17_Chr1g0184601			MtrunA17_Chr1g0202171	MtrunA17_Chr2g0319971		MtrunA17_Chr1g0200301	MtrunA17_Chr2g0312401			MtrunA17_Chr8g0361581				MtrunA17_Chr5g0430971	MtrunA17_Chr8g0353481	MtrunA17_Chr4g0009751	MtrunA17_Chr8g0393021		MtrunA17_Chr4g0041981			MtrunA17_Chr3g0135431		MtrunA17_Chr4g0049011	MtrunA17_Chr6g0468101	MtrunA17_Chr1g0167991				MtrunA17_Chr3g0101971					MtrunA17_Chr3g0102111
MtrunA17_Chr6g0482171							MtrunA17_Chr3g0103421	MtrunA17_Chr1g0158131		MtrunA17_Chr3g0082121				MtrunA17_Chr1g0190471			MtrunA17_Chr1g0202181	MtrunA17_Chr2g0323551		MtrunA17_Chr1g0204031	MtrunA17_Chr2g0312411							MtrunA17_Chr5g0433431	MtrunA17_Chr8g0376781	MtrunA17_Chr4g0028971			MtrunA17_Chr4g0041991			MtrunA17_Chr4g0044101		MtrunA17_Chr5g0411971	MtrunA17_Chr6g0468121	MtrunA17_Chr1g0171111				MtrunA17_Chr4g0010671					MtrunA17_Chr3g0102121
MtrunA17_Chr7g0229491							MtrunA17_Chr3g0111671	MtrunA17_Chr1g0158141		MtrunA17_Chr3g0082131				MtrunA17_Chr1g0212011			MtrunA17_Chr1g0202191	MtrunA17_Chr3g0081531		MtrunA17_Chr1g0204041	MtrunA17_Chr3g0087421							MtrunA17_Chr7g0221591	MtrunA17_Chr8g0391081	MtrunA17_Chr4g0029671			MtrunA17_Chr4g0042011			MtrunA17_Chr4g0058771		MtrunA17_Chr5g0421521	MtrunA17_Chr6g0468341	MtrunA17_Chr1g0173921				MtrunA17_Chr4g0029611					MtrunA17_Chr3g0102131
MtrunA17_Chr8g0364561							MtrunA17_Chr3g0126041	MtrunA17_Chr1g0158151		MtrunA17_Chr3g0082351				MtrunA17_Chr2g0309291			MtrunA17_Chr2g0284811	MtrunA17_Chr3g0082031		MtrunA17_Chr1g0210931	MtrunA17_Chr3g0106171							MtrunA17_Chr7g0224341		MtrunA17_Chr4g0046371			MtrunA17_Chr6g0464011			MtrunA17_Chr4g0074231		MtrunA17_Chr5g0421591	MtrunA17_Chr6g0468391	MtrunA17_Chr1g0174241				MtrunA17_Chr4g0035841					MtrunA17_Chr3g0102151
							MtrunA17_Chr4g0003861	MtrunA17_Chr1g0158191		MtrunA17_Chr3g0082401				MtrunA17_Chr2g0318501			MtrunA17_Chr2g0284871	MtrunA17_Chr3g0092931		MtrunA17_Chr1g0211481	MtrunA17_Chr4g0022041							MtrunA17_Chr8g0363581		MtrunA17_Chr4g0070181			MtrunA17_Chr6g0485991			MtrunA17_Chr4g0074251		MtrunA17_Chr5g0447041	MtrunA17_Chr6g0468401	MtrunA17_Chr1g0174581				MtrunA17_Chr4g0042891					MtrunA17_Chr3g0102161
							MtrunA17_Chr5g0393611	MtrunA17_Chr1g0158301		MtrunA17_Chr3g0083591				MtrunA17_Chr3g0136341			MtrunA17_Chr2g0312401	MtrunA17_Chr3g0099021		MtrunA17_Chr2g0298371	MtrunA17_Chr4g0022051							MtrunA17_Chr8g0370661		MtrunA17_Chr5g0433301			MtrunA17_Chr6g0486221			MtrunA17_Chr5g0413131		MtrunA17_Chr6g0484501	MtrunA17_Chr6g0468451	MtrunA17_Chr1g0189401				MtrunA17_Chr4g0050321					MtrunA17_Chr3g0102171
							MtrunA17_Chr5g0403291	MtrunA17_Chr1g0158311		MtrunA17_Chr3g0083621				MtrunA17_Chr3g0136351			MtrunA17_Chr2g0312411	MtrunA17_Chr3g0099531		MtrunA17_Chr2g0298381	MtrunA17_Chr4g0022061							MtrunA17_Chr8g0380761		MtrunA17_Chr8g0376771			MtrunA17_Chr6g0486261			MtrunA17_Chr7g0266871		MtrunA17_Chr6g0484511	MtrunA17_Chr6g0471941	MtrunA17_Chr1g0201361				MtrunA17_Chr5g0412071					MtrunA17_Chr3g0102221
							MtrunA17_Chr5g0407161	MtrunA17_Chr1g0158341		MtrunA17_Chr3g0083641				MtrunA17_Chr4g0070771			MtrunA17_Chr3g0087421	MtrunA17_Chr3g0099801		MtrunA17_Chr2g0318281	MtrunA17_Chr4g0022071									MtrunA17_Chr8g0389081			MtrunA17_Chr6g0486271			MtrunA17_Chr7g0266881		MtrunA17_Chr7g0257301	MtrunA17_Chr6g0475491	MtrunA17_Chr1g0201861				MtrunA17_Chr6g0459231					MtrunA17_Chr3g0102231
							MtrunA17_Chr5g0437031	MtrunA17_Chr1g0158351		MtrunA17_Chr3g0083651				MtrunA17_Chr7g0262581			MtrunA17_Chr3g0106171	MtrunA17_Chr3g0107841		MtrunA17_Chr2g0318291	MtrunA17_Chr5g0411301												MtrunA17_Chr6g0486301			MtrunA17_Chr7g0274951		MtrunA17_Chr7g0269681	MtrunA17_Chr7g0218941	MtrunA17_Chr1g0202921				MtrunA17_Chr6g0480461					MtrunA17_Chr3g0102241
							MtrunA17_Chr6g0466621	MtrunA17_Chr1g0158391		MtrunA17_Chr3g0083681				MtrunA17_Chr7g0274361			MtrunA17_Chr4g0004161	MtrunA17_Chr3g0114801		MtrunA17_Chr2g0319341	MtrunA17_Chr5g0420241												MtrunA17_Chr6g0486311			MtrunA17_Chr8g0368161		MtrunA17_Chr7g0269691	MtrunA17_Chr7g0248411	MtrunA17_Chr1g0204231				MtrunA17_Chr7g0215991					MtrunA17_Chr3g0102251
							MtrunA17_Chr6g0468791	MtrunA17_Chr1g0158411		MtrunA17_Chr3g0083721				MtrunA17_Chr7g0274371			MtrunA17_Chr4g0022041	MtrunA17_Chr3g0130021		MtrunA17_Chr2g0319351	MtrunA17_Chr5g0420251												MtrunA17_Chr6g0486361			MtrunA17_Chr8g0368181		MtrunA17_Chr7g0271961	MtrunA17_Chr8g0337891	MtrunA17_Chr1g0205221				MtrunA17_Chr7g0216051					MtrunA17_Chr3g0102261
							MtrunA17_Chr8g0351541	MtrunA17_Chr1g0158441		MtrunA17_Chr3g0083751				MtrunA17_Chr7g0274381			MtrunA17_Chr4g0022051	MtrunA17_Chr4g0006131		MtrunA17_Chr4g0005781	MtrunA17_Chr5g0420301												MtrunA17_Chr6g0486451			MtrunA17_Chr8g0368231		MtrunA17_Chr7g0272871	MtrunA17_Chr8g0338251	MtrunA17_Chr1g0207861				MtrunA17_Chr7g0216121					MtrunA17_Chr3g0102271
							MtrunA17_Chr8g0357471	MtrunA17_Chr1g0158481		MtrunA17_Chr3g0084811				MtrunA17_Chr8g0360791			MtrunA17_Chr4g0022061	MtrunA17_Chr4g0010671		MtrunA17_Chr4g0026961	MtrunA17_Chr5g0420311												MtrunA17_Chr6g0486471			MtrunA17_Chr8g0368241		MtrunA17_Chr8g0369881	MtrunA17_Chr8g0338261	MtrunA17_Chr2g0280851				MtrunA17_Chr7g0256491					MtrunA17_Chr3g0102281
							MtrunA17_Chr8g0358571	MtrunA17_Chr1g0158491		MtrunA17_Chr3g0084821							MtrunA17_Chr4g0022071	MtrunA17_Chr4g0011531		MtrunA17_Chr4g0026971	MtrunA17_Chr5g0429421												MtrunA17_Chr6g0486481			MtrunA17_Chr8g0368291		MtrunA17_Chr8g0390991	MtrunA17_Chr8g0338361	MtrunA17_Chr2g0281421				MtrunA17_Chr7g0258631					MtrunA17_Chr3g0104861
							MtrunA17_Chr8g0375221	MtrunA17_Chr1g0158531		MtrunA17_Chr3g0089471							MtrunA17_Chr5g0411301	MtrunA17_Chr4g0013891		MtrunA17_Chr4g0026981	MtrunA17_Chr5g0439451												MtrunA17_Chr6g0486521			MtrunA17_Chr8g0368351			MtrunA17_Chr8g0338391	MtrunA17_Chr2g0282951				MtrunA17_Chr7g0260001					MtrunA17_Chr3g0118981
							MtrunA17_Chr8g0376461	MtrunA17_Chr1g0158541		MtrunA17_Chr3g0089591							MtrunA17_Chr5g0420241	MtrunA17_Chr4g0013931		MtrunA17_Chr5g0415391	MtrunA17_Chr5g0439461												MtrunA17_Chr6g0486531			MtrunA17_Chr8g0368361			MtrunA17_Chr8g0338421	MtrunA17_Chr2g0290021				MtrunA17_Chr7g0264121					MtrunA17_Chr3g0119001
								MtrunA17_Chr1g0158571		MtrunA17_Chr3g0091951							MtrunA17_Chr5g0420291	MtrunA17_Chr4g0013951		MtrunA17_Chr6g0458091	MtrunA17_Chr5g0439471												MtrunA17_Chr6g0486731			MtrunA17_Chr8g0380511			MtrunA17_Chr8g0338431	MtrunA17_Chr2g0293681				MtrunA17_Chr8g0345481					MtrunA17_Chr4g0005101
								MtrunA17_Chr1g0158611		MtrunA17_Chr3g0091971							MtrunA17_Chr5g0420301	MtrunA17_Chr4g0019721		MtrunA17_Chr6g0458101	MtrunA17_Chr6g0463251																		MtrunA17_Chr8g0338621	MtrunA17_Chr2g0296221				MtrunA17_Chr8g0356551					MtrunA17_Chr4g0005261
								MtrunA17_Chr1g0158631		MtrunA17_Chr4g0008461							MtrunA17_Chr5g0420311	MtrunA17_Chr4g0024731		MtrunA17_Chr6g0458111	MtrunA17_Chr6g0463281																		MtrunA17_Chr8g0338671	MtrunA17_Chr2g0302161				MtrunA17_Chr8g0362101					MtrunA17_Chr4g0005281
								MtrunA17_Chr1g0158641		MtrunA17_Chr5g0401121							MtrunA17_Chr5g0429421	MtrunA17_Chr4g0029411		MtrunA17_Chr7g0261791	MtrunA17_Chr6g0463291																		MtrunA17_Chr8g0338681	MtrunA17_Chr2g0303951				MtrunA17_Chr8g0369981					MtrunA17_Chr4g0005291
								MtrunA17_Chr1g0158651		MtrunA17_Chr7g0272461							MtrunA17_Chr5g0436581	MtrunA17_Chr4g0029481		MtrunA17_Chr7g0261801	MtrunA17_Chr6g0463301																		MtrunA17_Chr8g0338861	MtrunA17_Chr2g0304301									MtrunA17_Chr4g0005341
								MtrunA17_Chr1g0158661		MtrunA17_Chr8g0356251							MtrunA17_Chr5g0439451	MtrunA17_Chr4g0029771		MtrunA17_Chr8g0336511	MtrunA17_Chr6g0464631																		MtrunA17_Chr8g0338871	MtrunA17_Chr2g0304461									MtrunA17_Chr4g0005351
								MtrunA17_Chr1g0158691									MtrunA17_Chr5g0439461	MtrunA17_Chr4g0035341		MtrunA17_Chr8g0340361	MtrunA17_Chr6g0465151																		MtrunA17_Chr8g0346831	MtrunA17_Chr2g0304971									MtrunA17_Chr4g0005371
								MtrunA17_Chr1g0158701									MtrunA17_Chr5g0439511	MtrunA17_Chr4g0035351		MtrunA17_Chr8g0340371	MtrunA17_Chr6g0465171																		MtrunA17_Chr8g0351821	MtrunA17_Chr2g0306811									MtrunA17_Chr4g0005381
								MtrunA17_Chr1g0158711									MtrunA17_Chr6g0463251	MtrunA17_Chr4g0045401		MtrunA17_Chr8g0340771	MtrunA17_Chr6g0465211																		MtrunA17_Chr8g0352211	MtrunA17_Chr2g0326801									MtrunA17_Chr4g0005391
								MtrunA17_Chr1g0158751									MtrunA17_Chr6g0463281	MtrunA17_Chr4g0047671		MtrunA17_Chr8g0341021	MtrunA17_Chr6g0465231																			MtrunA17_Chr2g0328901									MtrunA17_Chr4g0005401
								MtrunA17_Chr1g0158761									MtrunA17_Chr6g0463291	MtrunA17_Chr4g0055901		MtrunA17_Chr8g0341031																				MtrunA17_Chr2g0329251									MtrunA17_Chr4g0005731
								MtrunA17_Chr1g0158771									MtrunA17_Chr6g0463301	MtrunA17_Chr5g0403471		MtrunA17_Chr8g0341041																				MtrunA17_Chr2g0330191									MtrunA17_Chr4g0005851
								MtrunA17_Chr1g0160521									MtrunA17_Chr6g0464631	MtrunA17_Chr5g0410161																						MtrunA17_Chr3g0077381									MtrunA17_Chr4g0018431
								MtrunA17_Chr1g0160531									MtrunA17_Chr6g0465291	MtrunA17_Chr5g0410811																						MtrunA17_Chr3g0081511									MtrunA17_Chr4g0020591
								MtrunA17_Chr1g0160561										MtrunA17_Chr5g0428921																						MtrunA17_Chr3g0082531									MtrunA17_Chr4g0041231
								MtrunA17_Chr1g0160621										MtrunA17_Chr5g0437561																						MtrunA17_Chr3g0082911									MtrunA17_Chr4g0041441
								MtrunA17_Chr1g0160631										MtrunA17_Chr6g0450361																						MtrunA17_Chr3g0086251									MtrunA17_Chr4g0041611
								MtrunA17_Chr1g0160661										MtrunA17_Chr6g0451251																						MtrunA17_Chr3g0086271									MtrunA17_Chr4g0041951
								MtrunA17_Chr1g0160691										MtrunA17_Chr6g0470291																						MtrunA17_Chr3g0089231									MtrunA17_Chr4g0042011
								MtrunA17_Chr1g0160701										MtrunA17_Chr6g0476531																						MtrunA17_Chr3g0090691									MtrunA17_Chr5g0415571
								MtrunA17_Chr1g0160711										MtrunA17_Chr6g0484601																						MtrunA17_Chr3g0091341									MtrunA17_Chr5g0415581
								MtrunA17_Chr1g0160721										MtrunA17_Chr6g0484741																						MtrunA17_Chr3g0091921									MtrunA17_Chr5g0415611
								MtrunA17_Chr1g0160741										MtrunA17_Chr7g0215211																						MtrunA17_Chr3g0100111									MtrunA17_Chr6g0479641
								MtrunA17_Chr1g0160751										MtrunA17_Chr7g0224751																						MtrunA17_Chr3g0100391									MtrunA17_Chr6g0480041
								MtrunA17_Chr1g0160761										MtrunA17_Chr7g0224951																						MtrunA17_Chr3g0103421									MtrunA17_Chr6g0480411
								MtrunA17_Chr1g0209471										MtrunA17_Chr7g0236441																						MtrunA17_Chr3g0111671									MtrunA17_Chr6g0480451
								MtrunA17_Chr1g0209501										MtrunA17_Chr7g0246161																						MtrunA17_Chr3g0113641									MtrunA17_Chr6g0480461
								MtrunA17_Chr1g0209511										MtrunA17_Chr7g0252671																						MtrunA17_Chr3g0117691									MtrunA17_Chr6g0480521
								MtrunA17_Chr3g0088321										MtrunA17_Chr7g0252921																						MtrunA17_Chr3g0123491									MtrunA17_Chr6g0480531
								MtrunA17_Chr3g0088341										MtrunA17_Chr7g0253901																						MtrunA17_Chr3g0123571									MtrunA17_Chr6g0481141
								MtrunA17_Chr4g0022331										MtrunA17_Chr7g0253911																						MtrunA17_Chr3g0126041									MtrunA17_Chr6g0482141
								MtrunA17_Chr4g0036991										MtrunA17_Chr7g0262231																						MtrunA17_Chr3g0130341									MtrunA17_Chr6g0482411
								MtrunA17_Chr4g0037001										MtrunA17_Chr7g0273211																						MtrunA17_Chr3g0135231									MtrunA17_Chr6g0482471
								MtrunA17_Chr4g0049601										MtrunA17_Chr7g0275391																						MtrunA17_Chr3g0142861									MtrunA17_Chr6g0482491
								MtrunA17_Chr4g0063701										MtrunA17_Chr8g0353671																						MtrunA17_Chr3g0143241									MtrunA17_Chr6g0485991
								MtrunA17_Chr6g0467641										MtrunA17_Chr8g0358241																						MtrunA17_Chr4g0003861									MtrunA17_Chr6g0486221
								MtrunA17_Chr6g0467661										MtrunA17_Chr8g0372161																						MtrunA17_Chr4g0005081									MtrunA17_Chr6g0486271
								MtrunA17_Chr6g0467681										MtrunA17_Chr8g0372401																						MtrunA17_Chr4g0007251									MtrunA17_Chr6g0486301
								MtrunA17_Chr6g0467701										MtrunA17_Chr8g0374461																						MtrunA17_Chr4g0014021									MtrunA17_Chr6g0486311
								MtrunA17_Chr6g0467711										MtrunA17_Chr8g0381041																						MtrunA17_Chr4g0014711									MtrunA17_Chr6g0486361
								MtrunA17_Chr6g0483791																																MtrunA17_Chr4g0014761									MtrunA17_Chr6g0486521
								MtrunA17_Chr6g0483811																																MtrunA17_Chr4g0017901									MtrunA17_Chr6g0486731
								MtrunA17_Chr6g0483821																																MtrunA17_Chr4g0018271									MtrunA17_Chr7g0242751
								MtrunA17_Chr6g0483851																																MtrunA17_Chr4g0018361									MtrunA17_Chr7g0242801
								MtrunA17_Chr6g0483981																																MtrunA17_Chr4g0021111									MtrunA17_Chr7g0242811
								MtrunA17_Chr6g0484021																																MtrunA17_Chr4g0028891									MtrunA17_Chr7g0243021
								MtrunA17_Chr6g0484031																																MtrunA17_Chr4g0029131									MtrunA17_Chr7g0248121
								MtrunA17_Chr6g0484041																																MtrunA17_Chr4g0037921									MtrunA17_Chr7g0248521
								MtrunA17_Chr6g0484051																																MtrunA17_Chr4g0044511									MtrunA17_Chr7g0256881
								MtrunA17_Chr6g0484071																																MtrunA17_Chr4g0046441									MtrunA17_Chr8g0342131
								MtrunA17_Chr6g0484091																																MtrunA17_Chr4g0046451									MtrunA17_Chr8g0342161
								MtrunA17_Chr6g0484101																																MtrunA17_Chr4g0047231									MtrunA17_Chr8g0342201
								MtrunA17_Chr7g0234561																																MtrunA17_Chr4g0047961									MtrunA17_Chr8g0342621
								MtrunA17_Chr7g0236341																																MtrunA17_Chr4g0053521									MtrunA17_Chr8g0342641
								MtrunA17_Chr7g0250931																																MtrunA17_Chr4g0054181									MtrunA17_Chr8g0342671
								MtrunA17_Chr7g0250991																																MtrunA17_Chr4g0073901									MtrunA17_Chr8g0342691
								MtrunA17_Chr7g0251051																																MtrunA17_Chr4g0076761									MtrunA17_Chr8g0342741
								MtrunA17_Chr7g0253471																																MtrunA17_Chr5g0393611									MtrunA17_Chr8g0342781
								MtrunA17_Chr8g0366931																																MtrunA17_Chr5g0398151									MtrunA17_Chr8g0342791
								MtrunA17_Chr8g0366991																																MtrunA17_Chr5g0403291									MtrunA17_Chr8g0343671
								MtrunA17_Chr8g0367001																																MtrunA17_Chr5g0407161									MtrunA17_Chr8g0343681
								MtrunA17_Chr8g0391231																																MtrunA17_Chr5g0413331									MtrunA17_Chr8g0348541
																																								MtrunA17_Chr5g0420951									MtrunA17_Chr8g0350071
																																								MtrunA17_Chr5g0422881									MtrunA17_Chr8g0350081
																																								MtrunA17_Chr5g0431021									MtrunA17_Chr8g0350091
																																								MtrunA17_Chr5g0431221									MtrunA17_Chr8g0350111
																																								MtrunA17_Chr5g0431781									MtrunA17_Chr8g0350121
																																								MtrunA17_Chr5g0435111									MtrunA17_Chr8g0351551
																																								MtrunA17_Chr5g0439191									MtrunA17_Chr8g0353001
																																								MtrunA17_Chr5g0445621									MtrunA17_Chr8g0353651
																																								MtrunA17_Chr6g0453421									MtrunA17_Chr8g0372681
																																								MtrunA17_Chr6g0456871									MtrunA17_Chr8g0382341
																																								MtrunA17_Chr6g0463101									MtrunA17_Chr8g0382351
																																								MtrunA17_Chr6g0466131
																																								MtrunA17_Chr6g0466621
																																								MtrunA17_Chr6g0468791
																																								MtrunA17_Chr6g0473401
																																								MtrunA17_Chr6g0474141
																																								MtrunA17_Chr6g0474151
																																								MtrunA17_Chr6g0476961
																																								MtrunA17_Chr6g0478961
																																								MtrunA17_Chr6g0479951
																																								MtrunA17_Chr6g0480561
																																								MtrunA17_Chr6g0483621
																																								MtrunA17_Chr6g0487701
																																								MtrunA17_Chr7g0215511
																																								MtrunA17_Chr7g0216251
																																								MtrunA17_Chr7g0218091
																																								MtrunA17_Chr7g0219141
																																								MtrunA17_Chr7g0224331
																																								MtrunA17_Chr7g0224931
																																								MtrunA17_Chr7g0224971
																																								MtrunA17_Chr7g0225981
																																								MtrunA17_Chr7g0227041
																																								MtrunA17_Chr7g0228001
																																								MtrunA17_Chr7g0233051
																																								MtrunA17_Chr7g0239381
																																								MtrunA17_Chr7g0241851
																																								MtrunA17_Chr7g0243101
																																								MtrunA17_Chr7g0253581
																																								MtrunA17_Chr7g0256341
																																								MtrunA17_Chr7g0258351
																																								MtrunA17_Chr7g0266101
																																								MtrunA17_Chr7g0266991
																																								MtrunA17_Chr7g0267021
																																								MtrunA17_Chr7g0271361
																																								MtrunA17_Chr7g0273981
																																								MtrunA17_Chr8g0336381
																																								MtrunA17_Chr8g0344911
																																								MtrunA17_Chr8g0349701
																																								MtrunA17_Chr8g0349721
																																								MtrunA17_Chr8g0351541
																																								MtrunA17_Chr8g0356931
																																								MtrunA17_Chr8g0357471
																																								MtrunA17_Chr8g0358571
																																								MtrunA17_Chr8g0369031
																																								MtrunA17_Chr8g0374461
																																								MtrunA17_Chr8g0375221
																																								MtrunA17_Chr8g0376461
																																								MtrunA17_Chr8g0381601
																																								MtrunA17_Chr8g0381611
																																								MtrunA17_Chr8g0386241
[truncated: 95 more columns]

## Sheet: ncRNA
CP1	CP2	CP3	CP4	CP5	CP6	CP7	CP8	CP9	CP10	CP11	CP12	CP13	CP14	CP15	CP16_17_18	CP19	CP20	CP21	CP22	CP23_24	CP25	CP26	CP27	CP28	CP29	CP30	CP31	CP32	CP33	CP34	CP35	CP36	CP37	CP38	CP39	CP40	CP41	CP42	CP43	CP44	CP45	CP46	CP47	CP48	CP49	CP50	CP51	CP52	CP53
MtrunA17_Chr0c01g0488931		MtrunA17_Chr1g1000122	MtrunA17_Chr1g1000250			MtrunA17_Chr4g1017709	MtrunA17_Chr1g1001341							MtrunA17_Chr3g1009456				MtrunA17_Chr1g0202832		MtrunA17_Chr1g1003967				MtrunA17_Chr1g0147891				MtrunA17_Chr0c03g0490101			MtrunA17_Chr8g1039166		MtrunA17_Chr1g1003123	MtrunA17_Chr1g0185061		MtrunA17_Chr2g0309261				MtrunA17_Chr1g0170701				MtrunA17_Chr1g1001550		MtrunA17_Chr4g0015991			MtrunA17_Chr3g0102211
MtrunA17_Chr0c01g0489041			MtrunA17_Chr2g1005203			MtrunA17_Chr5g1024437	MtrunA17_Chr3g1012522											MtrunA17_Chr1g1002669										MtrunA17_Chr1g1004575					MtrunA17_Chr2g0299562			MtrunA17_Chr7g0266971				MtrunA17_Chr1g1001341				MtrunA17_Chr1g1002127					MtrunA17_Chr3g1011650
MtrunA17_Chr0c01g0489091						MtrunA17_Chr6g1025596	MtrunA17_Chr4g1016708											MtrunA17_Chr2g0293151										MtrunA17_Chr2g0281671					MtrunA17_Chr2g0304521							MtrunA17_Chr1g1001954				MtrunA17_Chr3g1012488					MtrunA17_Chr3g1011673
MtrunA17_Chr0c03g0489931							MtrunA17_Chr5g1024297											MtrunA17_Chr2g1006563										MtrunA17_Chr2g0302881					MtrunA17_Chr2g0309672							MtrunA17_Chr1g1001963				MtrunA17_Chr4g1015161					MtrunA17_Chr7g1032457
MtrunA17_Chr1g0211261																		MtrunA17_Chr2g1007835										MtrunA17_Chr2g0308081					MtrunA17_Chr2g1005799							MtrunA17_Chr1g1002284				MtrunA17_Chr4g1017478
MtrunA17_Chr3g1010602																		MtrunA17_Chr2g1008308										MtrunA17_Chr2g0308091					MtrunA17_Chr2g1008325							MtrunA17_Chr1g1002905				MtrunA17_Chr4g1018947
MtrunA17_Chr4g0018122																		MtrunA17_Chr2g1009187										MtrunA17_Chr2g0308101					MtrunA17_Chr2g1008958							MtrunA17_Chr1g1004686				MtrunA17_Chr6g0475132
MtrunA17_Chr5g0421761																		MtrunA17_Chr3g0120431										MtrunA17_Chr2g0308111					MtrunA17_Chr3g0123151							MtrunA17_Chr2g1005072				MtrunA17_Chr6g0487711
MtrunA17_Chr5g0421811																		MtrunA17_Chr3g0131391										MtrunA17_Chr3g0099341					MtrunA17_Chr3g1013176							MtrunA17_Chr2g1007624				MtrunA17_Chr6g1025956
MtrunA17_Chr5g0421861																		MtrunA17_Chr3g1013291										MtrunA17_Chr3g0111921					MtrunA17_Chr4g0010712							MtrunA17_Chr2g1008206
MtrunA17_Chr5g0421901																		MtrunA17_Chr4g0069132										MtrunA17_Chr3g0124241					MtrunA17_Chr4g0041932							MtrunA17_Chr3g1009607
MtrunA17_Chr5g0422021																		MtrunA17_Chr4g1015161										MtrunA17_Chr4g0039461					MtrunA17_Chr4g1017321							MtrunA17_Chr3g1012522
MtrunA17_Chr5g0422081																		MtrunA17_Chr4g1017451										MtrunA17_Chr5g0425911					MtrunA17_Chr4g1017651							MtrunA17_Chr3g1012832
MtrunA17_Chr5g0422271																		MtrunA17_Chr4g1017453										MtrunA17_Chr5g0441421					MtrunA17_Chr4g1017890							MtrunA17_Chr4g1016708
MtrunA17_Chr5g0422291																		MtrunA17_Chr4g1017894										MtrunA17_Chr6g0452471					MtrunA17_Chr4g1020256							MtrunA17_Chr4g1017457
MtrunA17_Chr5g0422331																		MtrunA17_Chr5g0393552										MtrunA17_Chr6g0470441					MtrunA17_Chr4g1020375							MtrunA17_Chr5g1023417
MtrunA17_Chr5g1022544																		MtrunA17_Chr5g0399162										MtrunA17_Chr6g0470451					MtrunA17_Chr4g1020511							MtrunA17_Chr5g1024297
MtrunA17_Chr6g0470461																		MtrunA17_Chr5g0425802										MtrunA17_Chr6g0470461					MtrunA17_Chr5g0398391							MtrunA17_Chr6g0464721
MtrunA17_Chr7g1030653																		MtrunA17_Chr5g0448631										MtrunA17_Chr6g0470471					MtrunA17_Chr5g1022128							MtrunA17_Chr6g0466151
MtrunA17_MTg0490131																		MtrunA17_Chr6g0476541										MtrunA17_Chr6g0470481					MtrunA17_Chr5g1023984							MtrunA17_Chr6g0473391
MtrunA17_MTg0490141																		MtrunA17_Chr7g0214861										MtrunA17_Chr6g0470491					MtrunA17_Chr6g0464771							MtrunA17_Chr7g0217471
																		MtrunA17_Chr7g0229521										MtrunA17_Chr6g1027542					MtrunA17_Chr6g0484383							MtrunA17_Chr7g1029000
																		MtrunA17_Chr7g1031524										MtrunA17_Chr7g0257791					MtrunA17_Chr6g0484384							MtrunA17_Chr7g1029711
																		MtrunA17_Chr7g1031867										MtrunA17_Chr7g1029711					MtrunA17_Chr6g0484391							MtrunA17_Chr7g1034170
																		MtrunA17_Chr7g1033079										MtrunA17_Chr8g0366601					MtrunA17_Chr6g0486222
																		MtrunA17_Chr7g1033815															MtrunA17_Chr6g0486362
																		MtrunA17_Chr8g0356502															MtrunA17_Chr6g0486363
																		MtrunA17_Chr8g0373881															MtrunA17_Chr6g0486482
																		MtrunA17_Chr8g0376811															MtrunA17_Chr6g0486512
																		MtrunA17_Chr8g1035785															MtrunA17_Chr6g0486522
																																	MtrunA17_Chr6g0486523
																																	MtrunA17_Chr7g0214752
																																	MtrunA17_Chr7g0242271
																																	MtrunA17_Chr7g1032457
																																	MtrunA17_Chr7g1034244
[truncated: 95 more columns]

## Sheet: Analysis summary
Homology group	CP number	Transcript ID associated with CP (query)	Query RNA type	Subject RNA type	Notes	Shared subject	1	2	3	4	5	6	7	8	9	10	11
1	CP1	MtrunA17_Chr0c01g0489091	rRNA	mRNA		MtrunA17_Chr0c01g0488941		CP87	CP88_89			CP114			CP141
				mRNA		MtrunA17_Chr0c01g0489051		CP87	CP88_89			CP114			CP141
				mRNA	Overlaps with the transcript of CP87, opposite strand	MtrunA17_Chr5g0421771		CP87	CP88_89
				mRNA	Overlaps with the transcript of CP87, opposite strand	MtrunA17_Chr5g0421781		CP87	CP88_89			CP114			CP141
				mRNA		MtrunA17_Chr5g0421821		CP87	CP88_89			CP114			CP141
				mRNA		MtrunA17_Chr5g0421871		CP87	CP88_89
				mRNA		MtrunA17_Chr5g0421911		CP87	CP88_89			CP114			CP141
				mRNA		MtrunA17_Chr5g0422031		CP87	CP88_89						CP141
				mRNA		MtrunA17_Chr5g0422111		CP87	CP88_89			CP114			CP141
				mRNA	Overlaps with the transcript of CP88_89, opposite strand	MtrunA17_Chr5g0422301		CP87	CP88_89			CP114			CP141
				mRNA		MtrunA17_Chr8g0364561				CP93			CP122
				ncRNA		MtrunA17_Chr0c01g0488931		CP87	CP88_89			CP114			CP141	CP142
				ncRNA		MtrunA17_Chr0c01g0489041		CP87	CP88_89			CP114			CP141	CP142
				ncRNA	The transcript of CP1, itself	MtrunA17_Chr0c01g0489091		CP87	CP88_89
				ncRNA		MtrunA17_Chr0c03g0489931		CP87	CP88_89			CP114			CP141		CP152
				ncRNA		MtrunA17_Chr1g0211261		CP87	CP88_89
				ncRNA		MtrunA17_Chr3g1010602					CP108
				ncRNA	The transcript of CP87	MtrunA17_Chr5g0421761		CP87	CP88_89			CP114			CP141
				ncRNA		MtrunA17_Chr5g0421811		CP87	CP88_89			CP114			CP141
				ncRNA		MtrunA17_Chr5g0421861		CP87	CP88_89			CP114			CP141
				ncRNA		MtrunA17_Chr5g0421901		CP87	CP88_89			CP114			CP141
				ncRNA		MtrunA17_Chr5g0422021		CP87	CP88_89			CP114			CP141
				ncRNA		MtrunA17_Chr5g0422081		CP87	CP88_89			CP114			CP141
				ncRNA		MtrunA17_Chr5g0422271		CP87	CP88_89			CP114			CP141
				ncRNA	The transcript of CP88_89	MtrunA17_Chr5g0422291		CP87	CP88_89			CP114			CP141	CP142
				ncRNA	Overlaps with the transcript of CP88_89, opposite strand	MtrunA17_Chr5g0422331		CP87	CP88_89			CP114			CP141	CP142
				ncRNA		MtrunA17_Chr5g1022544				CP93			CP122
				ncRNA		MtrunA17_Chr6g0470461	CP32
				ncRNA		MtrunA17_Chr7g1030653								CP130
				ncRNA		MtrunA17_MTg0490131		CP87	CP88_89			CP114			CP141		CP152		The transcripts of corresponding CPs sorted by the number of shared subjects
				ncRNA		MtrunA17_MTg0490141		CP87	CP88_89			CP114			CP141		CP152		CP	CP87	CP88_89	CP141	CP114	CP142	CP152	CP93	CP122	CP32	CP108	CP130
						Count	1	26	26	2	1	21	2	1	22	4	3		Number of subjects shared with the transcript of CP1	24	24	22	21	4	3	2	2	1	1	1
	CP4	MtrunA17_Chr1g0149991	mRNA	mRNA		MtrunA17_Chr2g0314531	CP32
				mRNA		MtrunA17_Chr3g0090641	CP32
				mRNA		MtrunA17_Chr3g0133151		CP96
				mRNA		MtrunA17_Chr4g0031751	CP32
				mRNA		MtrunA17_Chr5g0397091	CP32
				mRNA		MtrunA17_Chr5g0430971	CP32			The transcripts of corresponding CPs sorted by the number of shared subjects
				mRNA		MtrunA17_Chr8g0370661	CP32			CP	CP32	CP96
						Count	6	1		Number of subjects shared with the transcript of CP4	6	1
	CP8	MtrunA17_Chr1g0155251	mRNA	mRNA		MtrunA17_Chr0c28g0493931	CP44
				mRNA		MtrunA17_Chr1g0155061	CP44
				mRNA	The transcript of CP8, itself	MtrunA17_Chr1g0155251	CP44
				mRNA		MtrunA17_Chr1g0171111	CP44
				mRNA		MtrunA17_Chr1g0205221	CP44
				mRNA		MtrunA17_Chr2g0296221	CP44
				mRNA		MtrunA17_Chr2g0302161	CP44		CP117
				mRNA		MtrunA17_Chr2g0303951	CP44
				mRNA	The transcript of CP44	MtrunA17_Chr2g0326801	CP44
				mRNA		MtrunA17_Chr3g0091341	CP44
				mRNA		MtrunA17_Chr3g0103421	CP44
				mRNA		MtrunA17_Chr3g0111671	CP44
				mRNA		MtrunA17_Chr3g0126041	CP44
				mRNA		MtrunA17_Chr4g0003861	CP44
				mRNA		MtrunA17_Chr5g0393611	CP44
				mRNA		MtrunA17_Chr5g0403291	CP44
				mRNA		MtrunA17_Chr5g0407161	CP44
				mRNA		MtrunA17_Chr6g0466621	CP44
				mRNA		MtrunA17_Chr6g0468791	CP44
				mRNA		MtrunA17_Chr8g0351541	CP44
				mRNA		MtrunA17_Chr8g0357471	CP44
				mRNA		MtrunA17_Chr8g0358571	CP44	CP96		CP129	CP155
				mRNA		MtrunA17_Chr8g0375221	CP44
				mRNA		MtrunA17_Chr8g0376461	CP44
				ncRNA		MtrunA17_Chr1g1001341	CP44
				ncRNA		MtrunA17_Chr3g1012522	CP44
				ncRNA		MtrunA17_Chr4g1016708	CP44						The transcripts of corresponding CPs sorted by the number of shared subjects
				ncRNA		MtrunA17_Chr5g1024297	CP44						CP	CP44	CP96	CP117	CP129	CP155
						Count	28	1	1	1	1		Number of subjects shared with the transcript of CP8	26	1	1	1	1
	CP9	MtrunA17_Chr1g0158341	mRNA	mRNA		MtrunA17_Chr1g0157911	CP117
				mRNA		MtrunA17_Chr1g0157991	CP117
				mRNA		MtrunA17_Chr1g0158131	CP117
				mRNA		MtrunA17_Chr1g0158151	CP117
				mRNA		MtrunA17_Chr1g0158761	CP117
				mRNA		MtrunA17_Chr4g0063701	CP117		The transcripts of corresponding CPs sorted by the number of shared subjects
				mRNA		MtrunA17_Chr7g0234561	CP117		CP	CP117
						Count	7		Number of subjects shared with the transcript of CP9	7
4	CP20	MtrunA17_Chr1g0190571	mRNA	mRNA		MtrunA17_Chr1g0161331	CP25
				mRNA		MtrunA17_Chr1g0161341	CP25
				mRNA		MtrunA17_Chr1g0169661	CP25
				mRNA	The transcript of CP20, itself	MtrunA17_Chr1g0190571	CP25
				mRNA		MtrunA17_Chr1g0201431	CP25
				mRNA	The transcript of CP25	MtrunA17_Chr1g0202001	CP25
				mRNA		MtrunA17_Chr1g0202171	CP25
				mRNA		MtrunA17_Chr1g0202191	CP25
				mRNA		MtrunA17_Chr2g0284811	CP25
				mRNA		MtrunA17_Chr2g0284871	CP25
				mRNA		MtrunA17_Chr2g0312401	CP25
				mRNA		MtrunA17_Chr2g0312411	CP25
				mRNA		MtrunA17_Chr3g0087421	CP25
				mRNA		MtrunA17_Chr3g0106171	CP25
				mRNA		MtrunA17_Chr4g0022041	CP25
				mRNA		MtrunA17_Chr4g0022051	CP25
				mRNA		MtrunA17_Chr4g0022061	CP25
				mRNA		MtrunA17_Chr4g0022071	CP25
				mRNA		MtrunA17_Chr5g0411301	CP25
				mRNA		MtrunA17_Chr5g0420241	CP25
				mRNA		MtrunA17_Chr5g0420301	CP25
				mRNA		MtrunA17_Chr5g0420311	CP25
				mRNA		MtrunA17_Chr5g0429421	CP25
				mRNA		MtrunA17_Chr5g0439451	CP25
				mRNA		MtrunA17_Chr5g0439461	CP25
				mRNA		MtrunA17_Chr6g0463251	CP25
				mRNA		MtrunA17_Chr6g0463281	CP25
				mRNA		MtrunA17_Chr6g0463291	CP25
				mRNA		MtrunA17_Chr6g0463301	CP25		The transcripts of corresponding CPs sorted by the number of shared subjects
				mRNA		MtrunA17_Chr6g0464631	CP25		CP	CP25
						Count	30		Number of subjects shared with the transcript of CP20	28
	CP21	MtrunA17_Chr1g0191411	mRNA	mRNA		MtrunA17_Chr4g0010671		CP48
				mRNA		MtrunA17_Chr4g0029411				CP117
				mRNA		MtrunA17_Chr8g0374461	CP44				CP130
				ncRNA		MtrunA17_Chr4g1015161		CP48					The transcripts of corresponding CPs sorted by the number of shared subjects
				ncRNA		MtrunA17_Chr7g1031867			CP55				CP	CP48	CP44	CP55	CP117	CP130
						Count	1	2	1	1	1		Number of subjects shared with the transcript of CP21	2	1	1	1	1
5	CP23_24	MtrunA17_Chr1g0200071	mRNA	mRNA		MtrunA17_Chr1g0150331		CP101
				mRNA		MtrunA17_Chr1g0156411		CP101
				mRNA		MtrunA17_Chr1g0156421		CP101
				mRNA		MtrunA17_Chr1g0193591		CP101
				mRNA		MtrunA17_Chr1g0196251		CP101
				mRNA	The transcript of CP23_24, itself	MtrunA17_Chr1g0200071		CP101
				mRNA		MtrunA17_Chr1g0200091		CP101
				mRNA		MtrunA17_Chr1g0200101		CP101
				mRNA		MtrunA17_Chr1g0200111		CP101
				mRNA		MtrunA17_Chr1g0200121		CP101
				mRNA		MtrunA17_Chr1g0204031	CP60	CP101
				mRNA		MtrunA17_Chr1g0204041		CP101
				mRNA		MtrunA17_Chr1g0210931		CP101
				mRNA		MtrunA17_Chr1g0211481		CP101
				mRNA		MtrunA17_Chr2g0298371		CP101
				mRNA		MtrunA17_Chr2g0298381		CP101
				mRNA		MtrunA17_Chr2g0318281		CP101
				mRNA		MtrunA17_Chr2g0318291		CP101
				mRNA		MtrunA17_Chr2g0319341		CP101
				mRNA		MtrunA17_Chr2g0319351		CP101
				mRNA		MtrunA17_Chr4g0005781		CP101
				mRNA		MtrunA17_Chr4g0026961		CP101
				mRNA		MtrunA17_Chr4g0026971		CP101
				mRNA		MtrunA17_Chr4g0026981		CP101
				mRNA		MtrunA17_Chr5g0415391		CP101
				mRNA	The transcript of CP101	MtrunA17_Chr6g0458091		CP101
				mRNA	Overlaps with the transcript of CP101, opposite strand	MtrunA17_Chr6g0458101		CP101
				mRNA		MtrunA17_Chr6g0458111		CP101
				mRNA		MtrunA17_Chr7g0261791		CP101
				mRNA		MtrunA17_Chr7g0261801		CP101
				mRNA		MtrunA17_Chr8g0336511		CP101
				mRNA		MtrunA17_Chr8g0340361		CP101
				mRNA		MtrunA17_Chr8g0340371		CP101
				mRNA		MtrunA17_Chr8g0340771		CP101
				mRNA		MtrunA17_Chr8g0341021		CP101
				mRNA		MtrunA17_Chr8g0341031		CP101		The transcripts of corresponding CPs sorted by the number of shared subjects
				mRNA		MtrunA17_Chr8g0341041		CP101		CP	CP101	CP60
						Count	1	37		Number of subjects shared with the transcript of CP23_24	35	1
4	CP25	MtrunA17_Chr1g0202001	mRNA	mRNA		MtrunA17_Chr1g0161331	CP20
				mRNA		MtrunA17_Chr1g0161341	CP20
				mRNA		MtrunA17_Chr1g0169661	CP20
				mRNA	The transcript of CP20	MtrunA17_Chr1g0190571	CP20
				mRNA		MtrunA17_Chr1g0201431	CP20
				mRNA	The transcript of CP25, itself	MtrunA17_Chr1g0202001	CP20
				mRNA		MtrunA17_Chr1g0202171	CP20
				mRNA		MtrunA17_Chr1g0202191	CP20
				mRNA		MtrunA17_Chr2g0284811	CP20
				mRNA		MtrunA17_Chr2g0284871	CP20
				mRNA		MtrunA17_Chr2g0312401	CP20
				mRNA		MtrunA17_Chr2g0312411	CP20
				mRNA		MtrunA17_Chr3g0087421	CP20
				mRNA		MtrunA17_Chr3g0106171	CP20
				mRNA		MtrunA17_Chr4g0022041	CP20
				mRNA		MtrunA17_Chr4g0022051	CP20
				mRNA		MtrunA17_Chr4g0022061	CP20
				mRNA		MtrunA17_Chr4g0022071	CP20
				mRNA		MtrunA17_Chr5g0411301	CP20
				mRNA		MtrunA17_Chr5g0420241	CP20
				mRNA		MtrunA17_Chr5g0420301	CP20
				mRNA		MtrunA17_Chr5g0420311	CP20
				mRNA		MtrunA17_Chr5g0429421	CP20
				mRNA		MtrunA17_Chr5g0439451	CP20
				mRNA		MtrunA17_Chr5g0439461	CP20
				mRNA		MtrunA17_Chr6g0463251	CP20
				mRNA		MtrunA17_Chr6g0463281	CP20
				mRNA		MtrunA17_Chr6g0463291	CP20
				mRNA		MtrunA17_Chr6g0463301	CP20		The transcripts of corresponding CPs sorted by the number of shared subjects
				mRNA		MtrunA17_Chr6g0464631	CP20		CP	CP20
						Count	30		Number of subjects shared with the transcript of CP25	28
									The transcripts of corresponding CPs sorted by the number of shared subjects
	CP28	MtrunA17_Chr1g0207921	mRNA	mRNA		MtrunA17_Chr5g0421731	CP86		CP	CP86
						Count	1		Number of subjects shared with the transcript of CP28	1
	CP32	MtrunA17_Chr1g1004575	ncRNA	mRNA		MtrunA17_Chr2g0314531		CP4
				mRNA		MtrunA17_Chr3g0090641		CP4
				mRNA		MtrunA17_Chr4g0031751		CP4
				mRNA		MtrunA17_Chr5g0397091		CP4
				mRNA		MtrunA17_Chr5g0430971		CP4
				mRNA		MtrunA17_Chr8g0370661		CP4
				ncRNA		MtrunA17_Chr6g0470461	CP1				The transcripts of corresponding CPs sorted by the number of shared subjects
				ncRNA		MtrunA17_Chr7g1029711			CP44		CP	CP4	CP1	CP44
						Count	1	6	1		Number of subjects shared with the transcript of CP32	6	1	1
2	CP37	MtrunA17_Chr2g0299561	mRNA	mRNA	The transcript of CP37, itself	MtrunA17_Chr2g0299561	CP53
				mRNA		MtrunA17_Chr4g0041231	CP53
				mRNA		MtrunA17_Chr4g0041241		CP56
				mRNA		MtrunA17_Chr4g0041441	CP53		CP66
				mRNA		MtrunA17_Chr4g0041611	CP53		CP66
				mRNA		MtrunA17_Chr4g0041951	CP53
				mRNA		MtrunA17_Chr4g0042011	CP53		CP66
				mRNA		MtrunA17_Chr6g0485991	CP53		CP66
				mRNA		MtrunA17_Chr6g0486221	CP53
				mRNA		MtrunA17_Chr6g0486271	CP53
				mRNA		MtrunA17_Chr6g0486301	CP53
				mRNA		MtrunA17_Chr6g0486311	CP53		CP66
				mRNA		MtrunA17_Chr6g0486361	CP53
				mRNA		MtrunA17_Chr6g0486451			CP66
				mRNA		MtrunA17_Chr6g0486521	CP53
				mRNA		MtrunA17_Chr6g0486731	CP53		CP66
				ncRNA		MtrunA17_Chr1g1003123							CP130
				ncRNA		MtrunA17_Chr2g0309672					CP86
				ncRNA		MtrunA17_Chr2g1008958						CP117
				ncRNA		MtrunA17_Chr4g1017321					CP86
				ncRNA		MtrunA17_Chr4g1017651				CP76
				ncRNA		MtrunA17_Chr5g1023984					CP86
				ncRNA		MtrunA17_Chr6g0484383			CP66
				ncRNA		MtrunA17_Chr6g0484384			CP66
				ncRNA		MtrunA17_Chr6g0484391			CP66						The transcripts of corresponding CPs sorted by the number of shared subjects
				ncRNA		MtrunA17_Chr7g1032457	CP53								CP	CP53	CP66	CP86	CP56	CP76	CP117	CP130
						Count	15	1	10	1	3	1	1		Number of subjects shared with the transcript of CP37	14	10	3	1	1	1	1
	CP43	MtrunA17_Chr2g0316291	mRNA	mRNA		MtrunA17_Chr1g0155991	CP90_91
				mRNA		MtrunA17_Chr3g0123111	CP90_91
				mRNA		MtrunA17_Chr4g0071021	CP90_91
				mRNA		MtrunA17_Chr6g0468101	CP90_91		The transcripts of corresponding CPs sorted by the number of shared subjects
				mRNA		MtrunA17_Chr6g0468391	CP90_91		CP	CP90_91
						Count	5		Number of subjects shared with the transcript of CP43	5
	CP44	MtrunA17_Chr2g0326801	mRNA	mRNA		MtrunA17_Chr0c28g0493931	CP8
				mRNA		MtrunA17_Chr1g0155061	CP8
				mRNA	The transcript of CP8	MtrunA17_Chr1g0155251	CP8
				mRNA		MtrunA17_Chr1g0155981					CP84
				mRNA		MtrunA17_Chr1g0171111	CP8
				mRNA		MtrunA17_Chr1g0205221	CP8
				mRNA		MtrunA17_Chr2g0296221	CP8
				mRNA		MtrunA17_Chr2g0302161	CP8							CP117
				mRNA		MtrunA17_Chr2g0303951	CP8
				mRNA		MtrunA17_Chr2g0306811								CP117
				mRNA	The transcript of CP44, itself	MtrunA17_Chr2g0326801	CP8
				mRNA		MtrunA17_Chr3g0091341	CP8
				mRNA		MtrunA17_Chr3g0103421	CP8
				mRNA		MtrunA17_Chr3g0111671	CP8
				mRNA		MtrunA17_Chr3g0126041	CP8
				mRNA		MtrunA17_Chr3g0142861					CP84
				mRNA		MtrunA17_Chr3g0143241					CP84
				mRNA		MtrunA17_Chr4g0003861	CP8
				mRNA		MtrunA17_Chr4g0046441					CP84
				mRNA		MtrunA17_Chr4g0053521							CP112
				mRNA		MtrunA17_Chr4g0054181					CP84
				mRNA		MtrunA17_Chr5g0393611	CP8
				mRNA		MtrunA17_Chr5g0403291	CP8
				mRNA		MtrunA17_Chr5g0407161	CP8
				mRNA		MtrunA17_Chr6g0466621	CP8
				mRNA		MtrunA17_Chr6g0468791	CP8
				mRNA		MtrunA17_Chr8g0351541	CP8
				mRNA		MtrunA17_Chr8g0357471	CP8
				mRNA		MtrunA17_Chr8g0358571	CP8					CP96			CP129		CP155
				mRNA		MtrunA17_Chr8g0374461		CP21								CP130
				mRNA		MtrunA17_Chr8g0375221	CP8
				mRNA		MtrunA17_Chr8g0376461	CP8
				ncRNA		MtrunA17_Chr1g1001341	CP8
				ncRNA		MtrunA17_Chr1g1002284					CP84
				ncRNA		MtrunA17_Chr3g1012522	CP8
				ncRNA		MtrunA17_Chr3g1012832								CP117
				ncRNA		MtrunA17_Chr4g1016708	CP8
				ncRNA		MtrunA17_Chr5g1024297	CP8
				ncRNA		MtrunA17_Chr7g1029000				CP56									The transcripts of corresponding CPs sorted by the number of shared subjects
				ncRNA		MtrunA17_Chr7g1029711			CP32										CP	CP8	CP84	CP117	CP21	CP32	CP56	CP96	CP112	CP129	CP130	CP155
						Count	28	1	1	1	6	1	1	3	1	1	1		Number of subjects shared with the transcript of CP44	26	6	3	1	1	1	1	1	1	1	1
									The transcripts of corresponding CPs sorted by the number of shared subjects
	CP46	MtrunA17_Chr2g0329031	mRNA	mRNA		MtrunA17_Chr3g0080351	CP96		CP	CP96
						Count	1		Number of subjects shared with the transcript of CP46	1
	CP48	MtrunA17_Chr3g0083801	mRNA	mRNA		MtrunA17_Chr4g0010671	CP21
				mRNA		MtrunA17_Chr4g0042891				CP67	CP92
				mRNA		MtrunA17_Chr6g0480461		CP53	CP66			CP107
				ncRNA		MtrunA17_Chr1g1001550							CP117		The transcripts of corresponding CPs sorted by the number of shared subjects
				ncRNA		MtrunA17_Chr4g1015161	CP21								CP	CP21	CP53	CP66	CP67	CP92	CP107	CP117
						Count	2	1	1	1	1	1	1		Number of subjects shared with the transcript of CP48	2	1	1	1	1	1	1
6	CP50	MtrunA17_Chr3g0091671	mRNA	mRNA	Overlaps with the transcript of CP143, opposite strand	MtrunA17_CPg0492514	CP143
				mRNA		MtrunA17_Chr3g0090924	CP143
				mRNA		MtrunA17_Chr3g0094604	CP143
				mRNA		MtrunA17_Chr4g0015984	CP143
				mRNA		MtrunA17_Chr4g0017184	CP143		The transcripts of corresponding CPs sorted by the number of shared subjects
				ncRNA		MtrunA17_Chr4g0015991	CP143		CP	CP143
						Count	6		Number of subjects shared with the transcript of CP50	6
7	CP51	MtrunA17_Chr3g0096421	mRNA	mRNA	The transcript of CP51, itself	MtrunA17_Chr3g0096421	CP121
				mRNA		MtrunA17_Chr3g0143331	CP121
				mRNA		MtrunA17_Chr3g0143341	CP121
				mRNA	The transcript of CP121	MtrunA17_Chr7g0270811	CP121		The transcripts of corresponding CPs sorted by the number of shared subjects
				mRNA		MtrunA17_Chr8g0367734	CP121		CP	CP121
						Count	5		Number of subjects shared with the transcript of CP51	3
2	CP53	MtrunA17_Chr3g0102171	mRNA	mRNA		MtrunA17_Chr1g0172541			CP55
				mRNA		MtrunA17_Chr2g0298291				CP66
				mRNA		MtrunA17_Chr2g0298301				CP66
				mRNA		MtrunA17_Chr2g0298531				CP66
				mRNA	The transcript of CP37	MtrunA17_Chr2g0299561	CP37
				mRNA		MtrunA17_Chr2g0330131				CP66
				mRNA		MtrunA17_Chr3g0102121				CP66
				mRNA		MtrunA17_Chr3g0102131				CP66
				mRNA		MtrunA17_Chr3g0102151				CP66
				mRNA	The transcript of CP53, itself	MtrunA17_Chr3g0102171				CP66
				mRNA		MtrunA17_Chr3g0102221				CP66
				mRNA		MtrunA17_Chr3g0102251				CP66
				mRNA		MtrunA17_Chr3g0102261				CP66
				mRNA		MtrunA17_Chr3g0102271				CP66
				mRNA		MtrunA17_Chr3g0102281				CP66
				mRNA		MtrunA17_Chr3g0104861				CP66
				mRNA		MtrunA17_Chr3g0118981				CP66
				mRNA		MtrunA17_Chr3g0119001				CP66
				mRNA		MtrunA17_Chr4g0005101				CP66
				mRNA		MtrunA17_Chr4g0005281				CP66
				mRNA		MtrunA17_Chr4g0005351				CP66
				mRNA		MtrunA17_Chr4g0005381				CP66
				mRNA		MtrunA17_Chr4g0005401				CP66
				mRNA		MtrunA17_Chr4g0005731				CP66
				mRNA		MtrunA17_Chr4g0018431				CP66
				mRNA		MtrunA17_Chr4g0020591				CP66
				mRNA		MtrunA17_Chr4g0041231	CP37
				mRNA		MtrunA17_Chr4g0041441	CP37			CP66
				mRNA		MtrunA17_Chr4g0041611	CP37			CP66
				mRNA		MtrunA17_Chr4g0041951	CP37
				mRNA		MtrunA17_Chr4g0042011	CP37			CP66
				mRNA		MtrunA17_Chr5g0415571				CP66
				mRNA		MtrunA17_Chr6g0479641				CP66	CP107
				mRNA		MtrunA17_Chr6g0480041				CP66	CP107
				mRNA		MtrunA17_Chr6g0480411				CP66	CP107
				mRNA		MtrunA17_Chr6g0480451				CP66	CP107
				mRNA		MtrunA17_Chr6g0480461		CP48		CP66	CP107
				mRNA		MtrunA17_Chr6g0480521				CP66	CP107
				mRNA		MtrunA17_Chr6g0480531				CP66	CP107
				mRNA		MtrunA17_Chr6g0481141				CP66	CP107
				mRNA		MtrunA17_Chr6g0482141				CP66
				mRNA		MtrunA17_Chr6g0482471				CP66
				mRNA		MtrunA17_Chr6g0482491				CP66
				mRNA		MtrunA17_Chr6g0485991	CP37			CP66
				mRNA		MtrunA17_Chr6g0486221	CP37
				mRNA		MtrunA17_Chr6g0486271	CP37
				mRNA		MtrunA17_Chr6g0486301	CP37
				mRNA		MtrunA17_Chr6g0486311	CP37			CP66
				mRNA		MtrunA17_Chr6g0486361	CP37
				mRNA		MtrunA17_Chr6g0486521	CP37
				mRNA		MtrunA17_Chr6g0486731	CP37			CP66
				mRNA		MtrunA17_Chr8g0342131				CP66
				mRNA		MtrunA17_Chr8g0342161				CP66
				mRNA		MtrunA17_Chr8g0342201				CP66
				mRNA		MtrunA17_Chr8g0342621				CP66
				mRNA		MtrunA17_Chr8g0342691				CP66
				mRNA		MtrunA17_Chr8g0342741				CP66
				mRNA		MtrunA17_Chr8g0342781				CP66
				mRNA		MtrunA17_Chr8g0342791				CP66
				mRNA		MtrunA17_Chr8g0343681				CP66
				mRNA		MtrunA17_Chr8g0348541				CP66
				mRNA		MtrunA17_Chr8g0350071				CP66
				mRNA		MtrunA17_Chr8g0350091				CP66		CP138
				mRNA		MtrunA17_Chr8g0350121				CP66
				mRNA		MtrunA17_Chr8g0353001				CP66
				ncRNA	The transcript of CP66	MtrunA17_Chr3g1011650				CP66				The transcripts of corresponding CPs sorted by the number of shared subjects
				ncRNA		MtrunA17_Chr7g1032457	CP37							CP	CP66	CP37	CP107	CP48	CP55	CP138
						Count	15	1	1	57	8	1		Number of subjects shared with the transcript of CP53	55	14	8	1	1	1
	CP55	MtrunA17_Chr3g0110451	mRNA	mRNA		MtrunA17_Chr1g0172541		CP53		The transcripts of corresponding CPs sorted by the number of shared subjects
				ncRNA		MtrunA17_Chr7g1031867	CP21			CP	CP21	CP53
						Count	1	1		Number of subjects shared with the transcript of CP55	1	1
	CP56	MtrunA17_Chr3g0113591	mRNA	mRNA		MtrunA17_Chr4g0041241	CP37
				mRNA		MtrunA17_Chr4g0065731				CP108
				mRNA		MtrunA17_Chr8g0391271			CP86			The transcripts of corresponding CPs sorted by the number of shared subjects
				ncRNA		MtrunA17_Chr7g1029000		CP44				CP	CP37	CP44	CP86	CP108
						Count	1	1	1	1		Number of subjects shared with the transcript of CP56	1	1	1	1
	CP60	MtrunA17_Chr3g0135761	mRNA	mRNA		MtrunA17_Chr1g0204031	CP23_24		CP101
				mRNA		MtrunA17_Chr3g0135721		CP62
				mRNA	The transcript of CP60, itself	MtrunA17_Chr3g0135761		CP62
				mRNA	The transcript of CP62	MtrunA17_Chr3g0141901		CP62			The transcripts of corresponding CPs sorted by the number of shared subjects
				mRNA		MtrunA17_Chr5g0432631		CP62			CP	CP62	CP23_24	CP101
						Count	1	4	1		Number of subjects shared with the transcript of CP60	2	1	1
	CP62	MtrunA17_Chr3g0141901	mRNA	mRNA		MtrunA17_Chr3g0135721	CP60
				mRNA	The transcript of CP60	MtrunA17_Chr3g0135761	CP60
				mRNA	The transcript of CP62, itself	MtrunA17_Chr3g0141901	CP60		The transcripts of corresponding CPs sorted by the number of shared subjects
				mRNA		MtrunA17_Chr5g0432631	CP60		CP	CP60
						Count	4		Number of subjects shared with the transcript of CP62	2
2	CP66	MtrunA17_Chr3g1011650	ncRNA	mRNA		MtrunA17_Chr2g0298291			CP53
				mRNA		MtrunA17_Chr2g0298301			CP53
				mRNA		MtrunA17_Chr2g0298531			CP53
				mRNA		MtrunA17_Chr2g0330131			CP53
				mRNA		MtrunA17_Chr3g0102121			CP53
				mRNA		MtrunA17_Chr3g0102131			CP53
				mRNA		MtrunA17_Chr3g0102151			CP53
				mRNA	The transcript of CP53	MtrunA17_Chr3g0102171			CP53
				mRNA		MtrunA17_Chr3g0102221			CP53
				mRNA		MtrunA17_Chr3g0102251			CP53
				mRNA		MtrunA17_Chr3g0102261			CP53
				mRNA		MtrunA17_Chr3g0102271			CP53
				mRNA		MtrunA17_Chr3g0102281			CP53
				mRNA		MtrunA17_Chr3g0104861			CP53
				mRNA		MtrunA17_Chr3g0118981			CP53
				mRNA		MtrunA17_Chr3g0119001			CP53
				mRNA		MtrunA17_Chr4g0005101			CP53
				mRNA		MtrunA17_Chr4g0005281			CP53
				mRNA		MtrunA17_Chr4g0005351			CP53
				mRNA		MtrunA17_Chr4g0005381			CP53
				mRNA		MtrunA17_Chr4g0005401			CP53
				mRNA		MtrunA17_Chr4g0005731			CP53
				mRNA		MtrunA17_Chr4g0018431			CP53
				mRNA		MtrunA17_Chr4g0020591			CP53
				mRNA		MtrunA17_Chr4g0041441	CP37		CP53
				mRNA		MtrunA17_Chr4g0041611	CP37		CP53
				mRNA		MtrunA17_Chr4g0042011	CP37		CP53
				mRNA		MtrunA17_Chr5g0415571			CP53
				mRNA		MtrunA17_Chr6g0479641			CP53
				mRNA		MtrunA17_Chr6g0480041			CP53	CP107
				mRNA		MtrunA17_Chr6g0480411			CP53	CP107
				mRNA		MtrunA17_Chr6g0480451			CP53	CP107
				mRNA		MtrunA17_Chr6g0480461		CP48	CP53	CP107
				mRNA		MtrunA17_Chr6g0480521			CP53	CP107
				mRNA		MtrunA17_Chr6g0480531			CP53	CP107
				mRNA		MtrunA17_Chr6g0481141			CP53	CP107
				mRNA		MtrunA17_Chr6g0481221				CP107
				mRNA		MtrunA17_Chr6g0482141			CP53	CP107
				mRNA		MtrunA17_Chr6g0482471			CP53
				mRNA		MtrunA17_Chr6g0482491			CP53
				mRNA		MtrunA17_Chr6g0485991	CP37		CP53
				mRNA		MtrunA17_Chr6g0486311	CP37		CP53
				mRNA		MtrunA17_Chr6g0486451	CP37
				mRNA		MtrunA17_Chr6g0486731	CP37		CP53
				mRNA		MtrunA17_Chr8g0342131			CP53
				mRNA		MtrunA17_Chr8g0342161			CP53
				mRNA		MtrunA17_Chr8g0342201			CP53
				mRNA		MtrunA17_Chr8g0342621			CP53
				mRNA		MtrunA17_Chr8g0342691			CP53
				mRNA		MtrunA17_Chr8g0342741			CP53
				mRNA		MtrunA17_Chr8g0342781			CP53
				mRNA		MtrunA17_Chr8g0342791			CP53
				mRNA		MtrunA17_Chr8g0343681			CP53
				mRNA		MtrunA17_Chr8g0348541			CP53
				mRNA		MtrunA17_Chr8g0350071			CP53
				mRNA		MtrunA17_Chr8g0350091			CP53
				mRNA		MtrunA17_Chr8g0350121			CP53		CP138
				mRNA		MtrunA17_Chr8g0353001			CP53
				ncRNA	The transcript of CP66, itself	MtrunA17_Chr3g1011650			CP53
				ncRNA		MtrunA17_Chr6g0484383	CP37
				ncRNA		MtrunA17_Chr6g0484384	CP37						The transcripts of corresponding CPs sorted by the number of shared subjects
				ncRNA		MtrunA17_Chr6g0484391	CP37						CP	CP53	CP37	CP107	CP48	CP138
						Count	10	1	57	9	1		Number of subjects shared with the transcript of CP66	55	10	9	1	1
	CP67	MtrunA17_Chr4g0000131	mRNA	mRNA		MtrunA17_Chr4g0042891	CP48					CP92
				mRNA		MtrunA17_Chr4g0052871		CP76
				mRNA		MtrunA17_Chr6g0480571		CP76
				mRNA		MtrunA17_Chr6g0486411			CP86					The transcripts of corresponding CPs sorted by the number of shared subjects
				ncRNA		MtrunA17_Chr2g1006518		CP76	CP86	CP87	CP88_89			CP	CP76	CP86	CP48	CP87	CP88_89	CP92
						Count	1	3	2	1	1	1		Number of subjects shared with the transcript of CP67	3	2	1	1	1	1
									The transcripts of corresponding CPs sorted by the number of shared subjects
	CP69	MtrunA17_Chr4g0004721	mRNA	ncRNA		MtrunA17_Chr5g1023557	CP92		CP	CP92
						Count	1		Number of subjects shared with the transcript of CP69	1
1	CP72	MtrunA17_Chr4g0023791	tRNA	ncRNA		MtrunA17_Chr0c03g0489841	CP141
				ncRNA		MtrunA17_Chr7g0230561	CP141	CP150_151	CP152		The transcripts of corresponding CPs sorted by the number of shared subjects
				ncRNA		MtrunA17_MTg0491861	CP141	CP150_151	CP152		CP	CP141	CP150_151	CP152
						Count	3	2	2		Number of subjects shared with the transcript of CP72	3	2	2
3	CP75	MtrunA17_Chr4g0037381	mRNA	ncRNA		MtrunA17_Chr0c01g0489101	CP87	CP88_89	CP114	CP141	CP142		The transcripts of corresponding CPs sorted by the number of shared subjects
				ncRNA		MtrunA17_Chr5g0422041		CP88_89					CP	CP88_89	CP87	CP114	CP141	CP142
						Count	1	2	1	1	1		Number of subjects shared with the transcript of CP75	2	1	1	1	1
	CP76	MtrunA17_Chr4g0040471	mRNA	mRNA		MtrunA17_Chr4g0052871		CP67
				mRNA		MtrunA17_Chr6g0462401			CP86
				mRNA		MtrunA17_Chr6g0480571		CP67
				ncRNA		MtrunA17_Chr2g1006518		CP67	CP86	CP87	CP88_89		The transcripts of corresponding CPs sorted by the number of shared subjects
				ncRNA		MtrunA17_Chr4g1017651	CP37						CP	CP67	CP86	CP37	CP87	CP88_89
						Count	1	3	2	1	1		Number of subjects shared with the transcript of CP76	3	2	1	1	1
	CP80	MtrunA17_Chr4g0070011	mRNA	ncRNA		MtrunA17_Chr1g1000889		CP117
				ncRNA		MtrunA17_Chr3g1011986		CP117				The transcripts of corresponding CPs sorted by the number of shared subjects
				ncRNA		MtrunA17_Chr5g1024033	CP93		CP122	CP124		CP	CP117	CP93	CP122	CP124
						Count	1	2	1	1		Number of subjects shared with the transcript of CP80	2	1	1	1
	CP84	MtrunA17_Chr5g0408581	mRNA	mRNA		MtrunA17_Chr1g0148461		CP86
				mRNA		MtrunA17_Chr1g0155981	CP44
				mRNA		MtrunA17_Chr3g0142861	CP44
				mRNA		MtrunA17_Chr3g0143241	CP44
				mRNA		MtrunA17_Chr4g0046441	CP44
				mRNA		MtrunA17_Chr4g0054181	CP44
				mRNA		MtrunA17_Chr5g0408421			CP117		The transcripts of corresponding CPs sorted by the number of shared subjects
				ncRNA		MtrunA17_Chr1g1002284	CP44				CP	CP44	CP86	CP117
						Count	6	1	1		Number of subjects shared with the transcript of CP84	6	1	1
8	CP85	MtrunA17_Chr5g0415031	mRNA	mRNA		MtrunA17_Chr5g0412351	CP132
				mRNA		MtrunA17_Chr5g0413041	CP132
				mRNA	The transcript of CP85, itself	MtrunA17_Chr5g0415031	CP132
				mRNA		MtrunA17_Chr5g0443571	CP132	CP143
				mRNA		MtrunA17_Chr6g0452001	CP132
				mRNA		MtrunA17_Chr8g0364231	CP132			The transcripts of corresponding CPs sorted by the number of shared subjects
				mRNA	The transcript of CP132	MtrunA17_Chr8g0368731	CP132			CP	CP132	CP143
						Count	7	1		Number of subjects shared with the transcript of CP85	5	1
	CP86	MtrunA17_Chr5g0415911	mRNA	mRNA		MtrunA17_Chr1g0148461						CP84
				mRNA		MtrunA17_Chr5g0421731	CP28
				mRNA		MtrunA17_Chr6g0462401					CP76
				mRNA		MtrunA17_Chr6g0486411				CP67
				mRNA		MtrunA17_Chr8g0391271			CP56
				ncRNA		MtrunA17_Chr2g0309672		CP37
				ncRNA		MtrunA17_Chr2g1006518				CP67	CP76		CP87	CP88_89
				ncRNA		MtrunA17_Chr4g1017321		CP37								The transcripts of corresponding CPs sorted by the number of shared subjects
				ncRNA		MtrunA17_Chr5g1023984		CP37								CP	CP37	CP67	CP76	CP28	CP56	CP84	CP87	CP88_89
						Count	1	3	1	2	2	1	1	1		Number of subjects shared with the transcript of CP86	3	2	2	1	1	1	1	1
1	CP87	MtrunA17_Chr5g0421761	rRNA	mRNA		MtrunA17_Chr0c01g0488941	CP1					CP88_89	CP114	CP141
				mRNA		MtrunA17_Chr0c01g0488951						CP88_89
				mRNA		MtrunA17_Chr0c01g0489051	CP1					CP88_89	CP114	CP141
				mRNA		MtrunA17_Chr0c01g0489061						CP88_89
				mRNA		MtrunA17_Chr0c01g0489111						CP88_89
				mRNA		MtrunA17_Chr5g0412851						CP88_89
				mRNA	Overlaps with the transcript of CP87, opposite strand	MtrunA17_Chr5g0421771	CP1					CP88_89
				mRNA	Overlaps with the transcript of CP87, opposite strand	MtrunA17_Chr5g0421781	CP1					CP88_89	CP114	CP141
				mRNA		MtrunA17_Chr5g0421821	CP1					CP88_89	CP114	CP141
				mRNA		MtrunA17_Chr5g0421871	CP1					CP88_89
				mRNA		MtrunA17_Chr5g0421911	CP1					CP88_89	CP114	CP141
				mRNA		MtrunA17_Chr5g0422031	CP1					CP88_89		CP141
				mRNA		MtrunA17_Chr5g0422091						CP88_89
				mRNA		MtrunA17_Chr5g0422111	CP1					CP88_89	CP114	CP141
				mRNA		MtrunA17_Chr5g0422151						CP88_89
				mRNA	Overlaps with the transcript of CP88_89, opposite strand	MtrunA17_Chr5g0422261						CP88_89
				mRNA	Overlaps with the transcript of CP88_89, opposite strand	MtrunA17_Chr5g0422301	CP1					CP88_89	CP114	CP141
				mRNA	Overlaps with the transcript of CP88_89, opposite strand	MtrunA17_Chr5g0422321						CP88_89	CP114	CP141
				ncRNA	The transcript of CP141	MtrunA17_CPg0492331						CP88_89	CP114	CP141			CP154
				ncRNA		MtrunA17_Chr0c01g0488931	CP1					CP88_89	CP114	CP141	CP142
				ncRNA		MtrunA17_Chr0c01g0489041	CP1					CP88_89	CP114	CP141	CP142
				ncRNA	The transcript of CP1	MtrunA17_Chr0c01g0489091	CP1					CP88_89
				ncRNA		MtrunA17_Chr0c01g0489101			CP75			CP88_89	CP114	CP141	CP142
				ncRNA		MtrunA17_Chr0c03g0489931	CP1					CP88_89	CP114	CP141		CP152
				ncRNA		MtrunA17_Chr1g0184311						CP88_89
				ncRNA		MtrunA17_Chr1g0199401						CP88_89
				ncRNA		MtrunA17_Chr1g0211261	CP1					CP88_89
				ncRNA		MtrunA17_Chr2g0277321						CP88_89	CP114	CP141			CP154
				ncRNA		MtrunA17_Chr2g0317421						CP88_89	CP114	CP141
				ncRNA		MtrunA17_Chr2g1006215						CP88_89
				ncRNA		MtrunA17_Chr2g1006518		CP67		CP76	CP86	CP88_89
				ncRNA		MtrunA17_Chr3g0090781						CP88_89	CP114	CP141
				ncRNA		MtrunA17_Chr4g0000621						CP88_89	CP114	CP141			CP154
				ncRNA		MtrunA17_Chr4g0016141						CP88_89	CP114	CP141			CP154
				ncRNA		MtrunA17_Chr4g0073101						CP88_89	CP114	CP141
				ncRNA	The transcript of CP87, itself	MtrunA17_Chr5g0421761	CP1					CP88_89	CP114	CP141
				ncRNA		MtrunA17_Chr5g0421811	CP1					CP88_89	CP114	CP141
				ncRNA		MtrunA17_Chr5g0421861	CP1					CP88_89	CP114	CP141
				ncRNA		MtrunA17_Chr5g0421901	CP1					CP88_89	CP114	CP141
				ncRNA		MtrunA17_Chr5g0422021	CP1					CP88_89	CP114	CP141
				ncRNA		MtrunA17_Chr5g0422081	CP1					CP88_89	CP114	CP141
				ncRNA		MtrunA17_Chr5g0422141						CP88_89
				ncRNA		MtrunA17_Chr5g0422271	CP1					CP88_89	CP114	CP141
				ncRNA	The transcript of CP88_89	MtrunA17_Chr5g0422291	CP1					CP88_89	CP114	CP141	CP142
				ncRNA	Overlaps with the transcript of CP88_89, opposite strand	MtrunA17_Chr5g0422331	CP1					CP88_89	CP114	CP141	CP142
				ncRNA		MtrunA17_Chr5g0435901						CP88_89	CP114	CP141			CP154
				ncRNA		MtrunA17_Chr7g0218391						CP88_89	CP114	CP141
				ncRNA	The transcript of CP114	MtrunA17_Chr7g0229401						CP88_89	CP114	CP141			CP154
				ncRNA		MtrunA17_Chr7g0244701						CP88_89	CP114	CP141
				ncRNA		MtrunA17_Chr7g0260631						CP88_89
				ncRNA		MtrunA17_MTg0490131	CP1					CP88_89	CP114	CP141		CP152			The transcripts of corresponding CPs sorted by the number of shared subjects
				ncRNA		MtrunA17_MTg0490141	CP1					CP88_89	CP114	CP141		CP152			CP	CP88_89	CP141	CP114	CP1	CP154	CP142	CP152	CP67	CP75	CP76	CP86
						Count	26	1	1	1	1	52	34	35	5	3	6		Number of subjects shared with the transcript of CP87	50	33	32	24	6	5	3	1	1	1	1
1	CP88_89	MtrunA17_Chr5g0422291	rRNA	mRNA		MtrunA17_Chr0c01g0488941	CP1					CP87	CP114	CP141
				mRNA		MtrunA17_Chr0c01g0488951						CP87
				mRNA		MtrunA17_Chr0c01g0489051	CP1					CP87	CP114	CP141
				mRNA		MtrunA17_Chr0c01g0489061						CP87
				mRNA		MtrunA17_Chr0c01g0489111						CP87
				mRNA		MtrunA17_Chr5g0412851						CP87
				mRNA	Overlaps with the transcript of CP87, opposite strand	MtrunA17_Chr5g0421771	CP1					CP87
				mRNA	Overlaps with the transcript of CP87, opposite strand	MtrunA17_Chr5g0421781	CP1					CP87	CP114	CP141
				mRNA		MtrunA17_Chr5g0421821	CP1					CP87	CP114	CP141
				mRNA		MtrunA17_Chr5g0421871	CP1					CP87
				mRNA		MtrunA17_Chr5g0421911	CP1					CP87	CP114	CP141
				mRNA		MtrunA17_Chr5g0422031	CP1					CP87		CP141
				mRNA		MtrunA17_Chr5g0422091						CP87
				mRNA		MtrunA17_Chr5g0422111	CP1					CP87	CP114	CP141
				mRNA		MtrunA17_Chr5g0422151						CP87
				mRNA	Overlaps with the transcript of CP88_89, opposite strand	MtrunA17_Chr5g0422261						CP87
				mRNA	Overlaps with the transcript of CP88_89, opposite strand	MtrunA17_Chr5g0422301	CP1					CP87	CP114	CP141
				mRNA	Overlaps with the transcript of CP88_89, opposite strand	MtrunA17_Chr5g0422321						CP87	CP114	CP141
				ncRNA	The transcript of CP141	MtrunA17_CPg0492331						CP87	CP114	CP141			CP154
				ncRNA	The transcript of CP142	MtrunA17_CPg0492381									CP142
				ncRNA		MtrunA17_Chr0c01g0488931	CP1					CP87	CP114	CP141	CP142
				ncRNA		MtrunA17_Chr0c01g0489041	CP1					CP87	CP114	CP141	CP142
				ncRNA	The transcript of CP1	MtrunA17_Chr0c01g0489091	CP1					CP87
				ncRNA		MtrunA17_Chr0c01g0489101			CP75			CP87	CP114	CP141	CP142
				ncRNA		MtrunA17_Chr0c03g0489931	CP1					CP87	CP114	CP141		CP152
				ncRNA		MtrunA17_Chr1g0184311						CP87
				ncRNA		MtrunA17_Chr1g0199401						CP87
				ncRNA		MtrunA17_Chr1g0211261	CP1					CP87
				ncRNA		MtrunA17_Chr2g0277321						CP87	CP114	CP141			CP154
				ncRNA		MtrunA17_Chr2g0317421						CP87	CP114	CP141
				ncRNA		MtrunA17_Chr2g1006215						CP87
				ncRNA		MtrunA17_Chr2g1006518		CP67		CP76	CP86	CP87
				ncRNA		MtrunA17_Chr3g0090781						CP87	CP114	CP141
				ncRNA		MtrunA17_Chr3g0090811									CP142
				ncRNA		MtrunA17_Chr4g0000601									CP142
				ncRNA		MtrunA17_Chr4g0000621						CP87	CP114	CP141			CP154
				ncRNA		MtrunA17_Chr4g0016121									CP142
				ncRNA		MtrunA17_Chr4g0016141						CP87	CP114	CP141			CP154
				ncRNA		MtrunA17_Chr4g0048451							CP114	CP141
				ncRNA		MtrunA17_Chr4g0073101						CP87	CP114	CP141
				ncRNA		MtrunA17_Chr4g0073121									CP142
				ncRNA	The transcript of CP87	MtrunA17_Chr5g0421761	CP1					CP87	CP114	CP141
				ncRNA		MtrunA17_Chr5g0421811	CP1					CP87	CP114	CP141
				ncRNA		MtrunA17_Chr5g0421861	CP1					CP87	CP114	CP141
				ncRNA		MtrunA17_Chr5g0421901	CP1					CP87	CP114	CP141
				ncRNA		MtrunA17_Chr5g0422021	CP1					CP87	CP114	CP141
				ncRNA		MtrunA17_Chr5g0422041			CP75
				ncRNA		MtrunA17_Chr5g0422081	CP1					CP87	CP114	CP141
				ncRNA		MtrunA17_Chr5g0422141						CP87
				ncRNA		MtrunA17_Chr5g0422161									CP142
				ncRNA		MtrunA17_Chr5g0422251									CP142
				ncRNA		MtrunA17_Chr5g0422271	CP1					CP87	CP114	CP141
				ncRNA	The transcript of CP88_89, itself	MtrunA17_Chr5g0422291	CP1					CP87	CP114	CP141	CP142
				ncRNA	Overlaps with the transcript of CP88_89, opposite strand	MtrunA17_Chr5g0422331	CP1					CP87	CP114	CP141	CP142
				ncRNA		MtrunA17_Chr5g0435901						CP87	CP114	CP141			CP154
				ncRNA		MtrunA17_Chr7g0218391						CP87	CP114	CP141
				ncRNA	The transcript of CP114	MtrunA17_Chr7g0229401						CP87	CP114	CP141			CP154
				ncRNA		MtrunA17_Chr7g0244701						CP87	CP114	CP141
				ncRNA		MtrunA17_Chr7g0260631						CP87
				ncRNA		MtrunA17_Chr7g0261131									CP142
				ncRNA		MtrunA17_Chr8g0353611									CP142
				ncRNA		MtrunA17_MTg0490131	CP1					CP87	CP114	CP141		CP152
				ncRNA		MtrunA17_MTg0490141	CP1					CP87	CP114	CP141		CP152
				ncRNA		MtrunA17_MTg0491231									CP142				The transcripts of corresponding CPs sorted by the number of shared subjects
				ncRNA		MtrunA17_MTg0491241									CP142				CP	CP87	CP141	CP114	CP1	CP142	CP154	CP152	CP75	CP67	CP76	CP86
						Count	26	1	2	1	1	52	35	36	16	3	6		Number of subjects shared with the transcript of CP88_89	50	34	33	24	14	6	3	2	1	1	1
	CP90_91	MtrunA17_Chr5g0430341	mRNA	mRNA		MtrunA17_Chr1g0155991	CP43
				mRNA		MtrunA17_Chr3g0123111	CP43
				mRNA		MtrunA17_Chr4g0071021	CP43
				mRNA		MtrunA17_Chr6g0468101	CP43		The transcripts of corresponding CPs sorted by the number of shared subjects
				mRNA		MtrunA17_Chr6g0468391	CP43		CP	CP43
						Count	5		Number of subjects shared with the transcript of CP90_91	5
	CP92	MtrunA17_Chr5g0431401	mRNA	mRNA		MtrunA17_Chr4g0042891	CP48	CP67			The transcripts of corresponding CPs sorted by the number of shared subjects
				ncRNA		MtrunA17_Chr5g1023557			CP69		CP	CP48	CP67	CP69
						Count	1	1	1		Number of subjects shared with the transcript of CP92	1	1	1
	CP93	MtrunA17_Chr5g0435191	mRNA	mRNA		MtrunA17_Chr2g0298781			CP122
				mRNA		MtrunA17_Chr2g0301661			CP122
				mRNA		MtrunA17_Chr2g0304921			CP122
				mRNA		MtrunA17_Chr3g0133741			CP122
				mRNA		MtrunA17_Chr3g0137411			CP122
				mRNA		MtrunA17_Chr4g0055241			CP122
				mRNA		MtrunA17_Chr4g0055251			CP122
				mRNA		MtrunA17_Chr5g0410101			CP122
				mRNA	The transcript of CP93, itself	MtrunA17_Chr5g0435191			CP122
				mRNA		MtrunA17_Chr6g0457881			CP122
				mRNA		MtrunA17_Chr6g0481581			CP122
				mRNA		MtrunA17_Chr7g0214651			CP122
				mRNA		MtrunA17_Chr7g0236901			CP122
				mRNA		MtrunA17_Chr8g0364561	CP1		CP122
				ncRNA		MtrunA17_Chr5g1022544	CP1		CP122
				ncRNA		MtrunA17_Chr5g1024033		CP80	CP122	CP124
				ncRNA	The transcript of CP122	MtrunA17_Chr7g1034306			CP122			The transcripts of corresponding CPs sorted by the number of shared subjects
				ncRNA		MtrunA17_Chr8g0370561			CP122			CP	CP122	CP1	CP80	CP124
						Count	2	1	18	1		Number of subjects shared with the transcript of CP93	16	2	1	1
	CP96	MtrunA17_Chr6g0452781	mRNA	mRNA		MtrunA17_Chr3g0080351				CP46
				mRNA		MtrunA17_Chr3g0133151	CP4							The transcripts of corresponding CPs sorted by the number of shared subjects
				mRNA		MtrunA17_Chr8g0358571		CP8	CP44		CP129	CP155		CP	CP4	CP8	CP44	CP46	CP129	CP155
						Count	1	1	1	1	1	1		Number of subjects shared with the transcript of CP96	1	1	1	1	1	1
5	CP101	MtrunA17_Chr6g0458091	mRNA	mRNA		MtrunA17_Chr1g0150331	CP23_24
				mRNA		MtrunA17_Chr1g0156411	CP23_24
				mRNA		MtrunA17_Chr1g0156421	CP23_24
				mRNA		MtrunA17_Chr1g0193591	CP23_24
				mRNA		MtrunA17_Chr1g0196251	CP23_24
				mRNA	The transcript of CP23_24	MtrunA17_Chr1g0200071	CP23_24
				mRNA		MtrunA17_Chr1g0200091	CP23_24
				mRNA		MtrunA17_Chr1g0200101	CP23_24
				mRNA		MtrunA17_Chr1g0200111	CP23_24
				mRNA		MtrunA17_Chr1g0200121	CP23_24
				mRNA		MtrunA17_Chr1g0204031	CP23_24	CP60
				mRNA		MtrunA17_Chr1g0204041	CP23_24
				mRNA		MtrunA17_Chr1g0210931	CP23_24
				mRNA		MtrunA17_Chr1g0211481	CP23_24
				mRNA		MtrunA17_Chr2g0298371	CP23_24
				mRNA		MtrunA17_Chr2g0298381	CP23_24
				mRNA		MtrunA17_Chr2g0318281	CP23_24
				mRNA		MtrunA17_Chr2g0318291	CP23_24
				mRNA		MtrunA17_Chr2g0319341	CP23_24
				mRNA		MtrunA17_Chr2g0319351	CP23_24
				mRNA		MtrunA17_Chr4g0005781	CP23_24
				mRNA		MtrunA17_Chr4g0026961	CP23_24
				mRNA		MtrunA17_Chr4g0026971	CP23_24
				mRNA		MtrunA17_Chr4g0026981	CP23_24
				mRNA		MtrunA17_Chr5g0415391	CP23_24
				mRNA	The transcript of CP101, itself	MtrunA17_Chr6g0458091	CP23_24
				mRNA	Overlaps with the transcript of CP101, opposite strand	MtrunA17_Chr6g0458101	CP23_24
				mRNA		MtrunA17_Chr6g0458111	CP23_24
				mRNA		MtrunA17_Chr7g0261791	CP23_24
				mRNA		MtrunA17_Chr7g0261801	CP23_24
				mRNA		MtrunA17_Chr8g0336511	CP23_24
				mRNA		MtrunA17_Chr8g0340361	CP23_24
				mRNA		MtrunA17_Chr8g0340371	CP23_24
				mRNA		MtrunA17_Chr8g0340771	CP23_24
				mRNA		MtrunA17_Chr8g0341021	CP23_24
				mRNA		MtrunA17_Chr8g0341031	CP23_24			The transcripts of corresponding CPs sorted by the number of shared subjects
				mRNA		MtrunA17_Chr8g0341041	CP23_24			CP	CP23_24	CP60
						Count	37	1		Number of subjects shared with the transcript of CP101	35	1
										The transcripts of corresponding CPs sorted by the number of shared subjects
	CP104	MtrunA17_Chr6g0462271	mRNA	ncRNA		MtrunA17_Chr4g1020122	CP107	CP140		CP	CP107	CP140
						Count	1	1		Number of subjects shared with the transcript of CP104	1	1
2	CP107	MtrunA17_Chr6g0479001	mRNA	mRNA		MtrunA17_Chr6g0478841					CP130
				mRNA		MtrunA17_Chr6g0479641		CP53	CP66
				mRNA		MtrunA17_Chr6g0480041		CP53	CP66
				mRNA		MtrunA17_Chr6g0480411		CP53	CP66
				mRNA		MtrunA17_Chr6g0480451		CP53	CP66
				mRNA		MtrunA17_Chr6g0480461	CP48	CP53	CP66
				mRNA		MtrunA17_Chr6g0480521		CP53	CP66
				mRNA		MtrunA17_Chr6g0480531		CP53	CP66
				mRNA		MtrunA17_Chr6g0481141		CP53	CP66
				mRNA		MtrunA17_Chr6g0481221			CP66
				ncRNA		MtrunA17_Chr4g1020122				CP104		CP140		The transcripts of corresponding CPs sorted by the number of shared subjects
				ncRNA		MtrunA17_Chr6g1025746						CP140		CP	CP66	CP53	CP140	CP48	CP104	CP130
						Count	1	8	9	1	1	2		Number of subjects shared with the transcript of CP107	9	8	2	1	1	1
	CP108	MtrunA17_Chr6g0485321	mRNA	mRNA		MtrunA17_Chr4g0065731		CP56		The transcripts of corresponding CPs sorted by the number of shared subjects
				ncRNA		MtrunA17_Chr3g1010602	CP1			CP	CP1	CP56
						Count	1	1		Number of subjects shared with the transcript of CP108	1	1
									The transcripts of corresponding CPs sorted by the number of shared subjects
	CP112	MtrunA17_Chr7g0219691	mRNA	mRNA		MtrunA17_Chr4g0053521	CP44		CP	CP44
						Count	1		Number of subjects shared with the transcript of CP112	1
9	CP114	MtrunA17_Chr7g0229401	rRNA	mRNA	Overlaps with the transcript of CP141, opposite strand	MtrunA17_CPg0492351					CP141
				mRNA		MtrunA17_Chr0c01g0488941	CP1		CP87	CP88_89	CP141
				mRNA		MtrunA17_Chr0c01g0489051	CP1		CP87	CP88_89	CP141
				mRNA		MtrunA17_Chr0c03g0489951					CP141
				mRNA		MtrunA17_Chr1g0146861					CP141		CP143
				mRNA		MtrunA17_Chr4g0000631					CP141
				mRNA		MtrunA17_Chr4g0001201					CP141
				mRNA		MtrunA17_Chr4g0016151					CP141
				mRNA		MtrunA17_Chr5g0412301					CP141
				mRNA	Overlaps with the transcript of CP87, opposite strand	MtrunA17_Chr5g0421781	CP1		CP87	CP88_89	CP141
				mRNA		MtrunA17_Chr5g0421821	CP1		CP87	CP88_89	CP141
				mRNA		MtrunA17_Chr5g0421911	CP1		CP87	CP88_89	CP141
				mRNA		MtrunA17_Chr5g0422111	CP1		CP87	CP88_89	CP141
				mRNA	Overlaps with the transcript of CP88_89, opposite strand	MtrunA17_Chr5g0422301	CP1		CP87	CP88_89	CP141
				mRNA	Overlaps with the transcript of CP88_89, opposite strand	MtrunA17_Chr5g0422321			CP87	CP88_89	CP141
				mRNA		MtrunA17_Chr5g0435911					CP141
				mRNA		MtrunA17_Chr5g0435921					CP141
				mRNA	Overlaps with the transcript of CP114, opposite strand	MtrunA17_Chr7g0229411					CP141
				mRNA		MtrunA17_Chr7g0239681					CP141
				mRNA		MtrunA17_MTg0490151					CP141
				ncRNA	The transcript of CP141	MtrunA17_CPg0492331			CP87	CP88_89	CP141				CP154
				ncRNA	Overlaps with the transcript of CP141, same strand	MtrunA17_CPg0492352					CP141
				ncRNA		MtrunA17_Chr0c01g0488931	CP1		CP87	CP88_89	CP141	CP142
				ncRNA		MtrunA17_Chr0c01g0489041	CP1		CP87	CP88_89	CP141	CP142
				ncRNA		MtrunA17_Chr0c01g0489101		CP75	CP87	CP88_89	CP141	CP142
				ncRNA		MtrunA17_Chr0c03g0489931	CP1		CP87	CP88_89	CP141			CP152
				ncRNA		MtrunA17_Chr1g0165071					CP141
				ncRNA		MtrunA17_Chr1g0165072					CP141
				ncRNA		MtrunA17_Chr1g0208351					CP141
				ncRNA		MtrunA17_Chr1g0208361					CP141
				ncRNA		MtrunA17_Chr2g0277321			CP87	CP88_89	CP141				CP154
				ncRNA		MtrunA17_Chr2g0317421			CP87	CP88_89	CP141
				ncRNA		MtrunA17_Chr3g0090781			CP87	CP88_89	CP141
				ncRNA		MtrunA17_Chr3g0100621					CP141
				ncRNA		MtrunA17_Chr3g0124641					CP141
				ncRNA		MtrunA17_Chr4g0000621			CP87	CP88_89	CP141				CP154
				ncRNA		MtrunA17_Chr4g0000632					CP141
				ncRNA		MtrunA17_Chr4g0000641					CP141
				ncRNA		MtrunA17_Chr4g0016141			CP87	CP88_89	CP141				CP154
				ncRNA		MtrunA17_Chr4g0016152					CP141
				ncRNA		MtrunA17_Chr4g0021991					CP141
				ncRNA		MtrunA17_Chr4g0039232					CP141
				ncRNA		MtrunA17_Chr4g0039241					CP141
				ncRNA		MtrunA17_Chr4g0048451				CP88_89	CP141
				ncRNA		MtrunA17_Chr4g0073101			CP87	CP88_89	CP141
				ncRNA		MtrunA17_Chr4g1019778					CP141
				ncRNA		MtrunA17_Chr5g0410521					CP141
				ncRNA	The transcript of CP87	MtrunA17_Chr5g0421761	CP1		CP87	CP88_89	CP141
				ncRNA		MtrunA17_Chr5g0421811	CP1		CP87	CP88_89	CP141
				ncRNA		MtrunA17_Chr5g0421861	CP1		CP87	CP88_89	CP141
				ncRNA		MtrunA17_Chr5g0421901	CP1		CP87	CP88_89	CP141
				ncRNA		MtrunA17_Chr5g0422021	CP1		CP87	CP88_89	CP141
				ncRNA		MtrunA17_Chr5g0422081	CP1		CP87	CP88_89	CP141
				ncRNA		MtrunA17_Chr5g0422271	CP1		CP87	CP88_89	CP141
				ncRNA	The transcript of CP88_89	MtrunA17_Chr5g0422291	CP1		CP87	CP88_89	CP141	CP142
				ncRNA	Overlaps with the transcript of CP88_89, opposite strand	MtrunA17_Chr5g0422331	CP1		CP87	CP88_89	CP141	CP142
				ncRNA		MtrunA17_Chr5g0426911					CP141
				ncRNA		MtrunA17_Chr5g0435901			CP87	CP88_89	CP141				CP154
				ncRNA		MtrunA17_Chr5g0435931					CP141
				ncRNA		MtrunA17_Chr5g0435941					CP141
				ncRNA		MtrunA17_Chr7g0218391			CP87	CP88_89	CP141
				ncRNA	The transcript of CP114, itself	MtrunA17_Chr7g0229401			CP87	CP88_89	CP141				CP154
				ncRNA	Overlaps with the transcript of CP114, same strand	MtrunA17_Chr7g0229412					CP141
				ncRNA		MtrunA17_Chr7g0244701			CP87	CP88_89	CP141
				ncRNA		MtrunA17_Chr8g0359061					CP141
				ncRNA		MtrunA17_MTg0490131	CP1		CP87	CP88_89	CP141			CP152
				ncRNA		MtrunA17_MTg0490141	CP1		CP87	CP88_89	CP141			CP152
				ncRNA		MtrunA17_MTg0490951					CP141
				ncRNA	The transcript of CP154	MtrunA17_MTg0491501					CP141				CP154		The transcripts of corresponding CPs sorted by the number of shared subjects
				ncRNA	Overlaps with the transcript of CP154, opposite strand	MtrunA17_MTg0491511					CP141				CP154		CP	CP141	CP88_89	CP87	CP1	CP154	CP142	CP152	CP75	CP143
						Count	21	1	34	35	70	5	1	3	8		Number of subjects shared with the transcript of CP114	68	33	32	21	6	5	3	1	1
	CP115	MtrunA17_Chr7g0230341	mRNA	mRNA		MtrunA17_Chr1g0167431	CP129
				mRNA		MtrunA17_Chr2g0332321	CP129
				mRNA		MtrunA17_Chr6g0467991	CP129
				mRNA		MtrunA17_Chr6g0469411	CP129		The transcripts of corresponding CPs sorted by the number of shared subjects
				mRNA		MtrunA17_Chr8g0358541	CP129		CP	CP129
						Count	5		Number of subjects shared with the transcript of CP115	5
	CP117	MtrunA17_Chr7g0237331	mRNA	mRNA		MtrunA17_Chr1g0157911		CP9
				mRNA		MtrunA17_Chr1g0157991		CP9
				mRNA		MtrunA17_Chr1g0158131		CP9
				mRNA		MtrunA17_Chr1g0158151		CP9
				mRNA		MtrunA17_Chr1g0158761		CP9
				mRNA		MtrunA17_Chr2g0291021										CP140
				mRNA		MtrunA17_Chr2g0302161	CP8				CP44
				mRNA		MtrunA17_Chr2g0306811					CP44
				mRNA		MtrunA17_Chr2g0310671									CP130
				mRNA		MtrunA17_Chr4g0029411			CP21
				mRNA		MtrunA17_Chr4g0063701		CP9
				mRNA		MtrunA17_Chr5g0408421								CP84
				mRNA		MtrunA17_Chr7g0234561		CP9
				ncRNA		MtrunA17_Chr1g1000889							CP80
				ncRNA		MtrunA17_Chr1g1001550						CP48
				ncRNA		MtrunA17_Chr2g1008958				CP37
				ncRNA		MtrunA17_Chr3g1009610
				ncRNA		MtrunA17_Chr3g1011986							CP80					The transcripts of corresponding CPs sorted by the number of shared subjects
				ncRNA		MtrunA17_Chr3g1012832					CP44							CP	CP9	CP44	CP80	CP8	CP21	CP37	CP48	CP84	CP130	CP140
						Count	1	7	1	1	3	1	2	1	1	1		Number of subjects shared with the transcript of CP117	7	3	2	1	1	1	1	1	1	1
7	CP121	MtrunA17_Chr7g0270811	mRNA	mRNA	The transcript of CP51	MtrunA17_Chr3g0096421	CP51
				mRNA		MtrunA17_Chr3g0143331	CP51
				mRNA		MtrunA17_Chr3g0143341	CP51
				mRNA	The transcript of CP121, itself	MtrunA17_Chr7g0270811	CP51		The transcripts of corresponding CPs sorted by the number of shared subjects
				mRNA		MtrunA17_Chr8g0367734	CP51		CP	CP51
						Count	5		Number of subjects shared with the transcript of CP121	3
	CP122	MtrunA17_Chr7g1034306	ncRNA	mRNA		MtrunA17_Chr2g0298781			CP93
				mRNA		MtrunA17_Chr2g0301661			CP93
				mRNA		MtrunA17_Chr2g0304921			CP93
				mRNA		MtrunA17_Chr3g0133741			CP93
				mRNA		MtrunA17_Chr3g0137411			CP93
				mRNA		MtrunA17_Chr4g0055241			CP93
				mRNA		MtrunA17_Chr4g0055251			CP93
				mRNA		MtrunA17_Chr5g0410101			CP93
				mRNA	The transcript of CP93	MtrunA17_Chr5g0435191			CP93
				mRNA		MtrunA17_Chr6g0457881			CP93
				mRNA		MtrunA17_Chr6g0481581			CP93
				mRNA		MtrunA17_Chr7g0214651			CP93
				mRNA		MtrunA17_Chr7g0236901			CP93
				mRNA		MtrunA17_Chr8g0364561	CP1		CP93
				ncRNA		MtrunA17_Chr1g1001449				CP124
				ncRNA		MtrunA17_Chr5g1022544	CP1		CP93
				ncRNA		MtrunA17_Chr5g1024033		CP80	CP93	CP124
				ncRNA	The transcript of CP122, itself	MtrunA17_Chr7g1034306			CP93			The transcripts of corresponding CPs sorted by the number of shared subjects
				ncRNA		MtrunA17_Chr8g0370561			CP93			CP	CP93	CP1	CP124	CP80
						Count	2	1	18	2		Number of subjects shared with the transcript of CP122	16	2	2	1
	CP124	MtrunA17_Chr8g0338301	mRNA	ncRNA		MtrunA17_Chr1g1001449			CP122		The transcripts of corresponding CPs sorted by the number of shared subjects
				ncRNA		MtrunA17_Chr5g1024033	CP80	CP93	CP122		CP	CP122	CP80	CP93
						Count	1	1	2		Number of subjects shared with the transcript of CP124	2	1	1
	CP129	MtrunA17_Chr8g0355501	mRNA	mRNA		MtrunA17_Chr1g0167431				CP115
				mRNA		MtrunA17_Chr2g0332321				CP115
				mRNA		MtrunA17_Chr6g0467991				CP115
				mRNA		MtrunA17_Chr6g0469411				CP115
				mRNA		MtrunA17_Chr8g0358541				CP115			The transcripts of corresponding CPs sorted by the number of shared subjects
				mRNA		MtrunA17_Chr8g0358571	CP8	CP44	CP96		CP155		CP	CP115	CP8	CP44	CP96	CP155
						Count	1	1	1	5	1		Number of subjects shared with the transcript of CP129	5	1	1	1	1
	CP130	MtrunA17_Chr8g0356581	mRNA	mRNA		MtrunA17_Chr2g0310671						CP117
				mRNA		MtrunA17_Chr6g0478841					CP107
				mRNA		MtrunA17_Chr8g0374461		CP21		CP44
				ncRNA		MtrunA17_Chr1g1003123			CP37					The transcripts of corresponding CPs sorted by the number of shared subjects
				ncRNA		MtrunA17_Chr7g1030653	CP1							CP	CP1	CP21	CP37	CP44	CP107	CP117
						Count	1	1	1	1	1	1		Number of subjects shared with the transcript of CP130	1	1	1	1	1	1
8	CP132	MtrunA17_Chr8g0368731	mRNA	mRNA		MtrunA17_Chr5g0412351	CP85
				mRNA		MtrunA17_Chr5g0413041	CP85
				mRNA	The transcript of CP85	MtrunA17_Chr5g0415031	CP85
				mRNA		MtrunA17_Chr5g0443571	CP85	CP143
				mRNA		MtrunA17_Chr6g0452001	CP85
				mRNA		MtrunA17_Chr8g0364231	CP85			The transcripts of corresponding CPs sorted by the number of shared subjects
				mRNA	The transcript of CP132, itself	MtrunA17_Chr8g0368731	CP85			CP	CP85	CP143
						Count	7	1		Number of subjects shared with the transcript of CP132	5	1
										The transcripts of corresponding CPs sorted by the number of shared subjects
	CP138	MtrunA17_Chr8g0377071	mRNA	mRNA		MtrunA17_Chr8g0350091	CP53	CP66		CP	CP53	CP66
						Count	1	1		Number of subjects shared with the transcript of CP138	1	1
	CP140	MtrunA17_Chr8g0392351	ncRNA	mRNA		MtrunA17_Chr2g0291021			CP117
				ncRNA		MtrunA17_Chr4g1020122	CP104	CP107			The transcripts of corresponding CPs sorted by the number of shared subjects
				ncRNA		MtrunA17_Chr6g1025746		CP107			CP	CP107	CP104	CP117
						Count	1	2	1		Number of subjects shared with the transcript of CP140	2	1	1
9	CP141	MtrunA17_CPg0492331	rRNA	mRNA	Overlaps with the transcript of CP141, opposite strand	MtrunA17_CPg0492351						CP114
				mRNA		MtrunA17_Chr0c01g0488941	CP1			CP87	CP88_89	CP114
				mRNA		MtrunA17_Chr0c01g0489051	CP1			CP87	CP88_89	CP114
				mRNA		MtrunA17_Chr0c03g0489951						CP114
				mRNA		MtrunA17_Chr1g0146861						CP114		CP143
				mRNA		MtrunA17_Chr4g0000631						CP114
				mRNA		MtrunA17_Chr4g0001201						CP114
				mRNA		MtrunA17_Chr4g0016151						CP114
				mRNA		MtrunA17_Chr5g0412301						CP114
				mRNA	Overlaps with the transcript of CP87, opposite strand	MtrunA17_Chr5g0421781	CP1			CP87	CP88_89	CP114
				mRNA		MtrunA17_Chr5g0421821	CP1			CP87	CP88_89	CP114
				mRNA		MtrunA17_Chr5g0421911	CP1			CP87	CP88_89	CP114
				mRNA		MtrunA17_Chr5g0422031	CP1			CP87	CP88_89
				mRNA		MtrunA17_Chr5g0422111	CP1			CP87	CP88_89	CP114
				mRNA	Overlaps with the transcript of CP88_89, opposite strand	MtrunA17_Chr5g0422301	CP1			CP87	CP88_89	CP114
				mRNA	Overlaps with the transcript of CP88_89, opposite strand	MtrunA17_Chr5g0422321				CP87	CP88_89	CP114
				mRNA		MtrunA17_Chr5g0435911						CP114
				mRNA		MtrunA17_Chr5g0435921						CP114
				mRNA	Overlaps with the transcript of CP114, opposite strand	MtrunA17_Chr7g0229411						CP114
				mRNA		MtrunA17_Chr7g0239681						CP114
				mRNA		MtrunA17_MTg0490151						CP114
				ncRNA	The transcript of CP141, itself	MtrunA17_CPg0492331				CP87	CP88_89	CP114					CP154
				ncRNA	Overlaps with the transcript of CP141, same strand	MtrunA17_CPg0492352						CP114
				ncRNA		MtrunA17_Chr0c01g0488931	CP1			CP87	CP88_89	CP114	CP142
				ncRNA		MtrunA17_Chr0c01g0489041	CP1			CP87	CP88_89	CP114	CP142
				ncRNA		MtrunA17_Chr0c01g0489101			CP75	CP87	CP88_89	CP114	CP142
				ncRNA		MtrunA17_Chr0c03g0489841		CP72
				ncRNA		MtrunA17_Chr0c03g0489931	CP1			CP87	CP88_89	CP114				CP152
				ncRNA		MtrunA17_Chr1g0165071						CP114
				ncRNA		MtrunA17_Chr1g0165072						CP114
				ncRNA		MtrunA17_Chr1g0208351						CP114
				ncRNA		MtrunA17_Chr1g0208361						CP114
				ncRNA		MtrunA17_Chr2g0277321				CP87	CP88_89	CP114					CP154
				ncRNA		MtrunA17_Chr2g0317421				CP87	CP88_89	CP114
				ncRNA		MtrunA17_Chr3g0090781				CP87	CP88_89	CP114
				ncRNA		MtrunA17_Chr4g0000621				CP87	CP88_89	CP114					CP154
				ncRNA		MtrunA17_Chr3g0124641						CP114
				ncRNA		MtrunA17_Chr4g0000621				CP87	CP88_89	CP114					CP154
				ncRNA		MtrunA17_Chr4g0000632						CP114
				ncRNA		MtrunA17_Chr4g0000641						CP114
				ncRNA		MtrunA17_Chr4g0016141				CP87	CP88_89	CP114					CP154
				ncRNA		MtrunA17_Chr4g0016152						CP114
				ncRNA		MtrunA17_Chr4g0021991						CP114
				ncRNA		MtrunA17_Chr4g0039232						CP114
				ncRNA		MtrunA17_Chr4g0039241						CP114
				ncRNA		MtrunA17_Chr4g0048451					CP88_89	CP114
				ncRNA		MtrunA17_Chr4g0073101				CP87	CP88_89	CP114
				ncRNA		MtrunA17_Chr4g1019778						CP114
				ncRNA		MtrunA17_Chr5g0410521						CP114
				ncRNA	The transcript of CP87	MtrunA17_Chr5g0421761	CP1			CP87	CP88_89	CP114
				ncRNA		MtrunA17_Chr5g0421811	CP1			CP87	CP88_89	CP114
				ncRNA		MtrunA17_Chr5g0421861	CP1			CP87	CP88_89	CP114
				ncRNA		MtrunA17_Chr5g0421901	CP1			CP87	CP88_89	CP114
				ncRNA		MtrunA17_Chr5g0422021	CP1			CP87	CP88_89	CP114
				ncRNA		MtrunA17_Chr5g0422081	CP1			CP87	CP88_89	CP114
				ncRNA		MtrunA17_Chr5g0422271	CP1			CP87	CP88_89	CP114
				ncRNA	The transcript of CP88_89	MtrunA17_Chr5g0422291	CP1			CP87	CP88_89	CP114	CP142
				ncRNA	Overlaps with the transcript of CP88_89, opposite strand	MtrunA17_Chr5g0422331	CP1			CP87	CP88_89	CP114	CP142
				ncRNA		MtrunA17_Chr5g0426911						CP114
				ncRNA		MtrunA17_Chr5g0435901				CP87	CP88_89	CP114					CP154
				ncRNA		MtrunA17_Chr5g0435931						CP114
				ncRNA		MtrunA17_Chr5g0435941						CP114
				ncRNA		MtrunA17_Chr7g0218391				CP87	CP88_89	CP114
				ncRNA	The transcript of CP114	MtrunA17_Chr7g0229401				CP87	CP88_89	CP114					CP154
				ncRNA	Overlaps with the transcript of CP114, same strand	MtrunA17_Chr7g0229412						CP114
				ncRNA		MtrunA17_Chr7g0230561		CP72							CP150_151	CP152
				ncRNA		MtrunA17_Chr7g0244701				CP87	CP88_89	CP114
				ncRNA		MtrunA17_Chr8g0359061						CP114
				ncRNA		MtrunA17_MTg0490131	CP1			CP87	CP88_89	CP114				CP152
				ncRNA		MtrunA17_MTg0490141	CP1			CP87	CP88_89	CP114				CP152
				ncRNA		MtrunA17_MTg0490951						CP114
				ncRNA	The transcript of CP154	MtrunA17_MTg0491501						CP114					CP154
				ncRNA	Overlaps with the transcript of CP154, opposite strand	MtrunA17_MTg0491511						CP114					CP154		The transcripts of corresponding CPs sorted by the number of shared subjects
				ncRNA		MtrunA17_MTg0491861		CP72							CP150_151	CP152			CP	CP114	CP88_89	CP87	CP1	CP154	CP142	CP152	CP72	CP150_151	CP75	CP143
						Count	22	3	1	36	37	70	5	1	2	5	9		Number of subjects shared with the transcript of CP141	68	35	34	22	7	5	5	3	2	1	1
	CP142	MtrunA17_CPg0492381	ncRNA	ncRNA	The transcript of CP142, itself	MtrunA17_CPg0492381				CP88_89
				ncRNA		MtrunA17_Chr0c01g0488931	CP1		CP87	CP88_89	CP114	CP141
				ncRNA		MtrunA17_Chr0c01g0489041	CP1		CP87	CP88_89	CP114	CP141
				ncRNA		MtrunA17_Chr0c01g0489101		CP75	CP87	CP88_89	CP114	CP141
				ncRNA		MtrunA17_Chr3g0090811				CP88_89
				ncRNA		MtrunA17_Chr4g0000601				CP88_89
				ncRNA		MtrunA17_Chr4g0016121				CP88_89
				ncRNA		MtrunA17_Chr4g0073121				CP88_89
				ncRNA		MtrunA17_Chr5g0422161				CP88_89
				ncRNA		MtrunA17_Chr5g0422251				CP88_89
				ncRNA	The transcript of CP88_89	MtrunA17_Chr5g0422291	CP1		CP87	CP88_89	CP114	CP141
				ncRNA	Overlaps with the transcript of CP88_89, opposite strand	MtrunA17_Chr5g0422331	CP1		CP87	CP88_89	CP114	CP141
				ncRNA		MtrunA17_Chr7g0261131				CP88_89
				ncRNA		MtrunA17_Chr8g0353611				CP88_89
				ncRNA		MtrunA17_MTg0491231				CP88_89				The transcripts of corresponding CPs sorted by the number of shared subjects
				ncRNA		MtrunA17_MTg0491241				CP88_89				CP	CP88_89	CP87	CP114	CP141	CP1	CP75
						Count	4	1	5	16	5	5		Number of subjects shared with the transcript of CP142	14	5	5	5	4	1
	CP143	MtrunA17_CPg0492461	mRNA	mRNA	Overlaps with the transcript of CP143, opposite strand	MtrunA17_CPg0492514	CP50
				mRNA		MtrunA17_Chr1g0146861			CP114		CP141
				mRNA		MtrunA17_Chr3g0090924	CP50
				mRNA		MtrunA17_Chr3g0094604	CP50
				mRNA		MtrunA17_Chr4g0015984	CP50
				mRNA		MtrunA17_Chr4g0017184	CP50
				mRNA		MtrunA17_Chr5g0443571		CP85		CP132			The transcripts of corresponding CPs sorted by the number of shared subjects
				ncRNA		MtrunA17_Chr4g0015991	CP50						CP	CP50	CP85	CP114	CP132	CP141
						Count	6	1	1	1	1		Number of subjects shared with the transcript of CP143	6	1	1	1	1
10	CP145	MtrunA17_CPg0492941	mRNA	mRNA	The transcript of CP145, itself	MtrunA17_CPg0492941	CP148_149
				mRNA		MtrunA17_Chr2g0278821	CP148_149
				mRNA		MtrunA17_Chr4g0015651	CP148_149
				mRNA		MtrunA17_Chr4g0016741	CP148_149
				mRNA		MtrunA17_Chr4g0071261	CP148_149
				mRNA		MtrunA17_Chr6g0488831	CP148_149
				mRNA	The transcript of CP148_149	MtrunA17_MTg0490471	CP148_149		The transcripts of corresponding CPs sorted by the number of shared subjects
				ncRNA	Overlaps with the transcript of CP148_149, opposite strand	MtrunA17_MTg1039527	CP148_149		CP	CP148_149
						Count	8		Number of subjects shared with the transcript of CP145	6
10	CP148_149	MtrunA17_MTg0490471	mRNA	mRNA	The transcript of CP145	MtrunA17_CPg0492941	CP145
				mRNA		MtrunA17_Chr2g0278821	CP145
				mRNA		MtrunA17_Chr4g0015651	CP145
				mRNA		MtrunA17_Chr4g0016741	CP145
				mRNA		MtrunA17_Chr4g0071261	CP145
				mRNA		MtrunA17_Chr6g0488831	CP145
				mRNA	The transcript of CP148_149, itself	MtrunA17_MTg0490471	CP145		The transcripts of corresponding CPs sorted by the number of shared subjects
				ncRNA	Overlaps with the transcript of CP148_149, opposite strand	MtrunA17_MTg1039527	CP145		CP	CP145
						Count	8		Number of subjects shared with the transcript of CP148_149	6
	CP150_151	MtrunA17_MTg0490971	ncRNA	ncRNA		MtrunA17_Chr7g0230561	CP72	CP141	CP152
				ncRNA	The transcript of CP150_151, itself	MtrunA17_MTg0490971			CP152
				ncRNA	Overlaps with the transcript of CP150_151, opposite strand	MtrunA17_MTg0491001			CP152
				ncRNA	The transcript of CP152	MtrunA17_MTg0491151			CP152
				ncRNA	Overlaps with the transcript of CP152	MtrunA17_MTg0491181			CP152
				ncRNA		MtrunA17_MTg0491281			CP152		The transcripts of corresponding CPs sorted by the number of shared subjects
				ncRNA		MtrunA17_MTg0491861	CP72	CP141	CP152		CP	CP152	CP72	CP141
						Count	2	2	7		Number of subjects shared with the transcript of CP150_151	5	2	2
	CP152	MtrunA17_MTg0491151	ncRNA	ncRNA		MtrunA17_Chr0c03g0489931	CP1		CP87	CP88_89	CP114	CP141
				ncRNA		MtrunA17_Chr7g0230561		CP72				CP141	CP150_151
				ncRNA		MtrunA17_MTg0490131	CP1		CP87	CP88_89	CP114	CP141
				ncRNA		MtrunA17_MTg0490141	CP1		CP87	CP88_89	CP114	CP141
				ncRNA	The transcript of CP150_151	MtrunA17_MTg0490971							CP150_151
				ncRNA	Overlaps with the transcript of CP150_151, opposite strand	MtrunA17_MTg0491001							CP150_151
				ncRNA	The transcript of CP152, itself	MtrunA17_MTg0491151							CP150_151
				ncRNA	Overlaps with the transcript of CP152	MtrunA17_MTg0491181							CP150_151
				ncRNA		MtrunA17_MTg0491281							CP150_151		The transcripts of corresponding CPs sorted by the number of shared subjects
				ncRNA		MtrunA17_MTg0491861		CP72				CP141	CP150_151		CP	CP150_151	CP141	CP1	CP87	CP88_89	CP114	CP72
						Count	3	2	3	3	3	5	7		Number of subjects shared with the transcript of CP152	5	5	3	3	3	3	2
	CP153	MtrunA17_MTg0491291	mRNA	mRNA		MtrunA17_Chr2g0300121	CP155
				mRNA		MtrunA17_MTg0490931	CP155		The transcripts of corresponding CPs sorted by the number of shared subjects
				ncRNA		MtrunA17_MTg0490921	CP155		CP	CP155
						Count	3		Number of subjects shared with the transcript of CP153	3
	CP154	MtrunA17_MTg0491501	ncRNA	ncRNA	The transcript of CP141	MtrunA17_CPg0492331	CP87	CP88_89	CP114	CP141
				ncRNA		MtrunA17_Chr2g0277321	CP87	CP88_89	CP114	CP141
				ncRNA		MtrunA17_Chr4g0000621	CP87	CP88_89	CP114	CP141
				ncRNA		MtrunA17_Chr4g0016141	CP87	CP88_89	CP114	CP141
				ncRNA		MtrunA17_Chr5g0435901	CP87	CP88_89	CP114	CP141
				ncRNA	The transcript of CP114	MtrunA17_Chr7g0229401	CP87	CP88_89	CP114	CP141
				ncRNA	The transcript of CP154, itself	MtrunA17_MTg0491501			CP114	CP141		The transcripts of corresponding CPs sorted by the number of shared subjects
				ncRNA	Overlaps with the transcript of CP154, opposite strand	MtrunA17_MTg0491511			CP114	CP141		CP	CP114	CP141	CP87	CP88_89
						Count	6	6	8	8		Number of subjects shared with the transcript of CP154	6	6	6	6
	CP155	MtrunA17_MTg0491621	ncRNA	mRNA		MtrunA17_Chr2g0300121					CP153
				mRNA		MtrunA17_Chr8g0358571	CP8	CP44	CP96	CP129
				mRNA		MtrunA17_MTg0490931					CP153		The transcripts of corresponding CPs sorted by the number of shared subjects
				ncRNA		MtrunA17_MTg0490921					CP153		CP	CP153	CP8	CP44	CP96	CP129
						Count	1	1	1	1	3		Number of subjects shared with the transcript of CP155	3	1	1	1	1

## Sheet: No shared subjects
Homology group	CP number	Transcript ID associated with CP (query)	RNA type
	CP2	MtrunA17_Chr0c28g0493951	mRNA
	CP3	MtrunA17_Chr1g0148371	mRNA
	CP5	MtrunA17_Chr1g0150571	mRNA
	CP6	MtrunA17_Chr1g0152521	mRNA
	CP7	MtrunA17_Chr1g0153001	mRNA
3	CP10	MtrunA17_Chr1g0162101	mRNA
	CP11	MtrunA17_Chr1g0164591	mRNA
	CP12	MtrunA17_Chr1g0178361	mRNA
	CP13	MtrunA17_Chr1g0181761	mRNA
	CP14	MtrunA17_Chr1g0182591	mRNA
	CP15	MtrunA17_Chr1g0183001	mRNA
	CP16_17_18	MtrunA17_Chr1g0185811	mRNA
	CP19	MtrunA17_Chr1g0185871	mRNA
	CP22	MtrunA17_Chr1g0198091	mRNA
	CP26	MtrunA17_Chr1g0205601	mRNA
	CP27	MtrunA17_Chr1g0207811	mRNA
	CP29	MtrunA17_Chr1g0209791	mRNA
	CP30	MtrunA17_Chr1g0210521	mRNA
	CP31	MtrunA17_Chr1g0212961	mRNA
6	CP33	MtrunA17_Chr2g0283311	mRNA
	CP34	MtrunA17_Chr2g0285461	mRNA
	CP35	MtrunA17_Chr2g0292921	mRNA
	CP36	MtrunA17_Chr2g0298731	mRNA
	CP38	MtrunA17_Chr2g0304891	mRNA
	CP39	MtrunA17_Chr2g0305951	mRNA
	CP40	MtrunA17_Chr2g0309251	mRNA
	CP41	MtrunA17_Chr2g0310041	mRNA
	CP42	MtrunA17_Chr2g0312631	mRNA
	CP45	MtrunA17_Chr2g0328091	mRNA
	CP47	MtrunA17_Chr3g0079521	mRNA
	CP49	MtrunA17_Chr3g0091141	mRNA
	CP52	MtrunA17_Chr3g0100221	mRNA
	CP54	MtrunA17_Chr3g0105981	mRNA
	CP57	MtrunA17_Chr3g0124631	mRNA
	CP58	MtrunA17_Chr3g0127321	mRNA
	CP59	MtrunA17_Chr3g0130671	mRNA
	CP61	MtrunA17_Chr3g0137391	mRNA
	CP63_64_65	MtrunA17_Chr3g0144151	mRNA
	CP68	MtrunA17_Chr4g0000891	mRNA
	CP70	MtrunA17_Chr4g0014251	mRNA
	CP71	MtrunA17_Chr4g0022491	mRNA
	CP73	MtrunA17_Chr4g0034271	mRNA
	CP74	MtrunA17_Chr4g0034491	mRNA
	CP77	MtrunA17_Chr4g0055331	mRNA
	CP78	MtrunA17_Chr4g0059001	mRNA
	CP79	MtrunA17_Chr4g0063201	mRNA
	CP81	MtrunA17_Chr5g0393401	mRNA
	CP82	MtrunA17_Chr5g0400181	mRNA
	CP83	MtrunA17_Chr5g0405061	mRNA
	CP94	MtrunA17_Chr5g0444231	mRNA
	CP95	MtrunA17_Chr6g0451601	mRNA
	CP97	MtrunA17_Chr6g0457351	mRNA
	CP98_99_100	MtrunA17_Chr6g0457461	mRNA
	CP102	MtrunA17_Chr6g0459481	mRNA
	CP103	MtrunA17_Chr6g0461931	mRNA
	CP105	MtrunA17_Chr6g0468411	mRNA
	CP106	MtrunA17_Chr6g0476751	mRNA
	CP109	MtrunA17_Chr6g0486961	mRNA
	CP110	MtrunA17_Chr7g0214741	mRNA
	CP111	MtrunA17_Chr7g0214911	mRNA
	CP113	MtrunA17_Chr7g0221631	mRNA
	CP116	MtrunA17_Chr7g0232851	mRNA
	CP118	MtrunA17_Chr7g0251971	mRNA
	CP119	MtrunA17_Chr7g0259611	mRNA
	CP120	MtrunA17_Chr7g0262821	mRNA
	CP123	MtrunA17_Chr8g0338111	mRNA
	CP125	MtrunA17_Chr8g0339891	mRNA
	CP126	MtrunA17_Chr8g0342881	mRNA
	CP127	MtrunA17_Chr8g0345421	mRNA
	CP128	MtrunA17_Chr8g0353711	mRNA
	CP131	MtrunA17_Chr8g0365341	mRNA
	CP133	MtrunA17_Chr8g0368931	mRNA
	CP134	MtrunA17_Chr8g0371281	mRNA
	CP135	MtrunA17_Chr8g0371741	mRNA
	CP136	MtrunA17_Chr8g0373091	mRNA
	CP137	MtrunA17_Chr8g0376411	mRNA
	CP139	MtrunA17_Chr8g0385331	mRNA
	CP144	MtrunA17_CPg0492851	mRNA
	CP146	MtrunA17_CPg0493291	mRNA
	CP147	MtrunA17_CPg0493401	mRNA
	CP156	MtrunA17_MTg0491711	ncRNA

## Sheet: Legend
Supplementary Dataset S16
Primary-source transcript sequences with shared subjects in the BLASTN analysis
Table "mRNA" corresponds to results obtained with the BLASTN algorithm using mRNA sequences downloaded from the Medicago truncatula genome browser v. 5.1.9.
Table "ncRNA" corresponds to results obtained with the BLASTN algorithm using ncRNA, rRNA, and tRNA sequences downloaded from the M. truncatula genome browser v. 5.1.9.
Sequences highlighted with red are present more than once in the corresponding table. They are subjects shared by a primary-source transcript corresponding to each CP.
Table "Analysis summary" merges and structures the information present in tables "mRNA" and "ncRNA". In this table, shared subjects marked with "The trasncript of..." in column F are excluded from the final counts (cells highlighted with teal to the right from the main counts). This is necessary to avoid redundancy. Columns A to D contain information on query sequences (primary-source transcripts…
Table "No shared subjects" lists IDs of primary-source transcripts that share no subjects in this analysis.
