# Supplementary material for: Discovery of diverse chimeric peptides in a eukaryotic proteome sets the stage for experimental validation of the mosaic translation hypothesis
Source: Comput Struct Biotechnol J. 2025 Sep 12;27:4048–64. doi: 10.1016/j.csbj.2025.09.019 (PMC12481079; doi:10.1016/j.csbj.2025.09.019)
Supplement: Supplementary file 1 — Supplementary material [file mmc1.zip › Supplementary Datasets/Supplementary Dataset S22 Non-repeat-element alternative chimeric sources.xlsx]

## Sheet: mRNA
Type	Frameshift Position	Segment 1	Segment 2	Gap	Frameshift Direction	Nucleotide Title	Nucleotide Sequence	Protein Title	Protein Sequence	Frame Direction
Frameshift	9	IEVKIEDKE	K	-2	Frame 1 -> Frame 2	MtrunA17_Chr4g0064901 len=213 strand=+ gn=MtrunA17Chr4g0064901 end=56140147 chr=MtrunA17Chr4 type=mRNA begin=56139935 def=Putative anaphase-promoting complex, subunit CDC26	ATGCTGAGAAGAAAACCAACGAAAATCGAAGTGAAAATTGAAGACAAAGAAGAACTTGAGGAAGCTCGCCGTCGCAACACTGCCAACGCCACCACGAACACAACAACCACCACCACAACTGGCGCCGCTTCTCTCCTCCGTCAATTCGATCGCGCCGAAGATTCTTCTTCCAAAGCGAATCGCATTGGTCTCTCCTCCTAAACTCTTCTCAAC	MS_peptide_2_Se	IEVKIEDKEK	Forward Frame
Frameshift	9	IEVKIEDKE	K	-23	Frame 2 -> Frame 3	MtrunA17_Chr0c28g0493951 len=1584 type=mRNA begin=12853 end=14436 chr=MtrunA17Chr0c28 gn=MtrunA17Chr0c28g0493951 strand=- def=Putative triphosphatase	GGAAAAGGTGGTAATAGTGTTCCGAAAAACAAGTATTCACCGGAGAAAGATCTATGAGTTTTCCGTAAACAAACTCTTCATAGATACGTAGATATCAATTTTCCAGAATCCAGATTACAAATCGGAACCGGAAACAATTGCTTGCGTTTTCCGAAAATGTTTGATTGTGTTTTCCGGGTGAGATTTGAATACTGAAAAACTCAAAAGTAATTTTTCAATGTGTTTAAGCAAACTTACTTCTCTGCTGCAAACCAGAAACTTTCAAAAGAATTTGAGAGCAACAAAACTTGCGTTTACATACATACTATGGCAAAATGTATGGGCCCAACAAAACTTGGTTTGATAGCTTTTCTGTAACTATCTACACCCCCTCTAATTACTAATATCGAAATCCAAACA…	MS_peptide_2_Se	IEVKIEDKEK	Forward Frame
Frameshift	9	IEVKIEDKE	K	-29	Frame 2 -> Frame 3	MtrunA17_Chr0c28g0493951 len=1584 type=mRNA begin=12853 end=14436 chr=MtrunA17Chr0c28 gn=MtrunA17Chr0c28g0493951 strand=- def=Putative triphosphatase	GGAAAAGGTGGTAATAGTGTTCCGAAAAACAAGTATTCACCGGAGAAAGATCTATGAGTTTTCCGTAAACAAACTCTTCATAGATACGTAGATATCAATTTTCCAGAATCCAGATTACAAATCGGAACCGGAAACAATTGCTTGCGTTTTCCGAAAATGTTTGATTGTGTTTTCCGGGTGAGATTTGAATACTGAAAAACTCAAAAGTAATTTTTCAATGTGTTTAAGCAAACTTACTTCTCTGCTGCAAACCAGAAACTTTCAAAAGAATTTGAGAGCAACAAAACTTGCGTTTACATACATACTATGGCAAAATGTATGGGCCCAACAAAACTTGGTTTGATAGCTTTTCTGTAACTATCTACACCCCCTCTAATTACTAATATCGAAATCCAAACA…	MS_peptide_2_Se	IEVKIEDKEK	Forward Frame
Frameshift	9	IEVKIEDKE	K	+10.0	Frame 1 -> Frame 2	MtrunA17_Chr4g0064901 len=213 strand=+ gn=MtrunA17Chr4g0064901 end=56140147 chr=MtrunA17Chr4 type=mRNA begin=56139935 def=Putative anaphase-promoting complex, subunit CDC26	ATGCTGAGAAGAAAACCAACGAAAATCGAAGTGAAAATTGAAGACAAAGAAGAACTTGAGGAAGCTCGCCGTCGCAACACTGCCAACGCCACCACGAACACAACAACCACCACCACAACTGGCGCCGCTTCTCTCCTCCGTCAATTCGATCGCGCCGAAGATTCTTCTTCCAAAGCGAATCGCATTGGTCTCTCCTCCTAAACTCTTCTCAAC	MS_peptide_2_Se	IEVKIEDKEK	Forward Frame
Frameshift	9	IEVKIEDKE	K	-5	Frame 1 -> Frame 2	MtrunA17_Chr4g0064901 len=213 strand=+ gn=MtrunA17Chr4g0064901 end=56140147 chr=MtrunA17Chr4 type=mRNA begin=56139935 def=Putative anaphase-promoting complex, subunit CDC26	ATGCTGAGAAGAAAACCAACGAAAATCGAAGTGAAAATTGAAGACAAAGAAGAACTTGAGGAAGCTCGCCGTCGCAACACTGCCAACGCCACCACGAACACAACAACCACCACCACAACTGGCGCCGCTTCTCTCCTCCGTCAATTCGATCGCGCCGAAGATTCTTCTTCCAAAGCGAATCGCATTGGTCTCTCCTCCTAAACTCTTCTCAAC	MS_peptide_2_Se	IEVKIEDKEK	Forward Frame
Frameshift	9	IEVKIEDKE	K	-11	Frame 1 -> Frame 2	MtrunA17_Chr4g0064901 len=213 strand=+ gn=MtrunA17Chr4g0064901 end=56140147 chr=MtrunA17Chr4 type=mRNA begin=56139935 def=Putative anaphase-promoting complex, subunit CDC26	ATGCTGAGAAGAAAACCAACGAAAATCGAAGTGAAAATTGAAGACAAAGAAGAACTTGAGGAAGCTCGCCGTCGCAACACTGCCAACGCCACCACGAACACAACAACCACCACCACAACTGGCGCCGCTTCTCTCCTCCGTCAATTCGATCGCGCCGAAGATTCTTCTTCCAAAGCGAATCGCATTGGTCTCTCCTCCTAAACTCTTCTCAAC	MS_peptide_2_Se	IEVKIEDKEK	Forward Frame
Frameshift	9	IEVKIEDKE	K	-17	Frame 1 -> Frame 2	MtrunA17_Chr4g0064901 len=213 strand=+ gn=MtrunA17Chr4g0064901 end=56140147 chr=MtrunA17Chr4 type=mRNA begin=56139935 def=Putative anaphase-promoting complex, subunit CDC26	ATGCTGAGAAGAAAACCAACGAAAATCGAAGTGAAAATTGAAGACAAAGAAGAACTTGAGGAAGCTCGCCGTCGCAACACTGCCAACGCCACCACGAACACAACAACCACCACCACAACTGGCGCCGCTTCTCTCCTCCGTCAATTCGATCGCGCCGAAGATTCTTCTTCCAAAGCGAATCGCATTGGTCTCTCCTCCTAAACTCTTCTCAAC	MS_peptide_2_Se	IEVKIEDKEK	Forward Frame
Frameshift	9	IEVKIEDKE	K	-23	Frame 1 -> Frame 2	MtrunA17_Chr4g0064901 len=213 strand=+ gn=MtrunA17Chr4g0064901 end=56140147 chr=MtrunA17Chr4 type=mRNA begin=56139935 def=Putative anaphase-promoting complex, subunit CDC26	ATGCTGAGAAGAAAACCAACGAAAATCGAAGTGAAAATTGAAGACAAAGAAGAACTTGAGGAAGCTCGCCGTCGCAACACTGCCAACGCCACCACGAACACAACAACCACCACCACAACTGGCGCCGCTTCTCTCCTCCGTCAATTCGATCGCGCCGAAGATTCTTCTTCCAAAGCGAATCGCATTGGTCTCTCCTCCTAAACTCTTCTCAAC	MS_peptide_2_Se	IEVKIEDKEK	Forward Frame
Frameshift	9	IEVKIEDKE	K	-29	Frame 1 -> Frame 2	MtrunA17_Chr4g0064901 len=213 strand=+ gn=MtrunA17Chr4g0064901 end=56140147 chr=MtrunA17Chr4 type=mRNA begin=56139935 def=Putative anaphase-promoting complex, subunit CDC26	ATGCTGAGAAGAAAACCAACGAAAATCGAAGTGAAAATTGAAGACAAAGAAGAACTTGAGGAAGCTCGCCGTCGCAACACTGCCAACGCCACCACGAACACAACAACCACCACCACAACTGGCGCCGCTTCTCTCCTCCGTCAATTCGATCGCGCCGAAGATTCTTCTTCCAAAGCGAATCGCATTGGTCTCTCCTCCTAAACTCTTCTCAAC	MS_peptide_2_Se	IEVKIEDKEK	Forward Frame
Frameshift	9	IEVKIEDKE	K	-11	Frame 2 -> Frame 3	MtrunA17_Chr0c28g0493951 len=1584 type=mRNA begin=12853 end=14436 chr=MtrunA17Chr0c28 gn=MtrunA17Chr0c28g0493951 strand=- def=Putative triphosphatase	GGAAAAGGTGGTAATAGTGTTCCGAAAAACAAGTATTCACCGGAGAAAGATCTATGAGTTTTCCGTAAACAAACTCTTCATAGATACGTAGATATCAATTTTCCAGAATCCAGATTACAAATCGGAACCGGAAACAATTGCTTGCGTTTTCCGAAAATGTTTGATTGTGTTTTCCGGGTGAGATTTGAATACTGAAAAACTCAAAAGTAATTTTTCAATGTGTTTAAGCAAACTTACTTCTCTGCTGCAAACCAGAAACTTTCAAAAGAATTTGAGAGCAACAAAACTTGCGTTTACATACATACTATGGCAAAATGTATGGGCCCAACAAAACTTGGTTTGATAGCTTTTCTGTAACTATCTACACCCCCTCTAATTACTAATATCGAAATCCAAACA…	MS_peptide_2_Se	IEVKIEDKEK	Forward Frame
Frameshift	9	IEVKIEDKE	K	-17	Frame 2 -> Frame 3	MtrunA17_Chr0c28g0493951 len=1584 type=mRNA begin=12853 end=14436 chr=MtrunA17Chr0c28 gn=MtrunA17Chr0c28g0493951 strand=- def=Putative triphosphatase	GGAAAAGGTGGTAATAGTGTTCCGAAAAACAAGTATTCACCGGAGAAAGATCTATGAGTTTTCCGTAAACAAACTCTTCATAGATACGTAGATATCAATTTTCCAGAATCCAGATTACAAATCGGAACCGGAAACAATTGCTTGCGTTTTCCGAAAATGTTTGATTGTGTTTTCCGGGTGAGATTTGAATACTGAAAAACTCAAAAGTAATTTTTCAATGTGTTTAAGCAAACTTACTTCTCTGCTGCAAACCAGAAACTTTCAAAAGAATTTGAGAGCAACAAAACTTGCGTTTACATACATACTATGGCAAAATGTATGGGCCCAACAAAACTTGGTTTGATAGCTTTTCTGTAACTATCTACACCCCCTCTAATTACTAATATCGAAATCCAAACA…	MS_peptide_2_Se	IEVKIEDKEK	Forward Frame
Frameshift	9	IEVKIEDKE	K	-5	Frame 2 -> Frame 3	MtrunA17_Chr0c28g0493951 len=1584 type=mRNA begin=12853 end=14436 chr=MtrunA17Chr0c28 gn=MtrunA17Chr0c28g0493951 strand=- def=Putative triphosphatase	GGAAAAGGTGGTAATAGTGTTCCGAAAAACAAGTATTCACCGGAGAAAGATCTATGAGTTTTCCGTAAACAAACTCTTCATAGATACGTAGATATCAATTTTCCAGAATCCAGATTACAAATCGGAACCGGAAACAATTGCTTGCGTTTTCCGAAAATGTTTGATTGTGTTTTCCGGGTGAGATTTGAATACTGAAAAACTCAAAAGTAATTTTTCAATGTGTTTAAGCAAACTTACTTCTCTGCTGCAAACCAGAAACTTTCAAAAGAATTTGAGAGCAACAAAACTTGCGTTTACATACATACTATGGCAAAATGTATGGGCCCAACAAAACTTGGTTTGATAGCTTTTCTGTAACTATCTACACCCCCTCTAATTACTAATATCGAAATCCAAACA…	MS_peptide_2_Se	IEVKIEDKEK	Forward Frame
Frameshift	9	IEVKIEDKE	K	-2	Frame 2 -> Frame 3	MtrunA17_Chr0c28g0493951 len=1584 type=mRNA begin=12853 end=14436 chr=MtrunA17Chr0c28 gn=MtrunA17Chr0c28g0493951 strand=- def=Putative triphosphatase	GGAAAAGGTGGTAATAGTGTTCCGAAAAACAAGTATTCACCGGAGAAAGATCTATGAGTTTTCCGTAAACAAACTCTTCATAGATACGTAGATATCAATTTTCCAGAATCCAGATTACAAATCGGAACCGGAAACAATTGCTTGCGTTTTCCGAAAATGTTTGATTGTGTTTTCCGGGTGAGATTTGAATACTGAAAAACTCAAAAGTAATTTTTCAATGTGTTTAAGCAAACTTACTTCTCTGCTGCAAACCAGAAACTTTCAAAAGAATTTGAGAGCAACAAAACTTGCGTTTACATACATACTATGGCAAAATGTATGGGCCCAACAAAACTTGGTTTGATAGCTTTTCTGTAACTATCTACACCCCCTCTAATTACTAATATCGAAATCCAAACA…	MS_peptide_2_Se	IEVKIEDKEK	Forward Frame
Frameshift	9	IEVKIEDKE	K	+10.0	Frame 2 -> Frame 3	MtrunA17_Chr0c28g0493951 len=1584 type=mRNA begin=12853 end=14436 chr=MtrunA17Chr0c28 gn=MtrunA17Chr0c28g0493951 strand=- def=Putative triphosphatase	GGAAAAGGTGGTAATAGTGTTCCGAAAAACAAGTATTCACCGGAGAAAGATCTATGAGTTTTCCGTAAACAAACTCTTCATAGATACGTAGATATCAATTTTCCAGAATCCAGATTACAAATCGGAACCGGAAACAATTGCTTGCGTTTTCCGAAAATGTTTGATTGTGTTTTCCGGGTGAGATTTGAATACTGAAAAACTCAAAAGTAATTTTTCAATGTGTTTAAGCAAACTTACTTCTCTGCTGCAAACCAGAAACTTTCAAAAGAATTTGAGAGCAACAAAACTTGCGTTTACATACATACTATGGCAAAATGTATGGGCCCAACAAAACTTGGTTTGATAGCTTTTCTGTAACTATCTACACCCCCTCTAATTACTAATATCGAAATCCAAACA…	MS_peptide_2_Se	IEVKIEDKEK	Forward Frame
Frameshift	5	IEVKI	EDKEK	-7	Frame 1 -> Frame 3	MtrunA17_Chr3g0136851 len=3911 gn=MtrunA17Chr3g0136851 strand=- type=mRNA begin=52296372 end=52300282 chr=MtrunA17Chr3 def=Putative tetratricopeptide-like helical domain superfamily	GCAAATGAATAAAAATACCATTTAGCCAACATTTTAGATAAAAAGTACCGCCACTGCCAATATGCTACCATTTAAGATTACTTGTGCAGGGGAACCAGAAGATAATATGATGATCTATTTATTTGACCGCCACCACCACAGGTAATCCTCACTGCACAACTGGAAGTAGCAGAGTGCAATGGGTTATTTCAGCACAAGTGATGACAAGGATTGATGAAGACCAAAAAAAGGAACCTAAAGATGTAGTAAAACTGATTCAAACGGATTGAGGTGAAGATAAAGAAAAGCCCAATGAAAACAGCTCCAAATGGATTATGTACCAGGCCTGCTCGGGGATCTGCCTTTACAATTTACTTTCATGCCACCCTTTTGAGACCAGAAACTTACACAAAAAATGGT…	MS_peptide_2_Se	IEVKIEDKEK	Reverse Frame
Frameshift	10	KEALGMGMIM	GERK	-1	Frame 1 -> Frame 3	MtrunA17_Chr1g0148371 len=3443 type=mRNA begin=1783090 end=1788681 chr=MtrunA17Chr1 gn=MtrunA17Chr1g0148371 strand=- def=Putative mRNA splicing factor Cwf21 domain-containing protein	GGTGTATTAACCAAAATAGCGGTGCAAATAGTATTATCCCCAAAGTAATATCTGAATCGGCAGTCGTGAAATATCAACATTGTCGCTATCGGAATCACTGCTTCATTTCTAGCCTCTTCATTTCAGCGTTATAATCGCTTTCCGAACGGATTATTCTCCTCTCTTCTTTCTTTTCTACGGTAAGTTGCAGTGTTTGATTTGTTGCGAACAATATGTACAACGGAATAGGGTTACAAACCCCAAGAGGGTCAGGTACCAATGGGTACATTCAAAGCAACAAATTCTTCGTGAAGCCGAGAACTTCGAAGGTTGCTGAGAATATGAAGGGGTTTGAGGGAGATCAGGGTACTGCTGGTGTTAGTAGAAAGGCTAACAAAGAGATTCTTGAGCATGATCGAA…	MS_peptide_3_N10N14	KEALGMGMIMGERK	Forward Frame
Frameshift	10	QKTLYNKANE	FEPPSK	+2.0	Frame 3 -> Frame 2	MtrunA17_Chr1g0149991 len=3277 gn=MtrunA17Chr1g0149991 strand=+ begin=3087467 type=mRNA chr=MtrunA17Chr1 end=3091628 def=Putative ubiquitinyl hydrolase 1	TTTTTTTGTTTAATATACCTTTTTATTATTATTATATATATCTATATGAATCATGATCATCTTCAAAACCATATAACTTAATAATCAAAAGTAAAAACCTTATTTCTTTCTGTCCTTTCAATTGTTCTTGTTTTCTTGCTTTTTTCATCTTTATTCAAAGAAGACAATAACATCACTTTAAGGTTCTTCAACAATCATATTCTGTCTTTGTTTTCAACCATTCAATTTGTGACAAAAATTCCATATTTATGATGTTTCAAAGAAACCCTTTACACACAAACCCTGAACCATGCAACCATCTTTCAGATTACAAGCTTAAACATGGTTTCAATGGCTACAAAGCCATTCAAAAGCTACTTGTAACTTCTCCAATTGGTAGAACTAGTTTGAAAAAACCAA…	MS_peptide_4_R	QKTLYNKANEFEPPSK	Forward Frame
Frameshift	1	Y	MSCKLMIMPMRAGR	+8.0	Frame 1 -> Frame 3	MtrunA17_Chr1g0150571 len=1511 strand=+ gn=MtrunA17Chr1g0150571 end=3577710 chr=MtrunA17Chr1 begin=3573737 type=mRNA def=Putative transcription factor C2H2 family	TTCATCATCAATAACGTGGTATTGTAAAAAATTCATCAATGACGTGGCAAAAAATGATTGGATAACCTACTCAAAGAACGGTAGGAACATATGTAGACGATCATTCCCTTCAGTTTCCCCTTGCCGAAGAAAATCAATTCCCAAACCAAATATATAAAACATCACAAAATCATAGAAGAAGAAGAAGAAGAAGAAAAAGGGTTTCTCAATTTCCAAAATCTGAGTGAAAAATCATTGCAAGAACAGAAACAAAATGGAATCAGAAAATTTGGTGAAACAAGAATTGGAGGAATTGCAGAAACAATTGGGGAAGAAGCAGAAATTCGAAGACGCTGTGTCATCTCTCAAATCTCTGCTCCAAACCACGTATCCATTAGCTTCCACCTCTCTTCGAAAATC…	MS_peptide_5_Se	YMSCKLMIMPMRAGR	Forward Frame
Frameshift	1	Y	MSCKLMIMPMRAGR	-2	Frame 2 -> Frame 3	MtrunA17_Chr1g0150571 len=1511 strand=+ gn=MtrunA17Chr1g0150571 end=3577710 chr=MtrunA17Chr1 begin=3573737 type=mRNA def=Putative transcription factor C2H2 family	TTCATCATCAATAACGTGGTATTGTAAAAAATTCATCAATGACGTGGCAAAAAATGATTGGATAACCTACTCAAAGAACGGTAGGAACATATGTAGACGATCATTCCCTTCAGTTTCCCCTTGCCGAAGAAAATCAATTCCCAAACCAAATATATAAAACATCACAAAATCATAGAAGAAGAAGAAGAAGAAGAAAAAGGGTTTCTCAATTTCCAAAATCTGAGTGAAAAATCATTGCAAGAACAGAAACAAAATGGAATCAGAAAATTTGGTGAAACAAGAATTGGAGGAATTGCAGAAACAATTGGGGAAGAAGCAGAAATTCGAAGACGCTGTGTCATCTCTCAAATCTCTGCTCCAAACCACGTATCCATTAGCTTCCACCTCTCTTCGAAAATC…	MS_peptide_5_Se	YMSCKLMIMPMRAGR	Forward Frame
Frameshift	1	Y	MSCKLMIMPMRAGR	-29	Frame 2 -> Frame 3	MtrunA17_Chr1g0150571 len=1511 strand=+ gn=MtrunA17Chr1g0150571 end=3577710 chr=MtrunA17Chr1 begin=3573737 type=mRNA def=Putative transcription factor C2H2 family	TTCATCATCAATAACGTGGTATTGTAAAAAATTCATCAATGACGTGGCAAAAAATGATTGGATAACCTACTCAAAGAACGGTAGGAACATATGTAGACGATCATTCCCTTCAGTTTCCCCTTGCCGAAGAAAATCAATTCCCAAACCAAATATATAAAACATCACAAAATCATAGAAGAAGAAGAAGAAGAAGAAAAAGGGTTTCTCAATTTCCAAAATCTGAGTGAAAAATCATTGCAAGAACAGAAACAAAATGGAATCAGAAAATTTGGTGAAACAAGAATTGGAGGAATTGCAGAAACAATTGGGGAAGAAGCAGAAATTCGAAGACGCTGTGTCATCTCTCAAATCTCTGCTCCAAACCACGTATCCATTAGCTTCCACCTCTCTTCGAAAATC…	MS_peptide_5_Se	YMSCKLMIMPMRAGR	Forward Frame
Frameshift	13	VIFITGTDEHGEK	K	-2	Frame 2 -> Frame 3	MtrunA17_Chr1g0212481 len=2300 gn=MtrunA17Chr1g0212481 strand=- begin=55708631 type=mRNA chr=MtrunA17Chr1 end=55716671 def=Putative methionine--tRNA ligase	TTGTTCAAAATCTCTGCCACCCCTCCCACGACGCTCATCGTATTCTCTCCGTCTTCTCCAATCTCCATCTCTCCATTCGTCCGTCACAGTTGTTTCACATAATCCTTTTGAATGTTTCACTTCACTCAGATGAAAATCACTAATATTTTTTAATAAAAAAACCAAAAGGCATCTGAATCCGTTGGATGCATCTAAGGGCAGAAAACCCCCCCTGAGTGCTTACTAATGTTATCTGCGGGAAACAAACGGTTTGAGGAGGCAGCATAAAAAAATGGCAGTGAGAATGAACTGTTCCTTACAGAACACACTCTCCATTCTTTCACTCCGTTCCAATTCCAGTGTTTCACACTTCAAATCCAGCAAACCCTATTTTCATTTCCCTTCTTCTCGAAGAGCAGC…	MS_peptide_6_N14Se	VIFITGTDEHGEKK	Forward Frame
Frameshift	13	VIFITGTDEHGEK	K	+22.0	Frame 2 -> Frame 3	MtrunA17_Chr1g0212481 len=2300 gn=MtrunA17Chr1g0212481 strand=- begin=55708631 type=mRNA chr=MtrunA17Chr1 end=55716671 def=Putative methionine--tRNA ligase	TTGTTCAAAATCTCTGCCACCCCTCCCACGACGCTCATCGTATTCTCTCCGTCTTCTCCAATCTCCATCTCTCCATTCGTCCGTCACAGTTGTTTCACATAATCCTTTTGAATGTTTCACTTCACTCAGATGAAAATCACTAATATTTTTTAATAAAAAAACCAAAAGGCATCTGAATCCGTTGGATGCATCTAAGGGCAGAAAACCCCCCCTGAGTGCTTACTAATGTTATCTGCGGGAAACAAACGGTTTGAGGAGGCAGCATAAAAAAATGGCAGTGAGAATGAACTGTTCCTTACAGAACACACTCTCCATTCTTTCACTCCGTTCCAATTCCAGTGTTTCACACTTCAAATCCAGCAAACCCTATTTTCATTTCCCTTCTTCTCGAAGAGCAGC…	MS_peptide_6_N14Se	VIFITGTDEHGEKK	Forward Frame
Frameshift	13	VIFITGTDEHGEK	K	-2	Frame 1 -> Frame 2	MtrunA17_Chr1g0152521 len=972 chr=MtrunA17Chr1 end=5232888 begin=5230150 type=mRNA strand=- gn=MtrunA17Chr1g0152521 def=Putative rossmann-like alpha/beta/alpha sandwich, methionyl/Leucyl tRNA synthetase	ATGGCAGTAAGAATGAACTGTTCGTTACAGAACACACTCTCCATTCTTTCACTCCGTTCCAATTCCAATGTTTCACACCTCAAATCCAACAAACCCTATTTCCATTTCCCTTCTTCTCCAAGAGCAGCTTTGTTCTGCAAATGCGCCACTCCCACTCCTTCAAATGACGACGAACCCTATGTCATCACAACCCCTCTTTACTACGTCAACCCTATTCCACCATCGCCGCCGATGCCATTGCTCGCTTTCAGGTACCTATTCATGATTTCACCAAAATTTGTCCAACTAATTCGGCTTTTGGGAAAGAAAGTTATATTCATTACTGGCACCGATGAACACGGTGAGAAAATTGCAACTGCTGCCACTGTTCAGGGTTCCACCCCTACTGACCACTGCAAT…	MS_peptide_6_N14Se	VIFITGTDEHGEKK	Forward Frame
Frameshift	8	VFMKLDPT	DVGSR	-1	Frame 1 -> Frame 3	MtrunA17_Chr1g0153001 len=3249 type=mRNA begin=5599454 end=5602702 chr=MtrunA17Chr1 gn=MtrunA17Chr1g0153001 strand=- def=Putative acetyl-CoA C-acyltransferase	TGGTGCTTTCAGATTTTTCCGAGAATATGAATAATTAAAAAAAATGAAAAATGGGTCGGATTTTGAGGGAGTAAGAAGTCCTGAATGGCGAGTCATTTTACCGGTACCAGATGACGTCGACGAGGAGTCGTCGTCCCAATCTGCTTCGACGGATCAAAATGACGTTATCGTCCCTAGGATGAAGACGATGATGAAAATCCTGTCGAGGAAAATGATGATGCTGATTCGAGTACCCCAACTGAAACTCAAACCGTTGTTCCAATCTTCATCCCATCCAACATAGATTCGGATCTCGTGGGCTATAACGTTGATGTTGTGAAATTCAAGTTCGAAGATAACCTTACTTCCGAGTTATCCTCATATCTCAACGAGCAATTGAAGGTCCCTGTTCCTAGGGTT…	MS_peptide_7_N10	VFMKLDPTDVGSR	Forward Frame
Frameshift	10	EMNTTICMVL	ISSKGLKIMNLADAQ	-1	Frame 1 -> Frame 3	MtrunA17_Chr1g0155251 len=2740 strand=+ gn=SSRP1|MtrunA17Chr1g0155251,MtrunA17Chr1g0155251 end=7145464 chr=MtrunA17Chr1 type=mRNA begin=7139163 def=Putative chromatin remodeling & transcriptional activation HMG family	TTTGTTTGTGTAATGAATGTTTAGTTGAGTGGTGTGATGGCGCCATATTTTTTTCTGACAATTTTATCATTTTCACTACTAGTATATATATACCTGCTCTCAGTGTCGCAGGGACAAAGACAAAGTGTGTCTCGTAGCATCGTTCTCTCTTTCTCGCCACCATGACGGACGGTCATCTCTTTAACAACATTACCCTCGGCGGCCGTGGCGGCACCAATCCGGGGCAGATAAAAATATATTCTGGAGGAATTTTATGGAAGAGACAGGGAGGTGGTAAATCAATTGATGTTGACAAGGCAGACATAACGGGAGTAACATGGATGAAGGTTCCAAAGACAAATCAACTCGGTGTTCAGATCAAAGATGGGTTGTTCTACAAATTCACTGGTTTCCGTGATC…	MS_peptide_8_L	EMNTTICMVLISSKGLKIMNLADAQ	Forward Frame
Frameshift	7	TRPMYIA	GMLLIEMASK	+2.0	Frame 2 -> Frame 1	MtrunA17_Chr1g0158341 len=1455 strand=+ gn=MtrunA17Chr1g0158341 end=9329794 chr=MtrunA17Chr1 begin=9328340 type=mRNA def=Putative glycerophosphodiester phosphodiesterase, protein kinase RLK-Pelle-LRK10L-2 family	GGAGTGCTAAATATATTTGGCTTGACAAAAAGCTCTGCTATATTATCACAGAAAAATTTAGAATCTAAAACTGCCATCGATACAGGAAGAGTGATAGGAAGATATCTTTTCCCAATATTTGTTGCAAGATTTGTCCTGGGCCTTCTGGTTTTCTTTGTGCTATTGATATATACTTGTCGGAGAAGACATATATCAATGTATGAAGATATTGAAGTTTTTCTTCAAGGGAGTACTCTGATTCCAATTAGGTATTCTTACAAAGAAATAAAGAAGATGACTCGAAATTTTAGAGACAAGTTGGGTGAAGGAGGCTTTGGAGCCGTTTTTAAAGGAAAGCTACGCAGTGGGCCATTTGTTGCCATAAAGATGTTGGTTAAATCTAAGGGTAATGGACATGAT…	MS_peptide_9_W	TRPMYIAGMLLIEMASK	Forward Frame
Frameshift	1	M	YYGGGGYGGRGGYGGWR	-22	Frame 1 -> Frame 3	MtrunA17_Chr1g0162101 len=258 gn=MtrunA17Chr1g0162101 strand=+ begin=12120640 type=mRNA chr=MtrunA17Chr1 end=12122718 def=putative protein	ATGGATATTATGGAGGTGGGGGTTATGGTGGTAGGGGTGGTTATGGTGGTTGGCGCGGTGGTTATGGTGGTAGGGGTGGATATGGTGGATGGCGTGGTGGTTATGGTGGTGGACGTGGTGGTGGTGGTTGGCGTGGGGGATATGGTGGTGGCCGCGGCGGTTGGGGTGGTGGTTGGCCTGCCGAAAACCATGATGCTTATACTGATGCTGAACCTCAGAACTAAGCAAGAACTTGAGCTAGAGTCGAAAAATCCATGA	MS_peptide_10_BF	MYYGGGGYGGRGGYGGWR	Forward Frame
Frameshift	1	M	YYGGGGYGGRGGYGGWR	-7	Frame 1 -> Frame 3	MtrunA17_Chr1g0162101 len=258 gn=MtrunA17Chr1g0162101 strand=+ begin=12120640 type=mRNA chr=MtrunA17Chr1 end=12122718 def=putative protein	ATGGATATTATGGAGGTGGGGGTTATGGTGGTAGGGGTGGTTATGGTGGTTGGCGCGGTGGTTATGGTGGTAGGGGTGGATATGGTGGATGGCGTGGTGGTTATGGTGGTGGACGTGGTGGTGGTGGTTGGCGTGGGGGATATGGTGGTGGCCGCGGCGGTTGGGGTGGTGGTTGGCCTGCCGAAAACCATGATGCTTATACTGATGCTGAACCTCAGAACTAAGCAAGAACTTGAGCTAGAGTCGAAAAATCCATGA	MS_peptide_10_BF	MYYGGGGYGGRGGYGGWR	Forward Frame
Frameshift	1	M	YYGGGGYGGRGGYGGWR	+2.0	Frame 1 -> Frame 3	MtrunA17_Chr1g0162101 len=258 gn=MtrunA17Chr1g0162101 strand=+ begin=12120640 type=mRNA chr=MtrunA17Chr1 end=12122718 def=putative protein	ATGGATATTATGGAGGTGGGGGTTATGGTGGTAGGGGTGGTTATGGTGGTTGGCGCGGTGGTTATGGTGGTAGGGGTGGATATGGTGGATGGCGTGGTGGTTATGGTGGTGGACGTGGTGGTGGTGGTTGGCGTGGGGGATATGGTGGTGGCCGCGGCGGTTGGGGTGGTGGTTGGCCTGCCGAAAACCATGATGCTTATACTGATGCTGAACCTCAGAACTAAGCAAGAACTTGAGCTAGAGTCGAAAAATCCATGA	MS_peptide_10_BF	MYYGGGGYGGRGGYGGWR	Forward Frame
Frameshift	1	V	VDKRDHLTK	-1	Frame 3 -> Frame 2	MtrunA17_Chr3g0082121 len=3806 strand=+ gn=MtrunA17Chr3g0082121 end=3984978 chr=MtrunA17Chr3 begin=3979676 type=mRNA def=Putative transcription factor FAR family	TCACACCTCTTCTTCTTCTTCAACTTGAAAGCGTCTGTTGAAAGAGTACCTTCCGAACACCCCACCGCCGCATATGAGTAGCGTTTCTGGAAACATGAATGGGGCAACAATTCCAATAGTTGAAGGTGTAGAGAAATTGGGGAACAATATTGATGTGAATATTGTGCAAAATGGAGAAGAGAGTGTTGTTGATTATATACCACACTTGGAAATGGAGTTTGAATCTGAGGCAGCGGCATATGAATTTTATAATAAGTATAGTAGGAGAATTGGGTTCGGTATTCGTCGAGAATATGGAAATAAAAGCAAAAAAGATGGAATTCTGACTTCAAGAAGATTCACGTGCTTTAAAGAGGGTAAACGGGGTGTTGACAAACGAGACCATTTGACAAAAGAGGG…	MS_peptide_11_R	VVDKRDHLTK	Forward Frame
Frameshift	1	V	VDKRDHLTK	+22.0	Frame 1 -> Frame 2	MtrunA17_Chr3g0082121 len=3806 strand=+ gn=MtrunA17Chr3g0082121 end=3984978 chr=MtrunA17Chr3 begin=3979676 type=mRNA def=Putative transcription factor FAR family	TCACACCTCTTCTTCTTCTTCAACTTGAAAGCGTCTGTTGAAAGAGTACCTTCCGAACACCCCACCGCCGCATATGAGTAGCGTTTCTGGAAACATGAATGGGGCAACAATTCCAATAGTTGAAGGTGTAGAGAAATTGGGGAACAATATTGATGTGAATATTGTGCAAAATGGAGAAGAGAGTGTTGTTGATTATATACCACACTTGGAAATGGAGTTTGAATCTGAGGCAGCGGCATATGAATTTTATAATAAGTATAGTAGGAGAATTGGGTTCGGTATTCGTCGAGAATATGGAAATAAAAGCAAAAAAGATGGAATTCTGACTTCAAGAAGATTCACGTGCTTTAAAGAGGGTAAACGGGGTGTTGACAAACGAGACCATTTGACAAAAGAGGG…	MS_peptide_11_R	VVDKRDHLTK	Forward Frame
Frameshift	1	V	VDKRDHLTK	+7.0	Frame 1 -> Frame 2	MtrunA17_Chr1g0164591 len=3657 begin=14353412 type=mRNA chr=MtrunA17Chr1 end=14358649 gn=MtrunA17Chr1g0164591 strand=- def=Putative MULE transposase domain, FHY3/FAR1 family	ACCTTTCGAACACCCCACCGCCGCATATGAGTAGCGTTTCTGGAAACATGAATGGGTCAACAATTCCAATAGTTGAAGGTGTAGAGAAATTGAGGAACAATATTGATGTGAATATTGTGCAAAATGGAGAAGAGACTGTTGTTGATTATATACCACACTTGGAAATGGAGTTTGAATCTGAGGCAGTGGCATATGAATTTTATAATAAGTATAGTAGGAGAATTGGGTTCGGTATTCGTCGAGAATATGGAAATAAAAGCAAAAAAGATGGAATTCTGACTTCAAGAAGATTCACGTGCTTTAAAGAGGGTAAACGGGTGTTGACAAACGAGACCATTTGACAAAAGAGGGGAGAGTGGAAACCAGAACGGGATGTGATGCACGTATGGTTATTTCACT…	MS_peptide_11_R	VVDKRDHLTK	Forward Frame
Frameshift	1	V	VDKRDHLTK	-1	Frame 3 -> Frame 2	MtrunA17_Chr1g0164591 len=3657 begin=14353412 type=mRNA chr=MtrunA17Chr1 end=14358649 gn=MtrunA17Chr1g0164591 strand=- def=Putative MULE transposase domain, FHY3/FAR1 family	ACCTTTCGAACACCCCACCGCCGCATATGAGTAGCGTTTCTGGAAACATGAATGGGTCAACAATTCCAATAGTTGAAGGTGTAGAGAAATTGAGGAACAATATTGATGTGAATATTGTGCAAAATGGAGAAGAGACTGTTGTTGATTATATACCACACTTGGAAATGGAGTTTGAATCTGAGGCAGTGGCATATGAATTTTATAATAAGTATAGTAGGAGAATTGGGTTCGGTATTCGTCGAGAATATGGAAATAAAAGCAAAAAAGATGGAATTCTGACTTCAAGAAGATTCACGTGCTTTAAAGAGGGTAAACGGGTGTTGACAAACGAGACCATTTGACAAAAGAGGGGAGAGTGGAAACCAGAACGGGATGTGATGCACGTATGGTTATTTCACT…	MS_peptide_11_R	VVDKRDHLTK	Forward Frame
Frameshift	1	V	VDKRDHLTK	+8.0	Frame 3 -> Frame 2	MtrunA17_Chr3g0082121 len=3806 strand=+ gn=MtrunA17Chr3g0082121 end=3984978 chr=MtrunA17Chr3 begin=3979676 type=mRNA def=Putative transcription factor FAR family	TCACACCTCTTCTTCTTCTTCAACTTGAAAGCGTCTGTTGAAAGAGTACCTTCCGAACACCCCACCGCCGCATATGAGTAGCGTTTCTGGAAACATGAATGGGGCAACAATTCCAATAGTTGAAGGTGTAGAGAAATTGGGGAACAATATTGATGTGAATATTGTGCAAAATGGAGAAGAGAGTGTTGTTGATTATATACCACACTTGGAAATGGAGTTTGAATCTGAGGCAGCGGCATATGAATTTTATAATAAGTATAGTAGGAGAATTGGGTTCGGTATTCGTCGAGAATATGGAAATAAAAGCAAAAAAGATGGAATTCTGACTTCAAGAAGATTCACGTGCTTTAAAGAGGGTAAACGGGGTGTTGACAAACGAGACCATTTGACAAAAGAGGG…	MS_peptide_11_R	VVDKRDHLTK	Forward Frame
Frameshift	9	VVDKRDHLT	K	-29	Frame 3 -> Frame 1	MtrunA17_Chr1g0212121 len=1491 strand=+ gn=MtrunA17Chr1g0212121 chr=MtrunA17Chr1 end=55480146 type=mRNA begin=55478300 def=Putative GEM-like protein	TGTCAAAAATTATTTTGAATAAAATCCCTTCAATTCAGTTGCCAAGTGGGTAGGGTCTTTATTACATCAACCAACATCACGGTCCAGTCATATCACAATAGTATGTATATCAAGATTCACATCCTACTTTTAATCCCTTTAAATACTACATACTTAGAATACAAATGGACTGATCAAACCAAGCAAGCTAAGCTTCCTCTAATAGCTCAAACTCAAACCATTCTCTCTTCACCTAGTGCTAGTGCTAGTCTTTTCAACAAAACACAAACCTTAGTAATCATCATTCAACATGCAGATCTCACTTCTTCATGAGCTAGTTTCTGGAACTCCAATCATATTTGATCAGTTCCAAAATTCCGTTAACAGATACTTACTTGATTCTACCTCTCATCAATGTCA…	MS_peptide_11_R	VVDKRDHLTK	Forward Frame
Frameshift	9	VVDKRDHLT	K	+17.0	Frame 3 -> Frame 2	MtrunA17_Chr1g0212121 len=1491 strand=+ gn=MtrunA17Chr1g0212121 chr=MtrunA17Chr1 end=55480146 type=mRNA begin=55478300 def=Putative GEM-like protein	TGTCAAAAATTATTTTGAATAAAATCCCTTCAATTCAGTTGCCAAGTGGGTAGGGTCTTTATTACATCAACCAACATCACGGTCCAGTCATATCACAATAGTATGTATATCAAGATTCACATCCTACTTTTAATCCCTTTAAATACTACATACTTAGAATACAAATGGACTGATCAAACCAAGCAAGCTAAGCTTCCTCTAATAGCTCAAACTCAAACCATTCTCTCTTCACCTAGTGCTAGTGCTAGTCTTTTCAACAAAACACAAACCTTAGTAATCATCATTCAACATGCAGATCTCACTTCTTCATGAGCTAGTTTCTGGAACTCCAATCATATTTGATCAGTTCCAAAATTCCGTTAACAGATACTTACTTGATTCTACCTCTCATCAATGTCA…	MS_peptide_11_R	VVDKRDHLTK	Forward Frame
Frameshift	9	VVDKRDHLT	K	+16.0	Frame 3 -> Frame 1	MtrunA17_Chr1g0212121 len=1491 strand=+ gn=MtrunA17Chr1g0212121 chr=MtrunA17Chr1 end=55480146 type=mRNA begin=55478300 def=Putative GEM-like protein	TGTCAAAAATTATTTTGAATAAAATCCCTTCAATTCAGTTGCCAAGTGGGTAGGGTCTTTATTACATCAACCAACATCACGGTCCAGTCATATCACAATAGTATGTATATCAAGATTCACATCCTACTTTTAATCCCTTTAAATACTACATACTTAGAATACAAATGGACTGATCAAACCAAGCAAGCTAAGCTTCCTCTAATAGCTCAAACTCAAACCATTCTCTCTTCACCTAGTGCTAGTGCTAGTCTTTTCAACAAAACACAAACCTTAGTAATCATCATTCAACATGCAGATCTCACTTCTTCATGAGCTAGTTTCTGGAACTCCAATCATATTTGATCAGTTCCAAAATTCCGTTAACAGATACTTACTTGATTCTACCTCTCATCAATGTCA…	MS_peptide_11_R	VVDKRDHLTK	Forward Frame
Frameshift	6	KMQMRC	PEIPSSIPFLPHVTPNTLK	-1	Frame 1 -> Frame 3	MtrunA17_Chr1g0178361 len=1437 strand=+ gn=MtrunA17Chr1g0178361 end=29911031 chr=MtrunA17Chr1 type=mRNA begin=29907546 def=putative protein	TGAAGGAGGATGGCTTGTCCTTGAAGGACAATCCATAAAAAATGTTTTTTTTTTGATGTATTCATTGTTCATGTGCCGTGCGACATATCATCCTTAGCTGCTATTGTTTGTTGTGTTGTTCGGTATCACTTTCCCACTTTCCACCATTCATAGCTACTTCCATTCACAATACAATGATTCTATGACCTCAAAAATTCTAAGCCAAACCAATGAATACTTTCTCTCCTTCCTCCACAATTTTACCTTTCCCTTCACTTTCCAAAAACTCCATTTTCTTTGTCCCTTTTAAAGGTAAAACCAACCAATTTTCTTTTTCCAAGTCAAGGATAATTGCTTGCTCTTCTCCACAGGATGCAAGCTCCAATGAAATCACACCAAACAACTTTTGCATCATTGAAG…	MS_peptide_12_N10	KMQMRCPEIPSSIPFLPHVTPNTLK	Forward Frame
Frameshift	10	VVTGSKRFQS	PLVVGDSAEGVEK	+2.0	Frame 1 -> Frame 3	MtrunA17_Chr1g0181761 len=1585 end=32742942 chr=MtrunA17Chr1 begin=32739356 type=mRNA strand=- gn=MtrunA17Chr1g0181761 def=Putative ribosomal protein L4/L1e	TTTCATTTTCTCTCTGAGGACAAACACACACACACACACACACACCAATGGCCGCCGCAGCTCGTCCTCTCGTCACTGTCCACACCGTCGAAGGTGACATGGCCACTGACACTCCCACCTCCCTCCCAGTCCCTGATGTCATGCGTGCCGCCATCCGTCCCGATATCGTCAACTTCGTCCACTCCAACATCTCCAAAAACGCCCGTCAACCATACGCCGTCAGCCGCAAAGCTGGCCATCAAACCTCAGCCGAGTCCTGGGGTACCGGACGTGCTGTATCCCGTATTCCTCGTGTTGCCGGAGGTGGTACCCACCGTGCCGGACAAGCTGCTTTCGGTAACATGTGTCGTGGTGGACGCATGTTCGCTCCTACCCGGATCTGGCGCAAATGGCACCGTA…	MS_peptide_13_N10W	VVTGSKRFQSPLVVGDSAEGVEK	Forward Frame
Frameshift	19	QTLSLLPNPPCLNSTLESP	K	-1	Frame 2 -> Frame 1	MtrunA17_Chr1g0182591 len=4258 strand=- gn=MtrunA17Chr1g0182591 end=33512328 chr=MtrunA17Chr1 begin=33498149 type=mRNA def=Putative nuclear pore complex protein NUP214	CCCTGATTAATTTCCTTTCTTCATTAGCAGCATTTTGGAGTGCGGCATTTTAACGCGCGGTGAAATTGAAGAGTACTCGTCGCACTTGAACTATTCAAAAGACGGTGTTATCAGCTACACTCACACTCTTCTTCTGCAACTCCATTCGATTCACTTCTTCGTGCTAATAGCAGCCATGAGTGCGGTGAAGATCGAAGAACTCGAAGGAGATATAATCCCAACCACCGACCACTTCTTCGTCAAAATCGGTGAACCCGTTCCTCTTAACTCCAACGACTCCAATTTCGATCTCCAAACTCCGCCTTCTCAACCTCTCACACTCTCCCAACGCTTTCGTCTCACTTTCGTTGCTCATTCTCAAGGGTTTTATGTTGTGAAGACGAAGGACCTAATTGATTC…	MS_peptide_14_F	QTLSLLPNPPCLNSTLESPK	Forward Frame
Frameshift	18	QTLSLLPNPPCLNSTLES	PK	-1	Frame 2 -> Frame 1	MtrunA17_Chr1g0182591 len=4258 strand=- gn=MtrunA17Chr1g0182591 end=33512328 chr=MtrunA17Chr1 begin=33498149 type=mRNA def=Putative nuclear pore complex protein NUP214	CCCTGATTAATTTCCTTTCTTCATTAGCAGCATTTTGGAGTGCGGCATTTTAACGCGCGGTGAAATTGAAGAGTACTCGTCGCACTTGAACTATTCAAAAGACGGTGTTATCAGCTACACTCACACTCTTCTTCTGCAACTCCATTCGATTCACTTCTTCGTGCTAATAGCAGCCATGAGTGCGGTGAAGATCGAAGAACTCGAAGGAGATATAATCCCAACCACCGACCACTTCTTCGTCAAAATCGGTGAACCCGTTCCTCTTAACTCCAACGACTCCAATTTCGATCTCCAAACTCCGCCTTCTCAACCTCTCACACTCTCCCAACGCTTTCGTCTCACTTTCGTTGCTCATTCTCAAGGGTTTTATGTTGTGAAGACGAAGGACCTAATTGATTC…	MS_peptide_14_F	QTLSLLPNPPCLNSTLESPK	Forward Frame
Frameshift	3	AYT	QNCTAR	-2	Frame 3 -> Frame 1	MtrunA17_Chr1g0183001 len=5389 end=33839151 chr=MtrunA17Chr1 begin=33814552 type=mRNA strand=- gn=MtrunA17Chr1g0183001 def=Putative myosin ATPase	TAAAACTTAAACTCGAAGAGAAGAGAAGAGAGAACACGGAAATGGTGGTGAAAGAAAAAGAGAAGAAAACTCGAAGAACACAAAAAGACTTCAACCAAAAGCTACCACACCAAAACTCTTAAACTCTTGTTCAAAAGTTTTTCTGTTTTGATCCAAGAGTTTAAGCTTTTCATTCAATTTCATATACACAAACAATATTCTTTATTCACTCGATTCATATACATTTTATATTTCATCATTCCAAATTTCGAAGATCTTTCAATTTATTGAGTTTTGCTGTTGCCATTGGAGCTAGATCCAGAATCATCACAACAACAAGATTATTATTTTATTCATCCAATCAATTTATCATCATCATCATCATCATCATATAATTAATGGCCACTGCTGCCACTCCTG…	MS_peptide_15_N10	AYTQNCTAR	Forward Frame
Frameshift	6	FNPQSI	YLGGNPEVEFPETQER	+1.0	Frame 1 -> Frame 2	MtrunA17_Chr1g0185821 len=1880 type=mRNA begin=36158395 chr=MtrunA17Chr1 end=36160614 gn=MtrunA17Chr1g0185821 strand=- def=Putative 11-S seed storage protein, plant	GTTCACCAAACTCACAAACACAATGAGGAAGTTCTCTCTATCTTTGCTTTCTCTTTCCTTGCTGCTTTTTACATGTTTAGCTACACGCTCTGAGTATGAAAGGTTCAACCAATGCCAGCTGAACAATATCAATGCATTGGAACCAGACCACCGTGTTGAGCATGAAGCTGGTCTCACTGAGACATGGAATCCAAACCACCCTGAGCTACAATGTGCCGGTGTCTCTCTTATCAGACGCACCATTGACCCTAATGGCCTTCACTTGCCATCATACTCACCCTCTCCACAGTTGATTTTCATCATCCAAGGAAAGGGAGTACTTGGACTTTCAGTTCCTGGCTGTCCTGAGACTTTTGAACAGCCACGATCATCACGGTCTAGACAAGAATCCAGGCATCA…	MS_peptide_16_Se	FNPQSIYLGGNPEVEFPETQER	Forward Frame
Frameshift	6	FNPQSI	YLGGNPEVEFPETQER	+1.0	Frame 1 -> Frame 2	MtrunA17_Chr1g0185841 len=1912 chr=MtrunA17Chr1 end=36165488 begin=36163212 type=mRNA strand=- gn=MtleguminB def=(TC85214, seed storage protein)	GCTTCTCTTCTTACTATAAATCACCACTCCACAGGTTCTTCTCTTCACCAATTCATTCACCAAACTCACAAACACAATGAGGAAGTTCTCTCTATCTTTGCTTTCTCTTTCCTTGCTACTTTTTACATGTTTAGCTACTCGCTCTGAGTTTGATAGGTTCAACCAATGTCAGCTGAACAATATCAATGCATTGGAACCAGACCACCGTGTTGAGCATGAAGCTGGTCTCACTGAGACATGGAATCCAAACCACCCTGAGCTACAATGTGCCGGTGTCTCCCTTATCAGACGCACCATTGACCCTAATGGCCTTCACTTGCCATCATACTCACCCTCTCCACAATTGATTTTCATCATCCAAGGAAAGGGAGTGCTTGGACTTTCAGTTCCTGGTTGTCC…	MS_peptide_16_Se	FNPQSIYLGGNPEVEFPETQER	Forward Frame
Frameshift	6	FNPQSI	YLGGNPEVEFPETQER	+1.0	Frame 1 -> Frame 2	MtrunA17_Chr1g0185811 len=2021 end=36154908 chr=MtrunA17Chr1 type=mRNA begin=36152520 strand=- gn=MtrunA17Chr1g0185811 def=Putative 11-S seed storage protein, plant	TTCATTCACCAAACTCACAAACACAATGAGGAAGTTCTCTCTATCTTTGCTTTCTCTTTCCTTGCTGCTTTTTACATGTTTAGCTACACGCTCTGAGTATGAAAGGTTCAACCAATGCCAGCTGAACAATATCAATGCATTGGAACCAGACCACCGTGTTGAGCATGAAGCTGGTCTCACTGAGACATGGAATCCAAACCACCCTGAGCTACAATGTGCCGGTGTCTCTCTTATCAGACGCACCATTGACCCTAATGGCCTTCACTTGCCATCATACTCACCTTCTCCACAGTTGATTTTCATCATCCAAGGAAAGGGAGTGCTTGGACTTTCAGTTCCTGGTTGTCCTGAGACTTTTGAACAGCCACAATCATCACGGTCTAGACAAGGATCCAGGCA…	MS_peptide_16_Se	FNPQSIYLGGNPEVEFPETQER	Forward Frame
Frameshift	1	P	LDSTPRVFYLGGNPEVEFPETQER	-16	Frame 3 -> Frame 2	MtrunA17_Chr1g0185821 len=1880 type=mRNA begin=36158395 chr=MtrunA17Chr1 end=36160614 gn=MtrunA17Chr1g0185821 strand=- def=Putative 11-S seed storage protein, plant	GTTCACCAAACTCACAAACACAATGAGGAAGTTCTCTCTATCTTTGCTTTCTCTTTCCTTGCTGCTTTTTACATGTTTAGCTACACGCTCTGAGTATGAAAGGTTCAACCAATGCCAGCTGAACAATATCAATGCATTGGAACCAGACCACCGTGTTGAGCATGAAGCTGGTCTCACTGAGACATGGAATCCAAACCACCCTGAGCTACAATGTGCCGGTGTCTCTCTTATCAGACGCACCATTGACCCTAATGGCCTTCACTTGCCATCATACTCACCCTCTCCACAGTTGATTTTCATCATCCAAGGAAAGGGAGTACTTGGACTTTCAGTTCCTGGCTGTCCTGAGACTTTTGAACAGCCACGATCATCACGGTCTAGACAAGAATCCAGGCATCA…	MS_peptide_17_Se	PLDSTPRVFYLGGNPEVEFPETQER	Forward Frame
Frameshift	1	P	LDSTPRVFYLGGNPEVEFPETQER	+14.0	Frame 3 -> Frame 2	MtrunA17_Chr1g0185821 len=1880 type=mRNA begin=36158395 chr=MtrunA17Chr1 end=36160614 gn=MtrunA17Chr1g0185821 strand=- def=Putative 11-S seed storage protein, plant	GTTCACCAAACTCACAAACACAATGAGGAAGTTCTCTCTATCTTTGCTTTCTCTTTCCTTGCTGCTTTTTACATGTTTAGCTACACGCTCTGAGTATGAAAGGTTCAACCAATGCCAGCTGAACAATATCAATGCATTGGAACCAGACCACCGTGTTGAGCATGAAGCTGGTCTCACTGAGACATGGAATCCAAACCACCCTGAGCTACAATGTGCCGGTGTCTCTCTTATCAGACGCACCATTGACCCTAATGGCCTTCACTTGCCATCATACTCACCCTCTCCACAGTTGATTTTCATCATCCAAGGAAAGGGAGTACTTGGACTTTCAGTTCCTGGCTGTCCTGAGACTTTTGAACAGCCACGATCATCACGGTCTAGACAAGAATCCAGGCATCA…	MS_peptide_17_Se	PLDSTPRVFYLGGNPEVEFPETQER	Forward Frame
Frameshift	1	P	LDSTPRVFYLGGNPEVEFPETQER	+1.0	Frame 1 -> Frame 2	MtrunA17_Chr1g0185841 len=1912 chr=MtrunA17Chr1 end=36165488 begin=36163212 type=mRNA strand=- gn=MtleguminB def=(TC85214, seed storage protein)	GCTTCTCTTCTTACTATAAATCACCACTCCACAGGTTCTTCTCTTCACCAATTCATTCACCAAACTCACAAACACAATGAGGAAGTTCTCTCTATCTTTGCTTTCTCTTTCCTTGCTACTTTTTACATGTTTAGCTACTCGCTCTGAGTTTGATAGGTTCAACCAATGTCAGCTGAACAATATCAATGCATTGGAACCAGACCACCGTGTTGAGCATGAAGCTGGTCTCACTGAGACATGGAATCCAAACCACCCTGAGCTACAATGTGCCGGTGTCTCCCTTATCAGACGCACCATTGACCCTAATGGCCTTCACTTGCCATCATACTCACCCTCTCCACAATTGATTTTCATCATCCAAGGAAAGGGAGTGCTTGGACTTTCAGTTCCTGGTTGTCC…	MS_peptide_17_Se	PLDSTPRVFYLGGNPEVEFPETQER	Forward Frame
Frameshift	1	P	LDSTPRVFYLGGNPEVEFPETQER	-29	Frame 1 -> Frame 2	MtrunA17_Chr1g0185841 len=1912 chr=MtrunA17Chr1 end=36165488 begin=36163212 type=mRNA strand=- gn=MtleguminB def=(TC85214, seed storage protein)	GCTTCTCTTCTTACTATAAATCACCACTCCACAGGTTCTTCTCTTCACCAATTCATTCACCAAACTCACAAACACAATGAGGAAGTTCTCTCTATCTTTGCTTTCTCTTTCCTTGCTACTTTTTACATGTTTAGCTACTCGCTCTGAGTTTGATAGGTTCAACCAATGTCAGCTGAACAATATCAATGCATTGGAACCAGACCACCGTGTTGAGCATGAAGCTGGTCTCACTGAGACATGGAATCCAAACCACCCTGAGCTACAATGTGCCGGTGTCTCCCTTATCAGACGCACCATTGACCCTAATGGCCTTCACTTGCCATCATACTCACCCTCTCCACAATTGATTTTCATCATCCAAGGAAAGGGAGTGCTTGGACTTTCAGTTCCTGGTTGTCC…	MS_peptide_17_Se	PLDSTPRVFYLGGNPEVEFPETQER	Forward Frame
Frameshift	1	P	LDSTPRVFYLGGNPEVEFPETQER	+17.0	Frame 3 -> Frame 2	MtrunA17_Chr1g0185821 len=1880 type=mRNA begin=36158395 chr=MtrunA17Chr1 end=36160614 gn=MtrunA17Chr1g0185821 strand=- def=Putative 11-S seed storage protein, plant	GTTCACCAAACTCACAAACACAATGAGGAAGTTCTCTCTATCTTTGCTTTCTCTTTCCTTGCTGCTTTTTACATGTTTAGCTACACGCTCTGAGTATGAAAGGTTCAACCAATGCCAGCTGAACAATATCAATGCATTGGAACCAGACCACCGTGTTGAGCATGAAGCTGGTCTCACTGAGACATGGAATCCAAACCACCCTGAGCTACAATGTGCCGGTGTCTCTCTTATCAGACGCACCATTGACCCTAATGGCCTTCACTTGCCATCATACTCACCCTCTCCACAGTTGATTTTCATCATCCAAGGAAAGGGAGTACTTGGACTTTCAGTTCCTGGCTGTCCTGAGACTTTTGAACAGCCACGATCATCACGGTCTAGACAAGAATCCAGGCATCA…	MS_peptide_17_Se	PLDSTPRVFYLGGNPEVEFPETQER	Forward Frame
Frameshift	1	P	LDSTPRVFYLGGNPEVEFPETQER	-16	Frame 3 -> Frame 2	MtrunA17_Chr1g0185811 len=2021 end=36154908 chr=MtrunA17Chr1 type=mRNA begin=36152520 strand=- gn=MtrunA17Chr1g0185811 def=Putative 11-S seed storage protein, plant	TTCATTCACCAAACTCACAAACACAATGAGGAAGTTCTCTCTATCTTTGCTTTCTCTTTCCTTGCTGCTTTTTACATGTTTAGCTACACGCTCTGAGTATGAAAGGTTCAACCAATGCCAGCTGAACAATATCAATGCATTGGAACCAGACCACCGTGTTGAGCATGAAGCTGGTCTCACTGAGACATGGAATCCAAACCACCCTGAGCTACAATGTGCCGGTGTCTCTCTTATCAGACGCACCATTGACCCTAATGGCCTTCACTTGCCATCATACTCACCTTCTCCACAGTTGATTTTCATCATCCAAGGAAAGGGAGTGCTTGGACTTTCAGTTCCTGGTTGTCCTGAGACTTTTGAACAGCCACAATCATCACGGTCTAGACAAGGATCCAGGCA…	MS_peptide_17_Se	PLDSTPRVFYLGGNPEVEFPETQER	Forward Frame
Frameshift	1	P	LDSTPRVFYLGGNPEVEFPETQER	-14	Frame 1 -> Frame 2	MtrunA17_Chr1g0185841 len=1912 chr=MtrunA17Chr1 end=36165488 begin=36163212 type=mRNA strand=- gn=MtleguminB def=(TC85214, seed storage protein)	GCTTCTCTTCTTACTATAAATCACCACTCCACAGGTTCTTCTCTTCACCAATTCATTCACCAAACTCACAAACACAATGAGGAAGTTCTCTCTATCTTTGCTTTCTCTTTCCTTGCTACTTTTTACATGTTTAGCTACTCGCTCTGAGTTTGATAGGTTCAACCAATGTCAGCTGAACAATATCAATGCATTGGAACCAGACCACCGTGTTGAGCATGAAGCTGGTCTCACTGAGACATGGAATCCAAACCACCCTGAGCTACAATGTGCCGGTGTCTCCCTTATCAGACGCACCATTGACCCTAATGGCCTTCACTTGCCATCATACTCACCCTCTCCACAATTGATTTTCATCATCCAAGGAAAGGGAGTGCTTGGACTTTCAGTTCCTGGTTGTCC…	MS_peptide_17_Se	PLDSTPRVFYLGGNPEVEFPETQER	Forward Frame
Frameshift	1	P	LDSTPRVFYLGGNPEVEFPETQER	+14.0	Frame 3 -> Frame 2	MtrunA17_Chr1g0185811 len=2021 end=36154908 chr=MtrunA17Chr1 type=mRNA begin=36152520 strand=- gn=MtrunA17Chr1g0185811 def=Putative 11-S seed storage protein, plant	TTCATTCACCAAACTCACAAACACAATGAGGAAGTTCTCTCTATCTTTGCTTTCTCTTTCCTTGCTGCTTTTTACATGTTTAGCTACACGCTCTGAGTATGAAAGGTTCAACCAATGCCAGCTGAACAATATCAATGCATTGGAACCAGACCACCGTGTTGAGCATGAAGCTGGTCTCACTGAGACATGGAATCCAAACCACCCTGAGCTACAATGTGCCGGTGTCTCTCTTATCAGACGCACCATTGACCCTAATGGCCTTCACTTGCCATCATACTCACCTTCTCCACAGTTGATTTTCATCATCCAAGGAAAGGGAGTGCTTGGACTTTCAGTTCCTGGTTGTCCTGAGACTTTTGAACAGCCACAATCATCACGGTCTAGACAAGGATCCAGGCA…	MS_peptide_17_Se	PLDSTPRVFYLGGNPEVEFPETQER	Forward Frame
Frameshift	1	P	LDSTPRVFYLGGNPEVEFPETQER	+1.0	Frame 1 -> Frame 2	MtrunA17_Chr1g0185821 len=1880 type=mRNA begin=36158395 chr=MtrunA17Chr1 end=36160614 gn=MtrunA17Chr1g0185821 strand=- def=Putative 11-S seed storage protein, plant	GTTCACCAAACTCACAAACACAATGAGGAAGTTCTCTCTATCTTTGCTTTCTCTTTCCTTGCTGCTTTTTACATGTTTAGCTACACGCTCTGAGTATGAAAGGTTCAACCAATGCCAGCTGAACAATATCAATGCATTGGAACCAGACCACCGTGTTGAGCATGAAGCTGGTCTCACTGAGACATGGAATCCAAACCACCCTGAGCTACAATGTGCCGGTGTCTCTCTTATCAGACGCACCATTGACCCTAATGGCCTTCACTTGCCATCATACTCACCCTCTCCACAGTTGATTTTCATCATCCAAGGAAAGGGAGTACTTGGACTTTCAGTTCCTGGCTGTCCTGAGACTTTTGAACAGCCACGATCATCACGGTCTAGACAAGAATCCAGGCATCA…	MS_peptide_17_Se	PLDSTPRVFYLGGNPEVEFPETQER	Forward Frame
Frameshift	1	P	LDSTPRVFYLGGNPEVEFPETQER	-14	Frame 1 -> Frame 2	MtrunA17_Chr1g0185821 len=1880 type=mRNA begin=36158395 chr=MtrunA17Chr1 end=36160614 gn=MtrunA17Chr1g0185821 strand=- def=Putative 11-S seed storage protein, plant	GTTCACCAAACTCACAAACACAATGAGGAAGTTCTCTCTATCTTTGCTTTCTCTTTCCTTGCTGCTTTTTACATGTTTAGCTACACGCTCTGAGTATGAAAGGTTCAACCAATGCCAGCTGAACAATATCAATGCATTGGAACCAGACCACCGTGTTGAGCATGAAGCTGGTCTCACTGAGACATGGAATCCAAACCACCCTGAGCTACAATGTGCCGGTGTCTCTCTTATCAGACGCACCATTGACCCTAATGGCCTTCACTTGCCATCATACTCACCCTCTCCACAGTTGATTTTCATCATCCAAGGAAAGGGAGTACTTGGACTTTCAGTTCCTGGCTGTCCTGAGACTTTTGAACAGCCACGATCATCACGGTCTAGACAAGAATCCAGGCATCA…	MS_peptide_17_Se	PLDSTPRVFYLGGNPEVEFPETQER	Forward Frame
Frameshift	1	P	LDSTPRVFYLGGNPEVEFPETQER	-29	Frame 1 -> Frame 2	MtrunA17_Chr1g0185821 len=1880 type=mRNA begin=36158395 chr=MtrunA17Chr1 end=36160614 gn=MtrunA17Chr1g0185821 strand=- def=Putative 11-S seed storage protein, plant	GTTCACCAAACTCACAAACACAATGAGGAAGTTCTCTCTATCTTTGCTTTCTCTTTCCTTGCTGCTTTTTACATGTTTAGCTACACGCTCTGAGTATGAAAGGTTCAACCAATGCCAGCTGAACAATATCAATGCATTGGAACCAGACCACCGTGTTGAGCATGAAGCTGGTCTCACTGAGACATGGAATCCAAACCACCCTGAGCTACAATGTGCCGGTGTCTCTCTTATCAGACGCACCATTGACCCTAATGGCCTTCACTTGCCATCATACTCACCCTCTCCACAGTTGATTTTCATCATCCAAGGAAAGGGAGTACTTGGACTTTCAGTTCCTGGCTGTCCTGAGACTTTTGAACAGCCACGATCATCACGGTCTAGACAAGAATCCAGGCATCA…	MS_peptide_17_Se	PLDSTPRVFYLGGNPEVEFPETQER	Forward Frame
Frameshift	1	P	LDSTPRVFYLGGNPEVEFPETQER	-16	Frame 3 -> Frame 2	MtrunA17_Chr1g0185841 len=1912 chr=MtrunA17Chr1 end=36165488 begin=36163212 type=mRNA strand=- gn=MtleguminB def=(TC85214, seed storage protein)	GCTTCTCTTCTTACTATAAATCACCACTCCACAGGTTCTTCTCTTCACCAATTCATTCACCAAACTCACAAACACAATGAGGAAGTTCTCTCTATCTTTGCTTTCTCTTTCCTTGCTACTTTTTACATGTTTAGCTACTCGCTCTGAGTTTGATAGGTTCAACCAATGTCAGCTGAACAATATCAATGCATTGGAACCAGACCACCGTGTTGAGCATGAAGCTGGTCTCACTGAGACATGGAATCCAAACCACCCTGAGCTACAATGTGCCGGTGTCTCCCTTATCAGACGCACCATTGACCCTAATGGCCTTCACTTGCCATCATACTCACCCTCTCCACAATTGATTTTCATCATCCAAGGAAAGGGAGTGCTTGGACTTTCAGTTCCTGGTTGTCC…	MS_peptide_17_Se	PLDSTPRVFYLGGNPEVEFPETQER	Forward Frame
Frameshift	1	P	LDSTPRVFYLGGNPEVEFPETQER	-13	Frame 3 -> Frame 2	MtrunA17_Chr1g0185821 len=1880 type=mRNA begin=36158395 chr=MtrunA17Chr1 end=36160614 gn=MtrunA17Chr1g0185821 strand=- def=Putative 11-S seed storage protein, plant	GTTCACCAAACTCACAAACACAATGAGGAAGTTCTCTCTATCTTTGCTTTCTCTTTCCTTGCTGCTTTTTACATGTTTAGCTACACGCTCTGAGTATGAAAGGTTCAACCAATGCCAGCTGAACAATATCAATGCATTGGAACCAGACCACCGTGTTGAGCATGAAGCTGGTCTCACTGAGACATGGAATCCAAACCACCCTGAGCTACAATGTGCCGGTGTCTCTCTTATCAGACGCACCATTGACCCTAATGGCCTTCACTTGCCATCATACTCACCCTCTCCACAGTTGATTTTCATCATCCAAGGAAAGGGAGTACTTGGACTTTCAGTTCCTGGCTGTCCTGAGACTTTTGAACAGCCACGATCATCACGGTCTAGACAAGAATCCAGGCATCA…	MS_peptide_17_Se	PLDSTPRVFYLGGNPEVEFPETQER	Forward Frame
Frameshift	1	P	LDSTPRVFYLGGNPEVEFPETQER	-13	Frame 3 -> Frame 2	MtrunA17_Chr1g0185841 len=1912 chr=MtrunA17Chr1 end=36165488 begin=36163212 type=mRNA strand=- gn=MtleguminB def=(TC85214, seed storage protein)	GCTTCTCTTCTTACTATAAATCACCACTCCACAGGTTCTTCTCTTCACCAATTCATTCACCAAACTCACAAACACAATGAGGAAGTTCTCTCTATCTTTGCTTTCTCTTTCCTTGCTACTTTTTACATGTTTAGCTACTCGCTCTGAGTTTGATAGGTTCAACCAATGTCAGCTGAACAATATCAATGCATTGGAACCAGACCACCGTGTTGAGCATGAAGCTGGTCTCACTGAGACATGGAATCCAAACCACCCTGAGCTACAATGTGCCGGTGTCTCCCTTATCAGACGCACCATTGACCCTAATGGCCTTCACTTGCCATCATACTCACCCTCTCCACAATTGATTTTCATCATCCAAGGAAAGGGAGTGCTTGGACTTTCAGTTCCTGGTTGTCC…	MS_peptide_17_Se	PLDSTPRVFYLGGNPEVEFPETQER	Forward Frame
Frameshift	1	P	LDSTPRVFYLGGNPEVEFPETQER	+14.0	Frame 3 -> Frame 2	MtrunA17_Chr1g0185841 len=1912 chr=MtrunA17Chr1 end=36165488 begin=36163212 type=mRNA strand=- gn=MtleguminB def=(TC85214, seed storage protein)	GCTTCTCTTCTTACTATAAATCACCACTCCACAGGTTCTTCTCTTCACCAATTCATTCACCAAACTCACAAACACAATGAGGAAGTTCTCTCTATCTTTGCTTTCTCTTTCCTTGCTACTTTTTACATGTTTAGCTACTCGCTCTGAGTTTGATAGGTTCAACCAATGTCAGCTGAACAATATCAATGCATTGGAACCAGACCACCGTGTTGAGCATGAAGCTGGTCTCACTGAGACATGGAATCCAAACCACCCTGAGCTACAATGTGCCGGTGTCTCCCTTATCAGACGCACCATTGACCCTAATGGCCTTCACTTGCCATCATACTCACCCTCTCCACAATTGATTTTCATCATCCAAGGAAAGGGAGTGCTTGGACTTTCAGTTCCTGGTTGTCC…	MS_peptide_17_Se	PLDSTPRVFYLGGNPEVEFPETQER	Forward Frame
Frameshift	1	P	LDSTPRVFYLGGNPEVEFPETQER	+17.0	Frame 3 -> Frame 2	MtrunA17_Chr1g0185841 len=1912 chr=MtrunA17Chr1 end=36165488 begin=36163212 type=mRNA strand=- gn=MtleguminB def=(TC85214, seed storage protein)	GCTTCTCTTCTTACTATAAATCACCACTCCACAGGTTCTTCTCTTCACCAATTCATTCACCAAACTCACAAACACAATGAGGAAGTTCTCTCTATCTTTGCTTTCTCTTTCCTTGCTACTTTTTACATGTTTAGCTACTCGCTCTGAGTTTGATAGGTTCAACCAATGTCAGCTGAACAATATCAATGCATTGGAACCAGACCACCGTGTTGAGCATGAAGCTGGTCTCACTGAGACATGGAATCCAAACCACCCTGAGCTACAATGTGCCGGTGTCTCCCTTATCAGACGCACCATTGACCCTAATGGCCTTCACTTGCCATCATACTCACCCTCTCCACAATTGATTTTCATCATCCAAGGAAAGGGAGTGCTTGGACTTTCAGTTCCTGGTTGTCC…	MS_peptide_17_Se	PLDSTPRVFYLGGNPEVEFPETQER	Forward Frame
Frameshift	1	P	LDSTPRVFYLGGNPEVEFPETQER	-13	Frame 3 -> Frame 2	MtrunA17_Chr1g0185811 len=2021 end=36154908 chr=MtrunA17Chr1 type=mRNA begin=36152520 strand=- gn=MtrunA17Chr1g0185811 def=Putative 11-S seed storage protein, plant	TTCATTCACCAAACTCACAAACACAATGAGGAAGTTCTCTCTATCTTTGCTTTCTCTTTCCTTGCTGCTTTTTACATGTTTAGCTACACGCTCTGAGTATGAAAGGTTCAACCAATGCCAGCTGAACAATATCAATGCATTGGAACCAGACCACCGTGTTGAGCATGAAGCTGGTCTCACTGAGACATGGAATCCAAACCACCCTGAGCTACAATGTGCCGGTGTCTCTCTTATCAGACGCACCATTGACCCTAATGGCCTTCACTTGCCATCATACTCACCTTCTCCACAGTTGATTTTCATCATCCAAGGAAAGGGAGTGCTTGGACTTTCAGTTCCTGGTTGTCCTGAGACTTTTGAACAGCCACAATCATCACGGTCTAGACAAGGATCCAGGCA…	MS_peptide_17_Se	PLDSTPRVFYLGGNPEVEFPETQER	Forward Frame
Frameshift	1	P	LDSTPRVFYLGGNPEVEFPETQER	-14	Frame 1 -> Frame 2	MtrunA17_Chr1g0185811 len=2021 end=36154908 chr=MtrunA17Chr1 type=mRNA begin=36152520 strand=- gn=MtrunA17Chr1g0185811 def=Putative 11-S seed storage protein, plant	TTCATTCACCAAACTCACAAACACAATGAGGAAGTTCTCTCTATCTTTGCTTTCTCTTTCCTTGCTGCTTTTTACATGTTTAGCTACACGCTCTGAGTATGAAAGGTTCAACCAATGCCAGCTGAACAATATCAATGCATTGGAACCAGACCACCGTGTTGAGCATGAAGCTGGTCTCACTGAGACATGGAATCCAAACCACCCTGAGCTACAATGTGCCGGTGTCTCTCTTATCAGACGCACCATTGACCCTAATGGCCTTCACTTGCCATCATACTCACCTTCTCCACAGTTGATTTTCATCATCCAAGGAAAGGGAGTGCTTGGACTTTCAGTTCCTGGTTGTCCTGAGACTTTTGAACAGCCACAATCATCACGGTCTAGACAAGGATCCAGGCA…	MS_peptide_17_Se	PLDSTPRVFYLGGNPEVEFPETQER	Forward Frame
Frameshift	1	P	LDSTPRVFYLGGNPEVEFPETQER	-29	Frame 1 -> Frame 2	MtrunA17_Chr1g0185811 len=2021 end=36154908 chr=MtrunA17Chr1 type=mRNA begin=36152520 strand=- gn=MtrunA17Chr1g0185811 def=Putative 11-S seed storage protein, plant	TTCATTCACCAAACTCACAAACACAATGAGGAAGTTCTCTCTATCTTTGCTTTCTCTTTCCTTGCTGCTTTTTACATGTTTAGCTACACGCTCTGAGTATGAAAGGTTCAACCAATGCCAGCTGAACAATATCAATGCATTGGAACCAGACCACCGTGTTGAGCATGAAGCTGGTCTCACTGAGACATGGAATCCAAACCACCCTGAGCTACAATGTGCCGGTGTCTCTCTTATCAGACGCACCATTGACCCTAATGGCCTTCACTTGCCATCATACTCACCTTCTCCACAGTTGATTTTCATCATCCAAGGAAAGGGAGTGCTTGGACTTTCAGTTCCTGGTTGTCCTGAGACTTTTGAACAGCCACAATCATCACGGTCTAGACAAGGATCCAGGCA…	MS_peptide_17_Se	PLDSTPRVFYLGGNPEVEFPETQER	Forward Frame
Frameshift	1	P	LDSTPRVFYLGGNPEVEFPETQER	+17.0	Frame 3 -> Frame 2	MtrunA17_Chr1g0185811 len=2021 end=36154908 chr=MtrunA17Chr1 type=mRNA begin=36152520 strand=- gn=MtrunA17Chr1g0185811 def=Putative 11-S seed storage protein, plant	TTCATTCACCAAACTCACAAACACAATGAGGAAGTTCTCTCTATCTTTGCTTTCTCTTTCCTTGCTGCTTTTTACATGTTTAGCTACACGCTCTGAGTATGAAAGGTTCAACCAATGCCAGCTGAACAATATCAATGCATTGGAACCAGACCACCGTGTTGAGCATGAAGCTGGTCTCACTGAGACATGGAATCCAAACCACCCTGAGCTACAATGTGCCGGTGTCTCTCTTATCAGACGCACCATTGACCCTAATGGCCTTCACTTGCCATCATACTCACCTTCTCCACAGTTGATTTTCATCATCCAAGGAAAGGGAGTGCTTGGACTTTCAGTTCCTGGTTGTCCTGAGACTTTTGAACAGCCACAATCATCACGGTCTAGACAAGGATCCAGGCA…	MS_peptide_17_Se	PLDSTPRVFYLGGNPEVEFPETQER	Forward Frame
Frameshift	1	P	LDSTPRVFYLGGNPEVEFPETQER	+1.0	Frame 1 -> Frame 2	MtrunA17_Chr1g0185811 len=2021 end=36154908 chr=MtrunA17Chr1 type=mRNA begin=36152520 strand=- gn=MtrunA17Chr1g0185811 def=Putative 11-S seed storage protein, plant	TTCATTCACCAAACTCACAAACACAATGAGGAAGTTCTCTCTATCTTTGCTTTCTCTTTCCTTGCTGCTTTTTACATGTTTAGCTACACGCTCTGAGTATGAAAGGTTCAACCAATGCCAGCTGAACAATATCAATGCATTGGAACCAGACCACCGTGTTGAGCATGAAGCTGGTCTCACTGAGACATGGAATCCAAACCACCCTGAGCTACAATGTGCCGGTGTCTCTCTTATCAGACGCACCATTGACCCTAATGGCCTTCACTTGCCATCATACTCACCTTCTCCACAGTTGATTTTCATCATCCAAGGAAAGGGAGTGCTTGGACTTTCAGTTCCTGGTTGTCCTGAGACTTTTGAACAGCCACAATCATCACGGTCTAGACAAGGATCCAGGCA…	MS_peptide_17_Se	PLDSTPRVFYLGGNPEVEFPETQER	Forward Frame
Frameshift	5	FNPQS	FYLGGNPEVEFPETQER	+1.0	Frame 1 -> Frame 2	MtrunA17_Chr1g0185841 len=1912 chr=MtrunA17Chr1 end=36165488 begin=36163212 type=mRNA strand=- gn=MtleguminB def=(TC85214, seed storage protein)	GCTTCTCTTCTTACTATAAATCACCACTCCACAGGTTCTTCTCTTCACCAATTCATTCACCAAACTCACAAACACAATGAGGAAGTTCTCTCTATCTTTGCTTTCTCTTTCCTTGCTACTTTTTACATGTTTAGCTACTCGCTCTGAGTTTGATAGGTTCAACCAATGTCAGCTGAACAATATCAATGCATTGGAACCAGACCACCGTGTTGAGCATGAAGCTGGTCTCACTGAGACATGGAATCCAAACCACCCTGAGCTACAATGTGCCGGTGTCTCCCTTATCAGACGCACCATTGACCCTAATGGCCTTCACTTGCCATCATACTCACCCTCTCCACAATTGATTTTCATCATCCAAGGAAAGGGAGTGCTTGGACTTTCAGTTCCTGGTTGTCC…	MS_peptide_18_Se	FNPQSFYLGGNPEVEFPETQER	Forward Frame
Frameshift	5	FNPQS	FYLGGNPEVEFPETQER	+1.0	Frame 1 -> Frame 2	MtrunA17_Chr1g0185811 len=2021 end=36154908 chr=MtrunA17Chr1 type=mRNA begin=36152520 strand=- gn=MtrunA17Chr1g0185811 def=Putative 11-S seed storage protein, plant	TTCATTCACCAAACTCACAAACACAATGAGGAAGTTCTCTCTATCTTTGCTTTCTCTTTCCTTGCTGCTTTTTACATGTTTAGCTACACGCTCTGAGTATGAAAGGTTCAACCAATGCCAGCTGAACAATATCAATGCATTGGAACCAGACCACCGTGTTGAGCATGAAGCTGGTCTCACTGAGACATGGAATCCAAACCACCCTGAGCTACAATGTGCCGGTGTCTCTCTTATCAGACGCACCATTGACCCTAATGGCCTTCACTTGCCATCATACTCACCTTCTCCACAGTTGATTTTCATCATCCAAGGAAAGGGAGTGCTTGGACTTTCAGTTCCTGGTTGTCCTGAGACTTTTGAACAGCCACAATCATCACGGTCTAGACAAGGATCCAGGCA…	MS_peptide_18_Se	FNPQSFYLGGNPEVEFPETQER	Forward Frame
Frameshift	5	FNPQS	FYLGGNPEVEFPETQER	+1.0	Frame 1 -> Frame 2	MtrunA17_Chr1g0185821 len=1880 type=mRNA begin=36158395 chr=MtrunA17Chr1 end=36160614 gn=MtrunA17Chr1g0185821 strand=- def=Putative 11-S seed storage protein, plant	GTTCACCAAACTCACAAACACAATGAGGAAGTTCTCTCTATCTTTGCTTTCTCTTTCCTTGCTGCTTTTTACATGTTTAGCTACACGCTCTGAGTATGAAAGGTTCAACCAATGCCAGCTGAACAATATCAATGCATTGGAACCAGACCACCGTGTTGAGCATGAAGCTGGTCTCACTGAGACATGGAATCCAAACCACCCTGAGCTACAATGTGCCGGTGTCTCTCTTATCAGACGCACCATTGACCCTAATGGCCTTCACTTGCCATCATACTCACCCTCTCCACAGTTGATTTTCATCATCCAAGGAAAGGGAGTACTTGGACTTTCAGTTCCTGGCTGTCCTGAGACTTTTGAACAGCCACGATCATCACGGTCTAGACAAGAATCCAGGCATCA…	MS_peptide_18_Se	FNPQSFYLGGNPEVEFPETQER	Forward Frame
Frameshift	6	DGGNLI	GK	-13	Frame 2 -> Frame 1	MtrunA17_Chr7g0253521 len=465 gn=MtrunA17Chr7g0253521 strand=- type=mRNA begin=40097252 end=40097716 chr=MtrunA17Chr7 def=Putative shikimate O-hydroxycinnamoyltransferase	ATGCAACATTTCCTACGTACGGTGACACAAAATTGTTCATTTGATGATGTTGTGAACAAGCCATTATGTTATGTGGTTGGGAAAGTGAGGGAAGCAATTGAGAAGGTGAACAATGAATATGTAAGATCTGTTCTTGATTATGTTGAAAATCAGAAGGATATGAATTGGTTAAGGGACAAGTTTTACAACTTCGCTAGAAGAAATGGACAATTTGGTGGTGACCCGAATTTTTGCGTTTATAGTTGGACTAATTTTCCTTTTTATGAGACTTATTATGGATGGGGGAAACCTGATTGTTTGGCTCCCGGGTTTGTTAATTCTGATAGTATTGGTAAGGCTTTTGTTATTGATGAAGGTAATGGTGATGGTTTTGTTATAAGTGTTTGTTTGCAACCTTTT…	MS_peptide_19_RoCRoDPD	DGGNLIGK	Forward Frame
Frameshift	3	DGG	NLIGK	+23.0	Frame 1 -> Frame 3	MtrunA17_Chr3g0139201 len=1440 end=53966394 chr=MtrunA17Chr3 begin=53963775 type=mRNA strand=- gn=MtrunA17Chr3g0139201 def=Putative gamma-glutamyl cyclotransferase, protein AIG2	ATAATAACTAAATAAGCAAACAGACAAACAGAAGAATGAATGTCTGGTTAATGATGGAAACACAGAAGATGAAGGATTGAAACAAAATATACGGAATGAAGAAGATATATGTATGCCTACATACATAATCAATCCCCCTCTGAATGACACGTTGTATTCTTGTTCTTGTATTGTTAGATACCGTAGTTTTGGGCATAAAATACAAAGTGTGTGGAATTAATTACTATAGTCCAGTGGCAAATTAACAACGTGACGGCCATCATGACATCTTGTTTTCTGTTCCCTCTTTTCAATATAAACAGATGTATAGCATCACAGGTAATTTAATTTATTATAAATTTAAGAATACCATAAGAAATTCTACACATCTCTTTTGAAAAATTAAGAGCTCATTCTATA…	MS_peptide_19_RoCRoDPD	DGGNLIGK	Reverse Frame
Frameshift	6	DGGNLI	GK	-13	Frame 3 -> Frame 2	MtrunA17_Chr1g0153831 len=4597 end=6186574 chr=MtrunA17Chr1 begin=6175761 type=mRNA strand=- gn=MtrunA17Chr1g0153831 def=Putative calcineurin-like phosphoesterase domain, ApaH type, metallo-dependent phosphatase	CGAGGATGTTCAAGAATTTCTAGGATTGCCATATAGAAATCTGCAAAGCCGTCAGTTTAAGATTCACACTGCACCGTTGTCAAAGCAAATTGAAAATTGGGATGAAGTACAAGAAGCGCTAAAAGAAACATCATACGAGAGTTTTCTCAATTCAGACTAAAACGAATGTTTTCGCTGGAATAACATATAAGCAAAAATAATTTAAAAGTTTCTAAATCATTTTTGTTTATACTTCATATCGGAGAGAGTAGTATATAAGAGACAACGGTTTATTGACACGAATGAACAGTGACAGCTCCTTGTGTAGTTTGAGCATACAAATGATTCTATTTCTTAGACTAGCAAGATGATTTTTTGTTACAACACACTTGAAATATCAACTTTTTGTTTAGGGAAACA…	MS_peptide_19_RoCRoDPD	DGGNLIGK	Reverse Frame
Frameshift	2	DG	GNLIGK	-2	Frame 3 -> Frame 1	MtrunA17_Chr1g0185871 len=3968 gn=MtrunA17Chr1g0185871 strand=+ type=mRNA begin=36181936 end=36193680 chr=MtrunA17Chr1 def=Putative glucosylceramidase	TGGCCCAAACACTAGTATTTAATTTACTTTTTCTCTAACTTCTTTGATTCATTTCTCTCTCCGTAGCGATCCGAGTTGGTAACTCATCAAACTCGTTCGCCACGCCACGCCACGCCACGCTGACTCGGTGTTACAGGCGGCTATTTCTCATCTAGCCACGCCATCATTCTTCTGCACCCAATCCAATATCTCGCGATTTTCTTAACAACCAAACAATCTCTTTCTTCACACACACTTCATCACACACACACACACACTTTGATTTCTGCGTTCAAATTTCATAGATTCTTCTGCTTTCGTAATCTTAAGCACGATCTTCAAAAGCTAGATTCTGTTTTTTGAAGATCGTTGAACAATATCTAGGTTTTCGGTTGATCGATTGTGGAAGCAGGAGGAATT…	MS_peptide_19_RoCRoDPD	DGGNLIGK	Forward Frame
Frameshift	4	DGGN	LIGK	+13.0	Frame 3 -> Frame 1	MtrunA17_Chr5g0443941 len=2350 strand=+ gn=MtrunA17Chr5g0443941 chr=MtrunA17Chr5 end=41576948 begin=41574437 type=mRNA def=Putative TIR domain, P-loop containing nucleoside triphosphate hydrolase	GATTTAGTTCTTGCTGGTCATGTTCATGCTTATGAACGTTCGATACACCTTTTATAGTTTAGCCTTTATTTTAATTTCTAAGCACGATTTAATGGAAATTTAATGGAAGATTGGATCCTGGTGGCGCCGTCCAGATAACTATTGGTGATGGTGGAAACCGAGAAGGCTTAGCTCATAGGTAAATAATATCTGCCAGACACATTATAAAAATGTGTTATCTGAATTGGTTACTGTCTGAAATCTGTCCATATAACTATTAAGGTTGTTTATTGGTATGCACGCAGCCTGTATTCTTACATCATTGTTGTTTACAGGTACATAAATCCACGACCAAAGTGGTCAGAATTCCGTGAAACCATTTTCGGTCACGGTGAGCTGAAGATTGTAACTCTACTCATG…	MS_peptide_19_RoCRoDPD	DGGNLIGK	Reverse Frame
Frameshift	5	LVIFK	LDLHGSK	+2.0	Frame 2 -> Frame 1	MtrunA17_Chr1g0190571 len=2344 type=mRNA begin=39786003 chr=MtrunA17Chr1 end=39788611 gn=MtrunA17Chr1g0190571 strand=+ def=Putative leucine-rich repeat-containing, plant-type, leucine-rich repeat domain superfamily	ATGATAAGTTATATTATTCTTATATTCCATGCATTGTTTGTTGGGTTCAACTCAGCAATAGATAATGGAGATACCAACTGCAAAGAGAGGGAGAGACATGCTCTCCTCGGTTTCAAACAAGGCCTTCAAGACGAGTACGGTATGTTGTCTACATGGAATGATAGTCCAAATGCAGATTGCTGCAAATGGAAAGGAGTTCAATGCAACAACCAAACTGGTTATATTCAAAGTCTTGATTTGCATGGTTCAAAAACACGCTATTTGAGAGGCAAAATCAACCCTTTAATAACTGAATTGCAACATCTTACATATTTAGACCTTGGTTTTTTGAATACTAGTGGTCAAATCCCAAAATTTATTGGCTCCTTCAGCAACTTGCGATACATTGATCTCTCAAAT…	MS_peptide_20_Se	LVIFKLDLHGSK	Forward Frame
Frameshift	4	RHVI	RDLNIIIC	+2.0	Frame 2 -> Frame 1	MtrunA17_Chr1g0191411 len=1902 begin=40479352 type=mRNA end=40481339 chr=MtrunA17Chr1 gn=MtrunA17Chr1g0191411 strand=+ def=Putative phosphoric monoester hydrolase	TTTATTGGAAGGGTAGGTTGTTTGAATTTGAAAAGCAGCATACATAATAGTGGAACCGGATTAAGATAATAATATTCAAGATGGAATACATTATTTCTGCTCGCTTACACATTACAGCTGCCGCCGCGGCTTGACCAGAATCATTTCTCAAAATCTTTTCCCATACATCAGAAACTGGATTCTACAAACTGTTACCAACATAACAAAAAACTATAAATCGAGTAAAGCAAAACAACAATTCAAAAATGAAAGCAAATTAGCAATACCAACATAACAAGAAGCTGATTAGAAATTAGAAATTAGAATTTAGAATCAGAATCAATATGGGTGTCCTTCCAAAGAGGATAATACTAATGCGTCACGGCGAGTCCCAAGGAAACCTTGACACGTCAGCATACA…	MS_peptide_21_St	RHVIRDLNIIIC	Forward Frame
Frameshift	12	LGPQWSNRELEN	SMK	+1.0	Frame 3 -> Frame 1	MtrunA17_Chr1g0198091 len=1531 end=45159979 chr=MtrunA17Chr1 type=mRNA begin=45157471 strand=+ gn=MtrunA17Chr1g0198091 def=hypothetical protein	TTATTGGTGTTTGTTACAGATCTACAATAACCCGATCCTGACAAATAAATATTCATACTTCCATTCATTTCATACACTCGTCGCGATATCTCGGAATAGAATCTCTTCCCATTTCGTCTTCGTCTTCTTCTTTCTCTCTGAAGGTTTTGCTATTCTTACTCATCAATGGCTTCCCCTCATTCCTCAACTGAAAGAGGTAAAAGATTGGTTGATGTTGATGTACTCTGTTAATTCATATATTATTTGCTGTGTAGTGCAAACTTGGACCTCCTTCTAAGAAAGGTGCGGCTTCCAAGCAAGGAACTGCTTCTTTTGCTGAGAAGAAGAAGAAGAATTTGTCTGATAAATTGGGACCTCAGTGGAGCAATAGGGAACTAGAGAACTTCTATGAAGTATACG…	MS_peptide_22_W	LGPQWSNRELENSMK	Forward Frame
Frameshift	11	LQTSPSDYHFR	VYKIGGIGTVPVGR	+2.0	Frame 3 -> Frame 2	MtrunA17_Chr1g0200071 len=2152 end=46702968 chr=MtrunA17Chr1 type=mRNA begin=46699339 strand=- gn=MtrunA17Chr1g0200071 def=Putative protein-synthesizing GTPase	TCGAATAAAATTTGAAGAAAAAAAAACATTGAACATTATTATATTTTTGGACACAATCTAAGTGCAGAGTAGTTTATAAACCCCTGAAACCCTTATTTAAAAACCCCACCGTTCCTCTCAATTCTCACAATTCTGTTCCTTGCAAATCGACTAGGGTTTCCGCAGCGCAGCCTTTTCTCCTTCGTCTCAAGATCTTTTTGTGGTTTTCAGCTTTTAAGAACTAATGGGTAAAGAAAAGGTTCACATCAACATTGTGGTCATTGGCCATGTCGACTCTGGGAAATCAACCACCACTGGTCACTTGATCTACAAGCTTGGAGGTATTGACAAGCGTGTCATTGAGAGGTTTGAGAAAGAAGCTGCTGAGATGAACAAGCGTTCATTCAAGTATGCCTGGGT…	MS_peptide_23_L	LQTSPSDYHFRVYKIGGIGTVPVGR	Forward Frame
Frameshift	8	STNLDWYK	R	+16.0	Frame 2 -> Frame 3	MtrunA17_Chr1g0200071 len=2152 end=46702968 chr=MtrunA17Chr1 type=mRNA begin=46699339 strand=- gn=MtrunA17Chr1g0200071 def=Putative protein-synthesizing GTPase	TCGAATAAAATTTGAAGAAAAAAAAACATTGAACATTATTATATTTTTGGACACAATCTAAGTGCAGAGTAGTTTATAAACCCCTGAAACCCTTATTTAAAAACCCCACCGTTCCTCTCAATTCTCACAATTCTGTTCCTTGCAAATCGACTAGGGTTTCCGCAGCGCAGCCTTTTCTCCTTCGTCTCAAGATCTTTTTGTGGTTTTCAGCTTTTAAGAACTAATGGGTAAAGAAAAGGTTCACATCAACATTGTGGTCATTGGCCATGTCGACTCTGGGAAATCAACCACCACTGGTCACTTGATCTACAAGCTTGGAGGTATTGACAAGCGTGTCATTGAGAGGTTTGAGAAAGAAGCTGCTGAGATGAACAAGCGTTCATTCAAGTATGCCTGGGT…	MS_peptide_24_Se	STNLDWYKR	Forward Frame
Frameshift	8	STNLDWYK	R	-2	Frame 2 -> Frame 3	MtrunA17_Chr1g0200071 len=2152 end=46702968 chr=MtrunA17Chr1 type=mRNA begin=46699339 strand=- gn=MtrunA17Chr1g0200071 def=Putative protein-synthesizing GTPase	TCGAATAAAATTTGAAGAAAAAAAAACATTGAACATTATTATATTTTTGGACACAATCTAAGTGCAGAGTAGTTTATAAACCCCTGAAACCCTTATTTAAAAACCCCACCGTTCCTCTCAATTCTCACAATTCTGTTCCTTGCAAATCGACTAGGGTTTCCGCAGCGCAGCCTTTTCTCCTTCGTCTCAAGATCTTTTTGTGGTTTTCAGCTTTTAAGAACTAATGGGTAAAGAAAAGGTTCACATCAACATTGTGGTCATTGGCCATGTCGACTCTGGGAAATCAACCACCACTGGTCACTTGATCTACAAGCTTGGAGGTATTGACAAGCGTGTCATTGAGAGGTTTGAGAAAGAAGCTGCTGAGATGAACAAGCGTTCATTCAAGTATGCCTGGGT…	MS_peptide_24_Se	STNLDWYKR	Forward Frame
Frameshift	8	STNLDWYK	R	-2	Frame 1 -> Frame 2	MtrunA17_Chr2g0318291 len=912 type=mRNA begin=39967685 end=39968694 chr=MtrunA17Chr2 gn=MtrunA17Chr2g0318291 strand=- def=Putative protein-synthesizing GTPase	TAATAGGAAAAGCAGAATGTTGTTTTACATGTTTGTTTTTGGTTTATGGTTTAGGGTTTATGGTTTATTTTCATGCCAAATTTATGCTGTATTTTATTGTTGAATGAATACTGAGATTTATTTATTTTACTCATGTCTTGTTGTTTTCTTTGTTGAATTGGCAGATCTTTTTGCAATTTCAAGTTTAAGGAAGGACTAATAATGGGTAAGCCAACGCCAAAGTTTCATATTAACATTGTGGTTATTGGTCATGTTGACTCTGGGAAGTCAACCACAACCGGTCATTTGCTCCACAAGCTTGGATGTATTGACAAGCATGTCATTGACAGTCTTGAGGAAGAAGCTGCTCAGATCGACAAGTGTTCATTCAAGTATGCTAATTGGGTTCTTGACAAGCTC…	MS_peptide_24_Se	STNLDWYKR	Forward Frame
Frameshift	8	STNLDWYK	R	+23.0	Frame 1 -> Frame 3	MtrunA17_Chr1g0196251 len=1170 begin=43870057 type=mRNA end=43871435 chr=MtrunA17Chr1 gn=MtrunA17Chr1g0196251 strand=+ def=Putative protein-synthesizing GTPase	ATGGGTGATGATGAAAAGGTTCATATTAACATCGTATTTATTGGTAATGTCGACTCTGGGAAGTCAACCACTGGTGGTCATTTGATCTACAAGCTTGGCGGTATTAAAAAGGATGTCATTGAGAAATTTGAGAAAGAAGCTGCTGAGATGAACAAGCGCTCATTCAAGTATGCTTGGGTACTTGACAAGCTCAAGGCTGAGCGTGAAAGAGGTGTTACAATTGATATTTCCATGTCCAAGTTTGAGACAACCAAATACCACTGCACTCTCATTGACGCCCCCGGACACAGATTTCATCAAGAACATGTTAACCGGCACACCACTGAACATGCTCTTCTTGCCTATACTCTTGGTGTGAATCAAATGATCTGCTGCTGCAACAAGATGGATGCAACTACA…	MS_peptide_24_Se	STNLDWYKR	Forward Frame
Frameshift	8	STNLDWYK	R	-1	Frame 1 -> Frame 3	MtrunA17_Chr1g0196251 len=1170 begin=43870057 type=mRNA end=43871435 chr=MtrunA17Chr1 gn=MtrunA17Chr1g0196251 strand=+ def=Putative protein-synthesizing GTPase	ATGGGTGATGATGAAAAGGTTCATATTAACATCGTATTTATTGGTAATGTCGACTCTGGGAAGTCAACCACTGGTGGTCATTTGATCTACAAGCTTGGCGGTATTAAAAAGGATGTCATTGAGAAATTTGAGAAAGAAGCTGCTGAGATGAACAAGCGCTCATTCAAGTATGCTTGGGTACTTGACAAGCTCAAGGCTGAGCGTGAAAGAGGTGTTACAATTGATATTTCCATGTCCAAGTTTGAGACAACCAAATACCACTGCACTCTCATTGACGCCCCCGGACACAGATTTCATCAAGAACATGTTAACCGGCACACCACTGAACATGCTCTTCTTGCCTATACTCTTGGTGTGAATCAAATGATCTGCTGCTGCAACAAGATGGATGCAACTACA…	MS_peptide_24_Se	STNLDWYKR	Forward Frame
Frameshift	8	STNLDWYK	R	+16.0	Frame 2 -> Frame 3	MtrunA17_Chr6g0458091 len=2527 gn=MtEF1 strand=+ begin=7693138 type=mRNA end=7696759 chr=MtrunA17Chr6 def=ELONGATION FACTOR1 (for Q-RT-PCR normalization)	CCTTAACCTAACCTTCTTTCTTATTCCATCCTTACCTAAAAAACTCACAAAAGCATATTCCATCCGCCACTCTCCAACGTTCACATTAGGGTATTTTCGGAAATCCAAAATTCAGCAAGGACACTTTTGGAACATAAAAATATCTGAGACCCTATAAAAACATTGTAACCCTAGGTTTTTTCATTCTCACTCATTTCTTTCACTCTCAAATATCACTCCGTCTCTCTCTGCGGCTGAGAGTTCCCAACCCTAGATTTCGATTCAGCTGAGTTAAGACAACATGGGAAAAGAAAAGATTCATATCAACATTGTTGTCATTGGACATGTCGACTCTGGAAAATCAACAACAACTGGTCACTTGATCTACAAGCTAGGAGGTATTGACAAGCGTGTGATCGA…	MS_peptide_24_Se	STNLDWYKR	Forward Frame
Frameshift	8	STNLDWYK	R	-2	Frame 2 -> Frame 3	MtrunA17_Chr1g0204031 len=3233 type=mRNA begin=49627230 end=49636445 chr=MtrunA17Chr1 gn=MtrunA17Chr1g0204031 strand=+ def=Putative protein-synthesizing GTPase transcription factor bZIP family	GACTAACCAAAACACATTCCTTGAAAAAAGAAAAAGAAAGTCAATGGACATTTGAGAGAATCTGTATCTGTGAGAATAAATAAGATCAACGAACTAACCCCGTTTTTTCCGGGCAATAACGATTCATTCACTAGAAAATCTCTACTCTTCTGAAAGCATTCTCAACCCATTCATTATTATCAGTCTATTCACTATTAATTAAAATGGTTATCATCACTAATCTTGTTTCTTCAATCTTTCTCTTCTCTGTTGTGCCTAGGGTTTCAATGCACCTGCTTTCAAGATATTTTTGTGATTTCAAGTTTAAGGACTAATGGCTAAGAAAAAGGTTCGTATTAACATTGTGGTTATTGGTCATGTGGACTCCGGGAAGTCAACCACTACTGGTCATTTGATCCA…	MS_peptide_24_Se	STNLDWYKR	Forward Frame
Frameshift	8	STNLDWYK	R	+16.0	Frame 1 -> Frame 2	MtrunA17_Chr1g0200121 len=3045 begin=46733049 type=mRNA end=46739733 chr=MtrunA17Chr1 gn=MtrunA17Chr1g0200121 strand=- def=Putative protein-synthesizing GTPase	ATCTTTGTGTTTTTCAGCTTTTAAGGACTAATGGGTAAGGAAAAGGTTCACATCAACATTGTGGTCATTGGCCATGTTGACTCTGGGAAATCAACCACAACTGGTCACTTGATCTACAAGCTTGGAGGTATTGACAAGCGTGTCATAGAGAGGTTTGAGAAAGAAGCTGCTGAGATGAACAAGCGTTCATTCAAGTATGCCTGGGTCCTTGACAAGCTCAAGGCTGAACGTGAAAGAGGTATCACCATTGACATTGCTCTCTGGAAGTTTGAGACAACCAAGTACTACTGCACTGTCATCGATGCCCCCGGACACAGGGATTTCATTAAGAACATGATCACCGGAACATCCCAAGCTGATTGTGCCGTTCTCATCATTGATTCCACTACTGGTGGTTTT…	MS_peptide_24_Se	STNLDWYKR	Forward Frame
Frameshift	8	STNLDWYK	R	-2	Frame 1 -> Frame 2	MtrunA17_Chr1g0200121 len=3045 begin=46733049 type=mRNA end=46739733 chr=MtrunA17Chr1 gn=MtrunA17Chr1g0200121 strand=- def=Putative protein-synthesizing GTPase	ATCTTTGTGTTTTTCAGCTTTTAAGGACTAATGGGTAAGGAAAAGGTTCACATCAACATTGTGGTCATTGGCCATGTTGACTCTGGGAAATCAACCACAACTGGTCACTTGATCTACAAGCTTGGAGGTATTGACAAGCGTGTCATAGAGAGGTTTGAGAAAGAAGCTGCTGAGATGAACAAGCGTTCATTCAAGTATGCCTGGGTCCTTGACAAGCTCAAGGCTGAACGTGAAAGAGGTATCACCATTGACATTGCTCTCTGGAAGTTTGAGACAACCAAGTACTACTGCACTGTCATCGATGCCCCCGGACACAGGGATTTCATTAAGAACATGATCACCGGAACATCCCAAGCTGATTGTGCCGTTCTCATCATTGATTCCACTACTGGTGGTTTT…	MS_peptide_24_Se	STNLDWYKR	Forward Frame
Frameshift	8	STNLDWYK	R	+16.0	Frame 1 -> Frame 2	MtrunA17_Chr1g0200091 len=1822 type=mRNA begin=46720430 end=46723263 chr=MtrunA17Chr1 gn=MtrunA17Chr1g0200091 strand=+ def=Putative protein-synthesizing GTPase	TTATATATAAACCCTACTACCGTTCGTTCCTCTCTACAAACTCTCACAATTCTCATTCCTTGCTAGGGTTTCAGCAGCGCAGCGCAGCCTTTTCTCCTTCGTCTCAAGATCTTTTTTGTGCTTTTAAGCTTTTAAGTCCAAATGGGTAAGGAAAAGGTTCACATCAACATCGTTGTCATTGGCCATGTCGACTCTGGCAAGTCAACCACCACTGGTCACTTAATCTACAAACTTGGAGGTATTGACAAGCGTGTCATTGAGAGGTTTGAGAAAGAAGCTGCTGAGATGAACAAGCGTTCATTCAAGTATGCCTGGGTGCTCGACAAGCTCAAGGCTGAACGTGAAAGAGGTATCACCATTGACATTGCTCTCTGGAAGTTTGAGACAACCAAGTACTAC…	MS_peptide_24_Se	STNLDWYKR	Forward Frame
Frameshift	8	STNLDWYK	R	-2	Frame 1 -> Frame 2	MtrunA17_Chr1g0200091 len=1822 type=mRNA begin=46720430 end=46723263 chr=MtrunA17Chr1 gn=MtrunA17Chr1g0200091 strand=+ def=Putative protein-synthesizing GTPase	TTATATATAAACCCTACTACCGTTCGTTCCTCTCTACAAACTCTCACAATTCTCATTCCTTGCTAGGGTTTCAGCAGCGCAGCGCAGCCTTTTCTCCTTCGTCTCAAGATCTTTTTTGTGCTTTTAAGCTTTTAAGTCCAAATGGGTAAGGAAAAGGTTCACATCAACATCGTTGTCATTGGCCATGTCGACTCTGGCAAGTCAACCACCACTGGTCACTTAATCTACAAACTTGGAGGTATTGACAAGCGTGTCATTGAGAGGTTTGAGAAAGAAGCTGCTGAGATGAACAAGCGTTCATTCAAGTATGCCTGGGTGCTCGACAAGCTCAAGGCTGAACGTGAAAGAGGTATCACCATTGACATTGCTCTCTGGAAGTTTGAGACAACCAAGTACTAC…	MS_peptide_24_Se	STNLDWYKR	Forward Frame
Frameshift	8	STNLDWYK	R	+28.0	Frame 2 -> Frame 3	MtrunA17_Chr6g0458091 len=2527 gn=MtEF1 strand=+ begin=7693138 type=mRNA end=7696759 chr=MtrunA17Chr6 def=ELONGATION FACTOR1 (for Q-RT-PCR normalization)	CCTTAACCTAACCTTCTTTCTTATTCCATCCTTACCTAAAAAACTCACAAAAGCATATTCCATCCGCCACTCTCCAACGTTCACATTAGGGTATTTTCGGAAATCCAAAATTCAGCAAGGACACTTTTGGAACATAAAAATATCTGAGACCCTATAAAAACATTGTAACCCTAGGTTTTTTCATTCTCACTCATTTCTTTCACTCTCAAATATCACTCCGTCTCTCTCTGCGGCTGAGAGTTCCCAACCCTAGATTTCGATTCAGCTGAGTTAAGACAACATGGGAAAAGAAAAGATTCATATCAACATTGTTGTCATTGGACATGTCGACTCTGGAAAATCAACAACAACTGGTCACTTGATCTACAAGCTAGGAGGTATTGACAAGCGTGTGATCGA…	MS_peptide_24_Se	STNLDWYKR	Forward Frame
Frameshift	8	STNLDWYK	R	-29	Frame 2 -> Frame 3	MtrunA17_Chr6g0458091 len=2527 gn=MtEF1 strand=+ begin=7693138 type=mRNA end=7696759 chr=MtrunA17Chr6 def=ELONGATION FACTOR1 (for Q-RT-PCR normalization)	CCTTAACCTAACCTTCTTTCTTATTCCATCCTTACCTAAAAAACTCACAAAAGCATATTCCATCCGCCACTCTCCAACGTTCACATTAGGGTATTTTCGGAAATCCAAAATTCAGCAAGGACACTTTTGGAACATAAAAATATCTGAGACCCTATAAAAACATTGTAACCCTAGGTTTTTTCATTCTCACTCATTTCTTTCACTCTCAAATATCACTCCGTCTCTCTCTGCGGCTGAGAGTTCCCAACCCTAGATTTCGATTCAGCTGAGTTAAGACAACATGGGAAAAGAAAAGATTCATATCAACATTGTTGTCATTGGACATGTCGACTCTGGAAAATCAACAACAACTGGTCACTTGATCTACAAGCTAGGAGGTATTGACAAGCGTGTGATCGA…	MS_peptide_24_Se	STNLDWYKR	Forward Frame
Frameshift	8	STNLDWYK	R	-2	Frame 1 -> Frame 2	MtrunA17_Chr1g0150331 len=1537 strand=- gn=MtrunA17Chr1g0150331 end=3373166 chr=MtrunA17Chr1 type=mRNA begin=3370626 def=Putative protein-synthesizing GTPase	CTTTATAAACCCTCTAACCCTCCCTTGCAATAAAACTCTACCGCTTTGCAACCAACAGAAAAACCAAAACCCTGGCGTTCCTCTCTGCTCTTCTTCCTTCAAGATCTTTTCGTGGTTTTAAGCTTTTAAGGACAAATGGGTAAGGAAAAGGTTCACATTAACATTGTTGTCATTGGTCATGTCGACTCCGGGAAGTCAACCACCACCGGTCACTTGATCTACAAGCTTGGAGGTATTGACAAGCGTGTGATTGAGAGGTTTGAGAAAGAAGCTGCTGAGATGAACAAGCGTTCATTCAAGTATGCTTGGGTGCTCGACAAGCTCAAGGCTGAATGTGAAAGAGGTATCACAATTGACATTGCTCTGTGGAAGTTTGAGACTACTAAGTACTACTGCACT…	MS_peptide_24_Se	STNLDWYKR	Forward Frame
Frameshift	8	STNLDWYK	R	-2	Frame 1 -> Frame 2	MtrunA17_Chr4g0005781 len=2244 end=4497346 chr=MtrunA17Chr4 begin=4493973 type=mRNA strand=- gn=MtrunA17Chr4g0005781 def=Putative protein-synthesizing GTPase	TTGAAGAATATTGTATCTTCCATTAAAGCACTCTCTTGATCATTTTTTGAGGTCAAATCCACTTGGTTAAGTAACCTAAAGTATAGACAGAACCCTAAAACGCTCCTTTTCTACAATTGTCGTGCCGCCCAAGGAAATAACGCTAGTCCACATGATTCATTGGAATTAAATTAGGTCAAAAGAGGGCAATTCCGTCAAAATCGAAAAAACCGCACTAATATATAAACCCTTCACTTTGTAACCCTGTTTACTCTTACTCCACTCTCATTCTCTTCCTTGCTGCTAGGGTTTTAGCGCATCCTTCAAAGAACTTTTTGTGGTTTTAAACTTTTAAGGACAATGGGTAAGGAAAAGGTTCACATTAACATTGTTGTCATTGGCCATGTCGACTCTGGGAAG…	MS_peptide_24_Se	STNLDWYKR	Forward Frame
Frameshift	8	STNLDWYK	R	+16.0	Frame 1 -> Frame 2	MtrunA17_Chr4g0005781 len=2244 end=4497346 chr=MtrunA17Chr4 begin=4493973 type=mRNA strand=- gn=MtrunA17Chr4g0005781 def=Putative protein-synthesizing GTPase	TTGAAGAATATTGTATCTTCCATTAAAGCACTCTCTTGATCATTTTTTGAGGTCAAATCCACTTGGTTAAGTAACCTAAAGTATAGACAGAACCCTAAAACGCTCCTTTTCTACAATTGTCGTGCCGCCCAAGGAAATAACGCTAGTCCACATGATTCATTGGAATTAAATTAGGTCAAAAGAGGGCAATTCCGTCAAAATCGAAAAAACCGCACTAATATATAAACCCTTCACTTTGTAACCCTGTTTACTCTTACTCCACTCTCATTCTCTTCCTTGCTGCTAGGGTTTTAGCGCATCCTTCAAAGAACTTTTTGTGGTTTTAAACTTTTAAGGACAATGGGTAAGGAAAAGGTTCACATTAACATTGTTGTCATTGGCCATGTCGACTCTGGGAAG…	MS_peptide_24_Se	STNLDWYKR	Forward Frame
Frameshift	8	STNLDWYK	R	-2	Frame 1 -> Frame 2	MtrunA17_Chr1g0193591 len=1329 type=mRNA begin=42012244 end=42013664 chr=MtrunA17Chr1 gn=MtrunA17Chr1g0193591 strand=+ def=Putative protein-synthesizing GTPase	ATGGTTAAGGATAAAGTTCATATTAACGTTGTGGTTATTGGTCATGTTGACTCTGGGAAGTCAACTACTGCTGGTCATTTGATCTACAAACTTGGAGGTATTGAAAAGGATGTCATTGAGAGACTTGAGAAAGAAGCTACTGAGATAAACAAGCCATCGTTCAAGTATGCTTGGGTGCTCGACAAGCTCAAGGCCGAGCGTGAAAGAGGTATCACTATTGACATTTCTCTGTCAAAGTTTGAGACTACCAAGTACTACTGCACTCTCATTGATGCCCCCGGACACAGGGATTTCATTAAGAACATGATTACCGGGACGTCCCAAGCTGACTGTGCTGTTCTCGTCATTGATTCCACAACTGGTAGTTTTGAAGCTGGTTATTCTCAGGAAGGTCAGACC…	MS_peptide_24_Se	STNLDWYKR	Forward Frame
Frameshift	8	STNLDWYK	R	-29	Frame 1 -> Frame 2	MtrunA17_Chr6g0458111 len=2279 gn=MtrunA17Chr6g0458111 strand=+ begin=7702323 type=mRNA end=7706242 chr=MtrunA17Chr6 def=Putative protein-synthesizing GTPase	CCCATGTGATCAATTTCACAAACCTAAAACAAATCCAAGGGTACTTTCGGAATATGAAACTATCTAGGTCACTATAAAATTCTTACAACCCTAATTTCTTCATTCTCTCACACTTCACTTGTTCCTTTATCACTCAGTCTCTCTCTGCGGCTGAGGATCCGAACGAGTAACAACCTTACATTTCGTTTCAGCTGAGTTTAAGACATCATGGGAAAAGAAAAGATTCATATCAACATTGTCGTCATTGGACATGTCGACTCTGGAAAATCAACAACAACTGGTCACTTGATCTACAAGCTAGGAGGTATTGACAAGCGTGTGATCGAGAGATTTGAGAAGGAAGCTGCTGAGATGAACAAGCGTTCATTCAAGTATGCATGGGTTCTTGACAAACTTAAG…	MS_peptide_24_Se	STNLDWYKR	Forward Frame
Frameshift	8	STNLDWYK	R	-2	Frame 1 -> Frame 2	MtrunA17_Chr6g0458111 len=2279 gn=MtrunA17Chr6g0458111 strand=+ begin=7702323 type=mRNA end=7706242 chr=MtrunA17Chr6 def=Putative protein-synthesizing GTPase	CCCATGTGATCAATTTCACAAACCTAAAACAAATCCAAGGGTACTTTCGGAATATGAAACTATCTAGGTCACTATAAAATTCTTACAACCCTAATTTCTTCATTCTCTCACACTTCACTTGTTCCTTTATCACTCAGTCTCTCTCTGCGGCTGAGGATCCGAACGAGTAACAACCTTACATTTCGTTTCAGCTGAGTTTAAGACATCATGGGAAAAGAAAAGATTCATATCAACATTGTCGTCATTGGACATGTCGACTCTGGAAAATCAACAACAACTGGTCACTTGATCTACAAGCTAGGAGGTATTGACAAGCGTGTGATCGAGAGATTTGAGAAGGAAGCTGCTGAGATGAACAAGCGTTCATTCAAGTATGCATGGGTTCTTGACAAACTTAAG…	MS_peptide_24_Se	STNLDWYKR	Forward Frame
Frameshift	8	STNLDWYK	R	-1	Frame 1 -> Frame 3	MtrunA17_Chr1g0210931 len=1056 gn=MtrunA17Chr1g0210931 strand=- type=mRNA begin=54621945 end=54623085 chr=MtrunA17Chr1 def=Putative protein-synthesizing GTPase	ATGGATGCTACTACTCCCAAATACTCCAAGGGTAGGTATGAAGAAATTGTTAAGATCCTTTCACCCTTTCTAAAGAGGGTTGGCTATGATAATCTAGATGAAATTCCGTTTATTCCCATCTCTGGTTTTGAGGGAGATAACATCATTGAGCGCTCTACTAACCTTGACTGGTACAAAGGTCCCACCCTTATTGAAGCTCTTGATCAAATCAAGGAGCCTAATAGACCATCACACATGCCTCTCCGATTACCACTTCAGGTTGTCTACAAGATTGGAGAAATTGGAATTGTACCTGTGGGACGTATTGAGACCGGTGTCTTGAAACGTGGAATGGTGGATCTCCGGCGAGGCTATATTGCCTCAAACTCCAACGATGACCCAACCACAGAGGCCGTTAAG…	MS_peptide_24_Se	STNLDWYKR	Forward Frame
Frameshift	8	STNLDWYK	R	+16.0	Frame 1 -> Frame 2	MtrunA17_Chr6g0458111 len=2279 gn=MtrunA17Chr6g0458111 strand=+ begin=7702323 type=mRNA end=7706242 chr=MtrunA17Chr6 def=Putative protein-synthesizing GTPase	CCCATGTGATCAATTTCACAAACCTAAAACAAATCCAAGGGTACTTTCGGAATATGAAACTATCTAGGTCACTATAAAATTCTTACAACCCTAATTTCTTCATTCTCTCACACTTCACTTGTTCCTTTATCACTCAGTCTCTCTCTGCGGCTGAGGATCCGAACGAGTAACAACCTTACATTTCGTTTCAGCTGAGTTTAAGACATCATGGGAAAAGAAAAGATTCATATCAACATTGTCGTCATTGGACATGTCGACTCTGGAAAATCAACAACAACTGGTCACTTGATCTACAAGCTAGGAGGTATTGACAAGCGTGTGATCGAGAGATTTGAGAAGGAAGCTGCTGAGATGAACAAGCGTTCATTCAAGTATGCATGGGTTCTTGACAAACTTAAG…	MS_peptide_24_Se	STNLDWYKR	Forward Frame
Frameshift	8	STNLDWYK	R	+28.0	Frame 1 -> Frame 2	MtrunA17_Chr6g0458111 len=2279 gn=MtrunA17Chr6g0458111 strand=+ begin=7702323 type=mRNA end=7706242 chr=MtrunA17Chr6 def=Putative protein-synthesizing GTPase	CCCATGTGATCAATTTCACAAACCTAAAACAAATCCAAGGGTACTTTCGGAATATGAAACTATCTAGGTCACTATAAAATTCTTACAACCCTAATTTCTTCATTCTCTCACACTTCACTTGTTCCTTTATCACTCAGTCTCTCTCTGCGGCTGAGGATCCGAACGAGTAACAACCTTACATTTCGTTTCAGCTGAGTTTAAGACATCATGGGAAAAGAAAAGATTCATATCAACATTGTCGTCATTGGACATGTCGACTCTGGAAAATCAACAACAACTGGTCACTTGATCTACAAGCTAGGAGGTATTGACAAGCGTGTGATCGAGAGATTTGAGAAGGAAGCTGCTGAGATGAACAAGCGTTCATTCAAGTATGCATGGGTTCTTGACAAACTTAAG…	MS_peptide_24_Se	STNLDWYKR	Forward Frame
Frameshift	8	STNLDWYK	R	+16.0	Frame 1 -> Frame 2	MtrunA17_Chr1g0150331 len=1537 strand=- gn=MtrunA17Chr1g0150331 end=3373166 chr=MtrunA17Chr1 type=mRNA begin=3370626 def=Putative protein-synthesizing GTPase	CTTTATAAACCCTCTAACCCTCCCTTGCAATAAAACTCTACCGCTTTGCAACCAACAGAAAAACCAAAACCCTGGCGTTCCTCTCTGCTCTTCTTCCTTCAAGATCTTTTCGTGGTTTTAAGCTTTTAAGGACAAATGGGTAAGGAAAAGGTTCACATTAACATTGTTGTCATTGGTCATGTCGACTCCGGGAAGTCAACCACCACCGGTCACTTGATCTACAAGCTTGGAGGTATTGACAAGCGTGTGATTGAGAGGTTTGAGAAAGAAGCTGCTGAGATGAACAAGCGTTCATTCAAGTATGCTTGGGTGCTCGACAAGCTCAAGGCTGAATGTGAAAGAGGTATCACAATTGACATTGCTCTGTGGAAGTTTGAGACTACTAAGTACTACTGCACT…	MS_peptide_24_Se	STNLDWYKR	Forward Frame
Frameshift	8	STNLDWYK	R	-2	Frame 2 -> Frame 3	MtrunA17_Chr6g0458091 len=2527 gn=MtEF1 strand=+ begin=7693138 type=mRNA end=7696759 chr=MtrunA17Chr6 def=ELONGATION FACTOR1 (for Q-RT-PCR normalization)	CCTTAACCTAACCTTCTTTCTTATTCCATCCTTACCTAAAAAACTCACAAAAGCATATTCCATCCGCCACTCTCCAACGTTCACATTAGGGTATTTTCGGAAATCCAAAATTCAGCAAGGACACTTTTGGAACATAAAAATATCTGAGACCCTATAAAAACATTGTAACCCTAGGTTTTTTCATTCTCACTCATTTCTTTCACTCTCAAATATCACTCCGTCTCTCTCTGCGGCTGAGAGTTCCCAACCCTAGATTTCGATTCAGCTGAGTTAAGACAACATGGGAAAAGAAAAGATTCATATCAACATTGTTGTCATTGGACATGTCGACTCTGGAAAATCAACAACAACTGGTCACTTGATCTACAAGCTAGGAGGTATTGACAAGCGTGTGATCGA…	MS_peptide_24_Se	STNLDWYKR	Forward Frame
Frameshift	3	LVM	VQSLDLHGSYRRR	-1	Frame 2 -> Frame 1	MtrunA17_Chr1g0202001 len=2334 type=mRNA begin=48255567 chr=MtrunA17Chr1 end=48258194 gn=MtrunA17Chr1g0202001 strand=+ def=Putative non-specific serine/threonine protein kinase	ATGGTGTTGTACAGATTGGCCTCGTGCACTACCTGTTCTTTATATTTATTTGGTGTGTGTGTTCTTGAGAGTATACTTCCCATTAGAGAATTTCATCTTTATTTTGTTGTTGAAATTATGATGAGAAACTATAATATTAATACATTAAATGCATTGTTGGTGTTGTTCTCCATTGTTGGGTTCAACTTGGCAACAAATAATGGAAACACGAAGTGCAAAGAGAGGGAGAGACGTGCACTCCTCACGTTTAAACAAGACCTTCAAGATGAGTATGGTATGTTGTCCACATGGAAGGAGGGTTCAGATGCAGATTGCTGCAAATGGAAGGGAGTTCAATGCAACATTCAAACTGGTTATGTTCAAAGTCTTGATCTGCATGGCTCGTATCGACGCCGATTG…	MS_peptide_25_N10N14	LVMVQSLDLHGSYRRR	Forward Frame
Frameshift	3	NFM	VITWDSPKE	-1	Frame 1 -> Frame 3	MtrunA17_Chr1g0205601 len=396 type=mRNA begin=50790482 chr=MtrunA17Chr1 end=50790877 gn=MtrunA17Chr1g0205601 strand=- def=Putative photosystem I PsaD	GTGTGATATTGATCTTTCACAAGCCCAACACACTTTCCTCGCAATACTACAAGCAACATTTGTATCCAACTCACAATGGCCATGGCAACTCAAACCACCCTCTTCACCCCACCTTTCTTTAGTGCCAAACCCAATGAACATGTCTCAGTACCATGGAAACAATCACCCACATTGTCCTTCACCAATCCAAACCTTTTCAAGCTTACAATTTCAAGTAACATCAAAACAGCAGCTGTTACTGAGGAAGCAACAGAAGCACCAGTTGGCTTCACCCCACCTGAGTTAGACCCAAACACTCCCTCCCCAATTTTCAGTGGTAACACTGGACTGGAGGCCTTTTACGCAAGGCCCAAGTTGAAGAATTTCATGTGATCACATGGGATTCACCAAAAGAAC	MS_peptide_26_FR	NFMVITWDSPKE	Forward Frame
Frameshift	13	TREAGIQDIHHQI	NQK	+1.0	Frame 3 -> Frame 1	MtrunA17_Chr1g0207811 len=2364 type=mRNA begin=52231883 chr=MtrunA17Chr1 end=52236414 gn=MtHAG6 strand=+ def=Histone acetyltransferase of the GNAT family	TTCAGTTCAATTTTCGTCGTTCGCACTCGTAACCCCCTCTCTGGTACGACTGCACCCCAACCCAAACCCTAAAACTGAAAGCACCGTCCCTTCCTCCTACTATCGCTCATTCTTCCCTCTGCATCATCACTGGAATTATAGTTTCGATTGCGACTTTTGCTAATAGAAAGCGCTAAACAAAATCCTCAACAGTTCAATTGTTTTAGATTTTGGAGTTATCCAGAATGGCAGCTGCAATGGTGGCGGAGGGAAAAAAGGCACCACGTCCTGGGAAAGGTGGCTTTGAAGGCCATGGTCTTAGTGAAGAAGAAGCACGCGTTCGAGCCATTGCAGAAATTGTGAACTCCATGGTTGACTTATCTCATAAAGGCCACAAAGTCGATCTCAATGCTCTCAAGT…	MS_peptide_27_L	TREAGIQDIHHQINQK	Forward Frame
Frameshift	7	VNGAFFL	QR	+1.0	Frame 1 -> Frame 2	MtrunA17_Chr1g0207921 len=600 strand=+ gn=MtrunA17Chr1g0207921 end=52333353 chr=MtrunA17Chr1 type=mRNA begin=52332584 def=Putative DNA-binding pseudobarrel domain superfamily	ATGGCTTCCATACCTTTCAATCCCTTTCAATCTTTTGTAGGTCCGTTGGTGAAAAACCCTCTTTCCGATCTTGACAAAGCAATCAACAAGCTCAGACTGAAATACAGATCATATATCGTTGAATATGACATTGATGTTGTATGTGGTGCAGTATGCTTGCCAAACATGTTTGGCGGTGATTTCGGAGATCAAATTGGACGCTATGCAATATTGACTGATCCTAAGTCCAACAAGTTTGAAGTATTGGTCGACAGAGTAAACGGAGCATTTTTTCTCACAAAGGGATGGAAAGCGATTCGTGACTTTTACGGAATCGATCTTGGTGCCTGGATTACCTTGGTTTTTATTCTACTTTACACCGGCAATGTTCCGCAGATGCTTGATACACTCTTAACAACT…	MS_peptide_28_N10N14	VNGAFFLQR	Forward Frame
Frameshift	4	SMNV	FCSLKFCK	+2.0	Frame 2 -> Frame 1	MtrunA17_Chr1g0209791 len=291 type=mRNA begin=53643017 chr=MtrunA17Chr1 end=53643659 gn=MtrunA17Chr1g0209791 strand=- def=Putative Zinc finger protein JAGGED/KNUCKLES	ATGGGAAATTGGGAATGTTGCAGGAAAAAGAAAAACGGCGGGAAGGATGGAAAAGATGAGTGTGGGAAGGTCTATGAATGTAGATTCTGTTCCCTCAAGTTCTGTAAATCTCAGGCTCTTGGGGGACACATGAACCAGAGGGAAACTGAGACGCTTAACCATGCACGTCAGCTAGTCTTCCGTAACGATCATAACCTTGCACCACAACCAGCTCCCTCTCACCTTGTAGGGTATGTATCCAATGCACCACTTTTTCCTTTAATTAATACTTTGCTTTGCTCCCTCCTTTAA	MS_peptide_29_Se	SMNVFCSLKFCK	Forward Frame
Frameshift	11	MWLQNLQMKLM	GGRR	-1	Frame 3 -> Frame 2	MtrunA17_Chr1g0210521 len=1402 chr=MtrunA17Chr1 end=54286080 type=mRNA begin=54282018 strand=+ gn=MtrunA17Chr1g0210521 def=Putative Longin domain, v-SNARE, coiled-coil domain-containing protein	TTGTGATAACTTTCATTTTCATAAAAATTCGTCTGTTATTACTTAGCACTTAAGTGTTAGTTACACAAACTTGTTCTACCAATTAAAAACGCTGTCATTATTAATACTTTCCTTTTCTTTTTCTTCCTTCTTCTATCAAATCGCAACGAATCATCTTTTGATCTCGCTCTACTACAGTGTAGTTTTTGTGAGAATTGTTGGAGATGAGTCAAAGGGGTTTGATATATAGCTTTGTTGCCAAAGGAACTGTTGTTTTAGCTGAACACACTCAATATACTGGAAATTTCAGTACCATTGCTGTTCAATGCTTGAATAAGCTTCCTTCAAATAGCACCAAATACACTTATTCTTGTGATGGTCACACCTTCAATTTCCTCTTAGACAATGGATTCGTTTTCC…	MS_peptide_30_N10	MWLQNLQMKLMGGRR	Forward Frame
Frameshift	1	W	GSTASTAVLLGDR	+8.0	Frame 1 -> Frame 3	MtrunA17_Chr1g0212961 len=1487 strand=+ gn=MtrunA17Chr1g0212961 end=55967293 chr=MtrunA17Chr1 type=mRNA begin=55962887 def=Putative protein-serine/threonine phosphatase	TGTATATTGAATCCCTTTTAACTAAAGAAACAAAGTTAAAAAATTTAGGTTAATTTCCGTAGGAATTTACGGAGTTGAACCTATATTCTTACGAGATGAGTTCCAATTGGACCAAACTTAGAGTTCATATTGAAGTCGTTTGTCTTTTGAGTACTTTTCTCGTCCATAGTGGATATGATGTTATAATGATCTCAGACACCGACTCCGTCAAACATGCCACCACGGCCGTTGGAGAAAAAACCTCCGCCGCATATTCCGATAAAGATCAACCCTCACCGCCGTCAGCTCCAATTATTGTGATGCCTTCTAGAGATCACGATTCTCTCTTCAGTGGTGGCGGCATCAGCTTACTATCTGGAAGTCGAAATGGAAGGATCAGCTATGGATATTCCAGTTTCA…	MS_peptide_31_FL	WGSTASTAVLLGDR	Forward Frame
Frameshift	1	W	GSTASTAVLLGDR	-2	Frame 2 -> Frame 3	MtrunA17_Chr1g0212961 len=1487 strand=+ gn=MtrunA17Chr1g0212961 end=55967293 chr=MtrunA17Chr1 type=mRNA begin=55962887 def=Putative protein-serine/threonine phosphatase	TGTATATTGAATCCCTTTTAACTAAAGAAACAAAGTTAAAAAATTTAGGTTAATTTCCGTAGGAATTTACGGAGTTGAACCTATATTCTTACGAGATGAGTTCCAATTGGACCAAACTTAGAGTTCATATTGAAGTCGTTTGTCTTTTGAGTACTTTTCTCGTCCATAGTGGATATGATGTTATAATGATCTCAGACACCGACTCCGTCAAACATGCCACCACGGCCGTTGGAGAAAAAACCTCCGCCGCATATTCCGATAAAGATCAACCCTCACCGCCGTCAGCTCCAATTATTGTGATGCCTTCTAGAGATCACGATTCTCTCTTCAGTGGTGGCGGCATCAGCTTACTATCTGGAAGTCGAAATGGAAGGATCAGCTATGGATATTCCAGTTTCA…	MS_peptide_31_FL	WGSTASTAVLLGDR	Forward Frame
Frameshift	5	GGFKT	LDLLSAESR	-2	Frame 1 -> Frame 2	MtrunA17_Chr2g0283311 len=1691 strand=- gn=MtrunA17Chr2g0283311 end=4556488 chr=MtrunA17Chr2 type=mRNA begin=4553892 def=Putative ribosomal protein L2	TTATTTTTGAAAATTGGAAATTTTTTAATTTGTGTCGACGGGTGTAAGTGGAAATTAGGGAGTGTTACTATTATCATATCATCATCATCATAATCATAAATCTGAAATAAAACCCTAAATCAAAAAAACTCAGCAGCTCCATCAACTTTGGTTTGTATCAGACACAAATTGGAGTCGCAAAACTCAACTCGCCGGAAAACGCAGCCGGAGTTGCGCATCGGCCGCCACAAACTGTGAGAAAGTTATCAAGTTTTTTGTATGAATGGCTTTGCAACTGTTGAGAAATCGCACTTCAGCGTCAACGTTCAATTTGTTCACCAATGCTCTTAGACGTTTCTCTACTGCTGAGGTTTCGAACGGTATTCCTCAGGAGGCACGCGAGAGGATGATGTATTCCGA…	MS_peptide_33_R	GGFKTLDLLSAESR	Forward Frame
Frameshift	10	KLCIILEFQL	MRFR	+2.0	Frame 2 -> Frame 1	MtrunA17_Chr2g0285461 len=4359 end=5968055 chr=MtrunA17Chr2 begin=5961284 type=mRNA strand=- gn=MtARF19a,MtARF6 def=auxin response factor 6	TTTAATGATAAGAGAAAAACATGGTAGAAGGAACAGTGAATCTTAGGCAGATGTAAATTTCCCTCCTTGGTTGTCCGAAAATGAAATGAAAATAATGACGGTTGTGTTCTGATTGATTGAATGAAACTGAGAGAAAGAGGAGAGAGAAAAAAAAGACAGAGGAGAGAGAGAAAGAATCAGAAGTTAAGGTAAAGCAACAGTGTTCCAAGTTACTACTGTACTTCAATTACTACTACTCCTACTTGTAGCAGTAGCTCAATCACAAAGAAACCATTCTTTCTCATTTTTCTATAACTAGTAACTTCACCCACCACTCTTGTTCTTTTTGATCTTCCATTTTTCCTTAAACATACTCTCTTCTTCTTGTGAGATCCTTTCACTTTTCTTTTCTTAAGATCT…	MS_peptide_34_N14	KLCIILEFQLMRFR	Forward Frame
Frameshift	12	EVDEQMINVQNK	R	-28	Frame 3 -> Frame 2	MtrunA17_Chr4g0051631 len=1791 end=46082065 chr=MtrunA17Chr4 type=mRNA begin=46079327 strand=- gn=MtrunA17Chr4g0051631 def=Putative purine-nucleoside phosphorylase	GAGTACCATTAATTCAAACCCGTCAAAAATAACAATTTTTCAAAACGACACGACACCGCACAATCGCGCCTTTAAATTCTCTCAACCAATCACAATAACGCCAATTCTCTCGCTTTCTCTCGTTTTCTCTCGCGCATTTTCCCTCGCTTTTCAATTTTCCCGAGAAAATGAGAGAAATCCTCCACATCCAAGGCGGGCAATGCGGTAACCAGATCGGAGCCAAATTCTGGGAAGTTATCTGCGACGAACACGCCATCGATTCCACCGGACAATACAATGGCGATTCCGATCTTCAGCTTGAGCGTATCAATGTCTATTACAATGAAGCTGGTGGTGGAAGATACGTTCCACGCGCCGTGCTTATGGATCTTGAACCTGGAACCATGGATTCGCTTCGTT…	MS_peptide_35_Se	EVDEQMINVQNKR	Forward Frame
Frameshift	12	EVDEQMINVQNK	R	-23	Frame 1 -> Frame 2	MtrunA17_Chr2g0292921 len=1942 strand=- gn=MtrunA17Chr2g0292921 end=11824716 chr=MtrunA17Chr2 begin=11821322 type=mRNA def=Putative purine-nucleoside phosphorylase	TTCAGTTCTCTTCCAAAAACACCCTCAAATACAACCCCACAATTACACAAAAACCCCTCCTTTAAATTCTCTCCACCATTAACCTCCTTCCATTTATTCCTTCAAATTCAATCAAACCATCATTTCCACCCGTTCCTTCCCTCCTTTTACCTCACAACACAAACACCAAAAAAATCAAAACCCTAAATTTTCCATAATTTACCCAAGAAAATGAGAGAAATCCTCCACATCCAAGGCGGACAATGCGGGAACCAAATCGGCGCCAAATTCTGGGAAGTAATTTGCGACGAACACGGAATCGATCACACCGGAAAATACAACGGCGATTCTGAACTTCAACTTGAACGTATCAATGTTTATTACAATGAGGCAAGTGGTGGAAGGTATGTTCCACGCGCT…	MS_peptide_35_Se	EVDEQMINVQNKR	Forward Frame
Frameshift	12	EVDEQMINVQNK	R	-8	Frame 1 -> Frame 2	MtrunA17_Chr4g0008401 len=1590 end=6403139 chr=MtrunA17Chr4 begin=6400668 type=mRNA strand=- gn=MtrunA17Chr4g0008401 def=Putative purine-nucleoside phosphorylase	CCTCACTTTTCACATCACAACGTTCCATTCAAAATCTAACCGTTGTAACAAAAAACAAAAATAACCCAAATTTCAATACATTTTTTCCTATATAAAAAAACTAACCTTCATTTTCTAACCCCACAAAACAAAAACTCATTTCAAAAACTCTCTTTCTTTTTCTCTCTTCTCTCTCTTCAAATTCCCAATTTCTAGGGTTTCGATTTTCATCCCAAAATCAAAATGAGGGAAATTCTTCACATCCAAGGTGGTCAATGTGGAAACCAAATCGGAGCCAAATTCTGGGAAGTGGTTTGTGCTGAACATGGAATCGATCCAACCGGTCGTTACGTCGGTGATTCAGATCTGCAATTGGAACGGATCAATGTGTATTACAATGAAGCAAGTGGTGGAAGGTTC…	MS_peptide_35_Se	EVDEQMINVQNKR	Forward Frame
Frameshift	12	EVDEQMINVQNK	R	-8	Frame 3 -> Frame 1	MtrunA17_Chr4g0051631 len=1791 end=46082065 chr=MtrunA17Chr4 type=mRNA begin=46079327 strand=- gn=MtrunA17Chr4g0051631 def=Putative purine-nucleoside phosphorylase	GAGTACCATTAATTCAAACCCGTCAAAAATAACAATTTTTCAAAACGACACGACACCGCACAATCGCGCCTTTAAATTCTCTCAACCAATCACAATAACGCCAATTCTCTCGCTTTCTCTCGTTTTCTCTCGCGCATTTTCCCTCGCTTTTCAATTTTCCCGAGAAAATGAGAGAAATCCTCCACATCCAAGGCGGGCAATGCGGTAACCAGATCGGAGCCAAATTCTGGGAAGTTATCTGCGACGAACACGCCATCGATTCCACCGGACAATACAATGGCGATTCCGATCTTCAGCTTGAGCGTATCAATGTCTATTACAATGAAGCTGGTGGTGGAAGATACGTTCCACGCGCCGTGCTTATGGATCTTGAACCTGGAACCATGGATTCGCTTCGTT…	MS_peptide_35_Se	EVDEQMINVQNKR	Forward Frame
Frameshift	12	EVDEQMINVQNK	R	-23	Frame 3 -> Frame 1	MtrunA17_Chr4g0051631 len=1791 end=46082065 chr=MtrunA17Chr4 type=mRNA begin=46079327 strand=- gn=MtrunA17Chr4g0051631 def=Putative purine-nucleoside phosphorylase	GAGTACCATTAATTCAAACCCGTCAAAAATAACAATTTTTCAAAACGACACGACACCGCACAATCGCGCCTTTAAATTCTCTCAACCAATCACAATAACGCCAATTCTCTCGCTTTCTCTCGTTTTCTCTCGCGCATTTTCCCTCGCTTTTCAATTTTCCCGAGAAAATGAGAGAAATCCTCCACATCCAAGGCGGGCAATGCGGTAACCAGATCGGAGCCAAATTCTGGGAAGTTATCTGCGACGAACACGCCATCGATTCCACCGGACAATACAATGGCGATTCCGATCTTCAGCTTGAGCGTATCAATGTCTATTACAATGAAGCTGGTGGTGGAAGATACGTTCCACGCGCCGTGCTTATGGATCTTGAACCTGGAACCATGGATTCGCTTCGTT…	MS_peptide_35_Se	EVDEQMINVQNKR	Forward Frame
Frameshift	12	EVDEQMINVQNK	R	-2	Frame 1 -> Frame 2	MtrunA17_Chr4g0008401 len=1590 end=6403139 chr=MtrunA17Chr4 begin=6400668 type=mRNA strand=- gn=MtrunA17Chr4g0008401 def=Putative purine-nucleoside phosphorylase	CCTCACTTTTCACATCACAACGTTCCATTCAAAATCTAACCGTTGTAACAAAAAACAAAAATAACCCAAATTTCAATACATTTTTTCCTATATAAAAAAACTAACCTTCATTTTCTAACCCCACAAAACAAAAACTCATTTCAAAAACTCTCTTTCTTTTTCTCTCTTCTCTCTCTTCAAATTCCCAATTTCTAGGGTTTCGATTTTCATCCCAAAATCAAAATGAGGGAAATTCTTCACATCCAAGGTGGTCAATGTGGAAACCAAATCGGAGCCAAATTCTGGGAAGTGGTTTGTGCTGAACATGGAATCGATCCAACCGGTCGTTACGTCGGTGATTCAGATCTGCAATTGGAACGGATCAATGTGTATTACAATGAAGCAAGTGGTGGAAGGTTC…	MS_peptide_35_Se	EVDEQMINVQNKR	Forward Frame
Frameshift	12	EVDEQMINVQNK	R	+14.0	Frame 1 -> Frame 3	MtrunA17_Chr4g0008401 len=1590 end=6403139 chr=MtrunA17Chr4 begin=6400668 type=mRNA strand=- gn=MtrunA17Chr4g0008401 def=Putative purine-nucleoside phosphorylase	CCTCACTTTTCACATCACAACGTTCCATTCAAAATCTAACCGTTGTAACAAAAAACAAAAATAACCCAAATTTCAATACATTTTTTCCTATATAAAAAAACTAACCTTCATTTTCTAACCCCACAAAACAAAAACTCATTTCAAAAACTCTCTTTCTTTTTCTCTCTTCTCTCTCTTCAAATTCCCAATTTCTAGGGTTTCGATTTTCATCCCAAAATCAAAATGAGGGAAATTCTTCACATCCAAGGTGGTCAATGTGGAAACCAAATCGGAGCCAAATTCTGGGAAGTGGTTTGTGCTGAACATGGAATCGATCCAACCGGTCGTTACGTCGGTGATTCAGATCTGCAATTGGAACGGATCAATGTGTATTACAATGAAGCAAGTGGTGGAAGGTTC…	MS_peptide_35_Se	EVDEQMINVQNKR	Forward Frame
Frameshift	12	EVDEQMINVQNK	R	-2	Frame 1 -> Frame 2	MtrunA17_Chr2g0292921 len=1942 strand=- gn=MtrunA17Chr2g0292921 end=11824716 chr=MtrunA17Chr2 begin=11821322 type=mRNA def=Putative purine-nucleoside phosphorylase	TTCAGTTCTCTTCCAAAAACACCCTCAAATACAACCCCACAATTACACAAAAACCCCTCCTTTAAATTCTCTCCACCATTAACCTCCTTCCATTTATTCCTTCAAATTCAATCAAACCATCATTTCCACCCGTTCCTTCCCTCCTTTTACCTCACAACACAAACACCAAAAAAATCAAAACCCTAAATTTTCCATAATTTACCCAAGAAAATGAGAGAAATCCTCCACATCCAAGGCGGACAATGCGGGAACCAAATCGGCGCCAAATTCTGGGAAGTAATTTGCGACGAACACGGAATCGATCACACCGGAAAATACAACGGCGATTCTGAACTTCAACTTGAACGTATCAATGTTTATTACAATGAGGCAAGTGGTGGAAGGTATGTTCCACGCGCT…	MS_peptide_35_Se	EVDEQMINVQNKR	Forward Frame
Frameshift	12	EVDEQMINVQNK	R	-8	Frame 2 -> Frame 3	MtrunA17_Chr4g0008361 len=1904 chr=MtrunA17Chr4 end=6389594 begin=6386758 type=mRNA strand=- gn=MtrunA17Chr4g0008361 def=Putative purine-nucleoside phosphorylase	TTCTTCTCACACCAAACCCTAATTTTCAAACCCTCTCTTTCTCTCTTCAAATTTCAAACCATAATTTCAGTTTCTTCACAACAAGATGCGTGAGATTCTTCACATTCAAGGTGGCCAATGCGGTAACCAAATCGGAGCAAAATTCTGGGAAGTGGTTTGCGCCGAGCACGGAATCGACCCTACCGGACGTTACAGTGGTACCTCAGAACTTCAACTAGAGCGAATCAATGTTTACTACAACGAAGCTAGTTGTGGCCGGTTTGTTCCTCGTGCGATTCTTATGGATCTTGAACCGGGGACTATGGACAGTGTCCGGTCTGGACCGTACGGTCAGATCTTTAGACCGGATAACTTTGTGTTTGGTCAGAGTGGTGCTGGTAATAACTGGGCTAAAGGGCA…	MS_peptide_35_Se	EVDEQMINVQNKR	Forward Frame
Frameshift	12	EVDEQMINVQNK	R	-23	Frame 2 -> Frame 3	MtrunA17_Chr1g0203181 len=1971 gn=MtrunA17Chr1g0203181 strand=- type=mRNA begin=49096909 chr=MtrunA17Chr1 end=49100049 def=Putative purine-nucleoside phosphorylase	TTATCAAATTCAAAATTTTCCTTCCCTTTTCAAAATTCCCACTTAAATCTAACAGCACCGTCTATTCCTCCGTTAACAACACAATTTCCAAGTAACGCCGTTACATACCCGTTACATCCCGCTATAAAATCACTTTCTTCTTTCACTCACTTCATTTCACATAGAATTCTCTGGAACTTCATTCCTTCTTCTTCCTTTTTTCTCTCTCTAGAACTCGTTACGGTTACGTTATACTTTCTCACTCCAAAACTCGTTCTTCAAACTCAGCGTCAAAATGCGTGAGATTCTTCACATCCAAGGAGGACAATGCGGGAACCAAATCGGAGCCAAATTCTGGGAAGTTGTGTGCGCTGAGCACGGGATCGACTCTACCGGTAGGTACCAAGGGAACAACGATCT…	MS_peptide_35_Se	EVDEQMINVQNKR	Forward Frame
Frameshift	12	EVDEQMINVQNK	R	-2	Frame 2 -> Frame 3	MtrunA17_Chr4g0008361 len=1904 chr=MtrunA17Chr4 end=6389594 begin=6386758 type=mRNA strand=- gn=MtrunA17Chr4g0008361 def=Putative purine-nucleoside phosphorylase	TTCTTCTCACACCAAACCCTAATTTTCAAACCCTCTCTTTCTCTCTTCAAATTTCAAACCATAATTTCAGTTTCTTCACAACAAGATGCGTGAGATTCTTCACATTCAAGGTGGCCAATGCGGTAACCAAATCGGAGCAAAATTCTGGGAAGTGGTTTGCGCCGAGCACGGAATCGACCCTACCGGACGTTACAGTGGTACCTCAGAACTTCAACTAGAGCGAATCAATGTTTACTACAACGAAGCTAGTTGTGGCCGGTTTGTTCCTCGTGCGATTCTTATGGATCTTGAACCGGGGACTATGGACAGTGTCCGGTCTGGACCGTACGGTCAGATCTTTAGACCGGATAACTTTGTGTTTGGTCAGAGTGGTGCTGGTAATAACTGGGCTAAAGGGCA…	MS_peptide_35_Se	EVDEQMINVQNKR	Forward Frame
Frameshift	12	EVDEQMINVQNK	R	-8	Frame 2 -> Frame 3	MtrunA17_Chr1g0203181 len=1971 gn=MtrunA17Chr1g0203181 strand=- type=mRNA begin=49096909 chr=MtrunA17Chr1 end=49100049 def=Putative purine-nucleoside phosphorylase	TTATCAAATTCAAAATTTTCCTTCCCTTTTCAAAATTCCCACTTAAATCTAACAGCACCGTCTATTCCTCCGTTAACAACACAATTTCCAAGTAACGCCGTTACATACCCGTTACATCCCGCTATAAAATCACTTTCTTCTTTCACTCACTTCATTTCACATAGAATTCTCTGGAACTTCATTCCTTCTTCTTCCTTTTTTCTCTCTCTAGAACTCGTTACGGTTACGTTATACTTTCTCACTCCAAAACTCGTTCTTCAAACTCAGCGTCAAAATGCGTGAGATTCTTCACATCCAAGGAGGACAATGCGGGAACCAAATCGGAGCCAAATTCTGGGAAGTTGTGTGCGCTGAGCACGGGATCGACTCTACCGGTAGGTACCAAGGGAACAACGATCT…	MS_peptide_35_Se	EVDEQMINVQNKR	Forward Frame
Frameshift	12	EVDEQMINVQNK	R	+14.0	Frame 2 -> Frame 1	MtrunA17_Chr4g0008361 len=1904 chr=MtrunA17Chr4 end=6389594 begin=6386758 type=mRNA strand=- gn=MtrunA17Chr4g0008361 def=Putative purine-nucleoside phosphorylase	TTCTTCTCACACCAAACCCTAATTTTCAAACCCTCTCTTTCTCTCTTCAAATTTCAAACCATAATTTCAGTTTCTTCACAACAAGATGCGTGAGATTCTTCACATTCAAGGTGGCCAATGCGGTAACCAAATCGGAGCAAAATTCTGGGAAGTGGTTTGCGCCGAGCACGGAATCGACCCTACCGGACGTTACAGTGGTACCTCAGAACTTCAACTAGAGCGAATCAATGTTTACTACAACGAAGCTAGTTGTGGCCGGTTTGTTCCTCGTGCGATTCTTATGGATCTTGAACCGGGGACTATGGACAGTGTCCGGTCTGGACCGTACGGTCAGATCTTTAGACCGGATAACTTTGTGTTTGGTCAGAGTGGTGCTGGTAATAACTGGGCTAAAGGGCA…	MS_peptide_35_Se	EVDEQMINVQNKR	Forward Frame
Frameshift	12	EVDEQMINVQNK	R	+17.0	Frame 2 -> Frame 1	MtrunA17_Chr4g0008361 len=1904 chr=MtrunA17Chr4 end=6389594 begin=6386758 type=mRNA strand=- gn=MtrunA17Chr4g0008361 def=Putative purine-nucleoside phosphorylase	TTCTTCTCACACCAAACCCTAATTTTCAAACCCTCTCTTTCTCTCTTCAAATTTCAAACCATAATTTCAGTTTCTTCACAACAAGATGCGTGAGATTCTTCACATTCAAGGTGGCCAATGCGGTAACCAAATCGGAGCAAAATTCTGGGAAGTGGTTTGCGCCGAGCACGGAATCGACCCTACCGGACGTTACAGTGGTACCTCAGAACTTCAACTAGAGCGAATCAATGTTTACTACAACGAAGCTAGTTGTGGCCGGTTTGTTCCTCGTGCGATTCTTATGGATCTTGAACCGGGGACTATGGACAGTGTCCGGTCTGGACCGTACGGTCAGATCTTTAGACCGGATAACTTTGTGTTTGGTCAGAGTGGTGCTGGTAATAACTGGGCTAAAGGGCA…	MS_peptide_35_Se	EVDEQMINVQNKR	Forward Frame
Frameshift	12	EVDEQMINVQNK	R	-2	Frame 2 -> Frame 3	MtrunA17_Chr1g0203181 len=1971 gn=MtrunA17Chr1g0203181 strand=- type=mRNA begin=49096909 chr=MtrunA17Chr1 end=49100049 def=Putative purine-nucleoside phosphorylase	TTATCAAATTCAAAATTTTCCTTCCCTTTTCAAAATTCCCACTTAAATCTAACAGCACCGTCTATTCCTCCGTTAACAACACAATTTCCAAGTAACGCCGTTACATACCCGTTACATCCCGCTATAAAATCACTTTCTTCTTTCACTCACTTCATTTCACATAGAATTCTCTGGAACTTCATTCCTTCTTCTTCCTTTTTTCTCTCTCTAGAACTCGTTACGGTTACGTTATACTTTCTCACTCCAAAACTCGTTCTTCAAACTCAGCGTCAAAATGCGTGAGATTCTTCACATCCAAGGAGGACAATGCGGGAACCAAATCGGAGCCAAATTCTGGGAAGTTGTGTGCGCTGAGCACGGGATCGACTCTACCGGTAGGTACCAAGGGAACAACGATCT…	MS_peptide_35_Se	EVDEQMINVQNKR	Forward Frame
Frameshift	12	EVDEQMINVQNK	R	-2	Frame 3 -> Frame 1	MtrunA17_Chr7g0255791 len=2578 end=41729686 chr=MtrunA17Chr7 begin=41725927 type=mRNA strand=+ gn=MtrunA17Chr7g0255791 def=Putative purine-nucleoside phosphorylase	TCAAAATTTAAATAATCAAATCTTCAATCTACACCGTCCAAAGGTTTCCATCCAACGATCCACATCACTTCTCATTACAAAGCGAGGGAACCAATATATTTGTCCACACTTTCACTCTATCTCGCTATAAAAATCCCGCTCAACCATTTTCCCATCCTAACTCGTCACTCTCTCGCTCTCTACTCTCTCACTCATCTTCATCACTATCACAGGAAAAAAAATTCAACAAAATGAGAGAAATTCTTCATGTTCAAGGAGGACAATGCGGGAACCAGATCGGTTCAAAATTCTGGGAAGTAGTTTGCGACGAGCACGGCATAGATCCAACCGGAAGATACGTCGGAAACTCAGATCTACAACTTGAGCGCGTCAATGTTTACTACAACGAAGCTTCATGCG…	MS_peptide_35_Se	EVDEQMINVQNKR	Forward Frame
Frameshift	12	EVDEQMINVQNK	R	-8	Frame 3 -> Frame 1	MtrunA17_Chr7g0255791 len=2578 end=41729686 chr=MtrunA17Chr7 begin=41725927 type=mRNA strand=+ gn=MtrunA17Chr7g0255791 def=Putative purine-nucleoside phosphorylase	TCAAAATTTAAATAATCAAATCTTCAATCTACACCGTCCAAAGGTTTCCATCCAACGATCCACATCACTTCTCATTACAAAGCGAGGGAACCAATATATTTGTCCACACTTTCACTCTATCTCGCTATAAAAATCCCGCTCAACCATTTTCCCATCCTAACTCGTCACTCTCTCGCTCTCTACTCTCTCACTCATCTTCATCACTATCACAGGAAAAAAAATTCAACAAAATGAGAGAAATTCTTCATGTTCAAGGAGGACAATGCGGGAACCAGATCGGTTCAAAATTCTGGGAAGTAGTTTGCGACGAGCACGGCATAGATCCAACCGGAAGATACGTCGGAAACTCAGATCTACAACTTGAGCGCGTCAATGTTTACTACAACGAAGCTTCATGCG…	MS_peptide_35_Se	EVDEQMINVQNKR	Forward Frame
Frameshift	9	YLSMNQMKV	DSLDK	-1	Frame 1 -> Frame 3	MtrunA17_Chr2g0298731 len=3982 gn=MtrunA17Chr2g0298731 strand=+ type=mRNA begin=16648332 chr=MtrunA17Chr2 end=16663186 def=Putative DNA ligase (ATP)	AAAAAAATCGACTACCAGAAGACGTACAAAGGAAGCCGTTAATCTTCCTTAACTTTCAGTTTCAGTTTCCCACTTTCCAGTCACAAACGCGCGTTTCAAATTAATCCCATTTATTCACAAACGCGCGTTTCAAATTAATCCCATTTATTCACAAACGCGCGTTTCAAATGACAGAACTTACAAAATTCAGCGTCCTATGCAGCCTCTTTACATGGACACAACGAACAAAAGCACCAGCGAAGAAACGCGCAAAGTTCCGGAAGTTTCTGGACAACTTCTGCACTGATCGGAACTATTTTCCGGCCATTCGACTCATTCTACCTAACCTTGATCGTGAACGTGGTTCTTATGGGCTTAAAGAATCTGTTCTTGCTACTTCTCTTATTGATGCTCTTGGAA…	MS_peptide_36_St	YLSMNQMKVDSLDK	Forward Frame
Frameshift	6	FLLNLH	QK	-1	Frame 2 -> Frame 1	MtrunA17_Chr6g0486441 len=886 gn=MtrunA17Chr6g0486441 strand=- type=mRNA begin=40801266 end=40803865 chr=MtrunA17Chr6 def=Putative transcription factor WD40-like family	GTGGAGGTACCAGATTCACCTGTTGCAGATGAAGTTTCTACTGAATCTCCACAGAAAAAATCTCGAACCTCCATATCATTGGTCGATTCATTGTTTGTGCTTGTTTGATTACTTTAGTTTGGTTTCTGAAGAAGATTTAGATGTGGTACAATGTTAAGGACAAATTTGGTCCCTGACACTCTAAAACTAGTGTAGTGAAGCCGACAACAGCCAAAAATGGAAAACAGTAGTAGTTGTAGGTCGGAGCAGACAGTTGAAGATGGGAAACTGTATAGACATCTTAATTCTCTTATCGTCTCTCATCTTCGTCACAACAATCTCACTCAGGCTGCAACTGCTGTTGCTTCAGCAACTATGACACCATTCAATGTACAAGCTCCACCCAACAAGATTCTTCAA…	MS_peptide_37_N10	FLLNLHQK	Forward Frame
Frameshift	4	FLLN	LHQK	+20.0	Frame 3 -> Frame 2	MtrunA17_Chr4g0042091 len=2131 type=mRNA begin=39529588 end=39532162 chr=MtrunA17Chr4 gn=MtrunA17Chr4g0042091 strand=+ def=Putative transcription factor C2H2 family	GTTTTACAACAGTGTCTCAGTAGATGTTTTGTACAAGAGAATCACTTGTCATGTTCCATATCCAAATATAAAGAGCCAAAAGATTCTTGTGTTTTCTTTCAAATCACTAAACACACACCCGTGTTTTTTACTATACATCCCCCTCTCTTTTGTCTCATTTGCTTGTTCTTCTTACCTACGGATATCACCTACCTAACTCATTCTGCGTTCTTCTCTTCTTTCAGATAACCCTTTCATGCATGCTTGAAGGAAGAGTTGTTTCTTTTTTGTTTTCATTCTCTTACCAAAGAGAAACATGGACCCTTTTGAAAAAGCCTTGGAAGTTGGAAATCTAGTTTGATGTATAAGGAGAAAACCAAAAAGGGTAATATGCCAACAGTGTGGTTTTCTTTGAAGAAG…	MS_peptide_37_N10	FLLNLHQK	Forward Frame
Frameshift	4	FLLN	LHQK	+16.0	Frame 2 -> Frame 3	MtrunA17_Chr4g0026621 len=1742 end=27455951 chr=MtrunA17Chr4 type=mRNA begin=27451753 strand=- gn=MtrunA17Chr4g0026621 def=Putative peptidylprolyl isomerase	ATTTTGAAGGGGTAAATAAAACCAAACCAAAACAGTTCAATTTTCCTTCTTCTTCTTCCTCCTCAACATTCTCACACCACACTCTTCACCAAAAACCAACCATGTCAGAAGAATCACACCAACACCACCACCACCACGACGAAGACCACCGCACTCCAAACTCACCACCCACCACCGGCACCTGCTGCAAGTGCGGCGGCCCAACAACCTTCGCACCACCACCACCCTCCCCCAACTTCTCCGAAATCTCCCCACCACCAACCTACCGTCCCATCCGCGCTCCGGCGGTCCCACCGGACCCACACTCCCAACGCGCCATCATCCTCGCTCCGGTTCCACAAGCCCAACATGTTCCCGTTGCTTCACCGCCTTTCCATTTCCAAATCCCAGTCAAACGAA…	MS_peptide_37_N10	FLLNLHQK	Forward Frame
Frameshift	2	FL	LNLHQK	-26	Frame 3 -> Frame 1	MtrunA17_Chr6g0471501 len=906 end=22675569 chr=MtrunA17Chr6 begin=22674476 type=mRNA strand=- gn=MtrunA17Chr6g0471501 def=hypothetical protein	TTATAATTACTCAACATAGATTTATTTTACAATAGATGCAATAAGAAAAGTACTTGCTAAGGACCCCATTGAAACTTTCTCTGCTATTAAGTTATCAGTACAGATGTATGCTGAGGTGGATCCATCATTTACTCAAAAATATTACAATCAACTCAAGGGTTCATGGTATGTTCTTAATCAAGATGACAGGGGCCACCTCTTAACTTGCACCAAAAGTTTTCTTAATCCTCTCTTGACTAACGGATGGATTGAGGTTAAGCTCTTCAATGAGTTTCCTGAAGATGTAGAAGTTGTCTTTGGTTATTATGGAAACAATATGTTTGTTGTGGAAATGTTCAAGGAGGTGACTGACCATAGTGAACTCCCTAAGTGGCATAGTCGCAGCACAGTACCTCATCA…	MS_peptide_37_N10	FLLNLHQK	Forward Frame
Frameshift	6	FLLNLH	QK	+23.0	Frame 3 -> Frame 2	MtrunA17_Chr6g0462401 len=7644 strand=- gn=MtrunA17Chr6g0462401 chr=MtrunA17Chr6 end=11404223 type=mRNA begin=11393572 def=Putative P-loop containing nucleoside triphosphate hydrolase, shikimate kinase/gluconokinase	GTGAACCAAATAATGTAACTACATTACATCAGATCTTGTAACATAAATCTTATAACGTCTATGTTAGAGATAAAAAAAAAACAATTCAAGTGTCCTCACATAAATAACTCTTCCATAATATAGAGCCTCAATAAATAGGTGGTCTGTAACTGATCTTTGCAGAGGGAGTCGATAAATAGAGGGTCATTGTTGATGCTTCAAGCTCAATGGGCTCTCACTTGAGAGGAAATACTAAAGATATCATATAAAAATTATTAATGTGTTTTCACCTAACAACTTAAGCTTGCTTTTGGAATAGTTAGAAGCTTTAATGAGCTACAAGTCAATTATAATACTGTGTCCTACTTACTTTTCCTTATTTTGTGCAATTTAAGTGATTCAATCTAAATTACTAGAGCA…	MS_peptide_37_N10	FLLNLHQK	Forward Frame
Frameshift	4	FLLN	LHQK	+2.0	Frame 1 -> Frame 3	MtrunA17_Chr6g0472081 len=1941 chr=MtrunA17Chr6 end=23615694 type=mRNA begin=23613399 strand=- gn=MtrunA17Chr6g0472081 def=putative protein	TTATGATTGAGTTTCCAGGGTAGGTTGCTCAGAAACAGTTTGTTCAGAAACAGATAGTTCAGGAACAAATTGTTCAGAGAGGTTAAAGGAGGAGGGTTCAGATTGTTGGTTTTCTGAAACAGTCTGTTCAGGAAGTGTTTCAGAGGCTTTTTGTGGGGTTAAACACATCTCACCACCTAAATGCTTTTCTAAAGAAGATAGATTTGATGGAGAAGATGGTTGTTGATGTTGGGGTTGTTCTGAACTAACTTCTGTAGAAGCTACTTCAGAAGCCTTTTCTGGTTCTGGGTTGGTTTCTGGTAAAACTACAGAAAGGGGTTTGAAAAAGACTGAGTCTCGGTTAAGAGGGTGATCAGGAGGTAAGTGCTCAGTAGCTTTCAATCTTTGTGAGGCTAGTTC…	MS_peptide_37_N10	FLLNLHQK	Reverse Frame
Frameshift	4	FLLN	LHQK	+25.0	Frame 1 -> Frame 2	MtrunA17_Chr6g0486951 len=1592 gn=MtrunA17Chr6g0486951 strand=+ begin=41358611 type=mRNA end=41362019 chr=MtrunA17Chr6 def=putative protein	ATTCATGCTAACCTGTCACTGTCACTGAAACCTATTTTTCCAATTTGGTCTAATTTGAGTGTCTAATTTGAGTGACCAAATTGATTCTTTACCAAGACTTCGATTTGAGTTGAGCCGTTGACAACTTGAAGCAGACACAATCAACACACCGGATTTTTTTTTTGGCATATATAGAATGATACATAGTGGCTTTAGAATGACTTATGAAATAACTATGGCACCATCGTACAGTTCCAATTATGAAATAAGAATAATTTCACATACCTTAGTATCCCTGCACCTTCCAACCAACTTTATAAACTTCAATTCAGTTAAGTAAACATCATTAAATAAAACCAATTTTTTTAAATTTGTCAAAGTCTTTTTTTTTATTAAGGCCAAAGAATTTTTTTATTAAAT…	MS_peptide_37_N10	FLLNLHQK	Reverse Frame
Frameshift	4	FLLN	LHQK	-28	Frame 1 -> Frame 3	MtrunA17_Chr4g0026671 len=3916 end=27502643 chr=MtrunA17Chr4 type=mRNA begin=27492591 strand=+ gn=MtFIE.13 def=FERTILIZATION-INDEPENDENT ENDOSPERM (Polycomb group PcG protein)	TAAAGAGAAACAAGATATACTTAAAAGGAAAATCTCCACATGTACCCTTAAGCAATATCTAATTTCCCGGCACTTGATTATAATTTTGATGAGACAAACTGCAATATAAAATTTTGCTACGTATTGGAATTCAGCTTTAGAGTAAAGCTCCAAGTGTTGAGCTAGAAAGTTGACTTTGACCATCAAAAGAAAATGTTATCATTCCTATTAGTAGACATTCTAAACCATAGTATATGATATGTAACAAAATGAAAATGTTACAAGTAGATTCATTCATTGTTCATCCATGACACTTTAACAACACCCCATGTTGGTAAAATACTATTAACAAACTCCAAAAAATGATAGATTCAGAGGTCAAGAACCTCATTCCTGATCTGGTGTATCCTGAACAACTTG…	MS_peptide_37_N10	FLLNLHQK	Reverse Frame
Frameshift	6	FLLNLH	QK	-1	Frame 2 -> Frame 1	MtrunA17_Chr2g0299561 len=4547 end=17479205 chr=MtrunA17Chr2 begin=17473075 type=mRNA strand=+ gn=MtrunA17Chr2g0299561 def=Putative disease resistance protein	ACACTAATAAACAAATCAATCAATTATTGTAAAGAAAGTGCCACGAAATCAACGCTTAAATTCATTGTTCACAGTATTAACATATGCTTTTTTTGAAGTGATAGATTCATTCACGTTGCCATATCCAATCCTCTAAACACTAGGTATATTCAGATGGCTAGTAGCAGCAAATCAACTTCAGCTCTTGTGACTTCTTCAAAGAAAAATCATTATGATGTGTTTGTCACCTTTAGAGGTGAAGATACTCGCAACAATTTCACTGATTTTCTTTTTGACGCCCTTGAAAGAAAAGACATTTTTGCATTTCGAGATGACACTAATCTTCAAAAAGGTGAATCCATAGGATCTGAGCTTCTTCGAGCAATAGAAGGATCTCAGGTTTTTGTTGCGGTTTTCTCA…	MS_peptide_37_N10	FLLNLHQK	Forward Frame
Frameshift	2	FL	LNLHQK	-25	Frame 2 -> Frame 1	MtrunA17_Chr6g0471501 len=906 end=22675569 chr=MtrunA17Chr6 begin=22674476 type=mRNA strand=- gn=MtrunA17Chr6g0471501 def=hypothetical protein	TTATAATTACTCAACATAGATTTATTTTACAATAGATGCAATAAGAAAAGTACTTGCTAAGGACCCCATTGAAACTTTCTCTGCTATTAAGTTATCAGTACAGATGTATGCTGAGGTGGATCCATCATTTACTCAAAAATATTACAATCAACTCAAGGGTTCATGGTATGTTCTTAATCAAGATGACAGGGGCCACCTCTTAACTTGCACCAAAAGTTTTCTTAATCCTCTCTTGACTAACGGATGGATTGAGGTTAAGCTCTTCAATGAGTTTCCTGAAGATGTAGAAGTTGTCTTTGGTTATTATGGAAACAATATGTTTGTTGTGGAAATGTTCAAGGAGGTGACTGACCATAGTGAACTCCCTAAGTGGCATAGTCGCAGCACAGTACCTCATCA…	MS_peptide_37_N10	FLLNLHQK	Forward Frame
Frameshift	2	FL	LNLHQK	+22.0	Frame 3 -> Frame 1	MtrunA17_Chr6g0471501 len=906 end=22675569 chr=MtrunA17Chr6 begin=22674476 type=mRNA strand=- gn=MtrunA17Chr6g0471501 def=hypothetical protein	TTATAATTACTCAACATAGATTTATTTTACAATAGATGCAATAAGAAAAGTACTTGCTAAGGACCCCATTGAAACTTTCTCTGCTATTAAGTTATCAGTACAGATGTATGCTGAGGTGGATCCATCATTTACTCAAAAATATTACAATCAACTCAAGGGTTCATGGTATGTTCTTAATCAAGATGACAGGGGCCACCTCTTAACTTGCACCAAAAGTTTTCTTAATCCTCTCTTGACTAACGGATGGATTGAGGTTAAGCTCTTCAATGAGTTTCCTGAAGATGTAGAAGTTGTCTTTGGTTATTATGGAAACAATATGTTTGTTGTGGAAATGTTCAAGGAGGTGACTGACCATAGTGAACTCCCTAAGTGGCATAGTCGCAGCACAGTACCTCATCA…	MS_peptide_37_N10	FLLNLHQK	Forward Frame
Frameshift	6	IPLGMN	IK	-2	Frame 3 -> Frame 1	MtrunA17_Chr2g0304891 len=1673 gn=MtrunA17Chr2g0304891 strand=+ type=mRNA begin=23444021 end=23450135 chr=MtrunA17Chr2 def=Putative transcription factor C3H family	TTATTTCCATTAGCTCCCCATTAATTTTAATAATTATTAAATAACTCCCCAAGCGTCAACTATCATCGCCGCCGCTTTCCATTTCTTCTTCCTCCTCCTCCTCAGAGATAATTCGTAGTTCCTATGTTCCTGGAAACCAGTGACAAACAAAGTTCTAATTTCATCGACTAGCGAGCATAGTAAGCATTTCTCACTCAACGGCATGTTGAGATTCCCAGGTCCTTTCGTATTTCTGAAATTATTCTAAACAACATAAGCCGGCTTGTTAATCCTTGTTAGGATTTGAGGGAAGATACCATAAATATTTCGTTCATTACCAGAGTTTGTTGTGCCATCTGATTGTGTCGGTGATCCTGAAGAAATGGAATTGAGCGATGACAATGACGGTGATCGAAATCA…	MS_peptide_38_W	IPLGMNIK	Forward Frame
Frameshift	13	SLNLQRSWLPLLI	LYVNDAFGTAHR	-1	Frame 1 -> Frame 3	MtrunA17_Chr2g0305951 len=156 strand=+ gn=MtrunA17Chr2g0305951 chr=MtrunA17Chr2 end=26443158 type=mRNA begin=26443003 def=putative protein	ATGAGCCTGAATTTGCAAAGAAGTTGGCTTCCCTTGCTGATCTTTACGTTAATGATGCTTTTGGCACTGCCCATAGAGCTCATACTTCTATACATAAGGTGTTGCTATATACTTGAAGCCTTTTGTTGCAGGATTCCTTATCCAGAAGGTATGTAG	MS_peptide_39_N14	SLNLQRSWLPLLILYVNDAFGTAHR	Forward Frame
Frameshift	2	RS	QKSTPQPK	-1	Frame 1 -> Frame 3	MtrunA17_Chr2g0309251 len=3065 type=mRNA begin=32021679 end=32026722 chr=MtrunA17Chr2 gn=MtrunA17Chr2g0309251 strand=- def=Putative neprosin	TAGGAACAAAAATGAATCTACCCATCTCCACTTCCAACCATTTTCATGATTTCATCATCCATAGCTTTAGCTAGTACAAAGAAGGAAAACAACAAAAAACATGAGTGAGAAAGGAATCATGGGAATAATGTAATCTCGTGACTCCAAAGGACAACAAAGTAATTTCATATATTATTATGTCCATAGTAGTAGCGGGAAGAAACAACTAACATGGTTTCTCTCTCTACATCTACACACTCTCTTTCTCTCTCTACACACTGTGAGTAGTAGTGGAACCTCAACTCAACTCTGTTACAAATACAATATACAAGTTGAATGGATAAAACCACCATGCATTTCCACAAACTTTTCATTCTTTCTCTCTCCTCCTCATATATTTATTTATTCCAATAATACCCT…	MS_peptide_40_B	RSQKSTPQPK	Forward Frame
Frameshift	11	LYSWDPNSTCI	FTSLHTSK	-2	Frame 3 -> Frame 1	MtrunA17_Chr2g0310041 len=561 begin=32954381 type=mRNA end=32955301 chr=MtrunA17Chr2 gn=MtrunA17Chr2g0310041 strand=- def=Putative aconitate hydratase	ATGAAGCTATTACTAAGGGTAACCCTATGTGGAACGAACTACAAGTTCCTGCTGAGAAGCTGTATTCATGGGACCCCAACTCAACATGCATTCACTAGCCTCCATACTTCAAAAGGACATAAAAAAGAATTGAGATACAAGGCTTCAGGGCATGCCACCATTGTGCTGGCTGGAGCTGAATACGGCAGTGGAAGTTCCAGGGATTGGGCCACCAAGGGTCCCATGCTATTGGGAGTCAAAGCTGTGATATCCAAAAGTTTTGAGAGAATTCATCGTAGTAATTTGGTAGGAATGGGTATTATTCCCCTTTGCTTCAAATCCGGTGAGGATGCTGACACCTTGGGATTGACTGGTCACGAACGATATACCATTGACCTTCCAAACAAAATCAGCGAGATA…	MS_peptide_41_RoC	LYSWDPNSTCIFTSLHTSK	Forward Frame
Frameshift	15	AQRMRMSTVADLTAF	CVMVK	+2.0	Frame 1 -> Frame 3	MtrunA17_Chr2g0312631 len=3776 gn=MtrunA17Chr2g0312631 strand=+ begin=35458888 type=mRNA end=35464974 chr=MtrunA17Chr2 def=Putative minus-end-directed kinesin ATPase	GTCACGTGTATTTATTTTGTACTCTATTAACTTGGTTTTATCCAAAGTCAGAATCCAATGCACAAAGCATATAAACTCCACAAATGCAAATTCTTCACCCGCTTATCACCTTTCAAATTTCAAACCCCTCCAACGGTCAAATTTTCATAACAAAAATCAAATTCCATTTCATAGCAAAACTTTCTCAAAAAGCATACACAACCCTTTATTGATTAATCATCATTGTTATTATTTTTATTATATATTTTCAGTTTTCAAAGTTCAAACGGGTTGTGACTATTATTTTATCAATGGAAGATAATGAATTGAATCTCTATGATCATGACCCTCTTCTTCTAAATGATGCTTCTTTTCAACAACAACAACAAGAAATCACTTCCACTAGAGTTTTAAAATCAT…	MS_peptide_42_L	AQRMRMSTVADLTAFCVMVK	Forward Frame
Frameshift	3	SVA	LEMIAACMPRGK	-2	Frame 2 -> Frame 3	MtrunA17_Chr2g0316291 len=3561 begin=38504192 type=mRNA end=38507752 chr=MtrunA17Chr2 gn=MtrunA17Chr2g0316291 strand=+ def=Putative disease resistance protein	TTTTTCCATTCATGTATCTATGAAACTTAGTTTGTCCAAACACCAAAGTCGTATCCTTCTCAAGTTTCATTTTTCTTTTCTAACTCACTTGTTTTCTTGAACTTTCCATTCGACTAAAGCAATGGCTGAACAAATACCATACAGTATTATCGTAAGCATCATAAACAAATTAACTTCTTCAACCTTCCACGAATTCGCACGAATTTACGGTGTCAAAAATGAACTCCAAAATCTCAACAAAACCTTAGAATCCATCAAAATCATGCTTTCAGATGCTGAACACAAACAGCACAATGATCCCACTATTCATCATTGGATCACAAGGTTCAAACAAGTTCTTCATGATGCTGATGATTTCCTCGATTACTTAACAATTCGAGATTCAATGCTTAAAGCCAG…	MS_peptide_43_W	SVALEMIAACMPRGK	Forward Frame
Frameshift	21	FVTHLGWPSGIDLEPGSMLLL	LR	+5.0	Frame 3 -> Frame 2	MtrunA17_Chr2g0326801 len=2912 begin=46522683 type=mRNA chr=MtrunA17Chr2 end=46531210 gn=MtrunA17Chr2g0326801 strand=- def=putative protein	AGGGTAACTTGGTATTTTTACATTCTGCAACTGAAAAATGGTCAAGGCTCCATTTGAAGTCTTGTGAAATTCCTCTCACAGTATATAATCCCTCGGTTTCGCTCTCTCTTCATTCAATCGAGATCGATAGCACAACAACAACTTAACTTAAAACTTAATTCATAACGCGCGTTTCTTCAAAATCGATTCTGGTGACATAGTCACTTCAGAGTTTGCAAAGGATTTGATTATTTTCTGGGTGCAAATTAGCTCGACTTGATTTTGGTAGACACTGACTGCATGGGAATAATGCAGCGCAGTACGCTTAAAAGATCAAATGACAGTACCCGGATTGTCATCACAGCACTTATGGGAATTGCCTTTGGAGTCTGTATTGGTATTTCAATTTCATCTGCCCAT…	MS_peptide_44_N10	FVTHLGWPSGIDLEPGSMLLLLR	Forward Frame
Frameshift	21	FVTHLGWPSGIDLEPGSMLLL	LR	-2	Frame 3 -> Frame 1	MtrunA17_Chr2g0326801 len=2912 begin=46522683 type=mRNA chr=MtrunA17Chr2 end=46531210 gn=MtrunA17Chr2g0326801 strand=- def=putative protein	AGGGTAACTTGGTATTTTTACATTCTGCAACTGAAAAATGGTCAAGGCTCCATTTGAAGTCTTGTGAAATTCCTCTCACAGTATATAATCCCTCGGTTTCGCTCTCTCTTCATTCAATCGAGATCGATAGCACAACAACAACTTAACTTAAAACTTAATTCATAACGCGCGTTTCTTCAAAATCGATTCTGGTGACATAGTCACTTCAGAGTTTGCAAAGGATTTGATTATTTTCTGGGTGCAAATTAGCTCGACTTGATTTTGGTAGACACTGACTGCATGGGAATAATGCAGCGCAGTACGCTTAAAAGATCAAATGACAGTACCCGGATTGTCATCACAGCACTTATGGGAATTGCCTTTGGAGTCTGTATTGGTATTTCAATTTCATCTGCCCAT…	MS_peptide_44_N10	FVTHLGWPSGIDLEPGSMLLLLR	Forward Frame
Frameshift	11	TISDFERQWQT	AEDIQPLVCDNGTGMVK	-1	Frame 3 -> Frame 2	MtrunA17_Chr2g0328091 len=1246 strand=+ gn=MtrunA17Chr2g0328091 end=47496071 chr=MtrunA17Chr2 type=mRNA begin=47493658 def=Putative Actin family, ATPase, nucleotide binding domain-containing protein	TTTGAGCTTCTTCTGTTGCATTCTTATCATTTTTTGTTGCTTTCAACGGTTGCAGCTGAGGTAGGAGAATTCATTCTCTCTTTTGACGCACCATTTCAGATTTTGAAAGACAATGGCAGACGCCGAGGATATTCAGCCACTGGTCTGTGATAATGGAACAGGAATGGTTAAGGCTGGATTTGCTGGAGATGATGCTCCAAGGGCTGTGTTTCCTAGCATTGTTGGTCGACCACGCCACACCGGTGTGATGGTTGGCATGGGACAAAAAGATGCATATGTTGGTGATGAAGCTCAGTCCAAGCGTGGTATATTGACTCTAAAATATCCAATTGAACATGGTATTGTGAGTAACTGGGATGACATGGAGAAGATTTGGCATCATACCTTTTACAATGAACT…	MS_peptide_45_F	TISDFERQWQTAEDIQPLVCDNGTGMVK	Forward Frame
Frameshift	12	PCMMIVHVGCQR	MK	+2.0	Frame 3 -> Frame 2	MtrunA17_Chr2g0329031 len=2935 gn=MtrunA17Chr2g0329031 strand=- begin=48116131 type=mRNA end=48121033 chr=MtrunA17Chr2 def=Putative transcription factor FAR family	TTTTAACAACAGCAAAAAAAAAAACACCAACCTTAACAGCTCCAAACAAACCCAAAAAATGCAGCCCCTGCCACTTTCTCCTTGTAGTGTCTCAAACAACTTGATGATGTCTCACCACTGATCTTCTCAACTCCCCGGAAAACATCACCGGAGTTTGTTCTCCGGCCGCCACAAACAACCGTCCAGGTACAATTGAAATTGGATTATTGAGGCAATTATGGATTCTTCTATTATTATGGCTAACACAATTCAAGACCCTAATAATGAAATGGAATTTGAATCACATGAAGCTGCGTATTCATTTTACAAAGAATATGCAAAATCAGCAGGGTTTGGTACTGCTAAGTTAAGTAGCCGCCGATCTAGGGCATCGAAAGAATTCATCGATGCGAAATTTTC…	MS_peptide_46_B	PCMMIVHVGCQRMK	Forward Frame
Frameshift	2	RT	LFEYYAWDYR	-1	Frame 2 -> Frame 1	MtrunA17_Chr3g0079521 len=2795 chr=MtrunA17Chr3 end=1876464 begin=1865376 type=mRNA strand=+ gn=MtrunA17Chr3g0079521 def=Putative mitochondrial intermediate peptidase	TGGTGTTGAGTAGAGCGAAAGTGAAGAGAACCCGATTCAATTTCTGTGCTGAGAAAATACAGTGTCATAGCCATAGCCATAGCATTTTTCCAGTTTCCGATCAAACTGAATGCACAGAAACCAATAACCAACAAAACCATGTTGTGGAGTCTCGCCGTTGCTCGGAACAAAACCGTCCAACTTTTCCGCCACAAAAACCTCCCTCTCCTCCTCCGCCACCGCAGCTTCTCCACCACAGGTCTCTACGGCATCCCTCATTTGAAATCCCCAAAAGGATTCCAACCTTTCGTAGATGAAGCCATTCAACGGTCTGGAGAACTTGTTAATTACATTTCTTCCAAGCCGTCTGCTTCCGAACTCATGCGAGCAATGGATGAGATTTCAGACACTGTTTGTTCT…	MS_peptide_47_St	RTLFEYYAWDYR	Forward Frame
Frameshift	6	MAMIEN	ETKQEANVWFVYAMK	+1.0	Frame 3 -> Frame 1	MtrunA17_Chr3g0083801 len=1182 strand=- gn=MtrunA17Chr3g0083801 chr=MtrunA17Chr3 end=5367206 type=mRNA begin=5363085 def=Putative DNA-directed RNA polymerase	TTCTCTACTAAGTTTCCTACTCAACAAAAAAAAAACTGCAACATTTTTTTTTTGTTTTGGTGAAAATGGCGATGATTGAAAACGGAAACGAAACAAGAAGCGAATGTTTGGTTCGTATATGCAATGAAGAAAGCAACATTGAAACCATTCGTTACTTCGAATGCAGAAAGACTCTGATGGATATGCTTCATGATAGAGGCTACAATGTCTCTGAATCTGATCTCACTCTTTCTCTTTCTGAGTTTCGTTCACGTTTTGGTGAATTTCCTAAACCTCATACCCTTGGTGTTTCTGTTTCTCTTCGCTCTAACCCCTCCATCAAGGTACAAGTTGTTTTCCCAGGAACGGATGATATCAGAAAAAGCAACTTGATTGTTATACAAAGCCAGATTGTGGACA…	MS_peptide_48_N10	MAMIENETKQEANVWFVYAMK	Forward Frame
Frameshift	5	SKNLA	LEPAPTMVK	-2	Frame 1 -> Frame 2	MtrunA17_Chr3g0091141 len=2180 type=mRNA begin=12390190 chr=MtrunA17Chr3 end=12394564 gn=MtCKX6 strand=- def=cytokinin oxydase 6	TGTTGGTCCTTGATGAAATGATAGAAAGATAGGATTGTGGTTGCAACTGTTTGAAAAAGTGAGATTTGTAAAATCTCTCTTTGTTGTCACTTTTCCTTTTCAACTTGGTATAAGTAGTAGCTTCTGCTTCTCTTTTAACTCCAAAAGTGAGAACTGAAAAGTTCACTAAACCCTCTACTCCTTCTTCACTCTATTCCTTACTTATAAGTTGAACCTCACAATTCACAAAGAAACAAATTCCTACTACACCATGTTTAACTTTAACCTTCTTCACCCTTTAACTACAAACATATATTCCATAAAAAATTTGAAACATCCATCATTTAGCCTTGTAAGTGAATACAACATTCTATTCATAAAAGGCTTCATGATTTTATTCCTTAGTTGTATAACCATTAG…	MS_peptide_49_B	SKNLALEPAPTMVK	Forward Frame
Frameshift	17	NPVDHPHGGGEGRAPIG	VEK	-2	Frame 2 -> Frame 3	MtrunA17_CPg0492514 len=826 gn=MtrunA17_CPg0492511.2 strand=+ type=mRNA begin=39914 end=41437 chr=MtrunA17CP def=Putative ribosomal protein L2	TAGCATGGCGATACATTTATACAAAACTTCTATCCCGAGCACCCGCACACGAAATCGTTTGATTTATGGACAGCATCATTGTGGTAAAGGCCGTAATGCCAGAGGAATCATTACCGCAGGGCATAGAGGGGGAGGTCATAAGCGTCTATACCGTAAAATTGATTTTCGACGTAATGAAAAAGACATATATGGTCGAATCGTAACTATCGAATACGACCCTAATAGAAATGCACACATTTGTCTCATACACTATGGGGATGGTGAGAAAAGATATATTTTACACCCCAGAGGGGCTATAATTGGAGATACCATTGTTTATGGTACAGAAGTTCCTATAAAAATGGGAAATGCCCTACCTTTGACCGATATGCCCTTAGGCACGGCCATACATAACATAGA…	MS_peptide_50_PD	NPVDHPHGGGEGRAPIGVEK	Forward Frame
Frameshift	17	NPVDHPHGGGEGRAPIG	VEK	-2	Frame 1 -> Frame 2	MtrunA17_Chr3g0091671 len=156 end=13012167 chr=MtrunA17Chr3 begin=13012012 type=mRNA strand=- gn=MtrunA17Chr3g0091671,rpl2-B|MtrunA17Chr3g0091671 def=Putative ribosomal protein L2	ATGAACCCCGTAGACCATCCACATGGTGGTGGTGAAGGGAGGGCCCCGATTGGTAGAAAAAAACCCTCAACTCCTTGGGGTTATCCTGCACTTGGAAGAAGAAGTAGAAAAAAGAAATATAGTGATAATTTGATTCTTCATCGCCGTAGTAAATAG	MS_peptide_50_PD	NPVDHPHGGGEGRAPIGVEK	Forward Frame
Frameshift	17	NPVDHPHGGGEGRAPIG	VEK	-2	Frame 1 -> Frame 2	MtrunA17_Chr3g0090924 len=801 gn=MtrunA17_Chr3g0090931.2 strand=+ type=mRNA begin=12215002 chr=MtrunA17Chr3 end=12216500 def=Putative ribosomal protein L2	CTTAATAGCATGGCGATACATTTATACAAAACTTCTATCCCGAGCACCCGCACACGAAATCGTTTGATTTATGGACAGCATCATTGTGGTAAAGGCCGTAATGCCAGAGGAATCATTACCGCAGGGCATAGAGGGGGAGGTCATAAGCGTCTATACCGTAAAATTGATTTTCGACGTAATGAAAAAGACATATATGGTCGAATCGTAACTATCGAATACGACCCTAATAGAAATGCACACATTTGTCTCATACACTATGGGGATGGTGAGAAAAGATATATTTTACACCCCAGAGGGGCTATAATTGGAGATACCATTGTTTATGGTACAGAAGTTCCTATAAAAATGGGAAATGCCCTACCTTTGACCGATATGCCCTTAGGCACGGCCATACATAAC…	MS_peptide_50_PD	NPVDHPHGGGEGRAPIGVEK	Forward Frame
Frameshift	17	NPVDHPHGGGEGRAPIG	VEK	-2	Frame 1 -> Frame 2	MtrunA17_Chr4g0015984 len=891 gn=MtrunA17_Chr4g0016021.2 strand=- type=mRNA begin=12606170 end=12607757 chr=MtrunA17Chr4 def=ribosomal protein L2,50S ribosomal protein L2	CTTAATAGCATGGCGATACATTTATACAAAACTTCTATCCCGAGCACCCGCACACGAAATCGTTTGATTTATGGACAGCATCATTGTGGTAAAGGCCGTAATGCCAGAGGAATCATTACCGCAGGGCATAGAGGGGGAGGTCATAAGCGTCTATACCGTAAAATTGATTTTCGACGTAATGAAAAAGACATATATGGTCGAATCGTAACTATCGAATACGACCCTAATAGAAATGCACACATTTGTCTCATACACTATGGGGATGGTGAGAAAAGATATATTTTACACCCCAGAGGGGCTATAATTGGAGATACCATTGTTTATGGTACAGAAGTTCCTATAAAAATGGGAAATGCCCTACCTTTGACCGATATGCCCTTAGGCACGGCCATACATAAC…	MS_peptide_50_PD	NPVDHPHGGGEGRAPIGVEK	Forward Frame
Frameshift	17	NPVDHPHGGGEGRAPIG	VEK	-2	Frame 1 -> Frame 2	MtrunA17_Chr3g0094604 len=792 strand=- gn=MtrunA17_Chr3g0094621.2 chr=MtrunA17Chr3 end=17714717 type=mRNA begin=17713228 def=ribosomal protein L2	ATGGCAATACATTTATACAAAACTTCTATCCCGAGCACCCGCACACGAAATCGTTTGATTTATGGACAGCATCATTGTGGTAAAGGCCATAATGCCAGAGGAATCATTACCGCAGGGCATAGAGGGGGAGGTCATAAGCGTCTATACCGTAAAATTGATTTTCGACGTAATGAAAAAGACATATATGGTCGAATCGTAACTATCGAATACGACCCTAATAGAAATGCACACATTTGTCTCATACACTATGGGGATGGTGAGAAAAGATATATTTTACACCCCAGAGGGGCTATAATTGGAGATACCATTGTTTATGGTACAGAAGTTCCTATAAAAATGGGAAATGCCCTACCTTTGACCGATATGCCCTTAGGCACGGCCATACATAACATAGAAATA…	MS_peptide_50_PD	NPVDHPHGGGEGRAPIGVEK	Forward Frame
Frameshift	6	QILIAG	SREFLWQEGHSAFASEEEADAESP	-1	Frame 1 -> Frame 3	MtrunA17_Chr3g0096421 len=1440 strand=- gn=MtrunA17Chr3g0096421 end=20512207 chr=MtrunA17Chr3 begin=20509448 type=mRNA def=Putative proline--tRNA ligase	GCACATCTACTTTGTATTAGAACTTGCATATATAGTATATTTTAAGCAGTTAGACAAATTTTGATTGCAGGAGTCGTGAGTTTCTTTGGCAAGAAGGACACAGTGCTTTTGCTTCTGAGGAAGAAGCAGATGCAGAGTCTCCTATATTGTGCTCTCGAGATATTGGAATTATATAGGCGTATATACGAAGAGTATTTGGCAGTTCCTGTCATAAAGGGTACGAAAAGTGTAGGGGATACTTGTGGCGGTGCAATTTTCACCAATGCTGTTGAGGCTTTTATTCCAAACATTGGTCGTGGGATACAAGGTGCAGCTACCCATTGTTTGGGACAAAAGTTTGCTGAGAAGTTTGAGATAAACTTTGAAGATAAGAAGGTAGAGAAAACAATGGTTTGGCAG…	MS_peptide_51_Se	QILIAGSREFLWQEGHSAFASEEEADAESP	Forward Frame
Frameshift	2	TN	LVIVDDLWK	+1.0	Frame 1 -> Frame 2	MtrunA17_Chr3g0100221 len=922 strand=+ gn=MtrunA17Chr3g0100221 chr=MtrunA17Chr3 end=24930229 type=mRNA begin=24929308 def=Putative P-loop containing nucleoside triphosphate hydrolase	TTTGACTAACTATGCACATGATTGTATTGTTAGGCTTCCTTTAATTTGATGGCAGAAAACGTTATCTCCATTGTTGCTAAACTTGCTGAATGTTTGGCTGAATGTTTAGTTAAACCTGTAATACGCGAAGGAAAATACTTTCTCTGTGTTAATAAAGTCATCAGAGATCTCGAAAATGAGAGGGAGGATCTGATTTCTGAACGAGATAACTTGTTGTGTCGAGTTAAACAAGCCAAAGAAAGAACTGAAATTATTGAGAAGCCCGTGGAAAAGTGGCTAGATGAAGTGAAGAGTCTGTTAGAAGAGGTGGAAGCATTGAAACAAAGGATGAGAACAAACACCAGGTGCTTTCAAAGAGATTTTCCAACATGGAGAAGATATCGTTTGAGCAAGCAAATG…	MS_peptide_52_R	TNLVIVDDLWK	Forward Frame
Frameshift	3	KKI	LKPLWTTMSFK	-2	Frame 1 -> Frame 2	MtrunA17_Chr3g0102171 len=3997 strand=- gn=MtrunA17Chr3g0102171 end=26674837 chr=MtrunA17Chr3 type=mRNA begin=26669222 def=Putative disease resistance protein	GCAGAAGCTAAGCCATACAGTCTTTTTCTCCTCTATTGCATTAAGCTGGATCTGACTTTGCATTTTGATTAGTGGAGGCACTTGGAATTCATAACAGCTGTGCCGAAAATGAGCAGTGCTATTTCCTCTATAGTTTCTTCTGATGTGGTGCCTCAGAAAAAATATGACATTTTTCTTAGCTTTCGAGGTGAGGATACTCGCAGAAACTTAACAAGCCATCTTTATGATGCTCTGAGCCGAAAGAAAATTGAAACCTTTATGGACAACAATGAGCTTCAAAAAGGAGATGAGATCTCGGCAGCACTCATCAAAGCCATTGAGGAGTCACATGCATCTATTGTTATCTTCTCAGAAAACTATGCTTCCTCAAAATGGTGCTTAAATGAGCTCAAAAAGATT…	MS_peptide_53_Se	KKILKPLWTTMSFK	Forward Frame
Frameshift	7	AESCDFG	GLGLITTVDPSDDR	-1	Frame 3 -> Frame 2	MtrunA17_Chr3g0105981 len=1894 gn=MtrunA17Chr3g0105981 strand=+ begin=29911355 type=mRNA chr=MtrunA17Chr3 end=29916119 def=Putative glucan endo-1,3-beta-D-glucosidase	GTTTTCCCATGAAAATTTTATGGTAAACCCTTAATCTTATACAAAAATTAATTACATTAATAAATTCAAATACACTTGAAACAACATTTTCAAAAAGTACAACACTTAAAACACCAACAAAAGTACCACAAAAACAACCAAACATTTTACAGTTTCCTAAAAAGAACCCCAAACTCACTTCAACAATGTCCACTGTTTCTTCCTTCATCACATTCACCTTCTTTTTCTTCACCATTTTCAACATAGCTTCTATCTCTGAAGCTATAGGTGTGAACTGGGGAACCATGGCTTCACACCCACTACCACCCATAAAAGTAGTGAAGCTTTTGAAGTCCAACAACATCAACAAAGTGAAACTGTTTGATGCAAAACCTGATGTTCTTCAAGCACTTTCTGGGT…	MS_peptide_54_N14BSe	AESCDFGGLGLITTVDPSDDR	Forward Frame
Frameshift	8	AESCDFGG	LGLITTVDPSDDR	-1	Frame 3 -> Frame 2	MtrunA17_Chr3g0105981 len=1894 gn=MtrunA17Chr3g0105981 strand=+ begin=29911355 type=mRNA chr=MtrunA17Chr3 end=29916119 def=Putative glucan endo-1,3-beta-D-glucosidase	GTTTTCCCATGAAAATTTTATGGTAAACCCTTAATCTTATACAAAAATTAATTACATTAATAAATTCAAATACACTTGAAACAACATTTTCAAAAAGTACAACACTTAAAACACCAACAAAAGTACCACAAAAACAACCAAACATTTTACAGTTTCCTAAAAAGAACCCCAAACTCACTTCAACAATGTCCACTGTTTCTTCCTTCATCACATTCACCTTCTTTTTCTTCACCATTTTCAACATAGCTTCTATCTCTGAAGCTATAGGTGTGAACTGGGGAACCATGGCTTCACACCCACTACCACCCATAAAAGTAGTGAAGCTTTTGAAGTCCAACAACATCAACAAAGTGAAACTGTTTGATGCAAAACCTGATGTTCTTCAAGCACTTTCTGGGT…	MS_peptide_54_N14BSe	AESCDFGGLGLITTVDPSDDR	Forward Frame
Frameshift	9	AESCDFGGL	GLITTVDPSDDR	-1	Frame 3 -> Frame 2	MtrunA17_Chr3g0105981 len=1894 gn=MtrunA17Chr3g0105981 strand=+ begin=29911355 type=mRNA chr=MtrunA17Chr3 end=29916119 def=Putative glucan endo-1,3-beta-D-glucosidase	GTTTTCCCATGAAAATTTTATGGTAAACCCTTAATCTTATACAAAAATTAATTACATTAATAAATTCAAATACACTTGAAACAACATTTTCAAAAAGTACAACACTTAAAACACCAACAAAAGTACCACAAAAACAACCAAACATTTTACAGTTTCCTAAAAAGAACCCCAAACTCACTTCAACAATGTCCACTGTTTCTTCCTTCATCACATTCACCTTCTTTTTCTTCACCATTTTCAACATAGCTTCTATCTCTGAAGCTATAGGTGTGAACTGGGGAACCATGGCTTCACACCCACTACCACCCATAAAAGTAGTGAAGCTTTTGAAGTCCAACAACATCAACAAAGTGAAACTGTTTGATGCAAAACCTGATGTTCTTCAAGCACTTTCTGGGT…	MS_peptide_54_N14BSe	AESCDFGGLGLITTVDPSDDR	Forward Frame
Frameshift	14	IYTAPCILSLTSFH	IPR	-2	Frame 1 -> Frame 2	MtrunA17_Chr3g0110451 len=910 end=33129541 chr=MtrunA17Chr3 begin=33127192 type=mRNA strand=- gn=MtrunA17Chr3g0110451 def=putative protein	GTAAAAGGGAAGCAGCAGAGCGATAGAGAGAATAGAGACATAATCGACTTCTTTTGGAAACAACAAAGGAGACTTTGTTTGGGGGTATAGTGTGTCCCAAGTTTTGGACCTCCAATGGGAGTCATTGTAAAAGAAAAAGATGCTATGATGTGCAATTATCCAAGTGATCCAACGGTGGCATTTGGATACTCTTCTTTAGGGTTTCTCGTGGCATCATCTTGCATGGGTTTGATATCGCTATTTTATTCATACAATGGTACATCAGTTCCTCCTTCAGCCTTGTTGAAATACACAACTTTAACTATCTTCTTGGTCTTGGCTTTGGCTTGCAGGACATTCGCTGCGGTAATGACAATATGGCCAACAGCAGGGGCGTCCCTGAGGGGGTGCAAACAGCTC…	MS_peptide_55_PhC	IYTAPCILSLTSFHIPR	Forward Frame
Frameshift	1	R	AAAVMEIALRAQ	+25.0	Frame 1 -> Frame 2	MtrunA17_Chr3g0113591 len=3297 gn=MtrunA17Chr3g0113591 strand=+ begin=35236136 type=mRNA end=35244009 chr=MtrunA17Chr3 def=Putative chromatin regulator PHD family	TTTTTATTTTTAACAAAAATGAACTAAAAAACAATTTCATTTCAGACACAAACAAGTAACTAATTAATTATTTATTATGTTATACAAACAGGTGTGAGGTGTTCGAACATTACCAAACAATAGATGGCGGCATCACATAACCACCGTCCGCCACCGCCACAACCACTTTCTGACTCCGATTCCGACGGCGGTGGATCCTCCACCACCTCACTCCTCCGCCACTCAGACCTCTCCGAATCAATATTCAAATCTTACTTCAACTTCTCCGGCCACTCCTCAACCAATGCCACCTCCGCCGACCTCTCCAAGATCCAATCCTTCCTCACCTCCTCCTCCTCCGGCGCTCTCTCCTGCCTCATCTGCCTCGAACGCATCAAACCCTCCGATCCAACATGGTCT…	MS_peptide_56_L	RAAAVMEIALRAQ	Forward Frame
Frameshift	1	R	AAAVMEIALRAQ	-2	Frame 1 -> Frame 2	MtrunA17_Chr3g0113591 len=3297 gn=MtrunA17Chr3g0113591 strand=+ begin=35236136 type=mRNA end=35244009 chr=MtrunA17Chr3 def=Putative chromatin regulator PHD family	TTTTTATTTTTAACAAAAATGAACTAAAAAACAATTTCATTTCAGACACAAACAAGTAACTAATTAATTATTTATTATGTTATACAAACAGGTGTGAGGTGTTCGAACATTACCAAACAATAGATGGCGGCATCACATAACCACCGTCCGCCACCGCCACAACCACTTTCTGACTCCGATTCCGACGGCGGTGGATCCTCCACCACCTCACTCCTCCGCCACTCAGACCTCTCCGAATCAATATTCAAATCTTACTTCAACTTCTCCGGCCACTCCTCAACCAATGCCACCTCCGCCGACCTCTCCAAGATCCAATCCTTCCTCACCTCCTCCTCCTCCGGCGCTCTCTCCTGCCTCATCTGCCTCGAACGCATCAAACCCTCCGATCCAACATGGTCT…	MS_peptide_56_L	RAAAVMEIALRAQ	Forward Frame
Frameshift	1	R	AAAVMEIALRAQ	-5	Frame 1 -> Frame 2	MtrunA17_Chr3g0113591 len=3297 gn=MtrunA17Chr3g0113591 strand=+ begin=35236136 type=mRNA end=35244009 chr=MtrunA17Chr3 def=Putative chromatin regulator PHD family	TTTTTATTTTTAACAAAAATGAACTAAAAAACAATTTCATTTCAGACACAAACAAGTAACTAATTAATTATTTATTATGTTATACAAACAGGTGTGAGGTGTTCGAACATTACCAAACAATAGATGGCGGCATCACATAACCACCGTCCGCCACCGCCACAACCACTTTCTGACTCCGATTCCGACGGCGGTGGATCCTCCACCACCTCACTCCTCCGCCACTCAGACCTCTCCGAATCAATATTCAAATCTTACTTCAACTTCTCCGGCCACTCCTCAACCAATGCCACCTCCGCCGACCTCTCCAAGATCCAATCCTTCCTCACCTCCTCCTCCTCCGGCGCTCTCTCCTGCCTCATCTGCCTCGAACGCATCAAACCCTCCGATCCAACATGGTCT…	MS_peptide_56_L	RAAAVMEIALRAQ	Forward Frame
Frameshift	1	R	AAAVMEIALRAQ	+23.0	Frame 3 -> Frame 2	MtrunA17_Chr3g0113591 len=3297 gn=MtrunA17Chr3g0113591 strand=+ begin=35236136 type=mRNA end=35244009 chr=MtrunA17Chr3 def=Putative chromatin regulator PHD family	TTTTTATTTTTAACAAAAATGAACTAAAAAACAATTTCATTTCAGACACAAACAAGTAACTAATTAATTATTTATTATGTTATACAAACAGGTGTGAGGTGTTCGAACATTACCAAACAATAGATGGCGGCATCACATAACCACCGTCCGCCACCGCCACAACCACTTTCTGACTCCGATTCCGACGGCGGTGGATCCTCCACCACCTCACTCCTCCGCCACTCAGACCTCTCCGAATCAATATTCAAATCTTACTTCAACTTCTCCGGCCACTCCTCAACCAATGCCACCTCCGCCGACCTCTCCAAGATCCAATCCTTCCTCACCTCCTCCTCCTCCGGCGCTCTCTCCTGCCTCATCTGCCTCGAACGCATCAAACCCTCCGATCCAACATGGTCT…	MS_peptide_56_L	RAAAVMEIALRAQ	Forward Frame
Frameshift	1	R	AAAVMEIALRAQ	-19	Frame 3 -> Frame 2	MtrunA17_Chr3g0113591 len=3297 gn=MtrunA17Chr3g0113591 strand=+ begin=35236136 type=mRNA end=35244009 chr=MtrunA17Chr3 def=Putative chromatin regulator PHD family	TTTTTATTTTTAACAAAAATGAACTAAAAAACAATTTCATTTCAGACACAAACAAGTAACTAATTAATTATTTATTATGTTATACAAACAGGTGTGAGGTGTTCGAACATTACCAAACAATAGATGGCGGCATCACATAACCACCGTCCGCCACCGCCACAACCACTTTCTGACTCCGATTCCGACGGCGGTGGATCCTCCACCACCTCACTCCTCCGCCACTCAGACCTCTCCGAATCAATATTCAAATCTTACTTCAACTTCTCCGGCCACTCCTCAACCAATGCCACCTCCGCCGACCTCTCCAAGATCCAATCCTTCCTCACCTCCTCCTCCTCCGGCGCTCTCTCCTGCCTCATCTGCCTCGAACGCATCAAACCCTCCGATCCAACATGGTCT…	MS_peptide_56_L	RAAAVMEIALRAQ	Forward Frame
Frameshift	7	RGQKGMP	ALMPTVLVAVP	+2.0	Frame 2 -> Frame 1	MtrunA17_Chr3g0124631 len=2601 gn=MtrunA17Chr3g0124631 strand=+ begin=43326807 type=mRNA end=43336779 chr=MtrunA17Chr3 def=Putative long-chain-fatty-acid--CoA ligase	TATGACCCACATTTGAAAACACAACATTAGATGGACCGATGATAAAACCAATTGCATTGAGTTTCTGAAATTCCAAACCCCTTTCTCTTGTTATTTCCGCCCCACTCTTTCTAAATTGCTTTCATCTAATGCAGCTCCATTCATAAACCTCTCTTCCTCACTCTCATTACTTTGTTTTCAACTGAATCATTCAGATTCAGATCAACAACAATGAACGCCTACATTGCCGGCCTCATAGTTCCTCTCGTCATCCTCCTCTTCCGCAACTCCAACAACCGCAAACGCCGCGGCTTACCTGCCGACGTCGGCGGCGAACCCGGTTTCACGGTCCGCAACCACCGCGTCACATCTCCATTAACTTCACTTTGGGAAGACGTGACGACACTCGCGGAGCTTTTC…	MS_peptide_57_F	RGQKGMPALMPTVLVAVP	Forward Frame
Frameshift	8	NGSSKAAF	EK	+2.0	Frame 2 -> Frame 1	MtrunA17_Chr3g0127321 len=1332 begin=45445425 type=mRNA end=45446871 chr=MtrunA17Chr3 gn=MtrunA17Chr3g0127321 strand=- def=putative protein	ATGATAAAAGGTTGCATATTCATTTTATTTGATGGGTCTCGAGTTGTTTTTCATAATTTGGTGAAGAAAAGAAAAGGTGAATCCATGGCCACAGTGGAGGCAGACTGGTGTCATCTCGATGTAAATCTTCTCAGTTTGATATCACAACGATTCGACAATGATCTTGATCTCATTCGTTTCCGATCAGTTTGTTCGACGTGGCGGTGCTCTTCCATCTCAAATCACCACCGTCCTAATTTAGTGCCCTTCAAGATAAAACATTTTGAGTTTCACTGTCCATCATCATCCTATTTCCTCTCAAAACACAGTCTCTTACTCATCAAACCACCACCACAACAACAAAATCTCCGTCCCTGGTTGATTAGAATTACCCAAAATTCATGTGGGGAAACACAACTC…	MS_peptide_58_RoC	NGSSKAAFEK	Forward Frame
Frameshift	15	KVAENGTVMGSLTGV	K	+28.0	Frame 1 -> Frame 2	MtrunA17_Chr3g0130671 len=1191 strand=- gn=MtrunA17Chr3g0130671 end=47772942 chr=MtrunA17Chr3 begin=47768106 type=mRNA def=Putative amino acid transporter, transmembrane domain-containing protein	TTGTTCATTTATTTATTTATATTTGTATGCCCCATTGCTGACATAACTATTAAATTAAAATATTATATAAAATTTTAATATAAATATATGAATGAATGTAAATTGTGTTGAAGTGTGAATTGCAGCGGCAGTGGTTTCATTTACAGACGCCTAATTGGACCGCCGACTCCACAAGGCGGCTGCCTAGTGGTGAGGTAGTCGGCGAGCTTCCGATATCAAAAGTACAAGAATTCTCTGCATCTCTCACTCTTGGATTCAAAGTTTATAGAGAGATCAGGGAAGAATACTCTCCAATTCCTACCTCATTTTCGTTAACTGCCAGTATATCCATAAAAGATGGTAGAACACTCTTCCGGAACCAACCTTAGCTACCGTGGAGATATTGTTGGCATGGAGGGG…	MS_peptide_59_N10	KVAENGTVMGSLTGVK	Forward Frame
Frameshift	15	KVAENGTVMGSLTGV	K	-1	Frame 1 -> Frame 3	MtrunA17_Chr3g0130671 len=1191 strand=- gn=MtrunA17Chr3g0130671 end=47772942 chr=MtrunA17Chr3 begin=47768106 type=mRNA def=Putative amino acid transporter, transmembrane domain-containing protein	TTGTTCATTTATTTATTTATATTTGTATGCCCCATTGCTGACATAACTATTAAATTAAAATATTATATAAAATTTTAATATAAATATATGAATGAATGTAAATTGTGTTGAAGTGTGAATTGCAGCGGCAGTGGTTTCATTTACAGACGCCTAATTGGACCGCCGACTCCACAAGGCGGCTGCCTAGTGGTGAGGTAGTCGGCGAGCTTCCGATATCAAAAGTACAAGAATTCTCTGCATCTCTCACTCTTGGATTCAAAGTTTATAGAGAGATCAGGGAAGAATACTCTCCAATTCCTACCTCATTTTCGTTAACTGCCAGTATATCCATAAAAGATGGTAGAACACTCTTCCGGAACCAACCTTAGCTACCGTGGAGATATTGTTGGCATGGAGGGG…	MS_peptide_59_N10	KVAENGTVMGSLTGVK	Forward Frame
Frameshift	15	KVAENGTVMGSLTGV	K	+26.0	Frame 1 -> Frame 3	MtrunA17_Chr3g0130671 len=1191 strand=- gn=MtrunA17Chr3g0130671 end=47772942 chr=MtrunA17Chr3 begin=47768106 type=mRNA def=Putative amino acid transporter, transmembrane domain-containing protein	TTGTTCATTTATTTATTTATATTTGTATGCCCCATTGCTGACATAACTATTAAATTAAAATATTATATAAAATTTTAATATAAATATATGAATGAATGTAAATTGTGTTGAAGTGTGAATTGCAGCGGCAGTGGTTTCATTTACAGACGCCTAATTGGACCGCCGACTCCACAAGGCGGCTGCCTAGTGGTGAGGTAGTCGGCGAGCTTCCGATATCAAAAGTACAAGAATTCTCTGCATCTCTCACTCTTGGATTCAAAGTTTATAGAGAGATCAGGGAAGAATACTCTCCAATTCCTACCTCATTTTCGTTAACTGCCAGTATATCCATAAAAGATGGTAGAACACTCTTCCGGAACCAACCTTAGCTACCGTGGAGATATTGTTGGCATGGAGGGG…	MS_peptide_59_N10	KVAENGTVMGSLTGVK	Forward Frame
Frameshift	15	KVAENGTVMGSLTGV	K	+25.0	Frame 1 -> Frame 2	MtrunA17_Chr3g0130671 len=1191 strand=- gn=MtrunA17Chr3g0130671 end=47772942 chr=MtrunA17Chr3 begin=47768106 type=mRNA def=Putative amino acid transporter, transmembrane domain-containing protein	TTGTTCATTTATTTATTTATATTTGTATGCCCCATTGCTGACATAACTATTAAATTAAAATATTATATAAAATTTTAATATAAATATATGAATGAATGTAAATTGTGTTGAAGTGTGAATTGCAGCGGCAGTGGTTTCATTTACAGACGCCTAATTGGACCGCCGACTCCACAAGGCGGCTGCCTAGTGGTGAGGTAGTCGGCGAGCTTCCGATATCAAAAGTACAAGAATTCTCTGCATCTCTCACTCTTGGATTCAAAGTTTATAGAGAGATCAGGGAAGAATACTCTCCAATTCCTACCTCATTTTCGTTAACTGCCAGTATATCCATAAAAGATGGTAGAACACTCTTCCGGAACCAACCTTAGCTACCGTGGAGATATTGTTGGCATGGAGGGG…	MS_peptide_59_N10	KVAENGTVMGSLTGVK	Forward Frame
Frameshift	3	RCL	GVGARR	+2.0	Frame 2 -> Frame 1	MtrunA17_Chr3g0135721 len=2977 end=51569787 chr=MtrunA17Chr3 type=mRNA begin=51564380 strand=- gn=MtrunA17Chr3g0135721 def=Putative peptidase M41, AAA+ ATPase domain, ATPase, AAA-type, core, peptidase, FtsH	TATAGGTCTCCCTGTTTTCACTTCCTTCACAAGCCTTAAGGTACGAAAACGAGCGTGTGCAGAAAAGAAGAGGAGAAGCACGCTGCATAAATACATACACAAAGATTGATTCACCAGTAATGTTATAACGAAGAGATAGAGATAAAGAGAGAGTTTCTCTGTTTTTTTTTTCCTCATCTTTCATCTCCAATACGTTTTTCTCTGCAACTTCACAGATTTAACAGACTCGGTTGTTCTATTGATTACGGTGACATGGCTTGGAGGCGTTTGATTACGCAGGTTGAACGGCATCAATCAGAATTTGGAAAAGTCAAAGGATTATTGACTAGAAGCTATTTATCTCCTAATAAGTTTCAAGGCTATACAAGGAATAGGCTTCTCTTCTCCCAGGAGAGATGC…	MS_peptide_60_Se	RCLGVGARR	Forward Frame
Frameshift	3	RCL	GVGARR	+2.0	Frame 2 -> Frame 1	MtrunA17_Chr3g0135761 len=2118 type=mRNA begin=51583899 end=51589375 chr=MtrunA17Chr3 gn=MtrunA17Chr3g0135761 strand=- def=Putative peptidase M41, AAA+ ATPase domain, ATPase, AAA-type, core, peptidase, FtsH	ATGGCTTGGAGGCATTTGATTACAAAGGTTGAAAGCCGTCAATTAGAATTCGGAAAGGTCAAAGATTTATTGAGTGGAAACCATTTCTCACCTAATAAGTTTCAAGGCTTTAAAAGGCATAGGCTTTTCTTCTCCCAGGGGAGATCCCAGTCCAGCTATCTAGAAAATTTGTCCCAACGACCACGTGATTCATCTGAAGCTGCGGCAGTCTCTTATCTCAAAGAACTTTACCTTCGAAATGATCCTGAAGCCGTGATTAGGGAATTTGAGAGTCATCCATCCCTGCATACAAATTCATCGGCACTTTCTCAATATGTTAAAGCATTAGTAAAAGTTGATATGCTGGATGAAAGTGAATTACTAGAGACTTTGCAAAGAGGTATTTCTAATTCAGCGAGA…	MS_peptide_60_Se	RCLGVGARR	Forward Frame
Frameshift	3	RCL	GVGARR	+2.0	Frame 2 -> Frame 1	MtrunA17_Chr1g0158881 len=3288 chr=MtrunA17Chr1 end=9638516 begin=9628429 type=mRNA strand=- gn=MtrunA17Chr1g0158881 def=Putative peptidase M41, AAA+ ATPase domain, ATPase, AAA-type, core, peptidase, FtsH	TAAGTCAATCTAAACGGAAAAGTGTTATCAAAACTGTGAAACAAATCCACATGTACGACGGCGCCAATTTGATTGGATAAGGTTACGTGCATCTTGTTCCTCCTCAAAACACAGAGGGAAAGGGGAAAGAGAAGAACTCAAACTATGGCAACACTTCAAGCTTCTCTTCTCTCTAAACCTCTTCTCTTCCCATTCCTCATTCCTAATCCTTACCACTCTACTCTTCTTAAACCTCATCACTTTAATCCCACGCGCCTCCACCCGCGCGTTCCCTTCACTCCCCTTCTCTGCACTTTTCAACCCGATACTACACTTCCCCACTCCGAACCTAATCCCGAACCTATCTCCGATTCTCCTAATCCCGAGTCTGTTACGATTCTCGATTCAAATTCTTCGAAT…	MS_peptide_60_Se	RCLGVGARR	Forward Frame
Frameshift	3	RCL	GVGARR	+2.0	Frame 2 -> Frame 1	MtrunA17_Chr8g0362761 len=369 strand=- gn=MtrunA17Chr8g0362761 chr=MtrunA17Chr8 end=27290904 type=mRNA begin=27289029 def=Putative ATPase, AAA-type, core, P-loop containing nucleoside triphosphate hydrolase	ATGCTTGCTGCATCATGTGGAAATTTCAAAGAGCAGCTATGGCAAACAATTAGGACTCTTGCAGTGGGATTCATCTTGATTTCTGGTGTCGGAGCTCTTATTGAGGATAAAGGAATTAGTAAAGGACTTGGTATGAATGAAGAAGTGCGGCCCGTTTTGGAGACAAATACTAAACTTAGCGATGTGAAAGGTGTGGATGAGGCAAAAGCTGATCTTGAAGAAATTGTTCATTACCTAAGAGATCCTAAGATGTTTGTTGGTGTTGGTGCACGAAGGGTGCGAGATCTTTTTGCTGCTGCAAAAAAGCGGTCTCCTTGTATAATCTTTATTGATGAGATTACTCAGATGCTGATTGGACTAGTTGTGTAG	MS_peptide_60_Se	RCLGVGARR	Forward Frame
Frameshift	3	VIL	SVWMHNGFVTIDSVKMSK	-1	Frame 3 -> Frame 2	MtrunA17_Chr3g0137391 len=2060 strand=- gn=MtrunA17Chr3g0137391 chr=MtrunA17Chr3 end=52708671 begin=52702573 type=mRNA def=Putative cysteine--tRNA ligase	GAGTTCACACGAATGTTGATAAGAACGAAAACACAAAAAACATAGTCGCAAATCACCAATGGGTACCCTTACCCTGTCTCTTCTGAAACACTACACGCCATTTTCCACCACACTCTTCACCCACTCATCTCGAACGCTTTCCCCCGGTCACCTTTCCGCCGTATTCCGAAGAAAGAATCTTCCTTCCTTCCGCGCCATCTCATCTTCCTCTCAGCCGTTAACTGCGGAGAAAAATTCCCACGACGGTGGTGAAAATTCCCGCTCAAAGAGTCCTTCGCCGGAAGTATGGCTCCACAACACAATGAGTAAAAAGAAAGAGCTTTTTAAACCCAAAGTGGAAAAGAAAGTTGGAATGTATGTTTGTGGTGTTACTGCTTATGATCTTAGCCATATTGGTCA…	MS_peptide_61_B	VILSVWMHNGFVTIDSVKMSK	Forward Frame
Frameshift	12	LESSAHYNADFG	EK	-2	Frame 1 -> Frame 2	MtrunA17_Chr3g0141901 len=2195 type=mRNA begin=55983184 chr=MtrunA17Chr3 end=55988030 gn=MtrunA17Chr3g0141901 strand=- def=Putative proteasome endopeptidase complex	TAAAGGTGTATATAGTAGGGTAAATAATCGGGGACACGTAAGACACAACTCCATATTAAGCTTTCGTAGTCCACAAACCAGTCTATTACTGCTACTTATTCTTCTCCACCGTTCCAATTTGTGAGACCTAACTTCACACCCTTCTCAACTTTCCGATTTAACATCGCCACAACCATGTCTGACACCACAGAAGATGCCGTTCGACGCCGTAACGCAGTCGCCGAGTATCGGAAGAAGCTTCTTCAGCACAAGGAATTGGAATCCAGAGTTCGATCTGTGAGGGAGAACTTGCGAGCTTCAAAGAAAGAGTTTAACAAAACAGAAGATGATTTGAAGTCTCTTCAAAGTGTCGGGCAGATCATTGGCGAAGTTCTCAGGCCTCTTGACAATGAACGCTTG…	MS_peptide_62_N10N14BFSeWRoCPCPD	LESSAHYNADFGEK	Forward Frame
Frameshift	2	WL	WYDNEWGYSQR	+2.0	Frame 1 -> Frame 3	MtrunA17_Chr3g0144151 len=1689 strand=- gn=GAPB|MtrunA17Chr3g0144151,MtrunA17Chr3g0144151 end=57590231 chr=MtrunA17Chr3 type=mRNA begin=57582648 def=Putative glyceraldehyde-3-phosphate dehydrogenase (NADP(+)) (phosphorylating)	GTTGCTGTGATCGCCATTACACTGTTCGATGAAAACATCGTTGCTTGGTTGCATCTATAGCTATGGCCACTCATGCAGCTTTAGCTTCTACAAGAATCCCTACAAGCACAAGGTTTCCATCAAAGGCCTCCCACTCTTTCCCAACTCAATGTGCCTCAAAGAGACTTGAGGTGGCTGAATTCAGTGGACTAAAATCAACTTCATGCATTACCTATGCCAGTAATGCTAGAGAGTCTTCTTTTTCTGATGTTGTAGCTGCTCAACTCGCAACCAAGGCCATTGGATCAACTGCTGTGAGGGGAGAGACTGTTGCTAAGTTAAAGGTAGCAATCAATGGTTTTGGACGCATTGGTAGAAATTTCCTGAGATGTTGGCACGGTCGAAAGGACTCACCACTTG…	MS_peptide_63_L	WLWYDNEWGYSQR	Forward Frame
Frameshift	2	WL	WYDNEWGYSQR	+11.0	Frame 1 -> Frame 3	MtrunA17_Chr7g0252641 len=1713 strand=- gn=MtrunA17Chr7g0252641,GAPA|MtrunA17Chr7g0252641 end=39495490 chr=MtrunA17Chr7 type=mRNA begin=39492001 def=Putative oxidoreductase	ATGAGTGAGTGAGAGTAAGATCACATTCATGATTGGACTTACTACAAGCACAAAAACAAAGCATGAATTACAACCATTCATTGAATGAAAATGCTATCCAAAATCTAATCCTTACTTGGTTGGGTTCATGAGTCACAACCACACATCCACGTACCCACATCTTACTACACTTTATAGTAACATAACATATAACTAAGAATTTGCTTCCCTTCAAGACTCTATACTCCAACTTCTTCTTCCTTGTAGGCTTAATCATGGCTTCGGCTACTTTCTCTGTAGCCAACCCAGCTCTTAAGGTAAATGGGAAAGGCTTTTCTGAATTCTCTGGTCTCCGTAACTCATCAGGATATCTTCCCTTTTCTAGAAAAACTTCAGATGACTTTCATTCTGTCATTTCCT…	MS_peptide_63_L	WLWYDNEWGYSQR	Forward Frame
Frameshift	3	WLW	YDNEWGYSQR	+29.0	Frame 1 -> Frame 3	MtrunA17_Chr7g0252641 len=1713 strand=- gn=MtrunA17Chr7g0252641,GAPA|MtrunA17Chr7g0252641 end=39495490 chr=MtrunA17Chr7 type=mRNA begin=39492001 def=Putative oxidoreductase	ATGAGTGAGTGAGAGTAAGATCACATTCATGATTGGACTTACTACAAGCACAAAAACAAAGCATGAATTACAACCATTCATTGAATGAAAATGCTATCCAAAATCTAATCCTTACTTGGTTGGGTTCATGAGTCACAACCACACATCCACGTACCCACATCTTACTACACTTTATAGTAACATAACATATAACTAAGAATTTGCTTCCCTTCAAGACTCTATACTCCAACTTCTTCTTCCTTGTAGGCTTAATCATGGCTTCGGCTACTTTCTCTGTAGCCAACCCAGCTCTTAAGGTAAATGGGAAAGGCTTTTCTGAATTCTCTGGTCTCCGTAACTCATCAGGATATCTTCCCTTTTCTAGAAAAACTTCAGATGACTTTCATTCTGTCATTTCCT…	MS_peptide_63_L	WLWYDNEWGYSQR	Forward Frame
Frameshift	2	WL	WYDNEWGYSQR	+29.0	Frame 1 -> Frame 3	MtrunA17_Chr7g0252641 len=1713 strand=- gn=MtrunA17Chr7g0252641,GAPA|MtrunA17Chr7g0252641 end=39495490 chr=MtrunA17Chr7 type=mRNA begin=39492001 def=Putative oxidoreductase	ATGAGTGAGTGAGAGTAAGATCACATTCATGATTGGACTTACTACAAGCACAAAAACAAAGCATGAATTACAACCATTCATTGAATGAAAATGCTATCCAAAATCTAATCCTTACTTGGTTGGGTTCATGAGTCACAACCACACATCCACGTACCCACATCTTACTACACTTTATAGTAACATAACATATAACTAAGAATTTGCTTCCCTTCAAGACTCTATACTCCAACTTCTTCTTCCTTGTAGGCTTAATCATGGCTTCGGCTACTTTCTCTGTAGCCAACCCAGCTCTTAAGGTAAATGGGAAAGGCTTTTCTGAATTCTCTGGTCTCCGTAACTCATCAGGATATCTTCCCTTTTCTAGAAAAACTTCAGATGACTTTCATTCTGTCATTTCCT…	MS_peptide_63_L	WLWYDNEWGYSQR	Forward Frame
Frameshift	4	WLLG	YDNEWGYSQR	-1	Frame 1 -> Frame 3	MtrunA17_Chr3g0144151 len=1689 strand=- gn=GAPB|MtrunA17Chr3g0144151,MtrunA17Chr3g0144151 end=57590231 chr=MtrunA17Chr3 type=mRNA begin=57582648 def=Putative glyceraldehyde-3-phosphate dehydrogenase (NADP(+)) (phosphorylating)	GTTGCTGTGATCGCCATTACACTGTTCGATGAAAACATCGTTGCTTGGTTGCATCTATAGCTATGGCCACTCATGCAGCTTTAGCTTCTACAAGAATCCCTACAAGCACAAGGTTTCCATCAAAGGCCTCCCACTCTTTCCCAACTCAATGTGCCTCAAAGAGACTTGAGGTGGCTGAATTCAGTGGACTAAAATCAACTTCATGCATTACCTATGCCAGTAATGCTAGAGAGTCTTCTTTTTCTGATGTTGTAGCTGCTCAACTCGCAACCAAGGCCATTGGATCAACTGCTGTGAGGGGAGAGACTGTTGCTAAGTTAAAGGTAGCAATCAATGGTTTTGGACGCATTGGTAGAAATTTCCTGAGATGTTGGCACGGTCGAAAGGACTCACCACTTG…	MS_peptide_64_FLStWPCPD	WLLGYDNEWGYSQR	Forward Frame
Frameshift	5	WLLGM	DNEWGYSQR	-1	Frame 1 -> Frame 3	MtrunA17_Chr3g0144151 len=1689 strand=- gn=GAPB|MtrunA17Chr3g0144151,MtrunA17Chr3g0144151 end=57590231 chr=MtrunA17Chr3 type=mRNA begin=57582648 def=Putative glyceraldehyde-3-phosphate dehydrogenase (NADP(+)) (phosphorylating)	GTTGCTGTGATCGCCATTACACTGTTCGATGAAAACATCGTTGCTTGGTTGCATCTATAGCTATGGCCACTCATGCAGCTTTAGCTTCTACAAGAATCCCTACAAGCACAAGGTTTCCATCAAAGGCCTCCCACTCTTTCCCAACTCAATGTGCCTCAAAGAGACTTGAGGTGGCTGAATTCAGTGGACTAAAATCAACTTCATGCATTACCTATGCCAGTAATGCTAGAGAGTCTTCTTTTTCTGATGTTGTAGCTGCTCAACTCGCAACCAAGGCCATTGGATCAACTGCTGTGAGGGGAGAGACTGTTGCTAAGTTAAAGGTAGCAATCAATGGTTTTGGACGCATTGGTAGAAATTTCCTGAGATGTTGGCACGGTCGAAAGGACTCACCACTTG…	MS_peptide_65_LStW	WLLGMDNEWGYSQR	Forward Frame
Frameshift	17	AVQALLAANLNDEIEPA	LPK	+1.0	Frame 3 -> Frame 1	MtrunA17_Chr4g0000131 len=3695 strand=+ gn=GgbAS1|MtrunA17Chr4g0000131,MtrunA17Chr4g0000131 end=130657 chr=MtrunA17Chr4 type=mRNA begin=122733 def=Putative beta-amyrin synthase	GAAAAGTAAGAAATAGTTTTAAATTAGATTGAGAGAGTTGTTGTGGATATCTACTATAAGTAGCGGCAATATGAATGAGTCTTTCCTCATATCAATCAAATTAAGGAGGTCTTGCTAGCTTCCATATATAACTCATCACTAAAACTTCTAATAATTGAAAAAAAGTAATTAAGATGTGGAAGCTGAAGATTGGAGAGGGAAAGAATGAGCCATACTTATTCAGCACAAATAATTTTGTGGGAAGACAAACATGGGAGTATGATCCAGAAGCAGGTAGTGAAGAAGAAAGAGCACAAGTTGAAGAAGCTCGTAAGAATTTCTATGACAACAGATTCAAGGTCAAGCCCTGTGGTGACCTCCTATGGCGTTTTCAGGTTCTAAGAGAAAATAACTTTATGC…	MS_peptide_67_N10	AVQALLAANLNDEIEPALPK	Forward Frame
Frameshift	18	AVQALLAANLNDEIEPAL	PK	-28	Frame 3 -> Frame 2	MtrunA17_Chr4g0000131 len=3695 strand=+ gn=GgbAS1|MtrunA17Chr4g0000131,MtrunA17Chr4g0000131 end=130657 chr=MtrunA17Chr4 type=mRNA begin=122733 def=Putative beta-amyrin synthase	GAAAAGTAAGAAATAGTTTTAAATTAGATTGAGAGAGTTGTTGTGGATATCTACTATAAGTAGCGGCAATATGAATGAGTCTTTCCTCATATCAATCAAATTAAGGAGGTCTTGCTAGCTTCCATATATAACTCATCACTAAAACTTCTAATAATTGAAAAAAAGTAATTAAGATGTGGAAGCTGAAGATTGGAGAGGGAAAGAATGAGCCATACTTATTCAGCACAAATAATTTTGTGGGAAGACAAACATGGGAGTATGATCCAGAAGCAGGTAGTGAAGAAGAAAGAGCACAAGTTGAAGAAGCTCGTAAGAATTTCTATGACAACAGATTCAAGGTCAAGCCCTGTGGTGACCTCCTATGGCGTTTTCAGGTTCTAAGAGAAAATAACTTTATGC…	MS_peptide_67_N10	AVQALLAANLNDEIEPALPK	Forward Frame
Frameshift	18	AVQALLAANLNDEIEPAL	PK	+1.0	Frame 3 -> Frame 1	MtrunA17_Chr4g0000131 len=3695 strand=+ gn=GgbAS1|MtrunA17Chr4g0000131,MtrunA17Chr4g0000131 end=130657 chr=MtrunA17Chr4 type=mRNA begin=122733 def=Putative beta-amyrin synthase	GAAAAGTAAGAAATAGTTTTAAATTAGATTGAGAGAGTTGTTGTGGATATCTACTATAAGTAGCGGCAATATGAATGAGTCTTTCCTCATATCAATCAAATTAAGGAGGTCTTGCTAGCTTCCATATATAACTCATCACTAAAACTTCTAATAATTGAAAAAAAGTAATTAAGATGTGGAAGCTGAAGATTGGAGAGGGAAAGAATGAGCCATACTTATTCAGCACAAATAATTTTGTGGGAAGACAAACATGGGAGTATGATCCAGAAGCAGGTAGTGAAGAAGAAAGAGCACAAGTTGAAGAAGCTCGTAAGAATTTCTATGACAACAGATTCAAGGTCAAGCCCTGTGGTGACCTCCTATGGCGTTTTCAGGTTCTAAGAGAAAATAACTTTATGC…	MS_peptide_67_N10	AVQALLAANLNDEIEPALPK	Forward Frame
Frameshift	1	R	LSQIFGTRIAFFHK	-17	Frame 2 -> Frame 3	MtrunA17_Chr4g0000891 len=474 strand=- gn=MtrunA17Chr4g0000891 end=558846 chr=MtrunA17Chr4 type=mRNA begin=558373 def=putative protein	ATGAAAAGACTGAAAAGGAACTCTCTCAAATCTTCGGAACAAGGATTGCTTTCTTCCACAAAATCAACAACGGCTGCTGCACCAAACTTCTATTTACCCGACGAGTGTTGGGAATCTGTCTTCAAATTCGTCATCGACAAGGACAACACAACAGGGAGTCCAACCGTAGCTACTTTCCATCGCCAATCTACATTAGCTTCAAATGTCTCTCCAAGGTCTCCAAGCAATTCCTTTCCATCACCAATCTTCTTCTATTATCTTTCACGGTCTGTGAACCAACAAGCTTTCTCCTCCCTCGCCTCTTCCGTAGATTCACCAACCTCACCTCCCTTGACCTTACAAGCTACAACGGTGACCTCAATAGGCTTCTCTGCCAAATATATTTTCCCTTCAAACTCA…	MS_peptide_68_N14	RLSQIFGTRIAFFHK	Forward Frame
Frameshift	1	R	LSQIFGTRIAFFHK	+2.0	Frame 1 -> Frame 3	MtrunA17_Chr4g0000891 len=474 strand=- gn=MtrunA17Chr4g0000891 end=558846 chr=MtrunA17Chr4 type=mRNA begin=558373 def=putative protein	ATGAAAAGACTGAAAAGGAACTCTCTCAAATCTTCGGAACAAGGATTGCTTTCTTCCACAAAATCAACAACGGCTGCTGCACCAAACTTCTATTTACCCGACGAGTGTTGGGAATCTGTCTTCAAATTCGTCATCGACAAGGACAACACAACAGGGAGTCCAACCGTAGCTACTTTCCATCGCCAATCTACATTAGCTTCAAATGTCTCTCCAAGGTCTCCAAGCAATTCCTTTCCATCACCAATCTTCTTCTATTATCTTTCACGGTCTGTGAACCAACAAGCTTTCTCCTCCCTCGCCTCTTCCGTAGATTCACCAACCTCACCTCCCTTGACCTTACAAGCTACAACGGTGACCTCAATAGGCTTCTCTGCCAAATATATTTTCCCTTCAAACTCA…	MS_peptide_68_N14	RLSQIFGTRIAFFHK	Forward Frame
Frameshift	1	R	LSQIFGTRIAFFHK	+11.0	Frame 1 -> Frame 3	MtrunA17_Chr4g0000891 len=474 strand=- gn=MtrunA17Chr4g0000891 end=558846 chr=MtrunA17Chr4 type=mRNA begin=558373 def=putative protein	ATGAAAAGACTGAAAAGGAACTCTCTCAAATCTTCGGAACAAGGATTGCTTTCTTCCACAAAATCAACAACGGCTGCTGCACCAAACTTCTATTTACCCGACGAGTGTTGGGAATCTGTCTTCAAATTCGTCATCGACAAGGACAACACAACAGGGAGTCCAACCGTAGCTACTTTCCATCGCCAATCTACATTAGCTTCAAATGTCTCTCCAAGGTCTCCAAGCAATTCCTTTCCATCACCAATCTTCTTCTATTATCTTTCACGGTCTGTGAACCAACAAGCTTTCTCCTCCCTCGCCTCTTCCGTAGATTCACCAACCTCACCTCCCTTGACCTTACAAGCTACAACGGTGACCTCAATAGGCTTCTCTGCCAAATATATTTTCCCTTCAAACTCA…	MS_peptide_68_N14	RLSQIFGTRIAFFHK	Forward Frame
Frameshift	2	RL	SQIFGTRIAFFHK	+11.0	Frame 1 -> Frame 3	MtrunA17_Chr4g0000891 len=474 strand=- gn=MtrunA17Chr4g0000891 end=558846 chr=MtrunA17Chr4 type=mRNA begin=558373 def=putative protein	ATGAAAAGACTGAAAAGGAACTCTCTCAAATCTTCGGAACAAGGATTGCTTTCTTCCACAAAATCAACAACGGCTGCTGCACCAAACTTCTATTTACCCGACGAGTGTTGGGAATCTGTCTTCAAATTCGTCATCGACAAGGACAACACAACAGGGAGTCCAACCGTAGCTACTTTCCATCGCCAATCTACATTAGCTTCAAATGTCTCTCCAAGGTCTCCAAGCAATTCCTTTCCATCACCAATCTTCTTCTATTATCTTTCACGGTCTGTGAACCAACAAGCTTTCTCCTCCCTCGCCTCTTCCGTAGATTCACCAACCTCACCTCCCTTGACCTTACAAGCTACAACGGTGACCTCAATAGGCTTCTCTGCCAAATATATTTTCCCTTCAAACTCA…	MS_peptide_68_N14	RLSQIFGTRIAFFHK	Forward Frame
Frameshift	2	TV	ALLGWEGLAQPLPR	+1.0	Frame 3 -> Frame 1	MtrunA17_Chr4g0004721 len=1713 type=mRNA begin=3717744 chr=MtrunA17Chr4 end=3721036 gn=MtrunA17Chr4g0004721 strand=- def=Putative hydroxyphenylpyruvate reductase	GAAAGGTCTTGTTAACCTCGTTTGGTTAAGAAAACCAAAAGTAAAAATTGCAAGTTAAAAAAGACAAATGCATTGATTATACAACTTTCAATGCAAATATTACTATATTTGTAAAAAAAAAAAAAAAAACAATGTTATCTGAATCATCACATCACCATCCTCGTAGCTGAATCGAACCCTCTGCAACTCAATTTCTCAAAACCCTAACCCTAATCATGGGATCCATTGGCGTTCTCCTTGTATCTCATCAAGTAATCCCATACTTAGAACAAGAACTCAACAAACGCTACAACCTCTTCCGCTTATGGGATTTCCCACAAAAATCTCAACTTTTAACTCAACACGGCGCGTCGATCCGTGCGGTGGTCGGAGATGCATTCGCCGGTGCCGATTCTGACC…	MS_peptide_69_N10	TVALLGWEGLAQPLPR	Forward Frame
Frameshift	14	QPFNDHPAFFTSSP	RCHRHR	+1.0	Frame 3 -> Frame 1	MtrunA17_Chr4g0014251 len=330 end=11673020 chr=MtrunA17Chr4 type=mRNA begin=11672691 strand=- gn=MtrunA17Chr4g0014251 def=putative protein	ATGGGTAGGGATGTGAGCATAAATAACCCGGGGAAAAAACCTGATATGCACCAACAATTTTCCCTGCCGGAGGTTTCTCCTTTCCGATGCTTTTCTCCGGTAAAGGTGCTGCCACCGCCACCGCAACCGCAACCACTGGTGCTGGTTCTCAACCGTTCAATGATCACCCTGCTTTTTTTACATCATCGCCGTCGATGTCACCGCCATCGCCTTCGCCTTTTGGAGAAGCTTTTAATCCTTATTGAAACCTATCTCCGTAACATGAATGCTGGTGGAGGAGGAGGAATTCAGTTCGTCATCAACGACGGCGATGAGCCAGGTCGGTTGTAA	MS_peptide_70_N10	QPFNDHPAFFTSSPRCHRHR	Forward Frame
Frameshift	19	LMALRDPKMAGLVTAMSLF	CTR	+2.0	Frame 3 -> Frame 2	MtrunA17_Chr4g0022491 len=1445 end=22228976 chr=MtrunA17Chr4 begin=22224176 type=mRNA strand=- gn=MtrunA17Chr4g0022491 def=Putative transcription factor ULT family	CGGGTTCAGATTCTATCCCATAATGTTATCACATTCGAAAGAACTTGTTGAACCAATACTACATCGTGGAAGAGAATCCGAACCCGACCGACCGAGTCACACATAAACAAAAAGCACAAAAATCAAAAACCTCAACTAGTCTTACACAAGAGATGATTTCTTTCTCTATAAACCTTTCATCTCTCTTTTCTTTCATGATGTCAACTGTCATCATAATATCATGCAAGTAGTACCCCTTTTAACCTCAACATTTGTTTTGCTATACGCCAGCTAATTCATTACATTACATTCATTCATTCAACCCCATCACCAACCACTCTCTCTCTTTCTCTTTCTCTTTCTCTCTCTAATATTTCTCTCTCAGATCTCTAACATCTTCCTCCTCTATATATCCATACC…	MS_peptide_71_W	LMALRDPKMAGLVTAMSLFCTR	Forward Frame
Frameshift	11	MKYSEISHFSH	PKTQTK	-1	Frame 1 -> Frame 3	MtrunA17_Chr4g0034271 len=741 type=mRNA begin=33946132 end=33946872 chr=MtrunA17Chr4 gn=MtrunA17Chr4g0034271 strand=+ def=Putative kinase C-like, phorbol ester/diacylglycerol-binding protein	ATGAAATACAGTGAGATATCCCATTTCAGCCACCCAAAACACAAACTAAGATTCGAGCACAACGAATTTCCATTCAAATGCGACGGCTGCAAAGAAATAGGCATAGGTTCACGTTACAAATGCAGCATCTGCGACTACGACCTTCACACACACTGCGCAATACCTTCCACCACACTCTTCCATCCATTTTACACAAAATGCACCTTTCAGTTCATGCAAATTCCACCAGGAAACACGCTGCGTTATTGCAACGCATGCGAAAAGGACGTGAACGGGTTTGTTTACCACTGCAAATCCTGTGGGTTCGACCTCCACCCATGTTGCGCGAAGCTGCCGATGGTTCTTAACGATGGGGAAATGAAACTTTACCTTCACAGGAAAGTGAGTTCACCATGTCAC…	MS_peptide_73_PD	MKYSEISHFSHPKTQTK	Forward Frame
Frameshift	12	MKYSEISHFSHP	KTQTK	-1	Frame 1 -> Frame 3	MtrunA17_Chr4g0034271 len=741 type=mRNA begin=33946132 end=33946872 chr=MtrunA17Chr4 gn=MtrunA17Chr4g0034271 strand=+ def=Putative kinase C-like, phorbol ester/diacylglycerol-binding protein	ATGAAATACAGTGAGATATCCCATTTCAGCCACCCAAAACACAAACTAAGATTCGAGCACAACGAATTTCCATTCAAATGCGACGGCTGCAAAGAAATAGGCATAGGTTCACGTTACAAATGCAGCATCTGCGACTACGACCTTCACACACACTGCGCAATACCTTCCACCACACTCTTCCATCCATTTTACACAAAATGCACCTTTCAGTTCATGCAAATTCCACCAGGAAACACGCTGCGTTATTGCAACGCATGCGAAAAGGACGTGAACGGGTTTGTTTACCACTGCAAATCCTGTGGGTTCGACCTCCACCCATGTTGCGCGAAGCTGCCGATGGTTCTTAACGATGGGGAAATGAAACTTTACCTTCACAGGAAAGTGAGTTCACCATGTCAC…	MS_peptide_73_PD	MKYSEISHFSHPKTQTK	Forward Frame
Frameshift	13	MKYSEISHFSHPK	TQTK	-1	Frame 1 -> Frame 3	MtrunA17_Chr4g0034271 len=741 type=mRNA begin=33946132 end=33946872 chr=MtrunA17Chr4 gn=MtrunA17Chr4g0034271 strand=+ def=Putative kinase C-like, phorbol ester/diacylglycerol-binding protein	ATGAAATACAGTGAGATATCCCATTTCAGCCACCCAAAACACAAACTAAGATTCGAGCACAACGAATTTCCATTCAAATGCGACGGCTGCAAAGAAATAGGCATAGGTTCACGTTACAAATGCAGCATCTGCGACTACGACCTTCACACACACTGCGCAATACCTTCCACCACACTCTTCCATCCATTTTACACAAAATGCACCTTTCAGTTCATGCAAATTCCACCAGGAAACACGCTGCGTTATTGCAACGCATGCGAAAAGGACGTGAACGGGTTTGTTTACCACTGCAAATCCTGTGGGTTCGACCTCCACCCATGTTGCGCGAAGCTGCCGATGGTTCTTAACGATGGGGAAATGAAACTTTACCTTCACAGGAAAGTGAGTTCACCATGTCAC…	MS_peptide_73_PD	MKYSEISHFSHPKTQTK	Forward Frame
Frameshift	11	LEELPGLDTLK	R	+5.0	Frame 1 -> Frame 3	MtrunA17_Chr4g0034491 len=3277 gn=MtrunA17Chr4g0034491 strand=- type=mRNA begin=34099756 end=34112951 chr=MtrunA17Chr4 def=Putative transcription factor WD40-like family	TCTATCGATCGATATATATATAAAAGAAAAGAAAAAGAGAATATATAGGGAAGGAGGTTGAAGAAGCAAAGGACTTTGGGTATATAGAGTGTAAGGCAGCTGCTAAGTTCTGTTCATCTCTTTTTCTCTCTCGCTCTCTCTAGAATGGACATTGATTTCAAAGAATACCAATTACGCTGTGAACTCCACGGCCACGAAGACGACGTTCGCGGAATAACTATCTGCGGCGGCGATAACGGCGGAATAGCAACCTCATCGCGTGACAAAACGATTAGGTTATGGACTCGAGATAATCGCAAATTCGTCTTGGACAAGGTTCTGGTAGGTCACACAAGCTTTGTGGGACCTATAGCATGGATTCCACCGAACCCTGATTTGCCACACGGTGGTGTTGTTTCT…	MS_peptide_74_F	LEELPGLDTLKR	Forward Frame
Frameshift	11	LEELPGLDTLK	R	-2	Frame 1 -> Frame 2	MtrunA17_Chr4g0034491 len=3277 gn=MtrunA17Chr4g0034491 strand=- type=mRNA begin=34099756 end=34112951 chr=MtrunA17Chr4 def=Putative transcription factor WD40-like family	TCTATCGATCGATATATATATAAAAGAAAAGAAAAAGAGAATATATAGGGAAGGAGGTTGAAGAAGCAAAGGACTTTGGGTATATAGAGTGTAAGGCAGCTGCTAAGTTCTGTTCATCTCTTTTTCTCTCTCGCTCTCTCTAGAATGGACATTGATTTCAAAGAATACCAATTACGCTGTGAACTCCACGGCCACGAAGACGACGTTCGCGGAATAACTATCTGCGGCGGCGATAACGGCGGAATAGCAACCTCATCGCGTGACAAAACGATTAGGTTATGGACTCGAGATAATCGCAAATTCGTCTTGGACAAGGTTCTGGTAGGTCACACAAGCTTTGTGGGACCTATAGCATGGATTCCACCGAACCCTGATTTGCCACACGGTGGTGTTGTTTCT…	MS_peptide_74_F	LEELPGLDTLKR	Forward Frame
Frameshift	11	LEELPGLDTLK	R	+22.0	Frame 1 -> Frame 2	MtrunA17_Chr4g0034491 len=3277 gn=MtrunA17Chr4g0034491 strand=- type=mRNA begin=34099756 end=34112951 chr=MtrunA17Chr4 def=Putative transcription factor WD40-like family	TCTATCGATCGATATATATATAAAAGAAAAGAAAAAGAGAATATATAGGGAAGGAGGTTGAAGAAGCAAAGGACTTTGGGTATATAGAGTGTAAGGCAGCTGCTAAGTTCTGTTCATCTCTTTTTCTCTCTCGCTCTCTCTAGAATGGACATTGATTTCAAAGAATACCAATTACGCTGTGAACTCCACGGCCACGAAGACGACGTTCGCGGAATAACTATCTGCGGCGGCGATAACGGCGGAATAGCAACCTCATCGCGTGACAAAACGATTAGGTTATGGACTCGAGATAATCGCAAATTCGTCTTGGACAAGGTTCTGGTAGGTCACACAAGCTTTGTGGGACCTATAGCATGGATTCCACCGAACCCTGATTTGCCACACGGTGGTGTTGTTTCT…	MS_peptide_74_F	LEELPGLDTLKR	Forward Frame
Frameshift	11	LEELPGLDTLK	R	-19	Frame 1 -> Frame 3	MtrunA17_Chr4g0034491 len=3277 gn=MtrunA17Chr4g0034491 strand=- type=mRNA begin=34099756 end=34112951 chr=MtrunA17Chr4 def=Putative transcription factor WD40-like family	TCTATCGATCGATATATATATAAAAGAAAAGAAAAAGAGAATATATAGGGAAGGAGGTTGAAGAAGCAAAGGACTTTGGGTATATAGAGTGTAAGGCAGCTGCTAAGTTCTGTTCATCTCTTTTTCTCTCTCGCTCTCTCTAGAATGGACATTGATTTCAAAGAATACCAATTACGCTGTGAACTCCACGGCCACGAAGACGACGTTCGCGGAATAACTATCTGCGGCGGCGATAACGGCGGAATAGCAACCTCATCGCGTGACAAAACGATTAGGTTATGGACTCGAGATAATCGCAAATTCGTCTTGGACAAGGTTCTGGTAGGTCACACAAGCTTTGTGGGACCTATAGCATGGATTCCACCGAACCCTGATTTGCCACACGGTGGTGTTGTTTCT…	MS_peptide_74_F	LEELPGLDTLKR	Forward Frame
Frameshift	11	LEELPGLDTLK	R	-29	Frame 1 -> Frame 2	MtrunA17_Chr4g0034491 len=3277 gn=MtrunA17Chr4g0034491 strand=- type=mRNA begin=34099756 end=34112951 chr=MtrunA17Chr4 def=Putative transcription factor WD40-like family	TCTATCGATCGATATATATATAAAAGAAAAGAAAAAGAGAATATATAGGGAAGGAGGTTGAAGAAGCAAAGGACTTTGGGTATATAGAGTGTAAGGCAGCTGCTAAGTTCTGTTCATCTCTTTTTCTCTCTCGCTCTCTCTAGAATGGACATTGATTTCAAAGAATACCAATTACGCTGTGAACTCCACGGCCACGAAGACGACGTTCGCGGAATAACTATCTGCGGCGGCGATAACGGCGGAATAGCAACCTCATCGCGTGACAAAACGATTAGGTTATGGACTCGAGATAATCGCAAATTCGTCTTGGACAAGGTTCTGGTAGGTCACACAAGCTTTGTGGGACCTATAGCATGGATTCCACCGAACCCTGATTTGCCACACGGTGGTGTTGTTTCT…	MS_peptide_74_F	LEELPGLDTLKR	Forward Frame
Frameshift	24	GGGGGGGYERGGGGYGGGGGGYGG	WR	-1	Frame 2 -> Frame 1	MtrunA17_Chr4g0037381 len=3000 strand=- gn=MtrunA17Chr4g0037381 chr=MtrunA17Chr4 end=35998428 begin=35995166 type=mRNA def=Putative transcription factor CSD family	GATATCAAAATAATTTTCTCATAAGTTAGAGGAATCTTAAAAGATAAAGAGCAATTTTCAAACACCTAATCCACAAGACATGACATTATGAAGGATAACCCACACCGTAACCGTACGGTGGTATGGAGAGATAGATATTTTTCTAGAAAAGTGAGAATCAACAGACGTAATAAATTTTAATAATTTTCAAAAAAGTTCAAAGGGAAAAGGAAGCATCATTGACCACTCCACTATCAGTGATAGTAGTAGCAGGCTCACACAATCCAACGATGAACATTCAATACGTTGAACAAAACCAGCACCCCCAACCACAGGATCCGTTTCAGAATTCAAATCGGATTAGAACCATGACAAACCCGGGCCCACAGAATAAATTAAAAAAGCCCATTAAACTATTGA…	MS_peptide_75_B	GGGGGGGYERGGGGYGGGGGGYGGWR	Forward Frame
Frameshift	24	GGGGGGGYERGGGGYGGGGGGYGG	WR	-25	Frame 2 -> Frame 1	MtrunA17_Chr4g0037381 len=3000 strand=- gn=MtrunA17Chr4g0037381 chr=MtrunA17Chr4 end=35998428 begin=35995166 type=mRNA def=Putative transcription factor CSD family	GATATCAAAATAATTTTCTCATAAGTTAGAGGAATCTTAAAAGATAAAGAGCAATTTTCAAACACCTAATCCACAAGACATGACATTATGAAGGATAACCCACACCGTAACCGTACGGTGGTATGGAGAGATAGATATTTTTCTAGAAAAGTGAGAATCAACAGACGTAATAAATTTTAATAATTTTCAAAAAAGTTCAAAGGGAAAAGGAAGCATCATTGACCACTCCACTATCAGTGATAGTAGTAGCAGGCTCACACAATCCAACGATGAACATTCAATACGTTGAACAAAACCAGCACCCCCAACCACAGGATCCGTTTCAGAATTCAAATCGGATTAGAACCATGACAAACCCGGGCCCACAGAATAAATTAAAAAAGCCCATTAAACTATTGA…	MS_peptide_75_B	GGGGGGGYERGGGGYGGGGGGYGGWR	Forward Frame
Frameshift	19	LSHDTDSEVAMAAVISLGL	NRRWNK	-1	Frame 1 -> Frame 3	MtrunA17_Chr4g0040471 len=3477 end=38408249 chr=MtrunA17Chr4 type=mRNA begin=38398523 strand=- gn=MtrunA17Chr4g0040471 def=Putative armadillo-like helical, 26S proteasome non-ATPase regulatory subunit RPN1	GCCCATTAACACAAGAGCAAATCCTCTGCAACAAGAAACCTCCATCTGTTAAATTCTTCAAAGTCCCACTATTTTTCCTTTTAATTTAACACACTCACACCAGCAAAACTCAACTCGCGAGATTTTCACTTCTTTTATCATCTCGCTCTTCAATCACACTTTTCATTTCACGCTAAATCGCACTTAGGGTTTCACACTTCTTCTTCTCCGATGGCTCCCGAACCTAACCGCGCCGGCAACGGCGCCAGCACCAGCGGCACCGCCAAAGACGAAGCTGCCGCAAAGAAGAAGATCGAGAGCGAAGATCTGTCCGATGAAGATTTGGCTTTGAAGCAGCAGCTGGAGTTGTATGTTGAGAGGGTTCAGGATACTGACCCCGGGTTGCAGAAGGTTGCTCTT…	MS_peptide_76_N10N14FLRSeSt	LSHDTDSEVAMAAVISLGLNRRWNK	Forward Frame
Frameshift	9	IMQGTFLQP	DEMQRANYFTFVMLIKMSPPD	+2.0	Frame 2 -> Frame 1	MtrunA17_Chr4g0055331 len=741 gn=MtrunA17Chr4g0055331 strand=- begin=48991351 type=mRNA end=48992091 chr=MtrunA17Chr4 def=Putative FAS1 domain-containing protein	ATGAGCTTATTATTTGTTGTATTCATCCTGGTGGAATTTATTTCACCAATTGTCTCAATAGAAGATCATGCAAGGGACCTTCTTGCAGCCACCGATGAGATGCAAAGAGCAAATTACTTCACATTTGTAATGTTAATCAAAATGTCTCCACCTGACACAAGACTCGAAGGAAACGTGACATTCTTAATGCCAAATGATCGAATGCTCGCAAATGTGACGCTTCAAGAAGAATCTGTTTCTAAATTCTTGTTAAGACATTCAATTCCATCACCTCTACTCTTTGACACCTTGAAACAATTTCCTAGTGGCACAACCGTTCCTAGTTTATTGCCAAATTGCATAATGAGAATATCTAACAATGGTAGGAAGAATTTTGTTGTCAACAATGTAAAGATTATT…	MS_peptide_77_B	IMQGTFLQPDEMQRANYFTFVMLIKMSPPD	Forward Frame
Frameshift	1	K	NIVLFGDSLTEQSFR	+22.0	Frame 2 -> Frame 3	MtrunA17_Chr4g0059011 len=440 strand=+ gn=MtrunA17Chr4g0059011 end=51846744 chr=MtrunA17Chr4 type=mRNA begin=51846206 def=hypothetical protein	TTAATATACTCTATGAAAATCATTTAAAAAGGGTGACATGGTCATTTCACTATTATTGAGAAAAAGGCCTAGAGAGGTTTTGGTGCGATGCATTTGTCTGAGTAGAAAGAGCTCGAGCTCAGATGAGAGAAAACATAGTGTTGTTTGGAGATTCGTTAACGGAGCAATCATTCCGAGTAAATGGTTGGGGTGCTTCACTCGCCAATACTTATTCTCGCAAGTTAAGTTCAACTTTCAGGCTGATATACTTGTTCGTGGCTATGGTGGATACAACACTAGATGGGCTTTATTCTTACTCCATCATCTCTTCCCTCTAGAATCAACTAAACCACCTCTTGCTACCGCAATTTTCTTCGGTGCTAACGATTCAGCTCTGTCCGGAAGAACTAGTGAAAGACA…	MS_peptide_78_B	KNIVLFGDSLTEQSFR	Reverse Frame
Frameshift	1	K	NIVLFGDSLTEQSFR	-2	Frame 2 -> Frame 3	MtrunA17_Chr4g0059011 len=440 strand=+ gn=MtrunA17Chr4g0059011 end=51846744 chr=MtrunA17Chr4 type=mRNA begin=51846206 def=hypothetical protein	TTAATATACTCTATGAAAATCATTTAAAAAGGGTGACATGGTCATTTCACTATTATTGAGAAAAAGGCCTAGAGAGGTTTTGGTGCGATGCATTTGTCTGAGTAGAAAGAGCTCGAGCTCAGATGAGAGAAAACATAGTGTTGTTTGGAGATTCGTTAACGGAGCAATCATTCCGAGTAAATGGTTGGGGTGCTTCACTCGCCAATACTTATTCTCGCAAGTTAAGTTCAACTTTCAGGCTGATATACTTGTTCGTGGCTATGGTGGATACAACACTAGATGGGCTTTATTCTTACTCCATCATCTCTTCCCTCTAGAATCAACTAAACCACCTCTTGCTACCGCAATTTTCTTCGGTGCTAACGATTCAGCTCTGTCCGGAAGAACTAGTGAAAGACA…	MS_peptide_78_B	KNIVLFGDSLTEQSFR	Reverse Frame
Frameshift	1	K	NIVLFGDSLTEQSFR	-1	Frame 1 -> Frame 3	MtrunA17_Chr4g0059011 len=440 strand=+ gn=MtrunA17Chr4g0059011 end=51846744 chr=MtrunA17Chr4 type=mRNA begin=51846206 def=hypothetical protein	TTAATATACTCTATGAAAATCATTTAAAAAGGGTGACATGGTCATTTCACTATTATTGAGAAAAAGGCCTAGAGAGGTTTTGGTGCGATGCATTTGTCTGAGTAGAAAGAGCTCGAGCTCAGATGAGAGAAAACATAGTGTTGTTTGGAGATTCGTTAACGGAGCAATCATTCCGAGTAAATGGTTGGGGTGCTTCACTCGCCAATACTTATTCTCGCAAGTTAAGTTCAACTTTCAGGCTGATATACTTGTTCGTGGCTATGGTGGATACAACACTAGATGGGCTTTATTCTTACTCCATCATCTCTTCCCTCTAGAATCAACTAAACCACCTCTTGCTACCGCAATTTTCTTCGGTGCTAACGATTCAGCTCTGTCCGGAAGAACTAGTGAAAGACA…	MS_peptide_78_B	KNIVLFGDSLTEQSFR	Reverse Frame
Frameshift	1	K	NIVLFGDSLTEQSFR	+22.0	Frame 1 -> Frame 2	MtrunA17_Chr4g0059001 len=1423 chr=MtrunA17Chr4 end=51846725 begin=51842554 type=mRNA strand=- gn=MtrunA17Chr4g0059001 def=Putative SGNH hydrolase-type esterase domain, SGNH hydrolase superfamily	TCATTTAAAAAGGGTGACATGGTCATTTCACTATTATTGAGAAAAAGGCCTAGAGAGGTTTTGGTGCGATGCATTTGTCTGAGTAGAAAGAGCTCGAGCTCAGATGAGAGAAAACATAGTGTTGTTTGGAGATTCGTTAACGGAGCAATCATTCCGAGTAAATGGTTGGGGTGCTTCACTCGCCAATACTTATTCTCGCAAGCTGATATACTTGTTCGTGGCTATGGTGGATACAACACTAGATGGGCTTTATTCTTACTCCATCATCTCTTCCCTCTAGAATCAACTAAACCACCTCTTGCTACCGCAATTTTCTTCGGTGCTAACGATTCAGCTCTGTCCGGAAGAACTAGTGAAAGACAACATGTACCTATTCAAGAATACAAACATAACCTCCAA…	MS_peptide_78_B	KNIVLFGDSLTEQSFR	Forward Frame
Frameshift	1	K	NIVLFGDSLTEQSFR	+23.0	Frame 1 -> Frame 3	MtrunA17_Chr4g0059011 len=440 strand=+ gn=MtrunA17Chr4g0059011 end=51846744 chr=MtrunA17Chr4 type=mRNA begin=51846206 def=hypothetical protein	TTAATATACTCTATGAAAATCATTTAAAAAGGGTGACATGGTCATTTCACTATTATTGAGAAAAAGGCCTAGAGAGGTTTTGGTGCGATGCATTTGTCTGAGTAGAAAGAGCTCGAGCTCAGATGAGAGAAAACATAGTGTTGTTTGGAGATTCGTTAACGGAGCAATCATTCCGAGTAAATGGTTGGGGTGCTTCACTCGCCAATACTTATTCTCGCAAGTTAAGTTCAACTTTCAGGCTGATATACTTGTTCGTGGCTATGGTGGATACAACACTAGATGGGCTTTATTCTTACTCCATCATCTCTTCCCTCTAGAATCAACTAAACCACCTCTTGCTACCGCAATTTTCTTCGGTGCTAACGATTCAGCTCTGTCCGGAAGAACTAGTGAAAGACA…	MS_peptide_78_B	KNIVLFGDSLTEQSFR	Reverse Frame
Frameshift	1	K	NIVLFGDSLTEQSFR	-1	Frame 3 -> Frame 2	MtrunA17_Chr4g0059001 len=1423 chr=MtrunA17Chr4 end=51846725 begin=51842554 type=mRNA strand=- gn=MtrunA17Chr4g0059001 def=Putative SGNH hydrolase-type esterase domain, SGNH hydrolase superfamily	TCATTTAAAAAGGGTGACATGGTCATTTCACTATTATTGAGAAAAAGGCCTAGAGAGGTTTTGGTGCGATGCATTTGTCTGAGTAGAAAGAGCTCGAGCTCAGATGAGAGAAAACATAGTGTTGTTTGGAGATTCGTTAACGGAGCAATCATTCCGAGTAAATGGTTGGGGTGCTTCACTCGCCAATACTTATTCTCGCAAGCTGATATACTTGTTCGTGGCTATGGTGGATACAACACTAGATGGGCTTTATTCTTACTCCATCATCTCTTCCCTCTAGAATCAACTAAACCACCTCTTGCTACCGCAATTTTCTTCGGTGCTAACGATTCAGCTCTGTCCGGAAGAACTAGTGAAAGACAACATGTACCTATTCAAGAATACAAACATAACCTCCAA…	MS_peptide_78_B	KNIVLFGDSLTEQSFR	Forward Frame
Frameshift	1	K	NIVLFGDSLTEQSFR	+23.0	Frame 3 -> Frame 2	MtrunA17_Chr4g0059001 len=1423 chr=MtrunA17Chr4 end=51846725 begin=51842554 type=mRNA strand=- gn=MtrunA17Chr4g0059001 def=Putative SGNH hydrolase-type esterase domain, SGNH hydrolase superfamily	TCATTTAAAAAGGGTGACATGGTCATTTCACTATTATTGAGAAAAAGGCCTAGAGAGGTTTTGGTGCGATGCATTTGTCTGAGTAGAAAGAGCTCGAGCTCAGATGAGAGAAAACATAGTGTTGTTTGGAGATTCGTTAACGGAGCAATCATTCCGAGTAAATGGTTGGGGTGCTTCACTCGCCAATACTTATTCTCGCAAGCTGATATACTTGTTCGTGGCTATGGTGGATACAACACTAGATGGGCTTTATTCTTACTCCATCATCTCTTCCCTCTAGAATCAACTAAACCACCTCTTGCTACCGCAATTTTCTTCGGTGCTAACGATTCAGCTCTGTCCGGAAGAACTAGTGAAAGACAACATGTACCTATTCAAGAATACAAACATAACCTCCAA…	MS_peptide_78_B	KNIVLFGDSLTEQSFR	Forward Frame
Frameshift	1	K	NIVLFGDSLTEQSFR	-2	Frame 1 -> Frame 2	MtrunA17_Chr4g0059001 len=1423 chr=MtrunA17Chr4 end=51846725 begin=51842554 type=mRNA strand=- gn=MtrunA17Chr4g0059001 def=Putative SGNH hydrolase-type esterase domain, SGNH hydrolase superfamily	TCATTTAAAAAGGGTGACATGGTCATTTCACTATTATTGAGAAAAAGGCCTAGAGAGGTTTTGGTGCGATGCATTTGTCTGAGTAGAAAGAGCTCGAGCTCAGATGAGAGAAAACATAGTGTTGTTTGGAGATTCGTTAACGGAGCAATCATTCCGAGTAAATGGTTGGGGTGCTTCACTCGCCAATACTTATTCTCGCAAGCTGATATACTTGTTCGTGGCTATGGTGGATACAACACTAGATGGGCTTTATTCTTACTCCATCATCTCTTCCCTCTAGAATCAACTAAACCACCTCTTGCTACCGCAATTTTCTTCGGTGCTAACGATTCAGCTCTGTCCGGAAGAACTAGTGAAAGACAACATGTACCTATTCAAGAATACAAACATAACCTCCAA…	MS_peptide_78_B	KNIVLFGDSLTEQSFR	Forward Frame
Frameshift	3	LLY	TNCGKIR	-2	Frame 1 -> Frame 2	MtrunA17_Chr4g0063201 len=535 gn=MtrunA17Chr4g0063201 strand=+ begin=54833783 type=mRNA end=54834423 chr=MtrunA17Chr4 def=hypothetical protein	GTCGTTTTCAAGCTTCTTGGTTTCAATTATTTCCTTATTGGTTAGAGTATTCTCATAAAAAAAAATGTTATCTTTTGTTTCCCATGCTACCTTTTTGGTTAGAGTACAATCCGTTATTCTATTGTGGTTTTTTCGGTACAATCTGTTGTTACCGCATTTTTTTGGTATAATCCGTTCATGTTGAATCAAGTGGATATTTTATGAAGAACATTTTATATAAGTAATAATTATTGTGATTTTTTTTTTTACCTACTTGGTTAGATTAGCTTAAAAAAAATTCTTTATATGTGGCCACCTCATGAAAATATTGCCAGCTTCGCCGCTGGAACCGGAAAAACCACTTTTGTTAAAAGGCATCTAACTGGCGAATTTGAGAGAGAGAAATATGAACGTAATTCC…	MS_peptide_79_Se	LLYTNCGKIR	Forward Frame
Frameshift	2	LL	YTNCGKIR	-2	Frame 1 -> Frame 2	MtrunA17_Chr4g0063201 len=535 gn=MtrunA17Chr4g0063201 strand=+ begin=54833783 type=mRNA end=54834423 chr=MtrunA17Chr4 def=hypothetical protein	GTCGTTTTCAAGCTTCTTGGTTTCAATTATTTCCTTATTGGTTAGAGTATTCTCATAAAAAAAAATGTTATCTTTTGTTTCCCATGCTACCTTTTTGGTTAGAGTACAATCCGTTATTCTATTGTGGTTTTTTCGGTACAATCTGTTGTTACCGCATTTTTTTGGTATAATCCGTTCATGTTGAATCAAGTGGATATTTTATGAAGAACATTTTATATAAGTAATAATTATTGTGATTTTTTTTTTTACCTACTTGGTTAGATTAGCTTAAAAAAAATTCTTTATATGTGGCCACCTCATGAAAATATTGCCAGCTTCGCCGCTGGAACCGGAAAAACCACTTTTGTTAAAAGGCATCTAACTGGCGAATTTGAGAGAGAGAAATATGAACGTAATTCC…	MS_peptide_79_Se	LLYTNCGKIR	Forward Frame
Frameshift	4	PIIF	HHGK	-1	Frame 1 -> Frame 3	MtrunA17_Chr4g0070011 len=4579 gn=MtSUCS1 strand=+ type=mRNA begin=59771860 end=59778628 chr=MtrunA17Chr4 def=sucrose synthase 1	TTCTCTTTACACCCCCCCCTCTTTTTTGCGTTCACTCTGTTTTCTTTTCATAGTTGAAGATTTTCAATGGCTACCGAACGTTTGACTCGTGTTCATAGCCTCAAGGAGAGGCTTGATGAAACCTTAACTGCTAATAGGAATGAAATTTTGGCCCTTCTTTCAAGGCTTGAAGCAAAGGGAAAGGGAATTTTGCAACACCATCAAGTGATTGCTGAGTTTGAGGAAATTCCTGAAGATAGTAGACAGAAGTTGACTGATGGTGCATTTGGTGAAGTTTTGAGATCCACACAGGAAGCAATAGTTTTGCCACCATGGGTTGCACTTGCTGTTCGTCCAAGGCCAGGTATTTGGGAGTATCTGAGAGTAAATGTGCATGCTCTTGTTGTTGAAAATTTGCAA…	MS_peptide_80_N14R	PIIFHHGK	Forward Frame
Frameshift	11	VRGGFNGCGWT	PFIKEEQENLIDDHK	-2	Frame 2 -> Frame 3	MtrunA17_Chr5g0393401 len=2511 strand=- gn=HDAC-like 3,MtHDA9 end=64687 chr=MtrunA17Chr5 begin=57607 type=mRNA def=Histone deacetylase 9	TGAAAGAGGGAGAAAAGAGAAGAGGAGTTTAGGAAGGGGTGACGTGGTGAAGGAAGAAATTGAAGCTTTCCCAACTTCACTTGTTCACTTGATCATATATATTGTTGTTATTGAGAGAAGAAAAGAAACCCTCGTTCGAGAAAAAGAGTGGAAAGAAATCGATGAGATAGAAAAAGAAGAGACTCTTACATACATTTTACAGCAGCCGAGAGAGAGAGAGAGAGAGAGAGAGAGAAGCTGCAAGGATCTAGGTCTCTTTCCTTTCAGTTGTTATAGGTTAGATGATGATGGAAAGTGTTAGTGGAGGGAACTCGCTTCCATCAGGGTCAGATGGTGTGAAGAGAAAGATTTCATATTTCTATGATCCAGAGGTTGGAAACTATTATTATGGGCAGGGCC…	MS_peptide_81_N10F	VRGGFNGCGWTPFIKEEQENLIDDHK	Forward Frame
Frameshift	6	IPFDGV	GR	+1.0	Frame 3 -> Frame 1	MtrunA17_Chr5g0400181 len=2532 chr=MtrunA17Chr5 end=4620761 type=mRNA begin=4614940 strand=- gn=MtrunA17Chr5g0400181 def=Putative phosphoacetylglucosamine mutase	CATAAACTAGATTTTTTATTGTTGCTGATAAAAGTAATGGTACTGAATTAAATTAAATAATAATGAACAATTATCTAATTACTGGAACATATAATGAATTGGGATAAATAAATGGAACAGAGAAAACACAGTTCGTTCATATATAAAAGTACATCATCAATTTCGGTTCAAATAAATAGTTCGCAAAACTAAACAAGAATACACATAACATGAGATATCAGAAAACAACGCGAAACTGCGGCGCGTTTGACTCAACCGCCGGTAGGATCTCCCAACGGCAAGGCTCAAGATCTTCAGAAACTGGACAATAACCGGCAAGAGTAACCTTATCGTTGCTCGCAGCAACCGAACCAAACTCGAAAACTGAAACACTCGCGTTCTTAGGTCGTTTAACCTCCA…	MS_peptide_82_PD	IPFDGVGR	Forward Frame
Frameshift	11	LHEVPDVHSDP	PIWIHCMSLMK	-2	Frame 2 -> Frame 3	MtrunA17_Chr5g0405061 len=2220 end=8326876 chr=MtrunA17Chr5 begin=8324539 type=mRNA strand=- gn=MtrunA17Chr5g0405061 def=Putative transcription factor C3H family	GTGCTGTCCTCTAATTTATTTCTGCTTAATACTTTAACTGAATTTGCAATAATGTGATATGTTTCACAATTTTTTAACAAAGAATTAGGTGCTCATGCAAGAAATAAATTTTAACATGGATATGTGCATGTTAGTTGGTTTCTTAGTGATTGCCTTTTCTGCTTATTCATTCATTCCTTGACCAAATTGCACGCTTAAAGAATGCGTGGAGAAGTTGCAGCTACTAAATTCCCCAGTGGAACGTCAGCGCAGACTGCATGAAGTTCCAGATGTACACTCTGACCCCAATTTGGATTCATTGTATGAGTCTGATGAAGATGCTGGAGAATGGCAATATACCTATTTTCTCCAGAATTTGGGATGGTGTCTTGAATGGTATTGGGGGAAGAACACGGGACT…	MS_peptide_83_N10	LHEVPDVHSDPPIWIHCMSLMK	Forward Frame
Frameshift	10	LVSAIGGSSH	IR	-2	Frame 1 -> Frame 2	MtrunA17_Chr5g0408581 len=3340 end=10633221 chr=MtrunA17Chr5 type=mRNA begin=10629608 strand=+ gn=MtrunA17Chr5g0408581 def=Putative protein kinase RLK-Pelle-LRR-XII-1 family	ATGAAGTCATTTTCTTGCTTGTCAAGGATACTTATGTACATACACCTTCATCTTCTTTTTCTGTTTACCTTAAATATAATGTGGTTTGGTACAAACAAAACTGTGGCAGTGGCATTAGGAAACCAAACTGATTATTTGTCATTGCTTAAATTCAAAGAATCAATATCCAATGATCCAAATGGAGTCTTAGATTCTTGGAATTTTTCCATCCATTTATGTAAGTGGCGTGGAGTCACATGCAGCTCTATGCAACAAAGAGTTATAGAGTTGAACCTTGAAGGATATCAGTTGCATGGATCCATATCACCATATGTAGGCAATCTTACTTTTCTTACAACCTTGAATCTCATGAACAACAGCTTCTATGGAACAATCCCGCAGGAGTTGGGTCAGTTGCTA…	MS_peptide_84_RoC	LVSAIGGSSHIR	Forward Frame
Frameshift	3	KED	EAGENGNEIIE	+1.0	Frame 3 -> Frame 1	MtrunA17_Chr5g0415031 len=5108 type=mRNA begin=15932354 end=15947126 chr=MtrunA17Chr5 gn=MtrunA17Chr5g0415031 strand=- def=Putative transcription regulator Others family	AATTGAGAGAAAGAAGAGAGAATTTCAGAGGAAAAAAAATCCTTCGTGTTTTTCTTCATCAATTCAACGTTGATATTTCTGAGGAATAATCACAAAGGATTTGGCTTGGTTGAGTTGATCTACGAATTTTGAATCATCGAGTTTGGAAAAGCTCGTTTCCGCGTTTTCTGAAGATGAAGCGGCAACGTGACGACGTTTTCATGAGTTCATCTCAACTCAAACGACCTATGCTGAATACTTCTAGAGGAGAAGCGTCCGGGCAACCGCCGAATCGAGGTAGTCAAAAACTGACTACTAATGATGCCTTGGCATATCTCAAGGCGGTCAAGGATATTTTTCAGGATAAGAAGGAAAAGTATGAGGACTTTTTGGAGGTTATGAAAGATTTTAAAGCACAAA…	MS_peptide_85_L	KEDEAGENGNEIIE	Forward Frame
Frameshift	16	PSFFDVMVHLAIHLSN	MR	-2	Frame 3 -> Frame 1	MtrunA17_Chr5g0415911 len=5405 strand=- gn=MtrunA17Chr5g0415911 end=16647507 chr=MtrunA17Chr5 begin=16641703 type=mRNA def=Putative Transposase-associated domain-containing protein	TAAGAAGAAAAAGAAGCTAGAAGGACCCATTTGTGTTCGTTTGACTCGTTGGGAAGAAGAAAACATGGCAAAACTAGAAACATCCACCTTCCTCCTCGCATGCATTTACTGATCTCGTTAACAATTCTCAAGCCTCTGTTCCTTTCGTTTTCTCCTTCATACGGGTTTCTCAAGTCTGTATTGTTCATCTCGTTATCCATTCGTTTTCTCCTTCAGAAGCTTTGCTCGTTCATCTCGTTTGCTGAGTCGATCATTCATCTCAAGTGAATTCAATCTTACTCAATCCTTTATTATACTAATTGTTTTATGTACTAATTTTTTAGGTTTAAAGTCATTTGTGGTAAAGGGTTGATTTTTCAGCTTATTAAGATTTGGGGATTTTTGATTTTTTTTATTGTA…	MS_peptide_86_N10	PSFFDVMVHLAIHLSNMR	Forward Frame
Frameshift	2	VE	ILCRRLK	-1	Frame 2 -> Frame 1	MtrunA17_Chr5g0422321 len=747 gn=MtrunA17Chr5g0422321 strand=- begin=23918780 type=mRNA end=23919526 chr=MtrunA17Chr5 def=putative protein	CTAGTCCGACTTTGTGAAATGACTTGAGAGGTGTAGGATAAGTGGGAGCTGGAAACAGCGAAAGTGAAATACCACTACTTTTAACGTTATTTTACTTATTCCGTGAATCGGAGGCGGGGCGCTGCCCCTCTTTTTAGATCCAAGGCCGACTTTGGTTGGCCGATCCGGGCGGAAGACATTGTCAGGTGGGGAGTTTGGCTGGGGCGGCACATCTGTTAAAAGATAACGCAGGGGTCCTAAGATGAGCTCAACGAGAACAGAAATCTCGTGTGGAACAAAAGGGTAAAAGCTCGTTTGATTCTGATTTCCAGTACGAATACGAACCGTGAAAGCATGGCCTATCGATCCTTTAGACCTTCGGAATTTGAAGCTAGAGGTGTCATAAAAGTTACCACAGGG…	MS_peptide_87_Se	VEILCRRLK	Reverse Frame
Frameshift	3	VEI	LCRRLK	-20	Frame 1 -> Frame 2	MtrunA17_Chr7g0241661 len=1804 begin=31216864 type=mRNA end=31223002 chr=MtrunA17Chr7 gn=MtrunA17Chr7g0241661 strand=- def=putative protein	CTAATTCAATTTTGATTCACGATCAACTGCACCTAAGATAGATCTTGTCTCTATACTCATACATCTAGGGATGTATACATTATAATAGTAATTCATCATGCTTGTCATAGATTGGGATGGAAAGTACTCCATGATGAGCTTCGAAAATTTTGTGTAACTTGATAGCAGATTCAATTTCTTTAGAGATTCAAATTTCTTTTGCTCTTCCACTGTCCATGATTTTAAAGCATATTCTTCTATGTCATCAAACTTCCGACTTGAATAACCGGTATCAATCTCCGATTTTAAGCATTCTATAGCTTCACCGATGCGTTTTTTAACACAATTAACTAATTCAGGATTGTCGCACATGCATGAGTTAAGCATATCATCTCCGATACCTTTTGCATTGGTTTTACA…	MS_peptide_87_Se	VEILCRRLK	Reverse Frame
Frameshift	4	TVKA	MAYRSFRPSEFEAR	-1	Frame 2 -> Frame 1	MtrunA17_Chr5g0422321 len=747 gn=MtrunA17Chr5g0422321 strand=- begin=23918780 type=mRNA end=23919526 chr=MtrunA17Chr5 def=putative protein	CTAGTCCGACTTTGTGAAATGACTTGAGAGGTGTAGGATAAGTGGGAGCTGGAAACAGCGAAAGTGAAATACCACTACTTTTAACGTTATTTTACTTATTCCGTGAATCGGAGGCGGGGCGCTGCCCCTCTTTTTAGATCCAAGGCCGACTTTGGTTGGCCGATCCGGGCGGAAGACATTGTCAGGTGGGGAGTTTGGCTGGGGCGGCACATCTGTTAAAAGATAACGCAGGGGTCCTAAGATGAGCTCAACGAGAACAGAAATCTCGTGTGGAACAAAAGGGTAAAAGCTCGTTTGATTCTGATTTCCAGTACGAATACGAACCGTGAAAGCATGGCCTATCGATCCTTTAGACCTTCGGAATTTGAAGCTAGAGGTGTCATAAAAGTTACCACAGGG…	MS_peptide_88_B	TVKAMAYRSFRPSEFEAR	Reverse Frame
Frameshift	13	SFSWMIQMFDHVK	DDGLSCMRCLWK	+2.0	Frame 3 -> Frame 2	MtrunA17_Chr5g0430341 len=3779 end=31576338 chr=MtrunA17Chr5 type=mRNA begin=31570625 strand=+ gn=MtrunA17Chr5g0430341 def=Putative disease resistance protein	TTAGAGGTTGAAGATGTTGGAAACATGGTTTGGAAGGAATTGTACCAAAAATCATTTTTTCAAGACAGCAAAATGGATGAATATTCTGGAGACATTTCTTTCAAGATGCATGATCTTGTCCATGATCTCGCTCAATCAGTAATGGGGCCAGAATGTATGTATTTGGAGAACAAAAACATGACCAGTTTGTCAAAAAGCACACACCACATTGGTTTTGACTACAAAGACTTGTTATCCTTTGATAAGAATGCTTTCAAAAAAGTTGAATCCTTGAGAACATTGTTTCAGTTGAGTTATTATGCCAAAAAAAAACATGATAACTTCCCAACATACCTTTCTCTTCGGGTTTTATGCACATCCTTTATCCGGATGCCATCACTAGGGAGTTTAATTCATTTA…	MS_peptide_90_L	SFSWMIQMFDHVKDDGLSCMRCLWK	Forward Frame
Frameshift	14	GTPIILSTKHRGVI	LK	-2	Frame 3 -> Frame 1	MtrunA17_Chr5g0430341 len=3779 end=31576338 chr=MtrunA17Chr5 type=mRNA begin=31570625 strand=+ gn=MtrunA17Chr5g0430341 def=Putative disease resistance protein	TTAGAGGTTGAAGATGTTGGAAACATGGTTTGGAAGGAATTGTACCAAAAATCATTTTTTCAAGACAGCAAAATGGATGAATATTCTGGAGACATTTCTTTCAAGATGCATGATCTTGTCCATGATCTCGCTCAATCAGTAATGGGGCCAGAATGTATGTATTTGGAGAACAAAAACATGACCAGTTTGTCAAAAAGCACACACCACATTGGTTTTGACTACAAAGACTTGTTATCCTTTGATAAGAATGCTTTCAAAAAAGTTGAATCCTTGAGAACATTGTTTCAGTTGAGTTATTATGCCAAAAAAAAACATGATAACTTCCCAACATACCTTTCTCTTCGGGTTTTATGCACATCCTTTATCCGGATGCCATCACTAGGGAGTTTAATTCATTTA…	MS_peptide_91_W	GTPIILSTKHRGVILK	Forward Frame
Frameshift	16	SSKLESDVVFAKEDME	SLLR	+1.0	Frame 2 -> Frame 3	MtrunA17_Chr5g0431421 len=1685 end=32295973 chr=MtrunA17Chr5 type=mRNA begin=32294017 strand=+ gn=MtrunA17Chr5g0431421 def=Putative 7-deoxyloganetin glucosyltransferase	GGCAATGAATTTCTCCGGCGACGACATGTGCCACGTTGTGGCGATGCCATTTCCAGGAAGAGGACACATCAACCCCATGCTAAGCTTATGCAAATTCCTAATCTCACGAAAACCCAACAACATTCTTATCACCTTTGTAGTCACTGAAGAATGGCTCACTTTTATTAACGCCGATCCGAAACCAGAAGCCATCCGTTTCACAACCATTCCCAACGTGGTTCCACCGGAGCGCGAGAAAACATTAGATAGTTTTCATCGGTTTTATGAAGCTGCCATGACGAAGATGGAAGCGCCTTTTGAGAGGCTTCTTGATCAGCTTGAGTTGCCGGTGAATGTGATCATTGGTGACATTGAGCTGCGGTGGCCTGTTGATGTTGGTAGTCGGAGGAATATTCCGGT…	MS_peptide_92_RSt	SSKLESDVVFAKEDMESLLR	Forward Frame
Frameshift	16	SSKLESDVVFAKEDME	SLLR	+1.0	Frame 2 -> Frame 3	MtrunA17_Chr5g0431401 len=1390 gn=MtrunA17Chr5g0431401 strand=+ type=mRNA begin=32287949 chr=MtrunA17Chr5 end=32292514 def=Putative cyanohydrin beta-glucosyltransferase	GGCAATGAATTTCTCCGGCGACGACATGTGCCACGTTATGGCGATGCCATTTCCAGGAAGAGGACACATCAACCCCATGCTAAGCTTATGCAAATTCCTAATCTCACGAAAACCCAACAACATTCTTATCACTTTTGTAGTCACTGAAGAATGGCTTGGCTTTATCGGCAATGATCCAAAGCCGGAATCCATCCGCTTCGCCACCATACCCAACGTGGCTCCACCGGAGCAGGAGAAAACTATAGATAATTTTCATCTGTTTTATGAAGCTGCCATGACGAAGATGGAAGCGCCGTTTGAACAGCTTCTTGATCAACTTGAGTTGCCGGTGAATGTGATTGTTGGTGATGTTGAACTGCGGTGGCCTGTTGACGTTGGTAATCGGAGGAATATTCCGGT…	MS_peptide_92_RSt	SSKLESDVVFAKEDMESLLR	Forward Frame
Frameshift	14	IEMNCLSGRVIKQI	K	-5	Frame 2 -> Frame 3	MtrunA17_Chr5g0435191 len=1032 end=35321550 chr=MtrunA17Chr5 type=mRNA begin=35320216 strand=- gn=MtrunA17Chr5g0435191 def=hypothetical protein	TTATTCACTTATTCATACAATAATTACTAACCATCTATAAATTAATTACTACTTCCCTACCCAATCCATTGCATTCTTCATTCAGTCTTCCTCCCTCCCTCCCTCATATATTTACTCTCCTCTACTTTTTATTTCTTTCTCCTTCCATAATCACTTGTTTATCTTTTATTTTCTACCTCTTGTTTTCATATCCTCGTCCTTAATTAACTCTATTAATATCTAGTTCTTTCTTTGTTAAGTTTTGGATCATTCTACTAAGGAAATTATCAAAACATGATATTTACAATTACAGTTATGGTTCAACTCATTTTATTATACTCAAATATAGTTCAGTTTATATTCTACTAAAATAATCAGAATTGTTGTTCCCACATTTAATAAGGTTGTGCCACACCAGTA…	MS_peptide_93_Se	IEMNCLSGRVIKQIK	Forward Frame
Frameshift	14	IEMNCLSGRVIKQI	K	-1	Frame 2 -> Frame 1	MtrunA17_Chr5g0435191 len=1032 end=35321550 chr=MtrunA17Chr5 type=mRNA begin=35320216 strand=- gn=MtrunA17Chr5g0435191 def=hypothetical protein	TTATTCACTTATTCATACAATAATTACTAACCATCTATAAATTAATTACTACTTCCCTACCCAATCCATTGCATTCTTCATTCAGTCTTCCTCCCTCCCTCCCTCATATATTTACTCTCCTCTACTTTTTATTTCTTTCTCCTTCCATAATCACTTGTTTATCTTTTATTTTCTACCTCTTGTTTTCATATCCTCGTCCTTAATTAACTCTATTAATATCTAGTTCTTTCTTTGTTAAGTTTTGGATCATTCTACTAAGGAAATTATCAAAACATGATATTTACAATTACAGTTATGGTTCAACTCATTTTATTATACTCAAATATAGTTCAGTTTATATTCTACTAAAATAATCAGAATTGTTGTTCCCACATTTAATAAGGTTGTGCCACACCAGTA…	MS_peptide_93_Se	IEMNCLSGRVIKQIK	Forward Frame
Frameshift	14	IEMNCLSGRVIKQI	K	+26.0	Frame 2 -> Frame 1	MtrunA17_Chr5g0435191 len=1032 end=35321550 chr=MtrunA17Chr5 type=mRNA begin=35320216 strand=- gn=MtrunA17Chr5g0435191 def=hypothetical protein	TTATTCACTTATTCATACAATAATTACTAACCATCTATAAATTAATTACTACTTCCCTACCCAATCCATTGCATTCTTCATTCAGTCTTCCTCCCTCCCTCCCTCATATATTTACTCTCCTCTACTTTTTATTTCTTTCTCCTTCCATAATCACTTGTTTATCTTTTATTTTCTACCTCTTGTTTTCATATCCTCGTCCTTAATTAACTCTATTAATATCTAGTTCTTTCTTTGTTAAGTTTTGGATCATTCTACTAAGGAAATTATCAAAACATGATATTTACAATTACAGTTATGGTTCAACTCATTTTATTATACTCAAATATAGTTCAGTTTATATTCTACTAAAATAATCAGAATTGTTGTTCCCACATTTAATAAGGTTGTGCCACACCAGTA…	MS_peptide_93_Se	IEMNCLSGRVIKQIK	Forward Frame
Frameshift	19	ILDELGNEMDSTSNRLDFV	KK	+1.0	Frame 3 -> Frame 1	MtrunA17_Chr5g0444231 len=1258 end=41743361 chr=MtrunA17Chr5 begin=41738440 type=mRNA strand=- gn=MtrunA17Chr5g0444231 def=Putative target SNARE coiled-coil domain, syntaxin 6	CTTGCCAAACACCAAAAAACTCCCATACTTTCTTTTCTTTTCACTTGCTTGCTAACTTTCTTCTCAACCAAACAAAGCTTAGTGTTCGTTCCTTCCTCCATTTCTTCATCAATTTCGTGTCTTTACCATTCAAATCCCAATTCCAGATTCTGAGGAAAAAAATGCCCTCAGCTCAAGATCCATTTTACGTTGTCAAAGAAGATATTCAAGATTCTATTGATAGGTTGCAATCTAATTTTCACCAATGGGAGAACACTTCTGATACTGGTGAGCATTTGAACCTTTCAAAGGAAGTTCTTGCTGCTTGTGGAAGTATTGAGTGGCAGGTGGATGAATTGGACAAAGCAATTTCTGTAGCATCTAGAGATCCTTCTTGGTATGGCATTGATGAAGTGGAGA…	MS_peptide_94_F	ILDELGNEMDSTSNRLDFVKK	Forward Frame
Frameshift	19	ILDELGNEMDSTSNRLDFV	KK	+2.0	Frame 3 -> Frame 2	MtrunA17_Chr5g0444231 len=1258 end=41743361 chr=MtrunA17Chr5 begin=41738440 type=mRNA strand=- gn=MtrunA17Chr5g0444231 def=Putative target SNARE coiled-coil domain, syntaxin 6	CTTGCCAAACACCAAAAAACTCCCATACTTTCTTTTCTTTTCACTTGCTTGCTAACTTTCTTCTCAACCAAACAAAGCTTAGTGTTCGTTCCTTCCTCCATTTCTTCATCAATTTCGTGTCTTTACCATTCAAATCCCAATTCCAGATTCTGAGGAAAAAAATGCCCTCAGCTCAAGATCCATTTTACGTTGTCAAAGAAGATATTCAAGATTCTATTGATAGGTTGCAATCTAATTTTCACCAATGGGAGAACACTTCTGATACTGGTGAGCATTTGAACCTTTCAAAGGAAGTTCTTGCTGCTTGTGGAAGTATTGAGTGGCAGGTGGATGAATTGGACAAAGCAATTTCTGTAGCATCTAGAGATCCTTCTTGGTATGGCATTGATGAAGTGGAGA…	MS_peptide_94_F	ILDELGNEMDSTSNRLDFVKK	Forward Frame
Frameshift	26	KECHCMLFLTPDNDFAGDEQTITLDE	KL	-2	Frame 1 -> Frame 2	MtrunA17_Chr6g0451601 len=870 strand=- gn=MtrunA17Chr6g0451601,FTRC|MtrunA17Chr6g0451601 end=2156878 chr=MtrunA17Chr6 type=mRNA begin=2151274 def=Putative ferredoxin:thioredoxin reductase	CCATAAATAAAACACATCACAAAATTGTATCTTTTGGTTTTTTCCAACAAAACTTGATAACCACAGAAACACCATTTTCCCATTTCATAGCAGAAAACGAATTTACCAGCAATGACCTCTCAAGCTTCAACCTTCGCCGTCTCCGTTTCCTCCGCCCCTTCCCCTCTCCGTCGCCGTCGCACCTTCCCCGTTGTTCGAGCTCAATTGGAACCATCTGATAAATCAGTTGAAATTATGCGGAAGTTCTCAGAGCAATATGCCCGTAAATCAGGAACGTTCTTTTGTTCGGACAAAGGAGTAACTGCTGTTGTTATCAAGGGTCTGGCTGACCATAAAGATTCATTGGGTGCACCACTCTGCCCTTGCCGGCATTACGACGATAAAGCTGCTGAGGCTGCG…	MS_peptide_95_F	KECHCMLFLTPDNDFAGDEQTITLDEKL	Forward Frame
Frameshift	21	YCDDAGNPTETYPFNVNGSPL	RSSSYLFSR	-1	Frame 1 -> Frame 3	MtrunA17_Chr8g0388861 len=6404 end=46525589 chr=MtrunA17Chr8 begin=46515462 type=mRNA strand=- gn=MtrunA17Chr8g0388861 def=Putative phosphoribosylformylglycinamidine synthase	AGCATCTACAAAAGAAGGGTTTACACTTGCACACATACAAAAAATTCAAAAACCAAACACACCGGTTCGGGTATCAATAAAACCCGACCCGACCCGGAAATTGTTATGAAGCGCCAATTTCTTTAATTCTAGTAGTAACAACACTGTCACAGACTCGCCGCCGCATCCCATCGCTCCTCACTCGTGTCCCCTACGCCGTCTAAGTCTAAGAAAATCACTGTGCAACCATCATCTCTGTTACTCTGCACCCACCCTTAGTTCAAAAGAGCTTCCCAATACTTGATCGAGTATATGGCAGCTGCTGGAGAAGTTGGGGTATCTGAATTCCTTCAGGGTACATGCAGACAAACATTGTTTTTGCTAAAAAAACCTCAGAAATCTACAAGTCAATTGCTTTGG…	MS_peptide_96_F	YCDDAGNPTETYPFNVNGSPLRSSSYLFSR	Forward Frame
Frameshift	21	YCDDAGNPTETYPFNVNGSPL	RSSSYLFSR	-1	Frame 1 -> Frame 3	MtrunA17_Chr6g0452781 len=5917 end=3117988 chr=MtrunA17Chr6 type=mRNA begin=3111620 strand=+ gn=MtrunA17Chr6g0452781 def=Putative phosphoribosylformylglycinamidine synthase	ATGAAGAGTGAAGCTGCGCATATGTGTGTGTATTCACTCAAAAAAAAAAAAAAAAAAACCAGAATCGCAAACCTGAAGAAAGAGAGTGAAGCAAGAAACGGCAACACCAGAATCGCAAATCGCAAGCAGGAAGAGAAAAAATCACTGTGCAAGTGCAACCATCATCTCTGTTACTCTACTCTGCACCCACCCTTAGTTCAAAAGCTTCCCAATACTTTGATCGAGTATATGGCAGCTGCTGGAGAAATTGGGGTATCTGAATTCCTTCAGGGTACATGCAGACAAACATTGTTTTTTCTAAAGAAACCTCATAAACCTACAAGTCAATTGCTTTGGGGTACCCTTTGTAACAGGGGTCGTGTTTCAAGTTCATCTCGAAAATCGTTGAGTTTGAGATGT…	MS_peptide_96_F	YCDDAGNPTETYPFNVNGSPLRSSSYLFSR	Forward Frame
Frameshift	2	DA	LSISQKRIP	-2	Frame 3 -> Frame 1	MtrunA17_Chr6g0457351 len=2114 gn=MtrunA17Chr6g0457351 strand=- type=mRNA begin=7087093 end=7089206 chr=MtrunA17Chr6 def=Putative NADH:ubiquinone reductase (H(+)-translocating)	TTTTTTTTGACGATACTGACGAATGGAAGAATGAATCTGATGAGCTCCAGTCTGGACTCTCATTGGTCAAACAGGCGCAACGGGCCAAGAGATAATAAAAGGACACCAGAAGAGCAAGAAAAAGAGCTGTATGATAAGAGTCCTTATCCTACCCACCCAATTTATTTAGTTTATGGGAGTAGCAAGAACAGCTCCATTTAATTTAAATTAAATTTATTTAAAAGGTTAGCCGCGTACCAAAGAGCTCGATCAGCTATTCTATTTTTCAGTCCGGTTGACGCCGGAAGAAAAAAAAGAGCATAAAGGTTTTTCGAAGGCTTCAAGCCCTGTTTCAGCTGAGAGCATTGATTCCCCTGGCACCTCTCTTCCACAGCTTGGCACGTTTAAAGAAGGTGCCTA…	MS_peptide_97_RoD	DALSISQKRIP	Forward Frame
Frameshift	14	TTVHQDTMMDVTGQ	WKLPLFGATDSSQVLK	+2.0	Frame 3 -> Frame 2	MtrunA17_Chr6g0457461 len=946 begin=7190490 type=mRNA end=7192138 chr=MtrunA17Chr6 gn=MtrunA17Chr6g0457461,RBCS-1|MtrunA17Chr6g0457461 strand=+ def=Putative ribulose-bisphosphate carboxylase	TTATGTAATATCCATAATTATTCAATCCAACGGTCCAAAATTTACAGCCACCAATCCTTTCAATTCCATACCATTAGATAAGTAACATCCAAATTTTACTATTATATATAGCAAGTTTGAGTTGAAGCAATAAGCAGTAGAAGCAAAAGTTGAGTACTTGGTGAACTAAGAAGGAGTAGGAAAAATGGCTTTGATCTCCTCCGCCGCTGTCACCACCGTTAACCGCGTCTCCGCTAACTTGGTTGCTCCATTCACCGGTCTCAAATCCTCAGCTGGTTTCCCAGTGACCAAGAAGACCAACAATGACATTACCTCCATCACAAGCAATGGTGGAAGAGTGAACTGTATGCAGGTTTGGCCACCAATTGGCAAGAAGAAGTTTGAAACACTTTCATACCT…	MS_peptide_98_B	TTVHQDTMMDVTGQWKLPLFGATDSSQVLK	Forward Frame
Frameshift	14	TTVHQDTMMDVTGQ	WKLPLFGATDSSQVLK	+2.0	Frame 1 -> Frame 3	MtrunA17_Chr6g0457471 len=1155 gn=MtrunA17Chr6g0457471 strand=+ begin=7193324 type=mRNA chr=MtrunA17Chr6 end=7195178 def=Putative ribulose-bisphosphate carboxylase	GTGTAGAGCTACCAAGTACATAATTTTTTCAGAATTTCCAAAATCCAAAGGTATATAGACAAGAATCTTAATATCAACATGATTCACTTGATTATTTTTTGCTAGTAACTTGCTGTATATAGTCATGGATTTCCCATTGGTAAATTACATTTAACCGTTATGAGGTATGATTAATTATAGGTAACCTTATAGATTGCATCAATATTTAGAGTGGACCCTTTAGATAGGTACTTTTGTGAACAAGGTTACTCAAAGATAAAGAAATAGATAAGAAGTTTCACCTCCTCTACTCAAACTATACAACATCACACATTTTTTAATACATGAATAGTCATATATGTATTTCACCATTGGATATATAGCAAGTTTGAGCTGAAGCATCCATCAATCAGTAGAAGC…	MS_peptide_98_B	TTVHQDTMMDVTGQWKLPLFGATDSSQVLK	Forward Frame
Frameshift	11	GWVPCLEFELE	RK	-2	Frame 3 -> Frame 1	MtrunA17_Chr6g0457471 len=1155 gn=MtrunA17Chr6g0457471 strand=+ begin=7193324 type=mRNA chr=MtrunA17Chr6 end=7195178 def=Putative ribulose-bisphosphate carboxylase	GTGTAGAGCTACCAAGTACATAATTTTTTCAGAATTTCCAAAATCCAAAGGTATATAGACAAGAATCTTAATATCAACATGATTCACTTGATTATTTTTTGCTAGTAACTTGCTGTATATAGTCATGGATTTCCCATTGGTAAATTACATTTAACCGTTATGAGGTATGATTAATTATAGGTAACCTTATAGATTGCATCAATATTTAGAGTGGACCCTTTAGATAGGTACTTTTGTGAACAAGGTTACTCAAAGATAAAGAAATAGATAAGAAGTTTCACCTCCTCTACTCAAACTATACAACATCACACATTTTTTAATACATGAATAGTCATATATGTATTTCACCATTGGATATATAGCAAGTTTGAGCTGAAGCATCCATCAATCAGTAGAAGC…	MS_peptide_99_BSeW	GWVPCLEFELERK	Forward Frame
Frameshift	11	GWVPCLEFELE	RK	-2	Frame 2 -> Frame 3	MtrunA17_Chr6g0457461 len=946 begin=7190490 type=mRNA end=7192138 chr=MtrunA17Chr6 gn=MtrunA17Chr6g0457461,RBCS-1|MtrunA17Chr6g0457461 strand=+ def=Putative ribulose-bisphosphate carboxylase	TTATGTAATATCCATAATTATTCAATCCAACGGTCCAAAATTTACAGCCACCAATCCTTTCAATTCCATACCATTAGATAAGTAACATCCAAATTTTACTATTATATATAGCAAGTTTGAGTTGAAGCAATAAGCAGTAGAAGCAAAAGTTGAGTACTTGGTGAACTAAGAAGGAGTAGGAAAAATGGCTTTGATCTCCTCCGCCGCTGTCACCACCGTTAACCGCGTCTCCGCTAACTTGGTTGCTCCATTCACCGGTCTCAAATCCTCAGCTGGTTTCCCAGTGACCAAGAAGACCAACAATGACATTACCTCCATCACAAGCAATGGTGGAAGAGTGAACTGTATGCAGGTTTGGCCACCAATTGGCAAGAAGAAGTTTGAAACACTTTCATACCT…	MS_peptide_99_BSeW	GWVPCLEFELERK	Forward Frame
Frameshift	12	GWVPCLEFELEK	K	-2	Frame 2 -> Frame 3	MtrunA17_Chr6g0457461 len=946 begin=7190490 type=mRNA end=7192138 chr=MtrunA17Chr6 gn=MtrunA17Chr6g0457461,RBCS-1|MtrunA17Chr6g0457461 strand=+ def=Putative ribulose-bisphosphate carboxylase	TTATGTAATATCCATAATTATTCAATCCAACGGTCCAAAATTTACAGCCACCAATCCTTTCAATTCCATACCATTAGATAAGTAACATCCAAATTTTACTATTATATATAGCAAGTTTGAGTTGAAGCAATAAGCAGTAGAAGCAAAAGTTGAGTACTTGGTGAACTAAGAAGGAGTAGGAAAAATGGCTTTGATCTCCTCCGCCGCTGTCACCACCGTTAACCGCGTCTCCGCTAACTTGGTTGCTCCATTCACCGGTCTCAAATCCTCAGCTGGTTTCCCAGTGACCAAGAAGACCAACAATGACATTACCTCCATCACAAGCAATGGTGGAAGAGTGAACTGTATGCAGGTTTGGCCACCAATTGGCAAGAAGAAGTTTGAAACACTTTCATACCT…	MS_peptide_100_BWPCPD	GWVPCLEFELEKK	Forward Frame
Frameshift	12	GWVPCLEFELEK	K	-2	Frame 3 -> Frame 1	MtrunA17_Chr6g0457471 len=1155 gn=MtrunA17Chr6g0457471 strand=+ begin=7193324 type=mRNA chr=MtrunA17Chr6 end=7195178 def=Putative ribulose-bisphosphate carboxylase	GTGTAGAGCTACCAAGTACATAATTTTTTCAGAATTTCCAAAATCCAAAGGTATATAGACAAGAATCTTAATATCAACATGATTCACTTGATTATTTTTTGCTAGTAACTTGCTGTATATAGTCATGGATTTCCCATTGGTAAATTACATTTAACCGTTATGAGGTATGATTAATTATAGGTAACCTTATAGATTGCATCAATATTTAGAGTGGACCCTTTAGATAGGTACTTTTGTGAACAAGGTTACTCAAAGATAAAGAAATAGATAAGAAGTTTCACCTCCTCTACTCAAACTATACAACATCACACATTTTTTAATACATGAATAGTCATATATGTATTTCACCATTGGATATATAGCAAGTTTGAGCTGAAGCATCCATCAATCAGTAGAAGC…	MS_peptide_100_BWPCPD	GWVPCLEFELEKK	Forward Frame
Frameshift	1	W	GYAPVLDCHTSHIAVK	+13.0	Frame 3 -> Frame 1	MtrunA17_Chr1g0200091 len=1822 type=mRNA begin=46720430 end=46723263 chr=MtrunA17Chr1 gn=MtrunA17Chr1g0200091 strand=+ def=Putative protein-synthesizing GTPase	TTATATATAAACCCTACTACCGTTCGTTCCTCTCTACAAACTCTCACAATTCTCATTCCTTGCTAGGGTTTCAGCAGCGCAGCGCAGCCTTTTCTCCTTCGTCTCAAGATCTTTTTTGTGCTTTTAAGCTTTTAAGTCCAAATGGGTAAGGAAAAGGTTCACATCAACATCGTTGTCATTGGCCATGTCGACTCTGGCAAGTCAACCACCACTGGTCACTTAATCTACAAACTTGGAGGTATTGACAAGCGTGTCATTGAGAGGTTTGAGAAAGAAGCTGCTGAGATGAACAAGCGTTCATTCAAGTATGCCTGGGTGCTCGACAAGCTCAAGGCTGAACGTGAAAGAGGTATCACCATTGACATTGCTCTCTGGAAGTTTGAGACAACCAAGTACTAC…	MS_peptide_101_N10N14Se	WGYAPVLDCHTSHIAVK	Forward Frame
Frameshift	1	W	GYAPVLDCHTSHIAVK	-2	Frame 3 -> Frame 1	MtrunA17_Chr1g0200121 len=3045 begin=46733049 type=mRNA end=46739733 chr=MtrunA17Chr1 gn=MtrunA17Chr1g0200121 strand=- def=Putative protein-synthesizing GTPase	ATCTTTGTGTTTTTCAGCTTTTAAGGACTAATGGGTAAGGAAAAGGTTCACATCAACATTGTGGTCATTGGCCATGTTGACTCTGGGAAATCAACCACAACTGGTCACTTGATCTACAAGCTTGGAGGTATTGACAAGCGTGTCATAGAGAGGTTTGAGAAAGAAGCTGCTGAGATGAACAAGCGTTCATTCAAGTATGCCTGGGTCCTTGACAAGCTCAAGGCTGAACGTGAAAGAGGTATCACCATTGACATTGCTCTCTGGAAGTTTGAGACAACCAAGTACTACTGCACTGTCATCGATGCCCCCGGACACAGGGATTTCATTAAGAACATGATCACCGGAACATCCCAAGCTGATTGTGCCGTTCTCATCATTGATTCCACTACTGGTGGTTTT…	MS_peptide_101_N10N14Se	WGYAPVLDCHTSHIAVK	Forward Frame
Frameshift	1	W	GYAPVLDCHTSHIAVK	+4.0	Frame 3 -> Frame 1	MtrunA17_Chr1g0200121 len=3045 begin=46733049 type=mRNA end=46739733 chr=MtrunA17Chr1 gn=MtrunA17Chr1g0200121 strand=- def=Putative protein-synthesizing GTPase	ATCTTTGTGTTTTTCAGCTTTTAAGGACTAATGGGTAAGGAAAAGGTTCACATCAACATTGTGGTCATTGGCCATGTTGACTCTGGGAAATCAACCACAACTGGTCACTTGATCTACAAGCTTGGAGGTATTGACAAGCGTGTCATAGAGAGGTTTGAGAAAGAAGCTGCTGAGATGAACAAGCGTTCATTCAAGTATGCCTGGGTCCTTGACAAGCTCAAGGCTGAACGTGAAAGAGGTATCACCATTGACATTGCTCTCTGGAAGTTTGAGACAACCAAGTACTACTGCACTGTCATCGATGCCCCCGGACACAGGGATTTCATTAAGAACATGATCACCGGAACATCCCAAGCTGATTGTGCCGTTCTCATCATTGATTCCACTACTGGTGGTTTT…	MS_peptide_101_N10N14Se	WGYAPVLDCHTSHIAVK	Forward Frame
Frameshift	1	W	GYAPVLDCHTSHIAVK	+13.0	Frame 3 -> Frame 1	MtrunA17_Chr1g0200121 len=3045 begin=46733049 type=mRNA end=46739733 chr=MtrunA17Chr1 gn=MtrunA17Chr1g0200121 strand=- def=Putative protein-synthesizing GTPase	ATCTTTGTGTTTTTCAGCTTTTAAGGACTAATGGGTAAGGAAAAGGTTCACATCAACATTGTGGTCATTGGCCATGTTGACTCTGGGAAATCAACCACAACTGGTCACTTGATCTACAAGCTTGGAGGTATTGACAAGCGTGTCATAGAGAGGTTTGAGAAAGAAGCTGCTGAGATGAACAAGCGTTCATTCAAGTATGCCTGGGTCCTTGACAAGCTCAAGGCTGAACGTGAAAGAGGTATCACCATTGACATTGCTCTCTGGAAGTTTGAGACAACCAAGTACTACTGCACTGTCATCGATGCCCCCGGACACAGGGATTTCATTAAGAACATGATCACCGGAACATCCCAAGCTGATTGTGCCGTTCTCATCATTGATTCCACTACTGGTGGTTTT…	MS_peptide_101_N10N14Se	WGYAPVLDCHTSHIAVK	Forward Frame
Frameshift	1	W	GYAPVLDCHTSHIAVK	-2	Frame 3 -> Frame 1	MtrunA17_Chr4g0005781 len=2244 end=4497346 chr=MtrunA17Chr4 begin=4493973 type=mRNA strand=- gn=MtrunA17Chr4g0005781 def=Putative protein-synthesizing GTPase	TTGAAGAATATTGTATCTTCCATTAAAGCACTCTCTTGATCATTTTTTGAGGTCAAATCCACTTGGTTAAGTAACCTAAAGTATAGACAGAACCCTAAAACGCTCCTTTTCTACAATTGTCGTGCCGCCCAAGGAAATAACGCTAGTCCACATGATTCATTGGAATTAAATTAGGTCAAAAGAGGGCAATTCCGTCAAAATCGAAAAAACCGCACTAATATATAAACCCTTCACTTTGTAACCCTGTTTACTCTTACTCCACTCTCATTCTCTTCCTTGCTGCTAGGGTTTTAGCGCATCCTTCAAAGAACTTTTTGTGGTTTTAAACTTTTAAGGACAATGGGTAAGGAAAAGGTTCACATTAACATTGTTGTCATTGGCCATGTCGACTCTGGGAAG…	MS_peptide_101_N10N14Se	WGYAPVLDCHTSHIAVK	Forward Frame
Frameshift	1	W	GYAPVLDCHTSHIAVK	-2	Frame 3 -> Frame 1	MtrunA17_Chr1g0200091 len=1822 type=mRNA begin=46720430 end=46723263 chr=MtrunA17Chr1 gn=MtrunA17Chr1g0200091 strand=+ def=Putative protein-synthesizing GTPase	TTATATATAAACCCTACTACCGTTCGTTCCTCTCTACAAACTCTCACAATTCTCATTCCTTGCTAGGGTTTCAGCAGCGCAGCGCAGCCTTTTCTCCTTCGTCTCAAGATCTTTTTTGTGCTTTTAAGCTTTTAAGTCCAAATGGGTAAGGAAAAGGTTCACATCAACATCGTTGTCATTGGCCATGTCGACTCTGGCAAGTCAACCACCACTGGTCACTTAATCTACAAACTTGGAGGTATTGACAAGCGTGTCATTGAGAGGTTTGAGAAAGAAGCTGCTGAGATGAACAAGCGTTCATTCAAGTATGCCTGGGTGCTCGACAAGCTCAAGGCTGAACGTGAAAGAGGTATCACCATTGACATTGCTCTCTGGAAGTTTGAGACAACCAAGTACTAC…	MS_peptide_101_N10N14Se	WGYAPVLDCHTSHIAVK	Forward Frame
Frameshift	1	W	GYAPVLDCHTSHIAVK	+4.0	Frame 3 -> Frame 1	MtrunA17_Chr4g0005781 len=2244 end=4497346 chr=MtrunA17Chr4 begin=4493973 type=mRNA strand=- gn=MtrunA17Chr4g0005781 def=Putative protein-synthesizing GTPase	TTGAAGAATATTGTATCTTCCATTAAAGCACTCTCTTGATCATTTTTTGAGGTCAAATCCACTTGGTTAAGTAACCTAAAGTATAGACAGAACCCTAAAACGCTCCTTTTCTACAATTGTCGTGCCGCCCAAGGAAATAACGCTAGTCCACATGATTCATTGGAATTAAATTAGGTCAAAAGAGGGCAATTCCGTCAAAATCGAAAAAACCGCACTAATATATAAACCCTTCACTTTGTAACCCTGTTTACTCTTACTCCACTCTCATTCTCTTCCTTGCTGCTAGGGTTTTAGCGCATCCTTCAAAGAACTTTTTGTGGTTTTAAACTTTTAAGGACAATGGGTAAGGAAAAGGTTCACATTAACATTGTTGTCATTGGCCATGTCGACTCTGGGAAG…	MS_peptide_101_N10N14Se	WGYAPVLDCHTSHIAVK	Forward Frame
Frameshift	1	W	GYAPVLDCHTSHIAVK	+4.0	Frame 3 -> Frame 1	MtrunA17_Chr1g0200091 len=1822 type=mRNA begin=46720430 end=46723263 chr=MtrunA17Chr1 gn=MtrunA17Chr1g0200091 strand=+ def=Putative protein-synthesizing GTPase	TTATATATAAACCCTACTACCGTTCGTTCCTCTCTACAAACTCTCACAATTCTCATTCCTTGCTAGGGTTTCAGCAGCGCAGCGCAGCCTTTTCTCCTTCGTCTCAAGATCTTTTTTGTGCTTTTAAGCTTTTAAGTCCAAATGGGTAAGGAAAAGGTTCACATCAACATCGTTGTCATTGGCCATGTCGACTCTGGCAAGTCAACCACCACTGGTCACTTAATCTACAAACTTGGAGGTATTGACAAGCGTGTCATTGAGAGGTTTGAGAAAGAAGCTGCTGAGATGAACAAGCGTTCATTCAAGTATGCCTGGGTGCTCGACAAGCTCAAGGCTGAACGTGAAAGAGGTATCACCATTGACATTGCTCTCTGGAAGTTTGAGACAACCAAGTACTAC…	MS_peptide_101_N10N14Se	WGYAPVLDCHTSHIAVK	Forward Frame
Frameshift	1	W	GYAPVLDCHTSHIAVK	+13.0	Frame 1 -> Frame 2	MtrunA17_Chr6g0458091 len=2527 gn=MtEF1 strand=+ begin=7693138 type=mRNA end=7696759 chr=MtrunA17Chr6 def=ELONGATION FACTOR1 (for Q-RT-PCR normalization)	CCTTAACCTAACCTTCTTTCTTATTCCATCCTTACCTAAAAAACTCACAAAAGCATATTCCATCCGCCACTCTCCAACGTTCACATTAGGGTATTTTCGGAAATCCAAAATTCAGCAAGGACACTTTTGGAACATAAAAATATCTGAGACCCTATAAAAACATTGTAACCCTAGGTTTTTTCATTCTCACTCATTTCTTTCACTCTCAAATATCACTCCGTCTCTCTCTGCGGCTGAGAGTTCCCAACCCTAGATTTCGATTCAGCTGAGTTAAGACAACATGGGAAAAGAAAAGATTCATATCAACATTGTTGTCATTGGACATGTCGACTCTGGAAAATCAACAACAACTGGTCACTTGATCTACAAGCTAGGAGGTATTGACAAGCGTGTGATCGA…	MS_peptide_101_N10N14Se	WGYAPVLDCHTSHIAVK	Forward Frame
Frameshift	1	W	GYAPVLDCHTSHIAVK	+13.0	Frame 3 -> Frame 1	MtrunA17_Chr4g0005781 len=2244 end=4497346 chr=MtrunA17Chr4 begin=4493973 type=mRNA strand=- gn=MtrunA17Chr4g0005781 def=Putative protein-synthesizing GTPase	TTGAAGAATATTGTATCTTCCATTAAAGCACTCTCTTGATCATTTTTTGAGGTCAAATCCACTTGGTTAAGTAACCTAAAGTATAGACAGAACCCTAAAACGCTCCTTTTCTACAATTGTCGTGCCGCCCAAGGAAATAACGCTAGTCCACATGATTCATTGGAATTAAATTAGGTCAAAAGAGGGCAATTCCGTCAAAATCGAAAAAACCGCACTAATATATAAACCCTTCACTTTGTAACCCTGTTTACTCTTACTCCACTCTCATTCTCTTCCTTGCTGCTAGGGTTTTAGCGCATCCTTCAAAGAACTTTTTGTGGTTTTAAACTTTTAAGGACAATGGGTAAGGAAAAGGTTCACATTAACATTGTTGTCATTGGCCATGTCGACTCTGGGAAG…	MS_peptide_101_N10N14Se	WGYAPVLDCHTSHIAVK	Forward Frame
Frameshift	1	W	GYAPVLDCHTSHIAVK	-2	Frame 1 -> Frame 2	MtrunA17_Chr6g0458091 len=2527 gn=MtEF1 strand=+ begin=7693138 type=mRNA end=7696759 chr=MtrunA17Chr6 def=ELONGATION FACTOR1 (for Q-RT-PCR normalization)	CCTTAACCTAACCTTCTTTCTTATTCCATCCTTACCTAAAAAACTCACAAAAGCATATTCCATCCGCCACTCTCCAACGTTCACATTAGGGTATTTTCGGAAATCCAAAATTCAGCAAGGACACTTTTGGAACATAAAAATATCTGAGACCCTATAAAAACATTGTAACCCTAGGTTTTTTCATTCTCACTCATTTCTTTCACTCTCAAATATCACTCCGTCTCTCTCTGCGGCTGAGAGTTCCCAACCCTAGATTTCGATTCAGCTGAGTTAAGACAACATGGGAAAAGAAAAGATTCATATCAACATTGTTGTCATTGGACATGTCGACTCTGGAAAATCAACAACAACTGGTCACTTGATCTACAAGCTAGGAGGTATTGACAAGCGTGTGATCGA…	MS_peptide_101_N10N14Se	WGYAPVLDCHTSHIAVK	Forward Frame
Frameshift	1	W	GYAPVLDCHTSHIAVK	+13.0	Frame 3 -> Frame 1	MtrunA17_Chr6g0458111 len=2279 gn=MtrunA17Chr6g0458111 strand=+ begin=7702323 type=mRNA end=7706242 chr=MtrunA17Chr6 def=Putative protein-synthesizing GTPase	CCCATGTGATCAATTTCACAAACCTAAAACAAATCCAAGGGTACTTTCGGAATATGAAACTATCTAGGTCACTATAAAATTCTTACAACCCTAATTTCTTCATTCTCTCACACTTCACTTGTTCCTTTATCACTCAGTCTCTCTCTGCGGCTGAGGATCCGAACGAGTAACAACCTTACATTTCGTTTCAGCTGAGTTTAAGACATCATGGGAAAAGAAAAGATTCATATCAACATTGTCGTCATTGGACATGTCGACTCTGGAAAATCAACAACAACTGGTCACTTGATCTACAAGCTAGGAGGTATTGACAAGCGTGTGATCGAGAGATTTGAGAAGGAAGCTGCTGAGATGAACAAGCGTTCATTCAAGTATGCATGGGTTCTTGACAAACTTAAG…	MS_peptide_101_N10N14Se	WGYAPVLDCHTSHIAVK	Forward Frame
Frameshift	1	W	GYAPVLDCHTSHIAVK	+4.0	Frame 1 -> Frame 2	MtrunA17_Chr6g0458091 len=2527 gn=MtEF1 strand=+ begin=7693138 type=mRNA end=7696759 chr=MtrunA17Chr6 def=ELONGATION FACTOR1 (for Q-RT-PCR normalization)	CCTTAACCTAACCTTCTTTCTTATTCCATCCTTACCTAAAAAACTCACAAAAGCATATTCCATCCGCCACTCTCCAACGTTCACATTAGGGTATTTTCGGAAATCCAAAATTCAGCAAGGACACTTTTGGAACATAAAAATATCTGAGACCCTATAAAAACATTGTAACCCTAGGTTTTTTCATTCTCACTCATTTCTTTCACTCTCAAATATCACTCCGTCTCTCTCTGCGGCTGAGAGTTCCCAACCCTAGATTTCGATTCAGCTGAGTTAAGACAACATGGGAAAAGAAAAGATTCATATCAACATTGTTGTCATTGGACATGTCGACTCTGGAAAATCAACAACAACTGGTCACTTGATCTACAAGCTAGGAGGTATTGACAAGCGTGTGATCGA…	MS_peptide_101_N10N14Se	WGYAPVLDCHTSHIAVK	Forward Frame
Frameshift	1	W	GYAPVLDCHTSHIAVK	+4.0	Frame 3 -> Frame 1	MtrunA17_Chr6g0458111 len=2279 gn=MtrunA17Chr6g0458111 strand=+ begin=7702323 type=mRNA end=7706242 chr=MtrunA17Chr6 def=Putative protein-synthesizing GTPase	CCCATGTGATCAATTTCACAAACCTAAAACAAATCCAAGGGTACTTTCGGAATATGAAACTATCTAGGTCACTATAAAATTCTTACAACCCTAATTTCTTCATTCTCTCACACTTCACTTGTTCCTTTATCACTCAGTCTCTCTCTGCGGCTGAGGATCCGAACGAGTAACAACCTTACATTTCGTTTCAGCTGAGTTTAAGACATCATGGGAAAAGAAAAGATTCATATCAACATTGTCGTCATTGGACATGTCGACTCTGGAAAATCAACAACAACTGGTCACTTGATCTACAAGCTAGGAGGTATTGACAAGCGTGTGATCGAGAGATTTGAGAAGGAAGCTGCTGAGATGAACAAGCGTTCATTCAAGTATGCATGGGTTCTTGACAAACTTAAG…	MS_peptide_101_N10N14Se	WGYAPVLDCHTSHIAVK	Forward Frame
Frameshift	1	W	GYAPVLDCHTSHIAVK	-2	Frame 3 -> Frame 1	MtrunA17_Chr6g0458111 len=2279 gn=MtrunA17Chr6g0458111 strand=+ begin=7702323 type=mRNA end=7706242 chr=MtrunA17Chr6 def=Putative protein-synthesizing GTPase	CCCATGTGATCAATTTCACAAACCTAAAACAAATCCAAGGGTACTTTCGGAATATGAAACTATCTAGGTCACTATAAAATTCTTACAACCCTAATTTCTTCATTCTCTCACACTTCACTTGTTCCTTTATCACTCAGTCTCTCTCTGCGGCTGAGGATCCGAACGAGTAACAACCTTACATTTCGTTTCAGCTGAGTTTAAGACATCATGGGAAAAGAAAAGATTCATATCAACATTGTCGTCATTGGACATGTCGACTCTGGAAAATCAACAACAACTGGTCACTTGATCTACAAGCTAGGAGGTATTGACAAGCGTGTGATCGAGAGATTTGAGAAGGAAGCTGCTGAGATGAACAAGCGTTCATTCAAGTATGCATGGGTTCTTGACAAACTTAAG…	MS_peptide_101_N10N14Se	WGYAPVLDCHTSHIAVK	Forward Frame
Frameshift	1	W	GYAPVLDCHTSHIAVK	-2	Frame 1 -> Frame 2	MtrunA17_Chr1g0200071 len=2152 end=46702968 chr=MtrunA17Chr1 type=mRNA begin=46699339 strand=- gn=MtrunA17Chr1g0200071 def=Putative protein-synthesizing GTPase	TCGAATAAAATTTGAAGAAAAAAAAACATTGAACATTATTATATTTTTGGACACAATCTAAGTGCAGAGTAGTTTATAAACCCCTGAAACCCTTATTTAAAAACCCCACCGTTCCTCTCAATTCTCACAATTCTGTTCCTTGCAAATCGACTAGGGTTTCCGCAGCGCAGCCTTTTCTCCTTCGTCTCAAGATCTTTTTGTGGTTTTCAGCTTTTAAGAACTAATGGGTAAAGAAAAGGTTCACATCAACATTGTGGTCATTGGCCATGTCGACTCTGGGAAATCAACCACCACTGGTCACTTGATCTACAAGCTTGGAGGTATTGACAAGCGTGTCATTGAGAGGTTTGAGAAAGAAGCTGCTGAGATGAACAAGCGTTCATTCAAGTATGCCTGGGT…	MS_peptide_101_N10N14Se	WGYAPVLDCHTSHIAVK	Forward Frame
Frameshift	1	W	GYAPVLDCHTSHIAVK	+4.0	Frame 1 -> Frame 2	MtrunA17_Chr1g0200071 len=2152 end=46702968 chr=MtrunA17Chr1 type=mRNA begin=46699339 strand=- gn=MtrunA17Chr1g0200071 def=Putative protein-synthesizing GTPase	TCGAATAAAATTTGAAGAAAAAAAAACATTGAACATTATTATATTTTTGGACACAATCTAAGTGCAGAGTAGTTTATAAACCCCTGAAACCCTTATTTAAAAACCCCACCGTTCCTCTCAATTCTCACAATTCTGTTCCTTGCAAATCGACTAGGGTTTCCGCAGCGCAGCCTTTTCTCCTTCGTCTCAAGATCTTTTTGTGGTTTTCAGCTTTTAAGAACTAATGGGTAAAGAAAAGGTTCACATCAACATTGTGGTCATTGGCCATGTCGACTCTGGGAAATCAACCACCACTGGTCACTTGATCTACAAGCTTGGAGGTATTGACAAGCGTGTCATTGAGAGGTTTGAGAAAGAAGCTGCTGAGATGAACAAGCGTTCATTCAAGTATGCCTGGGT…	MS_peptide_101_N10N14Se	WGYAPVLDCHTSHIAVK	Forward Frame
Frameshift	1	W	GYAPVLDCHTSHIAVK	+13.0	Frame 1 -> Frame 2	MtrunA17_Chr1g0200071 len=2152 end=46702968 chr=MtrunA17Chr1 type=mRNA begin=46699339 strand=- gn=MtrunA17Chr1g0200071 def=Putative protein-synthesizing GTPase	TCGAATAAAATTTGAAGAAAAAAAAACATTGAACATTATTATATTTTTGGACACAATCTAAGTGCAGAGTAGTTTATAAACCCCTGAAACCCTTATTTAAAAACCCCACCGTTCCTCTCAATTCTCACAATTCTGTTCCTTGCAAATCGACTAGGGTTTCCGCAGCGCAGCCTTTTCTCCTTCGTCTCAAGATCTTTTTGTGGTTTTCAGCTTTTAAGAACTAATGGGTAAAGAAAAGGTTCACATCAACATTGTGGTCATTGGCCATGTCGACTCTGGGAAATCAACCACCACTGGTCACTTGATCTACAAGCTTGGAGGTATTGACAAGCGTGTCATTGAGAGGTTTGAGAAAGAAGCTGCTGAGATGAACAAGCGTTCATTCAAGTATGCCTGGGT…	MS_peptide_101_N10N14Se	WGYAPVLDCHTSHIAVK	Forward Frame
Frameshift	3	VWI	TFGEHK	-1	Frame 1 -> Frame 3	MtrunA17_Chr6g0459481 len=366 chr=MtrunA17Chr6 end=8632159 begin=8631794 type=mRNA strand=+ gn=MtrunA17Chr6g0459481 def=Putative exostosin	ATGGAAGTGAAATTTGACATGACCACGCGACAGAAAGTAGTTTTTCGGTGTTTGCAAACAACACATGCTCAATATTTTCTTCTAGCTATCCTTATTGATGGGTTAAGCCAACATATGTCACCAATAGAGTATCGTACTATCCTCATATATCGCATTATGATTCCATTACTTTCTATTGATGAGGTGTCACTGTTTGCAATAAGACGTGTCTGGATACCTTTGGGGAGCATAAAGTTCATTGTAAGGAGCTTCCCTGCTTCAAATAAAGGCACAAATTTGTTATGGATGTTCTTTTTGATATACTTAGGCGGTCAAATATCTGTGAAGAAGAAGGCACCCCTGAAATTCTTGACTGACCCACAATAA	MS_peptide_102_L	VWITFGEHK	Forward Frame
Frameshift	2	SG	PSVLSR	+1.0	Frame 2 -> Frame 3	MtrunA17_Chr6g0461931 len=840 gn=MtrunA17Chr6g0461931 strand=- type=mRNA begin=11048550 chr=MtrunA17Chr6 end=11050560 def=putative protein	GACCCTATTCGTGTATGTATATATAGTGGTACCTACCATTGTGTTGATTGGTGGAAAGAAAGAAACAAAGAAACCCTTGTTCTGACCGGCAGCAGCAAATGCAATGATGAAGAAGAAGATACCATCTTATGATTCTGATGAATCAACTTCTGATTCTGATAATGTTGTTCAACCTCTTTCTAAAATCATTTCTGAAAACCCTACTGCAACCAACAACAAGATCTTAACCCTAACCCGTACCGCCAGATCTGGAACCAAGCGTCCTATCCAGAATCTTGAAATTGGAAGATATCAAGGTTGAAGTAAAAGATGATGAAAATGTGGTTGTGATAAGTGGAGAAAGGAAGAGGGAAGAAGAAGTAGAAGAAGGTGTTAAGTATTTGAGAATGGAGACAAGGT…	MS_peptide_103_PC	SGPSVLSR	Forward Frame
Frameshift	4	SGPS	VLSR	-1	Frame 3 -> Frame 2	MtrunA17_Chr2g0288251 len=2258 chr=MtrunA17Chr2 end=8058775 begin=8053380 type=mRNA strand=+ gn=MtrunA17Chr2g0288251 def=Putative RNA recognition motif domain, nucleotide-binding alpha-beta plait domain superfamily	GTTAATTCTAAGATATGTAAACAAACAATTTTATCTTCGTTTAAGTCTATGTTTGCACAGGATTAATCTTTAGTTTTTTTTATCTTTTCAAATCGATCTTTCATAGGGAACAAGTAAACCTTTAATAATTTTTGTAAAATTTGATTCAATTTTTCATCCGTTTAACTAAAAGTATTCATAACATCAATAAATCATGATTACTTCTATACATTTTTTCTTAATGTTTTCCAATTCATTCATCAACAAAATAATACACATAAACGCTAGTTTTGTGAACGGTTACCAACTTGACAAAACATGTACATAAACATAATCGTTCTTCAACCAGGTTTGATAAAAAGAAGAACCAACTTGACAAAACATCCACATAAGCGATTTTTAAGAGCTTGATGGAAAGAA…	MS_peptide_103_PC	SGPSVLSR	Reverse Frame
Frameshift	5	AKGDA	FSRPLR	+1.0	Frame 3 -> Frame 1	MtrunA17_Chr6g0462271 len=252 gn=MtrunA17Chr6g0462271 strand=- type=mRNA begin=11309667 end=11309918 chr=MtrunA17Chr6 def=hypothetical protein	ATGGAGGGTCTATTGGAAAGACGACCGTTAAATACCAAACCAAAGGAGATGCTAAGCCAATTGAAAAGGAGGTTGAGGAAGGCAAAGCCAAGGGGGATGCTCTTTTCAAGGCCATTGAGGGTTATGTTTTGGCCAATCCTAATTACAACTAATCCATCCTCCAATTTACCAAGTGCTTGCTAGTTGTTTTTGTGTCTTCTTAATCTTCCAATGTAATAAAGTTTTTTCTTGTCAGTTTCTTTTCTTACTTTT	MS_peptide_104_W	AKGDAFSRPLR	Forward Frame
Frameshift	5	AKGDA	FSRPLR	+1.0	Frame 2 -> Frame 3	MtrunA17_Chr4g0067951 len=915 strand=- gn=MtPR10-5 end=58202262 chr=MtrunA17Chr4 begin=58201230 type=mRNA def=Pathogenesis-related protein 10 (TC123318, PR10.2 group)	GGGGGCCGGGGAATAAATTAAGGGTGGCAACCAAGACAGTGCCCTATAAATACAAAGGCTTCCATATCCATATGCTCATAAGCCACACACCAACATACATATCTTGTTCTCAAATACTACTTGTGTTTCTTAATTCCCCTTTGAAACTTCATCACCAAATTATCAAATTAAACCAAACATGGGTGTATTCACATTTGAGCAAGAAACCACCTCTACAGTTGCTCCTGCTAAGCTTTACAAAGCTCTTGTCCATGACTCTGATGATATCATCCCAAAAGCTGTTGATGCCATCAAGAGTGTTGAAACCGTCGAGGGAAATGGTGGTGCCGGCACCATCAAGAAGCTCACTTTCGTTGAGGGAGGACAAACCTTGTATGTGTTGCACCAAATTGATGCAAT…	MS_peptide_104_W	AKGDAFSRPLR	Forward Frame
Frameshift	5	AKGDA	FSRPLR	+1.0	Frame 2 -> Frame 3	MtrunA17_Chr6g0462311 len=808 strand=- gn=MtrunA17Chr6g0462311 end=11347548 chr=MtrunA17Chr6 type=mRNA begin=11346663 def=Putative Bet v I/Major latex protein	CAAAGGCTTCCATATGCTCATAAGCCACACACCAACATACATATCTTGTTCTCAAATACTACTTGTTTTTTCTTAATTCCCCTTTGAAACTTCATCACCAAATTATCAAATCAAACCAAACATGGGTGTATTCACATTTGAGCAAGAAACCACCTCTACAGTTGCTCCTGCTAAGCTTTACAAAGCTCTTGTCCATGACTCTGATGATATCATCCCAAAAGCTGTTGATGCCATCAAGAGTGTTGAAACCGTCGAGGGAAATGGTGGTGCCGGCACCATCAAGAAGCTCACTTTCGTTGAGGGAGGACAAACCTTGTATGTGTTGCACCAAATTGATGCAATTGATGAAGCAAACTTGGGATATAACTATAGTATAGTTGGAGGAGTCGGGTTGCCAGA…	MS_peptide_104_W	AKGDAFSRPLR	Forward Frame
Frameshift	23	IMSWLSQGFLSMETSTMLLTILH	LGI	+2.0	Frame 1 -> Frame 3	MtrunA17_Chr6g0468411 len=510 end=17600412 chr=MtrunA17Chr6 begin=17599114 type=mRNA strand=- gn=MtrunA17Chr6g0468411 def=Putative eukaryotic translation initiation factor 3 subunit C domain-containing protein	ATGTTGAAAGGGTCCAGGAATATCTTGTTCAAAGGTTCTTCTAATGTTGCCTTGTCGAGGTTAGGCCTATGTGCTTTTCGTGCTGGGCTGGTTTCTGAAGCACATGACTGTCAGTCTGAACTTTATTCCGGTGGAAGGTTGAAAGAATTGCTCATACAAGGAGTTGCACAGAATCGTTATCATGAAAAGACTCTAGAACAGGAAAGGTTGGAAAGAAGCATGCAGATGCCATATCATATGCATATAAATCTCGATCTCCTAGGATCAGTGTATCTAGTATCTGCTATGCTACTGGAAGTTCCCAATATTGCAGCCAATGTTCATGATGCGAAGCATAAGATCATCAGTAACAATTTCCTTCGCTTGCTCGAGATCAGTGACAAAAAAACATTCAACGGT…	MS_peptide_105_Se	IMSWLSQGFLSMETSTMLLTILHLGI	Forward Frame
Frameshift	24	IMSWLSQGFLSMETSTMLLTILHL	GI	+2.0	Frame 1 -> Frame 3	MtrunA17_Chr6g0468411 len=510 end=17600412 chr=MtrunA17Chr6 begin=17599114 type=mRNA strand=- gn=MtrunA17Chr6g0468411 def=Putative eukaryotic translation initiation factor 3 subunit C domain-containing protein	ATGTTGAAAGGGTCCAGGAATATCTTGTTCAAAGGTTCTTCTAATGTTGCCTTGTCGAGGTTAGGCCTATGTGCTTTTCGTGCTGGGCTGGTTTCTGAAGCACATGACTGTCAGTCTGAACTTTATTCCGGTGGAAGGTTGAAAGAATTGCTCATACAAGGAGTTGCACAGAATCGTTATCATGAAAAGACTCTAGAACAGGAAAGGTTGGAAAGAAGCATGCAGATGCCATATCATATGCATATAAATCTCGATCTCCTAGGATCAGTGTATCTAGTATCTGCTATGCTACTGGAAGTTCCCAATATTGCAGCCAATGTTCATGATGCGAAGCATAAGATCATCAGTAACAATTTCCTTCGCTTGCTCGAGATCAGTGACAAAAAAACATTCAACGGT…	MS_peptide_105_Se	IMSWLSQGFLSMETSTMLLTILHLGI	Forward Frame
Frameshift	4	LLML	QRCR	+16.0	Frame 3 -> Frame 1	MtrunA17_Chr8g0377741 len=402 end=38994718 chr=MtrunA17Chr8 type=mRNA begin=38994317 strand=- gn=MtPhyCys27 def=Phytocystatin	TTATTGAGGGGAAGGAGCAAAGTGGAGAAGGTGTTTTGAATTCAGCCATGGCTTAACAAGCACCACTGAATCAAACATTGTTGGATCTCCAACACCATCACTCTTCGCTTGTGTAACCCATATCTTCATATAGTATTTGATCCCAGAAACTACTTGTTGTTGCGCCTCCACCACTTCCACAAACCTTAACTCTCCTTCCCCTTCCTTCCATATCTTCACACTCCGGTTATACTCCTCCACCGCAAATCTTCCCAGTTCTTGCACCTCGTCGTTTGTTCTCACGTTTGCAACCTCTGTTTTTCCACCTACCATGCGAGACGCCGTGCTACACAGTACTAGCCATGCTGCCATTAATGTCATTGTTAATGTTGCTGGAGATCTTATGATCAAAGGTGCCGC…	MS_peptide_106_R	LLMLQRCR	Reverse Frame
Frameshift	3	LLM	LQRCR	+19.0	Frame 3 -> Frame 1	MtrunA17_Chr7g0252151 len=3716 end=39150509 chr=MtrunA17Chr7 type=mRNA begin=39141283 strand=- gn=MtrunA17Chr7g0252151 def=Putative alpha-mannosidase	GGTGTCAAATGATATAAAAAAACAAAAATGTAGTTGAAAATTAGTCTCAAAAGATACCTAATTTATAAAAAAGAACAAAATTCACCATCACAAAGTGTCTGATAAAAGCACCTGTATCTCTGTACCTTTGAATACACATGGAAGTGATTATGGTGAACTTGTTGCATCATCACTGTGCATGATAACCAAGTGGAAGTACCCATCTTTCATTCTGCCACATAGATTCACAAAAGATTCTATTTTTAGCAATAGTAACGTTTTTCTGTTTCTGGGGTGTGAAGAGTTCACTCCACTCGTCATTTTTCATCACCCAATGGAGAAAAAATTGATCTTTGTGGTGACCCTTTTGGGATTTCTCTTCTATGGAGGAGAATCCAAGTTTATAGAGTATAACACCTC…	MS_peptide_106_R	LLMLQRCR	Forward Frame
Frameshift	6	LLMLQR	CR	+2.0	Frame 3 -> Frame 2	MtrunA17_Chr6g0476751 len=3221 strand=+ gn=MtrunA17Chr6g0476751 end=31566323 chr=MtrunA17Chr6 type=mRNA begin=31560926 def=Putative DnaJ domain, multiheme cytochrome superfamily, Chaperone J-domain superfamily	ATAACCCAAGTAAAATTTCATTTCAGACAAAAAAAAAGCTTAGAACTAAAAGTGCGTTTTGTGTGAGCGTGAAGAAGCTTGAACAATCGGTGACAAAGTACAACACTTTCTCACCAAAATTCCAAACACTTTCTCAACAAATTCATCATTTCATCATTTTTCTTCAACGATCTTAATTCCTTCAATTAGTTTCACCAGAATTTGCATTGAACTTCAGAAACTTGCTGTGATTTCTAGAAGCTTGGAGGTTTTGAAGTTATTTTGATTTGGGGTTTTATTTTCAAGGACGGATCACTTGCCGAAGCGGTATGTGAACTCAAACTATCCATAAACTGGTCTATATAGAAAATAGACGTGAACACGAAGGCAGGTGAGTGAAATGGAGTGCAATAAGGATGA…	MS_peptide_106_R	LLMLQRCR	Forward Frame
Frameshift	5	LLMLQ	RCR	+19.0	Frame 1 -> Frame 2	MtrunA17_Chr3g0116251 len=2164 gn=MtrunA17Chr3g0116251 strand=+ begin=37504893 type=mRNA end=37512470 chr=MtrunA17Chr3 def=Putative AMP-dependent synthetase/ligase, AMP-binding, AMP-binding enzyme domain, ANL	AAAAGTAAACAACTTACTTGTATATAAAATATTAAAATTGAAATTATCAGAGAAAGTCTTGGCCACAACAAATATCAACAATGATGTTTGTAGATCAACGGCTGCTATGAGGATAGAGGAGGTTTTGAGACTATTGATTCTGAAAACTGCTTTCGCGGGGCTGTGGCATTAAGTTTATTTTAATAATTTATTTACTTTCAAATTTTAAATATAATTGAGAATCAGTGGATTGGATACAATGATTCTTTAATTTAACACATGTTCGTCACATTATATAGCAGCACTGATTTTAAATAGGCAATGACACGTGATAGATTTTGATTGGGGACAAAGGCATGTGCTTTGACGCCAAGGCACTGCAGTGCCCATGTTCTATAAGGTATCTTGAACAGAAACTGA…	MS_peptide_106_R	LLMLQRCR	Forward Frame
Frameshift	5	LLMLQ	RCR	+19.0	Frame 3 -> Frame 1	MtrunA17_Chr1g0198001 len=804 type=mRNA begin=45047295 end=45048098 chr=MtrunA17Chr1 gn=MtrunA17Chr1g0198001 strand=+ def=Putative cytochrome c oxidase copper chaperone, cysteine alpha-hairpin motif superfamily	GACAACTACAACTGTAATAATAATTTGAGAAAATGTCATAAATCCATTAAATCACATGTGTTGCTATGCTATGGCATGTAGACACGCCTTCCATAAGTGTTATTCAAATGTTAAATAAGTAGCTGAATACAATCAGTAGTATACTATACTACTATCATAAGAAGAATTTAAACCAAAATATAAAACCATAAATCCGCTGAAATTTTTATAATTTGAACTAAATAAGCATTCTATAATTCCAACAAAAACAAAAAAAATCATCATTATCATGATCCTATAACAATTCTTATTATTATTTCAAAGAATTACCGATTAATCTCAAACATTGAATCCTTCAGCACGAAGACAAATTCGATGAGCTTCAATCCACTTGGCACAAGCATCCTCCCCGTGTTCAAC…	MS_peptide_106_R	LLMLQRCR	Reverse Frame
Frameshift	6	LLMLQR	CR	-8	Frame 1 -> Frame 2	MtrunA17_Chr5g0413991 len=371 end=15157911 chr=MtrunA17Chr5 begin=15157391 type=mRNA strand=- gn=MtrunA17Chr5g0413991 def=Putative acyl-CoA N-acyltransferase	ATGGTATGTCTTCTCAATTTCTCATTAAGCAAAAGAAGAAGAAAAAAAAAACGAGTGAGGGGCATTGGACGGCATCTTCTAAAGGCAAGTGAGGAACTGATTTCTCGGATGAGTTCATCAAGAGAAGTTTACTTGCATTGCAGAATGATTGATGAAGCTCCACTTAACATGTATACAAAAGCTGATTACAAAATTGTTACAACAGATAGTATTTTAGCCCTGCTGATGTTGCAGAGACGAAAACACTTGATGTGCAAGAAACTTCCTCTCATAACTATGCCTTCAAAAACAGATGTTCCCTCTTCTGATGACTATGAGTAGTAGACAACATCAATGGTAACAAATATGATCAAGGCGGGTTTGATAACTGG	MS_peptide_106_R	LLMLQRCR	Forward Frame
Frameshift	5	LLMLQ	RCR	+19.0	Frame 2 -> Frame 3	MtrunA17_Chr3g0116271 len=2174 strand=+ gn=MtrunA17Chr3g0116271 end=37520032 chr=MtrunA17Chr3 type=mRNA begin=37514941 def=Putative AMP-dependent synthetase/ligase, AMP-binding, AMP-binding enzyme domain, ANL	TCTCTCAATCAGTCGGCCTTATTATAATAGAAAATTGATTAAAAAACTTACCAAAAAAAAAAAGAAAAAATTAACATATTTAACAGTCAACATCATGACATAATCGTGTGTTCTATAACGTATCTTGAACAGAAAGGGCGTGTATGTATCTGTGAACTCTGAACTCATTCAAGTTCAACCACTAGCTCAATGGCCAATACCAACCACACTCTAATGCAGTCACAATCCACCACCATCGACCCAAACACCGGTTACTGTTCTCATTCTAGAACCTTCCACAGCCTCCGTCCAATCGCCCCTCTCCCTCCACCCTCAGAACCTCTCTCCCTAACCGACTATGCACTCTCTCTCCTCTCAACTACCACTGCCGTCTCCAACAACACCACCGCCCTCATCGAC…	MS_peptide_106_R	LLMLQRCR	Forward Frame
Frameshift	6	LLMLQR	CR	-8	Frame 2 -> Frame 3	MtrunA17_Chr5g0414011 len=550 gn=MtrunA17Chr5g0414011 strand=- type=mRNA begin=15160503 end=15161897 chr=MtrunA17Chr5 def=putative protein	GGAGAATGGAGATTGGTTTCAGGAATTCTTATATATTTCTCTTATCTGTAGGAAAGAGACCTGTTATGTTACAGTGGCAGGCACATTGGATCTATTGAACTGTACCAATCCTGGCTGAAAGAAAATAATAATGCTAGGGTTTGAAGGTGTGGTAGAAGTAGACCAAGGGTGATGATAAGGTTGAAGAATAGAAAAAGAAACGCTCTTTTAGATTTGTCCACAATGGACTTAGTTCCTCATCTTGAGGGGCATTGGATGGCATCTTCTAAAGGCGAGTGAAGAACTGATTTCTCGGATGAGTTCATCAGGAGAAGTTTACTTGCATTGCAGAATGATTGATGAAGCTCTATTTAACATGTATACAAAAGCTGATTACAAAATTGTAACAACAAATAGTAT…	MS_peptide_106_R	LLMLQRCR	Forward Frame
Frameshift	15	KEINPRTDIHEILLQ	VVTFVLQNPNQR	+2.0	Frame 2 -> Frame 1	MtrunA17_Chr6g0479001 len=4799 gn=MtrunA17Chr6g0479001 strand=+ type=mRNA begin=33595548 end=33604279 chr=MtrunA17Chr6 def=Putative disease resistance protein	GACCACACAAATTACTCATTCATATTCTCCATTTTCAAAGTCTTTTTTCATCCATATTCTTTCAATTCTCATGGCTATGCAATCACCTTCCAGAGTGTTCCTCAATTTCAGGGGCAGTGACACTCGCAACAATTTTACCGGTAATCTCTATAAGGCTCTTGTTGACAAGGGAATTAATACTTTCATTGATGAAAATGATCTTCAAAGAGGAGATGAAATCACATCATCACTTGTCAAGGCCATCGAAGAATCTGGGATTTTTATTCCCATATTTTCTGCCAACTATGCATCTTCTTCATTTTGTTTGGACGAACTTGTCCACATCATTCACTGCTACAACACAAAGAGTTGCTTAGTATTGCCCGTTTTCTATGATGTGGAACCTACTCACATACGACA…	MS_peptide_107_PD	KEINPRTDIHEILLQVVTFVLQNPNQR	Forward Frame
Frameshift	10	WMLISYACGT	EKMAK	+2.0	Frame 1 -> Frame 3	MtrunA17_Chr6g0485321 len=2106 chr=MtrunA17Chr6 end=39850586 type=mRNA begin=39848481 strand=- gn=MtrunA17Chr6g0485321 def=Putative arabinogalactan protein 16/20/22/41	TTTTACTTTCCTTCTTTCTCTACCTATAAATACAACTTTTCCCTTCATTCAAGCTCATATCAAAATTTATTTCATATTCAAATTCATATCCTTTAACTTCAAGATTTTCTCACCTCCTCATAGTTAAAGTTATTCAAAATTTTCATCATCTTCTAGCTTCTTTTTTTCCAAGAAAATTATGAAGACAATGAACATTTTCATCTTCCCACTACTCACTATTTTGTTCATGGCAATTTCTCACATGGGTCATGCTCAGAATTTTGATATTTCTCCAGCACCTACTCCTACTAGTGATGCTCAGATTCTGGATCAAGGAATTGCTTATTCTCTTATGTTGGTAGCGCTGGTTATTACATACATGTTTCATTGATATTTTTTCTATTAATTTTAGTAGAAGGA…	MS_peptide_108_R	WMLISYACGTEKMAK	Forward Frame
Frameshift	2	FN	TYVAVK	-2	Frame 3 -> Frame 1	MtrunA17_Chr6g0486961 len=2946 end=41367228 chr=MtrunA17Chr6 begin=41363993 type=mRNA strand=+ gn=MtrunA17Chr6g0486961 def=Putative protein kinase RLK-Pelle-LRR-XI-1 family	ATGTCAATTCTTCTCTTCATTTTCTTTTTCATCTATGCAAATTGTGAATCTCAGCTATACAATCAAGAACATGAAATCCTATTAAGCATAAAAAACCATTTCCAAAATCCATCATTCCTTAGTCATTGGACAAAATCAAACACTTCATCACATTGTTTATGGCCAGAAATCCTTTGCACAAAGAATTCAGTCACTTCACTTTCAATGATCAATAAGAACATAACACAAACAATACCGCTTTTCCTATGTGAACTCAAAAACCTCACTTACATTGATTTTCAATACAATTATATTCCAAATGAGTTTCCAACATCCTTATATAATTGTTCCAAGATTGAACATCTTGATCTTTCAGATAACTTCTTTGTCGGTAACATTCCGAATGATATCGATCGGTTG…	MS_peptide_109_Se	FNTYVAVK	Forward Frame
Frameshift	2	FN	TYVAVK	-2	Frame 3 -> Frame 1	MtrunA17_Chr6g0487021 len=2345 gn=MtrunA17Chr6g0487021 strand=- type=mRNA begin=41375941 chr=MtrunA17Chr6 end=41378384 def=Putative non-specific serine/threonine protein kinase	TTTATCTTCTCTTCATTGAATAACATAGTGTGCATGTGCGAAAAAACAACTAAATGAAGATATTCATCATGTCAATTCTTCTCTTCATTTTCTTTTTCACCTATGGAAACTCTGAATCTCAGCTGTATAATCAAGAACATGAAATCCTATTAAACATAAAAAAGCACTTTCAGAATCCATCATTCCTTAGTCATTGGATAAAATCAAATACTTCATCACATTGTTCATGGCCAGAAATCCTTTGCACAAAGAATTCAGTCACTTCACTTTCAATGATCAACACAAACATAACACAAACAATACCACCTTTCCTATGTGAACTCAAAAACCTCACCTACATTGATTTTCAGTTCAATTGCATTCCTAATGAGTTTCCAAAATCTTTATACAATTGTTCCA…	MS_peptide_109_Se	FNTYVAVK	Forward Frame
Frameshift	7	IRCSQTD	EMEFLQRGR	+1.0	Frame 3 -> Frame 1	MtrunA17_Chr7g0214741 len=2486 chr=MtrunA17Chr7 end=873257 begin=867548 type=mRNA strand=- gn=MtrunA17Chr7g0214741 def=Putative transaldolase	CATTCTTTTGAATATTACGACATCAAATAGATAGATTATACTACTTAAATTCATTAATTAAATCAACTATACTACTAGTAATTTATTTATATATAAGCAGCATTGAACCAGCGTGAACGAGATAGTTGTAACAATTTTCATTTTCAACAATGGCTTCTTCACTTTCAGTTTCTAAGATCACAACACCAAACACAAACAGCGCTTCTTTACCAGAATCTCTTCGATCCAGATCCATCAAAACATGCTTCTTACCTTTCAACAATACAAATCATTTCAAAACTAATCTCTCTGCTTCTTCTTTAACAACAACTCGTGAAAACCGTTTTGTAACTTCTTTGAGGATTAGATGCTCCCAAACAGATGGAAATGGAGTTCCTGCAAAGAGGACGGTACTTCATG…	MS_peptide_110_Se	IRCSQTDEMEFLQRGR	Forward Frame
Frameshift	8	LLILYATQ	KLVTHWMLLNVLLVK	-2	Frame 2 -> Frame 3	MtrunA17_Chr7g0214911 len=2366 type=mRNA begin=1153963 chr=MtrunA17Chr7 end=1160699 gn=MtrunA17Chr7g0214911 strand=+ def=Putative flavin reductase (NADPH)	TTTAACATATCGTGTTTCTAAAAAAATAATATCGATCGAGTTTATGAAAAAATTGCAGAACTCCATATCCGGTTCTGAAAACAGTGAAAGTTTCAGTACTTGTTCCAATATTGAAGCGATTCGTATTTGTAGAGTTTAGAGAAGAATGAAAGAGATTCAACAACGTCATCATAAGCTTCTGATTCTATACGCAACTCAAACTGGTAACGCATTGGATGCTTCTGAACGTCTTGCTCGTGAAGCTGAACGTAGAGCTTGCCCCATCAATCTTCTTTCTCTTCATCAATATGATCCTAATCTATTGCCACAGGAAGAAGCTGTGGTTTTTGTGGTTTCTACCACTGGTCAGGGTGATACCCCTGATTCTATGAAGGTCTTTTGGAGGTTTCTTCTTCAGAG…	MS_peptide_111_Se	LLILYATQKLVTHWMLLNVLLVK	Forward Frame
Frameshift	4	NIIF	LILILK	-2	Frame 3 -> Frame 1	MtrunA17_Chr7g0219691 len=2702 type=mRNA begin=5033630 end=5036331 chr=MtrunA17Chr7 gn=MtrunA17Chr7g0219691 strand=+ def=Putative protein kinase RLK-Pelle-CrRLK1L-1 family	TTCTTCTCTAACAACAACAAGCTTTACACACAAATATGGCAAACTCCAGAAACCACAAATTTCAATGTAACACCACCCTTCTACACTTCCTTTTCCTTCACCTATTATTTCCTCTAATTGCTACTTCATACAACCCTGATTACAGTTTAGCCATCAGTTGTGGCTCCTCAACAAACACTACTGCCTTTGATGGACGAATTTGGGTTGTTGATAACATTGATAACTCTAATCTCTTTTCCTTCATTGAACCAAAAAATACAAACCCATCTCTTAAAACAAAACCTAATTCCCTCTCAAATATCCAAATTCCATTCACAACCGCACGTGCCTCTCTCTCAAATTTCACATACTCATTTTCTAACATCATCACTAACTCCACTATTTTTCTTCGCCTTCATT…	MS_peptide_112_F	NIIFLILILK	Forward Frame
Frameshift	4	NIIF	LILILK	-2	Frame 1 -> Frame 2	MtrunA17_Chr7g0219721 len=2955 strand=+ gn=MtrunA17Chr7g0219721 end=5063369 chr=MtrunA17Chr7 begin=5060415 type=mRNA def=Putative protein kinase RLK-Pelle-CrRLK1L-1 family	GCTTTACACACAAATATGGCAAACTCCAGAAACCACAAATTTCAATGTAACACCACCCTTCTACACTTCCTTTTCCTTCACCTATTATTTCCTCTAATTGCTAGTTCATACAACCCTGATTACAGTTTAGCCATCAGTTGTGGCTCCTCAACAAACACTACTGCCTTTGATGGACGAATTTGGGTTGTTGATAACATTGATAACTCTAATCTCTTTTCCTTCATTGAACCAAAAAATACAAACCCATCTCTTAAAACAAAACCTAATTCCCTCTCAAATACCCAAATTCCATTCACAACCGGACGTGCCTCTCTCTCAAATTTCACATACTCATTTTCTAACATCATCACTAACTCCACTATTTTTCTTCGCCTTCATTTTTACCCAACTTCATATCAA…	MS_peptide_112_F	NIIFLILILK	Forward Frame
Frameshift	12	ILLLLFQLGIWI	QDWLHDIYLLQLHSISR	-1	Frame 1 -> Frame 3	MtrunA17_Chr7g0221631 len=354 gn=MtrunA17Chr7g0221631 strand=- type=mRNA begin=7209267 chr=MtrunA17Chr7 end=7210060 def=Putative major facilitator, sugar transporter, major facilitator superfamily	ATGATACTCTTATTGTTATTTCAATTAGGCATCTGGATCAGGATTGGTTACATGATATATATTTACTGCAGTTGCATTCTATCTCAAGGTACATCCTCACTAAGAACATTACAACTTCAAGTTCATGATGTGGGAGCAGTCTCAACACTTGCGGTAACCGGCATATTGGTCTACATAGGATCGTTTTCAATAGGAATGGGAGCAATTCCATGGGTTGTGATGTCCGAGATATTTCCAGTCAATATTAAAGGGCAGGCAGGAAGCATAGCAACAATAGTGAACTGGTTTGGTGCATGGTTATGCTCCTATACTTTCAACTTTCTCATGAGTTGGAGCTCCTATGGTAAATACTAA	MS_peptide_113_B	ILLLLFQLGIWIQDWLHDIYLLQLHSISR	Forward Frame
Frameshift	5	AIDPT	MFR	-1	Frame 1 -> Frame 3	MtrunA17_Chr2g0332321 len=3371 begin=50434208 type=mRNA end=50441926 chr=MtrunA17Chr2 gn=MtrunA17Chr2g0332321 strand=+ def=Putative Ulp1 protease family catalytic domain, papain-like cysteine peptidase superfamily	TTCTCAAGGTCGTCGTTCTCCACCACTGTCTTGATTTCCCCACCATCGTCGTTCTTCCAATCGTCGTTCTTCACCTTCCACCACCATCGGAAACAACCTCCACCACCGGAAACACTAGCCGCCGTTCTTCATCAACACAAGGTCGTCATTCTTCACCACCGGAGACACCGTCGTTCACTACACCAGCTCTTCACCACCACCGTCGTCGCCGTTCACTTCCAACACCGTCGTTCACTTCCAACGCCTTCGTTCACTACAACATCTTCAACAAACAGCAACATGTCGAAATCAAATCAGGTTAACAAATCTAACGACGGGGGGCCAATTCCAAACTTCAGTATTGGACTTACGCAATTAGAGCAAGAGCAAGCATCTGATAAAGGAAAAAAAAAGGGTAAA…	MS_peptide_115_N10	AIDPTMFR	Forward Frame
Frameshift	5	AIDPT	MFR	-1	Frame 2 -> Frame 1	MtrunA17_Chr7g0230341 len=307 type=mRNA begin=18998369 chr=MtrunA17Chr7 end=18998762 gn=MtrunA17Chr7g0230341 strand=+ def=hypothetical protein	TTGGAAGGCTATTGACCCTACATGTTTAGAATATATAATGACGCCAGCACTAATTGGAGATCCGGGTTTTCATTATGTATGCTTCGTTGTGAATCTCAAGAGCCAAAAATTTCAATTCCTGAACAGCTTGAAAGGAGAGACATTGAACATGAAGAATGGCGAAGCAACTGTGTACAAGAAGATGTTTGATGTGTGGCTGAAGGAGGTGGAAGCATTTGTGACAGAATTGTATAAGAAAAGAAAAATCACAATGCCTTTCCAGTTTAGCACATTCAAGTGGGAAACACCAAAGATGCCTAATCAATGT	MS_peptide_115_N10	AIDPTMFR	Forward Frame
Frameshift	5	AIDPT	MFR	-1	Frame 1 -> Frame 3	MtrunA17_Chr8g0358541 len=980 begin=21034417 type=mRNA end=21035569 chr=MtrunA17Chr8 gn=MtrunA17Chr8g0358541 strand=- def=Putative Ulp1 protease family catalytic domain, papain-like cysteine peptidase superfamily	TGTTTTATGATAAATGCCTGGTTCAATTGCTTGAACTGGAGTCAACCAAATGAAAGAATGACACGACTGGTTACACCTTTCATAAATTATGTTGACTTGCAAAGACCCGATGCCCTAAATATAACGAACCCAGTTGCATGTAAAAGATTCATTGAAAGACTGAAAAAGTTCAAATACATGGATTGGAAGGCTATTGACCCTACATGTTTAGAAGATATAATGACGCCAGCACTAATTGGAGATCCGGGTTTTCATTATGTATGCTTCGTTGTGAATCTCAAGAGCCAAAAATTTCAATTCCTGAACAGCTTGAAAGGAGAGACATTGAACATGAAGAATGGCGAAGCAACTGTGTACAAGAAGATGTTTGATGTGTGGCTGAAGGAGGTGGAAGCATTT…	MS_peptide_115_N10	AIDPTMFR	Forward Frame
Frameshift	5	AIDPT	MFR	-1	Frame 2 -> Frame 1	MtrunA17_Chr8g0355511 len=668 strand=+ gn=MtrunA17Chr8g0355511 chr=MtrunA17Chr8 end=17056103 begin=17055357 type=mRNA def=Putative papain-like cysteine peptidase superfamily	GTTCAAATACATGGATTGGAAGGCTATTGACCCTACATGTTTAGAATATATAATGACCCTAGCACTAATTGGAGATCCGGGTTTTCATTATGTATGCTTCGTTGTGAATCTCAAGAGCCAAAAATTTCAATTCCTGAACAGCTTGAAAGGAGAGACATTGAACATGAAGAATGGCGAAGCAACTGTGTACAAGAAGATGCTTGAAGTGTGGCTGAAGGAGGTGGAAGCATTTGTGACTGAATTGTATATGAAAAGAAAAATCACAATGCCTTTCCAGTTTAGCACATTCAAGTGGGAAACACCAAAGATGCCTAATCAATGTGATAAAACAGTTGTGGAGTCTTTTGCATGAAGTTTCTTGCTGAATGGGACGGTGGCAATACCGAAATGGAATCGTTC…	MS_peptide_115_N10	AIDPTMFR	Forward Frame
Frameshift	4	ISAT	QRNQQLR	-2	Frame 1 -> Frame 2	MtrunA17_Chr7g0234331 len=723 gn=MtrunA17Chr7g0234331 strand=+ type=mRNA begin=24836425 end=24837888 chr=MtrunA17Chr7 def=putative protein	GAAGTTTGATTTTTGCATCTCTCTCTGAACTCTTCTCATCGATCAACAATGTCAACCCAAGTGAACTGCTCTCACTCCAACAACCTTTCCAACAACGCTTCTCTTCTAACTAGCAAAAAGAAGAACATATCAATTGAAAGAGGAGAACAATTGTTGAAATCATTGATCATAAAGAAGACTCAAAGTCATGAAAATGTTACAGAAAGCAAAGTATTTCAAGATTCCAAGAAGAAAGCTTCAATTTCTGCTGAAAATCAAGATGGAAAGGAAAACAAATGCAAACCAGTTACAAATTCTAAGAAATGTTCGTGTTCACCAACAACTCATGAAGGTTCATTCAGGTGCAGGCTTCACCGCATTAGTGCAACAAAGAAATCAGCAACTGAGAAATCAAGCAAT…	MS_peptide_116_N10	ISATQRNQQLR	Forward Frame
Frameshift	4	ISAT	QRNQQLR	-2	Frame 1 -> Frame 2	MtrunA17_Chr7g0232851 len=991 gn=MtSDG53 strand=+ begin=23183330 type=mRNA end=23184320 chr=MtrunA17Chr7 def=Histone methyltransferase SDG subfamily	TTACTTCTCTTAACATCCAATATAAAACGCTTGCATCTCTCTCTGAAATCTTCTCATCGATCAACAATGTCATGGATACTGAAACATAGAGGAAGTTCATTCACGAAGCAATTTTCTTTTGTATTGTGAATGAATTTTCCTCTGTGTTTAAGAATTCGTGACAATTCCATAGGAGGTGTGTCGCCGGTAAATTTCTAACAGTGGAGGGTTCCACAGAGAGCAAGGAAGTTACCTAATGTTCTTATTTCTTTCTCTTGTCTTTTATTTTTTTATTTTTTTTCCAATAAATGTTTTTATATTGTTGTTCTGTTTCTAATGCGTCATCAAAGATTAACAATGTTATAAATATAGAATCAGGGTGTCTTTTAACAATTTTATGAAAGTAGTTAATTTTTTGAA…	MS_peptide_116_N10	ISATQRNQQLR	Forward Frame
Frameshift	10	MEGFIQALKD	TYLR	+2.0	Frame 2 -> Frame 1	MtrunA17_Chr7g0237331 len=2763 gn=MtrunA17Chr7g0237331 strand=+ type=mRNA begin=27536680 end=27539442 chr=MtrunA17Chr7 def=Putative protein kinase RLK-Pelle-SD-2b family	TTGACAGACAAAATTATTGACAAATTTCAGTTTTTCAATTTCTAACATTGATAGCTAATCTGTATTCTAGTTATCTAGTAGTAGTAGATAATAGAAAATCTCACTTCAAGAGCTTGCATTGCATCCATGAATAATATGGATTTCTCATTCACACTCTTTCTTCTAGTATTGGCCTTTTCATTCAAATCTTCATCTTCTTTTTTATCATCATTGAGAAAGGGTTCATCCATCTCAGTAGAAAATCCACAAGACCAAATCATCTCACAAAATGGCATGTTCTCTGCTGGTTTTACTTCCATTGGTGAAAATTCATATTCCTTTGCCATATGGTTCACAGAACCAACTTCCCTTGACCTCAACAAGACCATCATTTGGATGGCGAATCGCGACCAACCGGTT…	MS_peptide_117_PC	MEGFIQALKDTYLR	Forward Frame
Frameshift	3	RFV	SNPTLSEPSLLSK	-1	Frame 1 -> Frame 3	MtrunA17_Chr7g0251971 len=192 strand=+ gn=MtrunA17Chr7g0251971 chr=MtrunA17Chr7 end=39019475 type=mRNA begin=39019284 def=putative protein	ATGCGTTTCGTTCAAACCCAACACTTTCTGAACCTTCTTTGCTTTCCAAAGCTTTTTTGTTTGGAAAATCTCAGCTTGATGTTGCTAAACAACAAGCCATTGTTTACTCTATTTATGCTCCTTCTCTTCCCAGTGTTACAGACCTTCCTAATAAACCCTTTTAATCAAGGTTCCATTTTGTTGTTTTTTTAG	MS_peptide_118_St	RFVSNPTLSEPSLLSK	Forward Frame
Frameshift	2	KN	IVTKNHHIFNNQK	-2	Frame 2 -> Frame 3	MtrunA17_Chr7g0259611 len=1090 strand=+ gn=MtrunA17Chr7g0259611 chr=MtrunA17Chr7 end=44566930 type=mRNA begin=44563368 def=Putative glutathione peroxidase	CCAGTCAACGTGAATCATGTTCAAAAAGCAGAAAATTGTCTATCTACGTGTCTGTCTATCTGCCATTATTGGACCACAAAATTGATGAATCAATCAAAATGTTTTCTCATTTTCAGATTATAAAGAAAGAAAAAATGTTGAAACAAAGTGTGAACGACCCAAATCAATCTTAGCATACACATAGTCTTACTCCTATATAAAGCAAAACCGAAAAAATAGTAACAAAAAATCACCACATCTTCAACAACCAAAAATCACCAAACAAAGAAATGGGTGCTTCACATTCGGTCTCTGAAAATTCAATCCATGAATTCACAGTTAAGGATGCAAGGGGAAAAGATGTGAACCTAAGCACTTACAAAGGGAAAGTGATTATTGTAGTTAACGTTGCTTCGAAAT…	MS_peptide_119_N10	KNIVTKNHHIFNNQK	Forward Frame
Frameshift	1	M	ALENYAYNMR	-1	Frame 3 -> Frame 2	MtrunA17_Chr7g0223181 len=2552 strand=+ gn=MtrunA17Chr7g0223181 end=8443732 chr=MtrunA17Chr7 begin=8440615 type=mRNA def=Putative Heat shock protein 70 family	GAGAAAATTCATAAAACGTGTAAAAAGCGCTTTCACACCACAACATCCCATTCTAACGGAACCATAAGAACATTCTAGAATCCCAAAAACTCTATTATATAAACACTTTCACAATTCGCATATTACCCTAACACAAACTCTTTTCTCTCTTTTACATTTTCTCGTAAACCAAACCCTAGCGTTCTTGAATTCATCAACAATGGCCGGAAAAGGAGAAGGTCCTGCAATCGGAATAGATCTGGGAACAACGTACTCGTGTGTTGGAGTATGGCAACACGATCGTGTTGAGATCATTGCTAATGATCAAGGGAACCGAACGACGCCGTCTTATGTTGCTTTCACTGATAGTGAAAGGTTGATCGGTGATGCTGCTAAGAATCAGGTTGCGATGAACCCTGT…	MS_peptide_120_Se	MALENYAYNMR	Forward Frame
Frameshift	1	M	ALENYAYNMR	+8.0	Frame 3 -> Frame 2	MtrunA17_Chr7g0223181 len=2552 strand=+ gn=MtrunA17Chr7g0223181 end=8443732 chr=MtrunA17Chr7 begin=8440615 type=mRNA def=Putative Heat shock protein 70 family	GAGAAAATTCATAAAACGTGTAAAAAGCGCTTTCACACCACAACATCCCATTCTAACGGAACCATAAGAACATTCTAGAATCCCAAAAACTCTATTATATAAACACTTTCACAATTCGCATATTACCCTAACACAAACTCTTTTCTCTCTTTTACATTTTCTCGTAAACCAAACCCTAGCGTTCTTGAATTCATCAACAATGGCCGGAAAAGGAGAAGGTCCTGCAATCGGAATAGATCTGGGAACAACGTACTCGTGTGTTGGAGTATGGCAACACGATCGTGTTGAGATCATTGCTAATGATCAAGGGAACCGAACGACGCCGTCTTATGTTGCTTTCACTGATAGTGAAAGGTTGATCGGTGATGCTGCTAAGAATCAGGTTGCGATGAACCCTGT…	MS_peptide_120_Se	MALENYAYNMR	Forward Frame
Frameshift	1	M	ALENYAYNMR	-1	Frame 3 -> Frame 2	MtrunA17_Chr4g0031301 len=2613 type=mRNA begin=31736663 chr=MtrunA17Chr4 end=31740089 gn=MtrunA17Chr4g0031301 strand=+ def=Putative Heat shock protein 70 family	GCGTGTCCTTTCAGAATTTTCTCGAACGTGCTAGACAATGCTAGAGAAATCCCACACCCTCAATTCAAATTTAGATCAAATCGTCACCGTCCAAATTACTCATCCAACGGCTAAAAACACTATACCGAACATTCCAGACATCAATCCTGTTCTATATTAACACAAAGCTTCTCTCCTCAACTCATTCAATTCAGTTTCAAAGAAAACAAAAAACAAAACTTCAATTCATTCTCTAGTACTCAAAACCCTAGTTTTTTCTATTCTCAACTCTACAAAAACCCTAGTTTTCATTCAGAAGGAAATTTCTTGAGAGATTATGGCTGGAAAAGGCGAAGGACCTGCAATTGGAATAGATTTGGGAACAACTTACTCATGTGTTGGTGTTTGGCAACATGATCG…	MS_peptide_120_Se	MALENYAYNMR	Forward Frame
Frameshift	1	M	ALENYAYNMR	-16	Frame 3 -> Frame 2	MtrunA17_Chr4g0031301 len=2613 type=mRNA begin=31736663 chr=MtrunA17Chr4 end=31740089 gn=MtrunA17Chr4g0031301 strand=+ def=Putative Heat shock protein 70 family	GCGTGTCCTTTCAGAATTTTCTCGAACGTGCTAGACAATGCTAGAGAAATCCCACACCCTCAATTCAAATTTAGATCAAATCGTCACCGTCCAAATTACTCATCCAACGGCTAAAAACACTATACCGAACATTCCAGACATCAATCCTGTTCTATATTAACACAAAGCTTCTCTCCTCAACTCATTCAATTCAGTTTCAAAGAAAACAAAAAACAAAACTTCAATTCATTCTCTAGTACTCAAAACCCTAGTTTTTTCTATTCTCAACTCTACAAAAACCCTAGTTTTCATTCAGAAGGAAATTTCTTGAGAGATTATGGCTGGAAAAGGCGAAGGACCTGCAATTGGAATAGATTTGGGAACAACTTACTCATGTGTTGGTGTTTGGCAACATGATCG…	MS_peptide_120_Se	MALENYAYNMR	Forward Frame
Frameshift	1	M	ALENYAYNMR	-1	Frame 3 -> Frame 2	MtrunA17_Chr7g0262821 len=2670 gn=MtrunA17Chr7g0262821 strand=- type=mRNA begin=46825204 end=46828571 chr=MtrunA17Chr7 def=Putative Heat shock protein 70 family	GCGTAAGCGAGCCAGCCAGCCAATCAAAATCTGCAGACAAACAGAACATTCTAGAACGAATTAAAACCCTAACTATATAAGCTAACTCACACCACTATTCTTCGTCCACCTTGAATCACAGTGTTGGTGCTGTGATCTACATTCTCTTCCACTCAAATTTTTCTCTCTTTTTCGCAACAAACCAATGGCCGGAAAGGGAGAAGGACCAGCGATCGGAATCGATCTTGGAACCACATACTCATGCGTCGGTGTATGGCAACATGACCGTGTTGAAATCATCGCCAACGACCAAGGTAACCGTACCACGCCGTCTTACGTCGCTTTCACCGACTCCGAGCGTCTCATCGGTGATGCTGCTAAGAATCAAGTTGCCATGAACCCTATCAACACCGTTTTTGA…	MS_peptide_120_Se	MALENYAYNMR	Forward Frame
Frameshift	1	M	ALENYAYNMR	-16	Frame 3 -> Frame 2	MtrunA17_Chr7g0262821 len=2670 gn=MtrunA17Chr7g0262821 strand=- type=mRNA begin=46825204 end=46828571 chr=MtrunA17Chr7 def=Putative Heat shock protein 70 family	GCGTAAGCGAGCCAGCCAGCCAATCAAAATCTGCAGACAAACAGAACATTCTAGAACGAATTAAAACCCTAACTATATAAGCTAACTCACACCACTATTCTTCGTCCACCTTGAATCACAGTGTTGGTGCTGTGATCTACATTCTCTTCCACTCAAATTTTTCTCTCTTTTTCGCAACAAACCAATGGCCGGAAAGGGAGAAGGACCAGCGATCGGAATCGATCTTGGAACCACATACTCATGCGTCGGTGTATGGCAACATGACCGTGTTGAAATCATCGCCAACGACCAAGGTAACCGTACCACGCCGTCTTACGTCGCTTTCACCGACTCCGAGCGTCTCATCGGTGATGCTGCTAAGAATCAAGTTGCCATGAACCCTATCAACACCGTTTTTGA…	MS_peptide_120_Se	MALENYAYNMR	Forward Frame
Frameshift	1	M	ALENYAYNMR	-1	Frame 1 -> Frame 3	MtrunA17_Chr4g0031321 len=2531 gn=MtrunA17Chr4g0031321 strand=+ begin=31745526 type=mRNA end=31748732 chr=MtrunA17Chr4 def=Putative Heat shock protein 70 family	TAGAAAAATGCAAAACGAAAAACACCTGCCATCTAGAAATTTCTCGAAAGATCTATACCGTCCAAACTATACATCCAACGGCTAGAAACTACTGCTACTATACCGAACATTCCAGACATAAACTTGTCCTTATATTAACACAGTACTTTCTCTCTGCAACTCATTCAGTTTTTCAAAGAAAACAAAAACAAAACTTCAATTCATTTACTACGCTATAAACCCTAGTTTTCTTTATTCTCTATTCAAACCCTAGTTTTTTCTGTCGCAAAAGTTCTTGAGAGATTATGGCTGGAAAAGGTGAAGGACCTGCAATTGGAATAGATTTGGGAACAACTTACTCATGTGTTGGTGTTTGGCAACATGATCGTGTTGAAATCATAGCAAATGATCAGGGTAATA…	MS_peptide_120_Se	MALENYAYNMR	Forward Frame
Frameshift	1	M	ALENYAYNMR	-16	Frame 1 -> Frame 3	MtrunA17_Chr4g0031321 len=2531 gn=MtrunA17Chr4g0031321 strand=+ begin=31745526 type=mRNA end=31748732 chr=MtrunA17Chr4 def=Putative Heat shock protein 70 family	TAGAAAAATGCAAAACGAAAAACACCTGCCATCTAGAAATTTCTCGAAAGATCTATACCGTCCAAACTATACATCCAACGGCTAGAAACTACTGCTACTATACCGAACATTCCAGACATAAACTTGTCCTTATATTAACACAGTACTTTCTCTCTGCAACTCATTCAGTTTTTCAAAGAAAACAAAAACAAAACTTCAATTCATTTACTACGCTATAAACCCTAGTTTTCTTTATTCTCTATTCAAACCCTAGTTTTTTCTGTCGCAAAAGTTCTTGAGAGATTATGGCTGGAAAAGGTGAAGGACCTGCAATTGGAATAGATTTGGGAACAACTTACTCATGTGTTGGTGTTTGGCAACATGATCGTGTTGAAATCATAGCAAATGATCAGGGTAATA…	MS_peptide_120_Se	MALENYAYNMR	Forward Frame
Frameshift	14	MILAPWCDEEEVEK	K	-5	Frame 2 -> Frame 3	MtrunA17_Chr7g0270811 len=2525 chr=MtrunA17Chr7 end=52373068 begin=52367192 type=mRNA strand=+ gn=MtrunA17Chr7g0270811 def=Putative proline--tRNA ligase	ACCCTAGCTAGTAGCTAGAGAATACACAGAGAGTCTCCTCGCACGCTCCATCGCTCTCGCACGCTCCATTCTGTCTCGCCTTCTTTCCAACTCAACAAGGATCAGGTGCTCGTCATCCTTCACAATGGCGGGGACCGATGACAACATAACACAACAACAATCCGCTGCAAAACCCCAAAAACAACCAAAACAACCAAAACAACCAAAACCACAACAATCAGGTGGTGGAAAGAAGAAGGAAGTGAAGAAAGAAACTGGATTAGGTTTAACCAATAAGAAGGCTGAAAACTTCGGAGAATGGTATTCCGAGGTTGTTGTGAATGGGGAAATGATTGAGTACTATGATATTTCTGGTTGCTATATTCTCAGACCTTGGTCAATGGCTATTTGGGAGATTAT…	MS_peptide_121_N14BSe	MILAPWCDEEEVEKK	Forward Frame
Frameshift	14	MILAPWCDEEEVEK	K	+17.0	Frame 2 -> Frame 1	MtrunA17_Chr7g0270811 len=2525 chr=MtrunA17Chr7 end=52373068 begin=52367192 type=mRNA strand=+ gn=MtrunA17Chr7g0270811 def=Putative proline--tRNA ligase	ACCCTAGCTAGTAGCTAGAGAATACACAGAGAGTCTCCTCGCACGCTCCATCGCTCTCGCACGCTCCATTCTGTCTCGCCTTCTTTCCAACTCAACAAGGATCAGGTGCTCGTCATCCTTCACAATGGCGGGGACCGATGACAACATAACACAACAACAATCCGCTGCAAAACCCCAAAAACAACCAAAACAACCAAAACAACCAAAACCACAACAATCAGGTGGTGGAAAGAAGAAGGAAGTGAAGAAAGAAACTGGATTAGGTTTAACCAATAAGAAGGCTGAAAACTTCGGAGAATGGTATTCCGAGGTTGTTGTGAATGGGGAAATGATTGAGTACTATGATATTTCTGGTTGCTATATTCTCAGACCTTGGTCAATGGCTATTTGGGAGATTAT…	MS_peptide_121_N14BSe	MILAPWCDEEEVEKK	Forward Frame
Frameshift	14	MILAPWCDEEEVEK	K	+11.0	Frame 2 -> Frame 1	MtrunA17_Chr7g0270811 len=2525 chr=MtrunA17Chr7 end=52373068 begin=52367192 type=mRNA strand=+ gn=MtrunA17Chr7g0270811 def=Putative proline--tRNA ligase	ACCCTAGCTAGTAGCTAGAGAATACACAGAGAGTCTCCTCGCACGCTCCATCGCTCTCGCACGCTCCATTCTGTCTCGCCTTCTTTCCAACTCAACAAGGATCAGGTGCTCGTCATCCTTCACAATGGCGGGGACCGATGACAACATAACACAACAACAATCCGCTGCAAAACCCCAAAAACAACCAAAACAACCAAAACAACCAAAACCACAACAATCAGGTGGTGGAAAGAAGAAGGAAGTGAAGAAAGAAACTGGATTAGGTTTAACCAATAAGAAGGCTGAAAACTTCGGAGAATGGTATTCCGAGGTTGTTGTGAATGGGGAAATGATTGAGTACTATGATATTTCTGGTTGCTATATTCTCAGACCTTGGTCAATGGCTATTTGGGAGATTAT…	MS_peptide_121_N14BSe	MILAPWCDEEEVEKK	Forward Frame
Frameshift	14	MILAPWCDEEEVEK	K	-4	Frame 2 -> Frame 1	MtrunA17_Chr7g0270811 len=2525 chr=MtrunA17Chr7 end=52373068 begin=52367192 type=mRNA strand=+ gn=MtrunA17Chr7g0270811 def=Putative proline--tRNA ligase	ACCCTAGCTAGTAGCTAGAGAATACACAGAGAGTCTCCTCGCACGCTCCATCGCTCTCGCACGCTCCATTCTGTCTCGCCTTCTTTCCAACTCAACAAGGATCAGGTGCTCGTCATCCTTCACAATGGCGGGGACCGATGACAACATAACACAACAACAATCCGCTGCAAAACCCCAAAAACAACCAAAACAACCAAAACAACCAAAACCACAACAATCAGGTGGTGGAAAGAAGAAGGAAGTGAAGAAAGAAACTGGATTAGGTTTAACCAATAAGAAGGCTGAAAACTTCGGAGAATGGTATTCCGAGGTTGTTGTGAATGGGGAAATGATTGAGTACTATGATATTTCTGGTTGCTATATTCTCAGACCTTGGTCAATGGCTATTTGGGAGATTAT…	MS_peptide_121_N14BSe	MILAPWCDEEEVEKK	Forward Frame
Frameshift	14	MILAPWCDEEEVEK	K	+7.0	Frame 2 -> Frame 3	MtrunA17_Chr7g0270811 len=2525 chr=MtrunA17Chr7 end=52373068 begin=52367192 type=mRNA strand=+ gn=MtrunA17Chr7g0270811 def=Putative proline--tRNA ligase	ACCCTAGCTAGTAGCTAGAGAATACACAGAGAGTCTCCTCGCACGCTCCATCGCTCTCGCACGCTCCATTCTGTCTCGCCTTCTTTCCAACTCAACAAGGATCAGGTGCTCGTCATCCTTCACAATGGCGGGGACCGATGACAACATAACACAACAACAATCCGCTGCAAAACCCCAAAAACAACCAAAACAACCAAAACAACCAAAACCACAACAATCAGGTGGTGGAAAGAAGAAGGAAGTGAAGAAAGAAACTGGATTAGGTTTAACCAATAAGAAGGCTGAAAACTTCGGAGAATGGTATTCCGAGGTTGTTGTGAATGGGGAAATGATTGAGTACTATGATATTTCTGGTTGCTATATTCTCAGACCTTGGTCAATGGCTATTTGGGAGATTAT…	MS_peptide_121_N14BSe	MILAPWCDEEEVEKK	Forward Frame
Frameshift	14	MILAPWCDEEEVEK	K	-2	Frame 2 -> Frame 3	MtrunA17_Chr7g0270811 len=2525 chr=MtrunA17Chr7 end=52373068 begin=52367192 type=mRNA strand=+ gn=MtrunA17Chr7g0270811 def=Putative proline--tRNA ligase	ACCCTAGCTAGTAGCTAGAGAATACACAGAGAGTCTCCTCGCACGCTCCATCGCTCTCGCACGCTCCATTCTGTCTCGCCTTCTTTCCAACTCAACAAGGATCAGGTGCTCGTCATCCTTCACAATGGCGGGGACCGATGACAACATAACACAACAACAATCCGCTGCAAAACCCCAAAAACAACCAAAACAACCAAAACAACCAAAACCACAACAATCAGGTGGTGGAAAGAAGAAGGAAGTGAAGAAAGAAACTGGATTAGGTTTAACCAATAAGAAGGCTGAAAACTTCGGAGAATGGTATTCCGAGGTTGTTGTGAATGGGGAAATGATTGAGTACTATGATATTTCTGGTTGCTATATTCTCAGACCTTGGTCAATGGCTATTTGGGAGATTAT…	MS_peptide_121_N14BSe	MILAPWCDEEEVEKK	Forward Frame
Frameshift	13	MILAPWCDEEEVE	KK	-2	Frame 2 -> Frame 3	MtrunA17_Chr7g0270811 len=2525 chr=MtrunA17Chr7 end=52373068 begin=52367192 type=mRNA strand=+ gn=MtrunA17Chr7g0270811 def=Putative proline--tRNA ligase	ACCCTAGCTAGTAGCTAGAGAATACACAGAGAGTCTCCTCGCACGCTCCATCGCTCTCGCACGCTCCATTCTGTCTCGCCTTCTTTCCAACTCAACAAGGATCAGGTGCTCGTCATCCTTCACAATGGCGGGGACCGATGACAACATAACACAACAACAATCCGCTGCAAAACCCCAAAAACAACCAAAACAACCAAAACAACCAAAACCACAACAATCAGGTGGTGGAAAGAAGAAGGAAGTGAAGAAAGAAACTGGATTAGGTTTAACCAATAAGAAGGCTGAAAACTTCGGAGAATGGTATTCCGAGGTTGTTGTGAATGGGGAAATGATTGAGTACTATGATATTTCTGGTTGCTATATTCTCAGACCTTGGTCAATGGCTATTTGGGAGATTAT…	MS_peptide_121_N14BSe	MILAPWCDEEEVEKK	Forward Frame
Frameshift	6	EGFEGA	LVYNHSRLR	-2	Frame 3 -> Frame 1	MtrunA17_Chr3g0139861 len=307 strand=+ gn=MtrunA17Chr3g0139861 end=54394543 chr=MtrunA17Chr3 begin=54394109 type=mRNA def=putative protein	ATGAATTGTTGTATAATCGTTGCGATTAGTTTAGATATGTCTCAGAATCAGGGAAATGTTGAGTTGAACAAGAAGAAGGAGGGTGACGACAAGAAGAAAGAAAAATCGCCGATGACATGGCACGGAATCACATGTGATGGATCCGTCAAAAAGAAGGATTCGAAGGTGCTGGTGTATAATCATTCGAGGTTGAGGAGGAGCGGGAGGACATGCTATTTTGGTCCTCAGCCAAAAGCAGGTGCCCCAGGAACTGTCAAGGACAACCCAATTGACTTGTGTGATGAGGAATATGATTGAATGTAATGGG	MS_peptide_122_Se	EGFEGALVYNHSRLR	Forward Frame
Frameshift	10	TSLGPVGLDK	R	-2	Frame 1 -> Frame 2	MtrunA17_Chr8g0338111 len=779 chr=MtrunA17Chr8 end=2733759 begin=2730755 type=mRNA strand=+ gn=MtrunA17Chr8g0338111 def=Putative chaperonin Cpn60/GroEL/TCP-1 family, groEL-like equatorial domain superfamily	GTGAGTGAGGCCTATGTGACCGTTGCAAAAAGGGATAAAAATCTGAAATCCCTAACTTGCATCAATCTTCATTACTCATTCCTTCGATCTTCTTCCATCAATCTTCTTCCTTCTTCCTCTTTTCCGCTTCCTTCTTCCTTATTCCTCTTATCTGCTTTCTTCTTCCTTTTGAACCGGTTTCTCCTGAATTTAAACCGTTTGATTTCATCGTTTTTGGTTGGCATCGCAAAATCATGGAATATAGAAAACCCAGTTCGTCGTTCTCCTTTGGTTCCAAATCTAGTTCTTCATCTGCATCAAGCTGGAAGAGGCCACAATTCAAGTGTAGATGCGGTTTCTCCTGACATATCCGGCGAACGCCAATCCGGCCAAGACGTCCGCACTCAAAACGGTATACGT…	MS_peptide_123_Se	TSLGPVGLDKR	Forward Frame
Frameshift	10	TSLGPVGLDK	R	-16	Frame 1 -> Frame 3	MtrunA17_Chr8g0338111 len=779 chr=MtrunA17Chr8 end=2733759 begin=2730755 type=mRNA strand=+ gn=MtrunA17Chr8g0338111 def=Putative chaperonin Cpn60/GroEL/TCP-1 family, groEL-like equatorial domain superfamily	GTGAGTGAGGCCTATGTGACCGTTGCAAAAAGGGATAAAAATCTGAAATCCCTAACTTGCATCAATCTTCATTACTCATTCCTTCGATCTTCTTCCATCAATCTTCTTCCTTCTTCCTCTTTTCCGCTTCCTTCTTCCTTATTCCTCTTATCTGCTTTCTTCTTCCTTTTGAACCGGTTTCTCCTGAATTTAAACCGTTTGATTTCATCGTTTTTGGTTGGCATCGCAAAATCATGGAATATAGAAAACCCAGTTCGTCGTTCTCCTTTGGTTCCAAATCTAGTTCTTCATCTGCATCAAGCTGGAAGAGGCCACAATTCAAGTGTAGATGCGGTTTCTCCTGACATATCCGGCGAACGCCAATCCGGCCAAGACGTCCGCACTCAAAACGGTATACGT…	MS_peptide_123_Se	TSLGPVGLDKR	Forward Frame
Frameshift	10	TSLGPVGLDK	R	-7	Frame 1 -> Frame 3	MtrunA17_Chr8g0338111 len=779 chr=MtrunA17Chr8 end=2733759 begin=2730755 type=mRNA strand=+ gn=MtrunA17Chr8g0338111 def=Putative chaperonin Cpn60/GroEL/TCP-1 family, groEL-like equatorial domain superfamily	GTGAGTGAGGCCTATGTGACCGTTGCAAAAAGGGATAAAAATCTGAAATCCCTAACTTGCATCAATCTTCATTACTCATTCCTTCGATCTTCTTCCATCAATCTTCTTCCTTCTTCCTCTTTTCCGCTTCCTTCTTCCTTATTCCTCTTATCTGCTTTCTTCTTCCTTTTGAACCGGTTTCTCCTGAATTTAAACCGTTTGATTTCATCGTTTTTGGTTGGCATCGCAAAATCATGGAATATAGAAAACCCAGTTCGTCGTTCTCCTTTGGTTCCAAATCTAGTTCTTCATCTGCATCAAGCTGGAAGAGGCCACAATTCAAGTGTAGATGCGGTTTCTCCTGACATATCCGGCGAACGCCAATCCGGCCAAGACGTCCGCACTCAAAACGGTATACGT…	MS_peptide_123_Se	TSLGPVGLDKR	Forward Frame
Frameshift	10	TSLGPVGLDK	R	+17.0	Frame 1 -> Frame 3	MtrunA17_Chr8g0338111 len=779 chr=MtrunA17Chr8 end=2733759 begin=2730755 type=mRNA strand=+ gn=MtrunA17Chr8g0338111 def=Putative chaperonin Cpn60/GroEL/TCP-1 family, groEL-like equatorial domain superfamily	GTGAGTGAGGCCTATGTGACCGTTGCAAAAAGGGATAAAAATCTGAAATCCCTAACTTGCATCAATCTTCATTACTCATTCCTTCGATCTTCTTCCATCAATCTTCTTCCTTCTTCCTCTTTTCCGCTTCCTTCTTCCTTATTCCTCTTATCTGCTTTCTTCTTCCTTTTGAACCGGTTTCTCCTGAATTTAAACCGTTTGATTTCATCGTTTTTGGTTGGCATCGCAAAATCATGGAATATAGAAAACCCAGTTCGTCGTTCTCCTTTGGTTCCAAATCTAGTTCTTCATCTGCATCAAGCTGGAAGAGGCCACAATTCAAGTGTAGATGCGGTTTCTCCTGACATATCCGGCGAACGCCAATCCGGCCAAGACGTCCGCACTCAAAACGGTATACGT…	MS_peptide_123_Se	TSLGPVGLDKR	Forward Frame
Frameshift	10	TSLGPVGLDK	R	-22	Frame 1 -> Frame 3	MtrunA17_Chr8g0338111 len=779 chr=MtrunA17Chr8 end=2733759 begin=2730755 type=mRNA strand=+ gn=MtrunA17Chr8g0338111 def=Putative chaperonin Cpn60/GroEL/TCP-1 family, groEL-like equatorial domain superfamily	GTGAGTGAGGCCTATGTGACCGTTGCAAAAAGGGATAAAAATCTGAAATCCCTAACTTGCATCAATCTTCATTACTCATTCCTTCGATCTTCTTCCATCAATCTTCTTCCTTCTTCCTCTTTTCCGCTTCCTTCTTCCTTATTCCTCTTATCTGCTTTCTTCTTCCTTTTGAACCGGTTTCTCCTGAATTTAAACCGTTTGATTTCATCGTTTTTGGTTGGCATCGCAAAATCATGGAATATAGAAAACCCAGTTCGTCGTTCTCCTTTGGTTCCAAATCTAGTTCTTCATCTGCATCAAGCTGGAAGAGGCCACAATTCAAGTGTAGATGCGGTTTCTCCTGACATATCCGGCGAACGCCAATCCGGCCAAGACGTCCGCACTCAAAACGGTATACGT…	MS_peptide_123_Se	TSLGPVGLDKR	Forward Frame
Frameshift	10	TSLGPVGLDK	R	-2	Frame 2 -> Frame 3	MtrunA17_Chr8g0380331 len=2592 end=40634642 chr=MtrunA17Chr8 type=mRNA begin=40625571 strand=- gn=MtrunA17Chr8g0380331 def=Putative chaperonin TCP-1, chaperonin Cpn60/GroEL/TCP-1 family, groEL-like apical domain superfamily	TTGTAACATAACATAAAGGAAAGAGAAAACTAGGTCTGAGTAGAAAACTAAACCCTTGATTTGAAAAGAGTAGCAAGGATAGAGAGTGAGTCAGTGGAAAGCCCTAGAAACTCACTTCGCAATGTCTCTCGTTAATCAAACTCCTGACATCTCCGGCGAACGCCAATCCGGCCAAGACGTCCGCACTCAAAACGTGGTAGCATGTCAAGCCGTCGCGAACATCGTGAAAACCTCACTCGGTCCCGTTGGTCTCGACAAGATGCTTGTTGATGATATCGGTGATGTGACTATTACTAATGATGGTGCTACTATACTTAAGATGCTGGAAGTTGAACATCCCGCTGCTAAGGTTTTGGTTGAACTTGCTGAACTTCAGGATAGAGAAGTTGGAGATGGTAC…	MS_peptide_123_Se	TSLGPVGLDKR	Forward Frame
Frameshift	10	TSLGPVGLDK	R	+17.0	Frame 2 -> Frame 1	MtrunA17_Chr8g0380331 len=2592 end=40634642 chr=MtrunA17Chr8 type=mRNA begin=40625571 strand=- gn=MtrunA17Chr8g0380331 def=Putative chaperonin TCP-1, chaperonin Cpn60/GroEL/TCP-1 family, groEL-like apical domain superfamily	TTGTAACATAACATAAAGGAAAGAGAAAACTAGGTCTGAGTAGAAAACTAAACCCTTGATTTGAAAAGAGTAGCAAGGATAGAGAGTGAGTCAGTGGAAAGCCCTAGAAACTCACTTCGCAATGTCTCTCGTTAATCAAACTCCTGACATCTCCGGCGAACGCCAATCCGGCCAAGACGTCCGCACTCAAAACGTGGTAGCATGTCAAGCCGTCGCGAACATCGTGAAAACCTCACTCGGTCCCGTTGGTCTCGACAAGATGCTTGTTGATGATATCGGTGATGTGACTATTACTAATGATGGTGCTACTATACTTAAGATGCTGGAAGTTGAACATCCCGCTGCTAAGGTTTTGGTTGAACTTGCTGAACTTCAGGATAGAGAAGTTGGAGATGGTAC…	MS_peptide_123_Se	TSLGPVGLDKR	Forward Frame
Frameshift	10	TSLGPVGLDK	R	-7	Frame 2 -> Frame 1	MtrunA17_Chr8g0380331 len=2592 end=40634642 chr=MtrunA17Chr8 type=mRNA begin=40625571 strand=- gn=MtrunA17Chr8g0380331 def=Putative chaperonin TCP-1, chaperonin Cpn60/GroEL/TCP-1 family, groEL-like apical domain superfamily	TTGTAACATAACATAAAGGAAAGAGAAAACTAGGTCTGAGTAGAAAACTAAACCCTTGATTTGAAAAGAGTAGCAAGGATAGAGAGTGAGTCAGTGGAAAGCCCTAGAAACTCACTTCGCAATGTCTCTCGTTAATCAAACTCCTGACATCTCCGGCGAACGCCAATCCGGCCAAGACGTCCGCACTCAAAACGTGGTAGCATGTCAAGCCGTCGCGAACATCGTGAAAACCTCACTCGGTCCCGTTGGTCTCGACAAGATGCTTGTTGATGATATCGGTGATGTGACTATTACTAATGATGGTGCTACTATACTTAAGATGCTGGAAGTTGAACATCCCGCTGCTAAGGTTTTGGTTGAACTTGCTGAACTTCAGGATAGAGAAGTTGGAGATGGTAC…	MS_peptide_123_Se	TSLGPVGLDKR	Forward Frame
Frameshift	10	TSLGPVGLDK	R	-16	Frame 2 -> Frame 1	MtrunA17_Chr8g0380331 len=2592 end=40634642 chr=MtrunA17Chr8 type=mRNA begin=40625571 strand=- gn=MtrunA17Chr8g0380331 def=Putative chaperonin TCP-1, chaperonin Cpn60/GroEL/TCP-1 family, groEL-like apical domain superfamily	TTGTAACATAACATAAAGGAAAGAGAAAACTAGGTCTGAGTAGAAAACTAAACCCTTGATTTGAAAAGAGTAGCAAGGATAGAGAGTGAGTCAGTGGAAAGCCCTAGAAACTCACTTCGCAATGTCTCTCGTTAATCAAACTCCTGACATCTCCGGCGAACGCCAATCCGGCCAAGACGTCCGCACTCAAAACGTGGTAGCATGTCAAGCCGTCGCGAACATCGTGAAAACCTCACTCGGTCCCGTTGGTCTCGACAAGATGCTTGTTGATGATATCGGTGATGTGACTATTACTAATGATGGTGCTACTATACTTAAGATGCTGGAAGTTGAACATCCCGCTGCTAAGGTTTTGGTTGAACTTGCTGAACTTCAGGATAGAGAAGTTGGAGATGGTAC…	MS_peptide_123_Se	TSLGPVGLDKR	Forward Frame
Frameshift	10	TSLGPVGLDK	R	-22	Frame 2 -> Frame 1	MtrunA17_Chr8g0380331 len=2592 end=40634642 chr=MtrunA17Chr8 type=mRNA begin=40625571 strand=- gn=MtrunA17Chr8g0380331 def=Putative chaperonin TCP-1, chaperonin Cpn60/GroEL/TCP-1 family, groEL-like apical domain superfamily	TTGTAACATAACATAAAGGAAAGAGAAAACTAGGTCTGAGTAGAAAACTAAACCCTTGATTTGAAAAGAGTAGCAAGGATAGAGAGTGAGTCAGTGGAAAGCCCTAGAAACTCACTTCGCAATGTCTCTCGTTAATCAAACTCCTGACATCTCCGGCGAACGCCAATCCGGCCAAGACGTCCGCACTCAAAACGTGGTAGCATGTCAAGCCGTCGCGAACATCGTGAAAACCTCACTCGGTCCCGTTGGTCTCGACAAGATGCTTGTTGATGATATCGGTGATGTGACTATTACTAATGATGGTGCTACTATACTTAAGATGCTGGAAGTTGAACATCCCGCTGCTAAGGTTTTGGTTGAACTTGCTGAACTTCAGGATAGAGAAGTTGGAGATGGTAC…	MS_peptide_123_Se	TSLGPVGLDKR	Forward Frame
Frameshift	20	VVITDSSLLDDQLEQGVCMC	ENR	+1.0	Frame 1 -> Frame 2	MtrunA17_Chr8g0338301 len=1683 begin=2797450 type=mRNA end=2800327 chr=MtrunA17Chr8 gn=MtrunA17Chr8g0338301 strand=- def=Putative histidine kinase/HSP90-like ATPase superfamily	ATGGAACTCATTCAAAATGCTGAAGACAACCACTATAATGAAGGAGTGAATCCAACACTTGAGTTTGTCATAACTTCTGATGACATCACTGGTACTGGTGCTCCAGCCACATTGCTTATTTTCAATAATGAAAAGGGCTTCTTTTCAAAAAACATTGACTCCATTTGTAGTGTTGGACGGTCAACGAAGAAAGGCAATAGGAGCAGTGGTTATATAGGAGAGAAAGGAATTGGTTTCAAGAGTGTGTTTCTGGTTACGGCTCAGCCTTATGTTTTTAGCAATGGATATCAGATAAGGTTCAATGAGAAGCCTTGTCCACATTGCAGTCTTGGGTATATAGTTCCTGAATGGGTTGAGGAGAAGCCAACCCTTGTTGACATAAAGAAGATATATGGCGCT…	MS_peptide_124_Se	VVITDSSLLDDQLEQGVCMCENR	Forward Frame
Frameshift	8	VMGIPMGP	K	+29.0	Frame 3 -> Frame 2	MtrunA17_Chr8g0339891 len=1448 end=3914165 chr=MtrunA17Chr8 begin=3908083 type=mRNA strand=+ gn=MtrunA17Chr8g0339891 def=Putative sterile alpha motif domain-containing protein	GGTTACAACGAACTAACTCCGAATCTCAAAGGAAAGGGAATCCAATTTTGAACCTATTCTCGTATTAGACAGTTATAACGACCTAACTCCGAATCCAATTTTAACCCATACTCGTATATCGTATCCGGGCTTTCTATGTCCTAACCTTCCATCCCTATTACTTTCTCTCTCTCTCTCTCTCCACAAACAAAACCTCACTCCAAAAAATCCACACTTTCGATTCATACGTTTTCCATTTCCTTGCAACTCCAATTTTCAACTCCGCAGCAATTCCTATTTCTCAAAGAATCACAGAAAATTGGGGTTGTTAGGGTCTTCGATTTTCTTCGACCCTTATCGAGTGCACTTTCCCTTTGAATTTCTTATCAATTCTGATTCGAAATTAGGGTTCATAGATTT…	MS_peptide_125_W	VMGIPMGPK	Forward Frame
Frameshift	8	VMGIPMGP	K	-1	Frame 3 -> Frame 2	MtrunA17_Chr8g0339891 len=1448 end=3914165 chr=MtrunA17Chr8 begin=3908083 type=mRNA strand=+ gn=MtrunA17Chr8g0339891 def=Putative sterile alpha motif domain-containing protein	GGTTACAACGAACTAACTCCGAATCTCAAAGGAAAGGGAATCCAATTTTGAACCTATTCTCGTATTAGACAGTTATAACGACCTAACTCCGAATCCAATTTTAACCCATACTCGTATATCGTATCCGGGCTTTCTATGTCCTAACCTTCCATCCCTATTACTTTCTCTCTCTCTCTCTCTCCACAAACAAAACCTCACTCCAAAAAATCCACACTTTCGATTCATACGTTTTCCATTTCCTTGCAACTCCAATTTTCAACTCCGCAGCAATTCCTATTTCTCAAAGAATCACAGAAAATTGGGGTTGTTAGGGTCTTCGATTTTCTTCGACCCTTATCGAGTGCACTTTCCCTTTGAATTTCTTATCAATTCTGATTCGAAATTAGGGTTCATAGATTT…	MS_peptide_125_W	VMGIPMGPK	Forward Frame
Frameshift	8	VMGIPMGP	K	+2.0	Frame 3 -> Frame 2	MtrunA17_Chr8g0339891 len=1448 end=3914165 chr=MtrunA17Chr8 begin=3908083 type=mRNA strand=+ gn=MtrunA17Chr8g0339891 def=Putative sterile alpha motif domain-containing protein	GGTTACAACGAACTAACTCCGAATCTCAAAGGAAAGGGAATCCAATTTTGAACCTATTCTCGTATTAGACAGTTATAACGACCTAACTCCGAATCCAATTTTAACCCATACTCGTATATCGTATCCGGGCTTTCTATGTCCTAACCTTCCATCCCTATTACTTTCTCTCTCTCTCTCTCTCCACAAACAAAACCTCACTCCAAAAAATCCACACTTTCGATTCATACGTTTTCCATTTCCTTGCAACTCCAATTTTCAACTCCGCAGCAATTCCTATTTCTCAAAGAATCACAGAAAATTGGGGTTGTTAGGGTCTTCGATTTTCTTCGACCCTTATCGAGTGCACTTTCCCTTTGAATTTCTTATCAATTCTGATTCGAAATTAGGGTTCATAGATTT…	MS_peptide_125_W	VMGIPMGPK	Forward Frame
Frameshift	3	TLR	EEMERGSAK	-2	Frame 1 -> Frame 2	MtrunA17_Chr8g0342881 len=3308 strand=- gn=MtrunA17Chr8g0342881 chr=MtrunA17Chr8 end=6303123 type=mRNA begin=6297976 def=Putative linoleate 9S-lipoxygenase	CACTACTTGTTGGCCTATAAATACGCAGTGAGTGTGCTTGACTTTCTCACAAGCTTCCTATCCATTTTAACAATATTGTGGCTTGATCGGTAAGCAAAAATGTCTTTCCTATTTGGGAATGATAAGATCAAAGGCACATTGGTGCTGATGCAGAAGAATGTCTTGGACATCAACAGCTTAACTGATCCTACGAAGATTATCGATGGAGCCTTAGATGGGTTTGGATCGATTTTTGATACACTTACTTCCTTTCTGGGTCGATCGATTTGTCTCCAGTTAATTAGCTCTACTAAAATTGGGTTAACTGGGGAAGGGAAACTTGGAAAAGAAGCTTATTTAAAAGAGGCAATTAACAATTTGCCAACATTGGGAGATAAACAAACAGCTTTCAGCATTGAA…	MS_peptide_126_PD	TLREEMERGSAK	Forward Frame
Frameshift	1	R	GPSLGINSVADMGRK	+10.0	Frame 2 -> Frame 3	MtrunA17_Chr8g0345421 len=3978 begin=8432151 type=mRNA end=8458086 chr=MtrunA17Chr8 gn=MtrunA17Chr8g0345421 strand=+ def=Putative DNA-directed RNA polymerase	TAATATCGATATTGTTAGACTGAACATAGTGTGATACCGAGAGAGTTGTGCGTGGGTTTTAGATGTACTTGCCAGTTTATAGTTCCAACTTCCAACAGCACATAAAAGAACGCAGTTCTTCAGTACTGTACAACGTGCCGCCACCTTCATTTTCACCGTTTTCCCTTCATTCTTTTTCTCACCGCCATTCTTCTTCATCTTCTTCGTTGATTCAATGATGGACAAAGAATCTCTAACCGCACCTGTAAAATCCTCTGTCGACAAATTTCAACTTGTTCCGGAATTCCTCAAGGTTAGAGGATTGGTGAAGCAACATTTAGATTCATTTAACTATTTTGTTAACACCGATATCAAGAAAATTGTTCGTGCTAATTGTCTTATCAAAGCCAGTAGGTACCC…	MS_peptide_127_LSt	RGPSLGINSVADMGRK	Forward Frame
Frameshift	1	R	GPSLGINSVADMGRK	-7	Frame 1 -> Frame 3	MtrunA17_Chr8g0345421 len=3978 begin=8432151 type=mRNA end=8458086 chr=MtrunA17Chr8 gn=MtrunA17Chr8g0345421 strand=+ def=Putative DNA-directed RNA polymerase	TAATATCGATATTGTTAGACTGAACATAGTGTGATACCGAGAGAGTTGTGCGTGGGTTTTAGATGTACTTGCCAGTTTATAGTTCCAACTTCCAACAGCACATAAAAGAACGCAGTTCTTCAGTACTGTACAACGTGCCGCCACCTTCATTTTCACCGTTTTCCCTTCATTCTTTTTCTCACCGCCATTCTTCTTCATCTTCTTCGTTGATTCAATGATGGACAAAGAATCTCTAACCGCACCTGTAAAATCCTCTGTCGACAAATTTCAACTTGTTCCGGAATTCCTCAAGGTTAGAGGATTGGTGAAGCAACATTTAGATTCATTTAACTATTTTGTTAACACCGATATCAAGAAAATTGTTCGTGCTAATTGTCTTATCAAAGCCAGTAGGTACCC…	MS_peptide_127_LSt	RGPSLGINSVADMGRK	Forward Frame
Frameshift	1	R	GPSLGINSVADMGRK	-2	Frame 2 -> Frame 3	MtrunA17_Chr8g0345421 len=3978 begin=8432151 type=mRNA end=8458086 chr=MtrunA17Chr8 gn=MtrunA17Chr8g0345421 strand=+ def=Putative DNA-directed RNA polymerase	TAATATCGATATTGTTAGACTGAACATAGTGTGATACCGAGAGAGTTGTGCGTGGGTTTTAGATGTACTTGCCAGTTTATAGTTCCAACTTCCAACAGCACATAAAAGAACGCAGTTCTTCAGTACTGTACAACGTGCCGCCACCTTCATTTTCACCGTTTTCCCTTCATTCTTTTTCTCACCGCCATTCTTCTTCATCTTCTTCGTTGATTCAATGATGGACAAAGAATCTCTAACCGCACCTGTAAAATCCTCTGTCGACAAATTTCAACTTGTTCCGGAATTCCTCAAGGTTAGAGGATTGGTGAAGCAACATTTAGATTCATTTAACTATTTTGTTAACACCGATATCAAGAAAATTGTTCGTGCTAATTGTCTTATCAAAGCCAGTAGGTACCC…	MS_peptide_127_LSt	RGPSLGINSVADMGRK	Forward Frame
Frameshift	1	R	GPSLGINSVADMGRK	+1.0	Frame 2 -> Frame 3	MtrunA17_Chr8g0345421 len=3978 begin=8432151 type=mRNA end=8458086 chr=MtrunA17Chr8 gn=MtrunA17Chr8g0345421 strand=+ def=Putative DNA-directed RNA polymerase	TAATATCGATATTGTTAGACTGAACATAGTGTGATACCGAGAGAGTTGTGCGTGGGTTTTAGATGTACTTGCCAGTTTATAGTTCCAACTTCCAACAGCACATAAAAGAACGCAGTTCTTCAGTACTGTACAACGTGCCGCCACCTTCATTTTCACCGTTTTCCCTTCATTCTTTTTCTCACCGCCATTCTTCTTCATCTTCTTCGTTGATTCAATGATGGACAAAGAATCTCTAACCGCACCTGTAAAATCCTCTGTCGACAAATTTCAACTTGTTCCGGAATTCCTCAAGGTTAGAGGATTGGTGAAGCAACATTTAGATTCATTTAACTATTTTGTTAACACCGATATCAAGAAAATTGTTCGTGCTAATTGTCTTATCAAAGCCAGTAGGTACCC…	MS_peptide_127_LSt	RGPSLGINSVADMGRK	Forward Frame
Frameshift	11	CVEQIQHVESL	PTETR	+1.0	Frame 1 -> Frame 2	MtrunA17_Chr8g0353711 len=285 gn=MtrunA17Chr8g0353711 strand=- begin=15431106 type=mRNA end=15431390 chr=MtrunA17Chr8 def=hypothetical protein	ATGAATGGATATGATTTGATGTCAAAACATAGTTTGACACCTAAGACTATGTGCAATGGAATGTTGAATTTGCAATTCAACATGTTGAACCATTGTAGGGGGTTGTTGAATTGGGAAAAATCTGAGTTGGAGGAGAGATGTGTTGAACAAATTCAACATGTTGAAAGTCTGGCCCACAGAGACGCGTGGCGCGCTCGGATTTGTCAAAACAGGCGCGTGCATTACACGCGCCGACAGGGCGCGTGGGCGAATTCGGACGCGGAGAGAGAAGAGAGAAATGGATAA	MS_peptide_128_L	CVEQIQHVESLPTETR	Forward Frame
Frameshift	2	YL	LQAPMMKLYMSQMQVRCR	-2	Frame 3 -> Frame 1	MtrunA17_Chr8g0355501 len=1904 gn=MtrunA17Chr8g0355501 strand=+ begin=17052320 type=mRNA end=17055355 chr=MtrunA17Chr8 def=putative protein	TCATTCAGTATTGGACTAACACAAATGGAAGAGGAGGAAAGGAAAGAAACAAAAGAGGCTAAGGGCACAGAAAAAAACAGCACATAAAGATGAGTAAAAGAAAGAAACAAGAGAATGAAGAACAATTGGAGGAGGAGCGGAAAGAAGAGGCTAAAAGCAAAGAAAAGAATGAAGGAAGTTCAGATGAGGAAAATGCAAAGCAAAGACTGAGACATAAGATGAGTATACCTAAGGTATATGATCTTATGAATTCAGTACATGGAAAACAAAGAAAGGAGGAGATCATTAACTTATTGAATGAAAGTGGCTTTGGGGGATTGGTTCATATCTGCAACTGGAACAGAGTCCACACTTTCTTTGTGGATTGGATAGTTAAAAACTTTGACAAAGAGAACATGT…	MS_peptide_129_N14	YLLQAPMMKLYMSQMQVRCR	Forward Frame
Frameshift	7	GMNIGWI	SLGAKER	+1.0	Frame 3 -> Frame 1	MtrunA17_Chr2g0324671 len=1448 gn=MtrunA17Chr2g0324671 strand=+ begin=44776283 type=mRNA end=44787191 chr=MtrunA17Chr2 def=Putative transcription factor interactor and regulator CCHC(Zn) family	TCCTAAACATATTCTAAGGTTAAAGGACGGTTCTTTCATCAATCTAAACAAGTTTTACCGTTTATTCTCAAATTTTAGGGTTTTGACCTAATTCCAAAACTTCTCTAAATCAATCCTAACTTTGTCAACTAATCATCAGAATTACAGAGATTAATGTTACTGAGTTATTAGTCCCACCCTTACCTGGTTATGAAGAAAATCGCAGCCCTCTTGGTCTCTTGCTCCTCTCTAAGCTTTTTCTCCCTTTTCCAAAAGTTTTCACGTACAATGAGTTTCTAAAATATTAGGTCCTCTCCTATTTATATCTCTTCCTAATTACTTACCTTATCTCACTTTCACCCCCAAAACTATCTAAAATATCAAAACAGCCCTCAACTAAATATTTTATATTATTTTCAA…	MS_peptide_130_R	GMNIGWISLGAKER	Forward Frame
Frameshift	7	GMNIGWI	SLGAKER	+1.0	Frame 2 -> Frame 3	MtrunA17_Chr3g0092704 len=1919 type=mRNA begin=14262035 end=14264348 chr=MtrunA17Chr3 gn=MtrunA17Chr3g0092704 strand=+ def=putative leginsulin related MtN11/16/17 family,putative protein	TAAGGTCATAACAAATAATTTTAGCTTATTCTTTCTTTTGATCAAACAATGACTTATGTTAATCTCGCTACTTTGGCTGTCTTCATGCTCACCATATTCTTAATCGTCCAGACGAAGAACGTGGAAGCAGGGAAATGTCCATCCGCGGGTACGGTTTGTTCACCATTTAATCCGAATGCGGCAACGTCATACAGTGTCGTTGTATCCCTGGGTTTGTTATTGAAGCCGGTATTTGCGGTGACAATTTTACATAGAAGATCATGGCCTCTAACTCTAACATTGTGTTTGGTTGTAGAGAAATAATGGAGAGAGAAACTGCTGCGAGAGAAATTGGAGAGAGAGGTCAAACTTCTCCTGTTTGATATGCCAAGAAACAAGGAAGAGAGAAAGTATAATGGT…	MS_peptide_130_R	GMNIGWISLGAKER	Forward Frame
Frameshift	7	GMNIGWI	SLGAKER	+1.0	Frame 3 -> Frame 1	MtrunA17_Chr2g0301771 len=1978 end=19471687 chr=MtrunA17Chr2 type=mRNA begin=19469412 strand=- gn=MtNCR238 def=Nodule-specific Cysteine-Rich peptide	ATATGGCCAAACTTATGAAGTTATTTTATGTGATGATCCACTTTATTTCTCTATTACTTATTACAACAAATGTTCGCGCATATGATGATTGTTATAATCATACTGAATGTACGAACAAAATTAAGTGTGTGCCTCCTCGGATTGCACAATGTTTCCGGTTCAAATGTGATTGTATTCGTTTGAATAATGGTCCAAAAACTCCTTGGAGTGCAACACCAAAGAGAGTGCACATAAGCCCTACAAGGAAGAATGATTTTTAGCACTAGCGAAAATTGTTTATGATAATATATTCCGATATGTGATTGAATAAATGTGTTAACAACCAATAATTGTTTTTATTCTTTCCTAATTTCAAATACCATGGTGTTATGGTTTTATAATCTTATATAATTTTAATGG…	MS_peptide_130_R	GMNIGWISLGAKER	Forward Frame
Frameshift	7	GMNIGWI	SLGAKER	+1.0	Frame 1 -> Frame 2	MtrunA17_Chr2g0301351 len=230 end=19063085 chr=MtrunA17Chr2 begin=19062856 type=mRNA strand=- gn=MtrunA17Chr2g0301351 def=hypothetical protein	GGAATGAATATTGGATGGATTGAGTCTTGGAGCAAAAGAAAGGGACTTGGAGCTGATTCGGTACGAAAATACAAAGATTGGAAGACAAAATATGTCTCCCCTAAAGTCAGAAGCTTGGCACGGCCCGTGCTAGCATTGGCACGGCCGTGCCACCCTCCAGAGTTGCTTTTGCTGCTTTTGCTTAGATTTTAAGCTACTCTATTTTTAGCCCGAATGTAATAGCTTAGATT	MS_peptide_130_R	GMNIGWISLGAKER	Forward Frame
Frameshift	7	GMNIGWI	SLGAKER	+1.0	Frame 2 -> Frame 3	MtrunA17_Chr8g0374461 len=13744 type=mRNA begin=36393816 chr=MtrunA17Chr8 end=36411685 gn=MtrunA17Chr8g0374461 strand=+ def=Putative disease resistance protein, RPW8	TATAACCAAGATAAAACATTCATTCATAACTTTTCAGAACCCGAATAATGAAAGAACAAATAATTAGCACTTTCATTCATATTACAACGACCCACACAAAAAAAAAAAAAAAAAATTGAAACTAAATTTTGCATCCTTTTTGAAGTAGACTATATTTGATTGGAATACGGTTATGAAGTAATCTCCGTGCAAACAATAAAATCTTCAAAGGAACTAAAGCATTCTAGATGACTTTATACATGTTATATCTTTAAAATTAGACATCAACTTATAAGCTTCTTTAGCAGAATACATGCCATCAGAATTAAGATCTCAAACACAGGCATCTTTCCACATTATCCTTCAATGAAATATTAGACAACAAAACCTTACAGTCATCCACCAACGCAACCTCCTACA…	MS_peptide_130_R	GMNIGWISLGAKER	Reverse Frame
Frameshift	7	GMNIGWI	SLGAKER	+1.0	Frame 1 -> Frame 2	MtrunA17_Chr8g0356581 len=1677 type=mRNA begin=18172068 end=18175255 chr=MtrunA17Chr8 gn=MtrunA17Chr8g0356581 strand=+ def=Putative reverse transcriptase, RNA-dependent DNA polymerase	GTGCAGCATGCCCGTATGTGGAATTACTCTGATGAATATTTGTTATTTAATCGCTTTTGGGTAACGGGGTGTTACAATACTGAGGATAACTGCTTTCAGAAAGCAAATATCAAAAGAAAATGTTATGATTGTAGAAAACCAAACCATTAAGAATCAAATTGTCATGTTAAGAAAAAGAGAAAATGTTCCTACTGCAATAAATTTGGACATCATGAATCCAAATGTTACAGTAAAAACAAAAGTTTCAAGAACACTAACCCTCAAGGACCCAAATCTATATGGGTACCAAAGTTACTGCTAACCTCTGATACAGGAATGTATGTTGGCAACCAAGAAAAGGCATTGGTACTTGGAGAGTGGTTGCTCAAGGCATATGACAGGGGATAAAGACTGTTTTCT…	MS_peptide_130_R	GMNIGWISLGAKER	Forward Frame
Frameshift	7	GMNIGWI	SLGAKER	+1.0	Frame 3 -> Frame 1	MtrunA17_Chr2g0306041 len=634 begin=26757399 type=mRNA chr=MtrunA17Chr2 end=26769870 gn=MtrunA17Chr2g0306041 strand=+ def=hypothetical protein	TTCTAGTATTTTCCCATTGACTTATATACTTTTGACCAGGATAATTCTCTCTTTACTACCTTCATTCTCATTTATTTCCACCTTAAATTCCTTTGAATTGGCAACATTTCTTACCTTTACATTCATCAGCCCTTGATATTTTGAACCAAACCTAACAAAAGCTATGCATCCAAAAACAATCAAGAGAGAAAAGAACGGAAGAGCCAACCCTCTAGCAACAAAACATAAAAATACCCCTTCTACGTCCAATTATCATTCCTCTCCTTGTTTATTCAACAACTTCATTTTCTTAAGAATCCCAAAACTAGCTCGTTCAGTCGGTGCAGAATCAATCTTAAGGTCGTCTTGTTCGGAAGGAAAAACACCCACAAGGAATGAATATTGGATGGATTGAGTCTT…	MS_peptide_130_R	GMNIGWISLGAKER	Forward Frame
Frameshift	5	MTAKI	HILDK	+2.0	Frame 2 -> Frame 1	MtrunA17_Chr8g0365341 len=2828 end=29538767 chr=MtrunA17Chr8 begin=29524446 type=mRNA strand=+ gn=MtrunA17Chr8g0365341 def=Putative Ulp1 peptidase	CCTAAAACAAGTTTGGGCCTTAACTTTTGGAACAGCCCAAACTTATTCATGCAAAAATAGGTCATTTCTCAAACAAATTCCAGCTGAATAACCATTGACATCCCTAATTCCAATTCCAATTCCAATTCCAATTTCATACAATAATTGTCTACTGTAATTCATAGATGAAACCTTAGAGACGACGACGACGCTAGAAGATGGTTCTTGACGCAGTGCAGCACACAATTTTCATCAATTAGCACTGCCTCAATCTCCGTCTTCCATTTCTCACTCTCTCTCACTTCACTCTCGCACACAATTCGAGACAATCGTAACCATTTTTCACACACTCCGATGGAGCAAAAACAGAAAGGTCCTCTTCCTCTCAACTTGGACGCGCTTGTCGACAATACGCCGGCG…	MS_peptide_131_B	MTAKIHILDK	Forward Frame
Frameshift	3	PLV	NMSAQCFMGK	+1.0	Frame 1 -> Frame 2	MtrunA17_Chr8g0368731 len=1878 strand=- gn=MtrunA17Chr8g0368731 end=32087161 chr=MtrunA17Chr8 begin=32081881 type=mRNA def=Putative transcriptional regulatory protein Sin3	ATGGAATGCATCTTTGATTATATCGATTCAAAACTCTTGATCTCTAGAGCTATTGTGCATACACATTGCAAAATAACCTTATTGGGAGAGATCAAAGAAATTAGCGAGCAGAAACGAAAAGAAGATGATGTTCTTCTTGCAATTGCTGCTGGAAATAGACGGCCTATTCTTCCTAACTTGGAATTTGAGTATCCTGATCCAGAGATTCAGGAAGATCTGTATCAACTCATAAAATATTCATGTGGAGAAGTTTGTTCAACCGAACAATTGGATAAAGTCATGAAGATTTGGACAACAAATTTAGAACCCATGCTCGGTGTTCCTTCTCGACTGCGCGTTCCCAAAGACACAGAAGATGCTGTCGAGGCCAAGAAAGATTCTGCAAAAACTGGTACTGCA…	MS_peptide_132_PC	PLVNMSAQCFMGK	Forward Frame
Frameshift	19	STNEARINENFDVFDWAIP	LK	-2	Frame 3 -> Frame 1	MtrunA17_Chr8g0368931 len=1458 type=mRNA begin=32242829 end=32246058 chr=MtrunA17Chr8 gn=MtrunA17Chr8g0368931 strand=- def=Putative 3-beta-(or 20-alpha)-hydroxysteroid dehydrogenase	AAATCTACATATTCTCTTATAATATTCCATTCTCATTCTCATTCTCATTTTCGCCCCCATTGAAGCCGACAAACCATTTTTCTCTTTTTCACCTAACAATGTCAAACGAGATTCGATTCTTCAGTCTCAACACCGGAGCCAAGATCCCTTCCGTCGGCTTGGGTACTTGGCAGTCTGATCCTGGCCTCGTCGCTCAAGCCGTTGCCGCCGCGATCAAGGCTGGTTACCGTCACATTGATTGTGCTCAAGTCTATGGCAATGAGAAGGAGATTGGCTCTATTTTGAAGAAATTGTTTGCCGAAGGCGTAGTGAAACGTGAAGATTTGTGGATTACCTCTAAACTCTGGAATACTGATCATGCTCCAGAAGATGTGCCGCTAGCATTGGACAGGACTTTGA…	MS_peptide_133_Se	STNEARINENFDVFDWAIPLK	Forward Frame
Frameshift	9	IATMLMYLS	RMLK	-2	Frame 2 -> Frame 3	MtrunA17_Chr8g0371281 len=1411 strand=+ gn=MtrunA17Chr8g0371281 end=34125237 chr=MtrunA17Chr8 begin=34121290 type=mRNA def=Putative procollagen-proline 4-dioxygenase	GCCTTTGAGGAAAGTGTATAGCACGCTGAAATAAACAAGTTTAATAGGTCACATTCTCATTTTTTTTTTCCAATTCAAATTAATTCAGTTTTTAGATTTTAATTCATTCATTCATCTTTAAAAACTGTTAATGGTGAAATTCAAGCACTCTAACGTAGGACTTCGAAAACCATCGCTAATAACATGCTGGACATTGTTCCTCACATTGTTTGTGACTTTCACATTCCTCATTCTTATTATCTTAACTCTTCGTATCCCTAAACTAAATCACCTTAACTCCATCACTCATAGTAACACTCTCAGAAACGATGACAATAAGCGTTGGGTTCAAATCATATCGTGGGAGCCTAGAGCATTTTTATATCATAATTTTCTTACAAAAGAGGAATGCGAACATCT…	MS_peptide_134_N10	IATMLMYLSRMLK	Forward Frame
Frameshift	3	QER	NLETSLRSIPNLK	+1.0	Frame 3 -> Frame 1	MtrunA17_Chr8g0371741 len=1032 chr=MtrunA17Chr8 end=34384758 type=mRNA begin=34382191 strand=+ gn=MtrunA17Chr8g0371741 def=Putative 3-methyl-2-oxobutanoate dehydrogenase (2-methylpropanoyl-transferring)	GCATATGCACCATATTATTTACCACAAGTGACAGAAATCTAGACTCTAGGCATCATAAAAAAGAATGGTATGCTGTCTACACTCTACACCAAGGCTGAAGTTTAGTGCCTGTATAGAGATCAATCCCAAGATTCATATCATGTAGTGAAGTTGTTGACAGGAAGGTATTTTGAGGTTCATAAATTTAGGCTCTAGGCAAAGAAATGGCTGTGAGGATGTATTCTGAGATGGTCACTCTTCAAACTATGGACAGCATATTCTTCTGGTACAGAGGCAAGGAAGAATTTCCTTCTACCTCACCTCAATGGGAGAAGAAGCAGTTAACATTGCATCAGCAGCTGCGCTTTCTTCTGATGATATATCTTGCTTCAGGTGATGGTATTGTGGTGAAAGGTCAAG…	MS_peptide_135_L	QERNLETSLRSIPNLK	Forward Frame
Frameshift	2	PS	LMQPTK	+10.0	Frame 1 -> Frame 2	MtrunA17_Chr8g0373961 len=1679 type=mRNA begin=36077867 end=36080316 chr=MtrunA17Chr8 gn=PSBO|MtrunA17Chr8g0373961,MtrunA17Chr8g0373961 strand=- def=Putative outer membrane protein/outer membrane enzyme PagP, beta-barrel	TCTGACATAGAGTATCTCTATCCAAATCAAGAACATTGCCACGTGGCATCCAACAAAACAAATAACATTACCTTGAACCATCCAATGAGAGACCGCCTTATCCTATCCAAAATCTTACTCATACCATAGCCACCAAATAATTGTAACCTTCACATTCTCAACCAACACAAAACCTATTGAAAACAAGTTTGTTTGTGTAGAACACCAAACAGTTAACATAGGAGCAATGGCAGCCTCACTCCAAGCAGCTGCTACTCTCATGCAACCAACCAAGTTACGTAGCAACAGTTTGCAGCTTAAGTCTACTCAATCTGTTTCTAAGGCTTTTGGTTTGGAACACTATGGAGCTAAGGTTACTTGTTCACTTCAGTCTGATTTCAAGGAGTTGACTCACAAGTT…	MS_peptide_136_F	PSLMQPTK	Forward Frame
Frameshift	2	PS	LMQPTK	-19	Frame 3 -> Frame 2	MtrunA17_Chr8g0373961 len=1679 type=mRNA begin=36077867 end=36080316 chr=MtrunA17Chr8 gn=PSBO|MtrunA17Chr8g0373961,MtrunA17Chr8g0373961 strand=- def=Putative outer membrane protein/outer membrane enzyme PagP, beta-barrel	TCTGACATAGAGTATCTCTATCCAAATCAAGAACATTGCCACGTGGCATCCAACAAAACAAATAACATTACCTTGAACCATCCAATGAGAGACCGCCTTATCCTATCCAAAATCTTACTCATACCATAGCCACCAAATAATTGTAACCTTCACATTCTCAACCAACACAAAACCTATTGAAAACAAGTTTGTTTGTGTAGAACACCAAACAGTTAACATAGGAGCAATGGCAGCCTCACTCCAAGCAGCTGCTACTCTCATGCAACCAACCAAGTTACGTAGCAACAGTTTGCAGCTTAAGTCTACTCAATCTGTTTCTAAGGCTTTTGGTTTGGAACACTATGGAGCTAAGGTTACTTGTTCACTTCAGTCTGATTTCAAGGAGTTGACTCACAAGTT…	MS_peptide_136_F	PSLMQPTK	Forward Frame
Frameshift	6	PSLMQP	TK	-19	Frame 3 -> Frame 2	MtrunA17_Chr8g0373091 len=1445 chr=MtrunA17Chr8 end=35336819 begin=35331577 type=mRNA strand=+ gn=MtrunA17Chr8g0373091 def=Putative ribosomal protein S5 domain 2-type	CTTATCCCAATAATTAACTTTAATTTAAAAGATTAAGATCAAATCTACATTGAAAAAGATATCACGACCATTCATCACCGTTAACCCATCGTAGACCACACCTCAGCTAATCACACACTTTCTTCTTTTCCTCTTCATCTTTCTTTCCCGACACCGATCCTTTTCCTCCTTCAAGCGCCGCCGCCTCTTTCCCATATCGCCACTGTTTCCGGCACCGCCAACTTCCTCCGTGAACCACTGCTGCAGGAATGGTAGGGTTATCTTTAGGAGAACAATGTTTCATAGAAGGTGGCATTGCTCATGATCTTCGTTGTGATGGTAGAAAAAGATTGACTTATCGACCTATCCTTGTTGAAACTGGAGTCATTCCTCAGGCAAATGGTTCGGCAAGAGTCAGAA…	MS_peptide_136_F	PSLMQPTK	Forward Frame
Frameshift	6	PSLMQP	TK	+1.0	Frame 3 -> Frame 1	MtrunA17_Chr8g0373091 len=1445 chr=MtrunA17Chr8 end=35336819 begin=35331577 type=mRNA strand=+ gn=MtrunA17Chr8g0373091 def=Putative ribosomal protein S5 domain 2-type	CTTATCCCAATAATTAACTTTAATTTAAAAGATTAAGATCAAATCTACATTGAAAAAGATATCACGACCATTCATCACCGTTAACCCATCGTAGACCACACCTCAGCTAATCACACACTTTCTTCTTTTCCTCTTCATCTTTCTTTCCCGACACCGATCCTTTTCCTCCTTCAAGCGCCGCCGCCTCTTTCCCATATCGCCACTGTTTCCGGCACCGCCAACTTCCTCCGTGAACCACTGCTGCAGGAATGGTAGGGTTATCTTTAGGAGAACAATGTTTCATAGAAGGTGGCATTGCTCATGATCTTCGTTGTGATGGTAGAAAAAGATTGACTTATCGACCTATCCTTGTTGAAACTGGAGTCATTCCTCAGGCAAATGGTTCGGCAAGAGTCAGAA…	MS_peptide_136_F	PSLMQPTK	Forward Frame
Frameshift	3	DWK	EEMERDPCVCVMGEDVGHYGGSYK	-1	Frame 1 -> Frame 3	MtrunA17_Chr8g0376411 len=1971 type=mRNA begin=38013880 chr=MtrunA17Chr8 end=38017825 gn=MtrunA17Chr8g0376411 strand=- def=Putative pyruvate dehydrogenase (acetyl-transferring)	AGAAAAGTGGCGATGGAAACAATGCATTTTTAATTCCTTACTTATTGCACCATGTGGTAAGAAACAAAACAAAGAAGAAAAAAAAGAACCTTTGTGAACGGAAAAACAGAGACACATACATTTAGTACTCAACAACAAACACACCCCAACTATAAATCTTCCTTAATTTCTCCGTCCAATTTTCCCAAATAAATTCACACTCTTTTTTCTTCAATCCTTCATTTCCATTCTTCTCCTTCTTCTCTGATCCAATGGCAACCCTTTTCCAAGGATTGGGAGCTGTTACCTCCAATTCCTTTGATTCCAACAAGCTACTCCTTTCTTCTCGTAGATCCCTTAAAGAGAGGAAAGGAAGCATTTTTGTTGTCAGATCTGATGCAAAGGTGAACAAGGCTCTGA…	MS_peptide_137_BF	DWKEEMERDPCVCVMGEDVGHYGGSYK	Forward Frame
Frameshift	9	VVEVLMSLR	R	-22	Frame 2 -> Frame 1	MtrunA17_Chr3g0122781 len=4626 strand=- gn=MtrunA17Chr3g0122781 end=42188312 chr=MtrunA17Chr3 begin=42181487 type=mRNA def=Putative protein-serine/threonine kinase CMGC-CDK-PITSLRE family	TTTTTTTGTACAAAACAACTCTGTGATCTACTTATAGAGTGAAGTTTACTCAATTATTTTTTACACTGAGTTGGACGAGAGTCGATATTTCTCACTAACTCGATAATCGTTGGACGCTAATCTTTATTGTCATCAAATTTTCCCCGCTCTGCTTCAACATCGTGATTCCTCGCCCAATCCCAATTCCAACGGTTCACGTATTTCACACTCTCCTCTAAATTTCCAGGGTTTCAATTTTCATCCCGCCAATTTTAGATTTTCATTCCTTTTCTGTTTTAGCTCGAATTGCATTCATAGGTAGGGTTTTACTTGATTCATGCACTTTTTTGTTCTTCAATCGCAAAATTCAGTACAATTCATTGTTTTGTGGAATTTAGGGTTCTAGAAACGGAATTATTC…	MS_peptide_138_L	VVEVLMSLRR	Forward Frame
Frameshift	9	VVEVLMSLR	R	-1	Frame 2 -> Frame 1	MtrunA17_Chr3g0122781 len=4626 strand=- gn=MtrunA17Chr3g0122781 end=42188312 chr=MtrunA17Chr3 begin=42181487 type=mRNA def=Putative protein-serine/threonine kinase CMGC-CDK-PITSLRE family	TTTTTTTGTACAAAACAACTCTGTGATCTACTTATAGAGTGAAGTTTACTCAATTATTTTTTACACTGAGTTGGACGAGAGTCGATATTTCTCACTAACTCGATAATCGTTGGACGCTAATCTTTATTGTCATCAAATTTTCCCCGCTCTGCTTCAACATCGTGATTCCTCGCCCAATCCCAATTCCAACGGTTCACGTATTTCACACTCTCCTCTAAATTTCCAGGGTTTCAATTTTCATCCCGCCAATTTTAGATTTTCATTCCTTTTCTGTTTTAGCTCGAATTGCATTCATAGGTAGGGTTTTACTTGATTCATGCACTTTTTTGTTCTTCAATCGCAAAATTCAGTACAATTCATTGTTTTGTGGAATTTAGGGTTCTAGAAACGGAATTATTC…	MS_peptide_138_L	VVEVLMSLRR	Forward Frame
Frameshift	9	VVEVLMSLR	R	-1	Frame 2 -> Frame 1	MtrunA17_Chr8g0377071 len=5344 strand=+ gn=MtrunA17Chr8g0377071 end=38497030 chr=MtrunA17Chr8 begin=38489165 type=mRNA def=Putative protein-serine/threonine kinase CMGC-CDK-PITSLRE family	ATTTTATTTTTGAAGGGAAACCTTAACCTCTTTCCAATACATATTAAGTGGAGCGGAATTATCGTAATTCGGTGCAGTCGATATTTTTCGTTCCTTCCTTTTCGTCATTCTCTTCTCTTTCTCCTCGAAGGTTCGATTTCTCTTTCTCTTTTATTCGCTTTTCCATCGCATAGCTTATTCAAATCGCGCTTTTCTATTTCCCTTTCATTATCCAATTAAACCATCGGTAATCCCTTTCAATCCCTAATTTGTTCTCGTTTTCCCCTCTCCTTTTCTTAATTTTTAGGGTTTCGATTTAAATCCAATCATTATCTTCCTACTTTAGCACCGCGTCAAATTGTCTTTATTTTTAGGGTTTTGAATCTTACTTTTGTTCTTCAATTTTAAAATTTGGATCAT…	MS_peptide_138_L	VVEVLMSLRR	Forward Frame
Frameshift	9	VVEVLMSLR	R	+28.0	Frame 2 -> Frame 3	MtrunA17_Chr8g0377071 len=5344 strand=+ gn=MtrunA17Chr8g0377071 end=38497030 chr=MtrunA17Chr8 begin=38489165 type=mRNA def=Putative protein-serine/threonine kinase CMGC-CDK-PITSLRE family	ATTTTATTTTTGAAGGGAAACCTTAACCTCTTTCCAATACATATTAAGTGGAGCGGAATTATCGTAATTCGGTGCAGTCGATATTTTTCGTTCCTTCCTTTTCGTCATTCTCTTCTCTTTCTCCTCGAAGGTTCGATTTCTCTTTCTCTTTTATTCGCTTTTCCATCGCATAGCTTATTCAAATCGCGCTTTTCTATTTCCCTTTCATTATCCAATTAAACCATCGGTAATCCCTTTCAATCCCTAATTTGTTCTCGTTTTCCCCTCTCCTTTTCTTAATTTTTAGGGTTTCGATTTAAATCCAATCATTATCTTCCTACTTTAGCACCGCGTCAAATTGTCTTTATTTTTAGGGTTTTGAATCTTACTTTTGTTCTTCAATTTTAAAATTTGGATCAT…	MS_peptide_138_L	VVEVLMSLRR	Forward Frame
Frameshift	9	VVEVLMSLR	R	+19.0	Frame 2 -> Frame 3	MtrunA17_Chr8g0377071 len=5344 strand=+ gn=MtrunA17Chr8g0377071 end=38497030 chr=MtrunA17Chr8 begin=38489165 type=mRNA def=Putative protein-serine/threonine kinase CMGC-CDK-PITSLRE family	ATTTTATTTTTGAAGGGAAACCTTAACCTCTTTCCAATACATATTAAGTGGAGCGGAATTATCGTAATTCGGTGCAGTCGATATTTTTCGTTCCTTCCTTTTCGTCATTCTCTTCTCTTTCTCCTCGAAGGTTCGATTTCTCTTTCTCTTTTATTCGCTTTTCCATCGCATAGCTTATTCAAATCGCGCTTTTCTATTTCCCTTTCATTATCCAATTAAACCATCGGTAATCCCTTTCAATCCCTAATTTGTTCTCGTTTTCCCCTCTCCTTTTCTTAATTTTTAGGGTTTCGATTTAAATCCAATCATTATCTTCCTACTTTAGCACCGCGTCAAATTGTCTTTATTTTTAGGGTTTTGAATCTTACTTTTGTTCTTCAATTTTAAAATTTGGATCAT…	MS_peptide_138_L	VVEVLMSLRR	Forward Frame
Frameshift	9	VVEVLMSLR	R	+13.0	Frame 2 -> Frame 3	MtrunA17_Chr8g0377071 len=5344 strand=+ gn=MtrunA17Chr8g0377071 end=38497030 chr=MtrunA17Chr8 begin=38489165 type=mRNA def=Putative protein-serine/threonine kinase CMGC-CDK-PITSLRE family	ATTTTATTTTTGAAGGGAAACCTTAACCTCTTTCCAATACATATTAAGTGGAGCGGAATTATCGTAATTCGGTGCAGTCGATATTTTTCGTTCCTTCCTTTTCGTCATTCTCTTCTCTTTCTCCTCGAAGGTTCGATTTCTCTTTCTCTTTTATTCGCTTTTCCATCGCATAGCTTATTCAAATCGCGCTTTTCTATTTCCCTTTCATTATCCAATTAAACCATCGGTAATCCCTTTCAATCCCTAATTTGTTCTCGTTTTCCCCTCTCCTTTTCTTAATTTTTAGGGTTTCGATTTAAATCCAATCATTATCTTCCTACTTTAGCACCGCGTCAAATTGTCTTTATTTTTAGGGTTTTGAATCTTACTTTTGTTCTTCAATTTTAAAATTTGGATCAT…	MS_peptide_138_L	VVEVLMSLRR	Forward Frame
Frameshift	9	VVEVLMSLR	R	+19.0	Frame 2 -> Frame 3	MtrunA17_Chr3g0122781 len=4626 strand=- gn=MtrunA17Chr3g0122781 end=42188312 chr=MtrunA17Chr3 begin=42181487 type=mRNA def=Putative protein-serine/threonine kinase CMGC-CDK-PITSLRE family	TTTTTTTGTACAAAACAACTCTGTGATCTACTTATAGAGTGAAGTTTACTCAATTATTTTTTACACTGAGTTGGACGAGAGTCGATATTTCTCACTAACTCGATAATCGTTGGACGCTAATCTTTATTGTCATCAAATTTTCCCCGCTCTGCTTCAACATCGTGATTCCTCGCCCAATCCCAATTCCAACGGTTCACGTATTTCACACTCTCCTCTAAATTTCCAGGGTTTCAATTTTCATCCCGCCAATTTTAGATTTTCATTCCTTTTCTGTTTTAGCTCGAATTGCATTCATAGGTAGGGTTTTACTTGATTCATGCACTTTTTTGTTCTTCAATCGCAAAATTCAGTACAATTCATTGTTTTGTGGAATTTAGGGTTCTAGAAACGGAATTATTC…	MS_peptide_138_L	VVEVLMSLRR	Forward Frame
Frameshift	9	VVEVLMSLR	R	-22	Frame 2 -> Frame 1	MtrunA17_Chr8g0377071 len=5344 strand=+ gn=MtrunA17Chr8g0377071 end=38497030 chr=MtrunA17Chr8 begin=38489165 type=mRNA def=Putative protein-serine/threonine kinase CMGC-CDK-PITSLRE family	ATTTTATTTTTGAAGGGAAACCTTAACCTCTTTCCAATACATATTAAGTGGAGCGGAATTATCGTAATTCGGTGCAGTCGATATTTTTCGTTCCTTCCTTTTCGTCATTCTCTTCTCTTTCTCCTCGAAGGTTCGATTTCTCTTTCTCTTTTATTCGCTTTTCCATCGCATAGCTTATTCAAATCGCGCTTTTCTATTTCCCTTTCATTATCCAATTAAACCATCGGTAATCCCTTTCAATCCCTAATTTGTTCTCGTTTTCCCCTCTCCTTTTCTTAATTTTTAGGGTTTCGATTTAAATCCAATCATTATCTTCCTACTTTAGCACCGCGTCAAATTGTCTTTATTTTTAGGGTTTTGAATCTTACTTTTGTTCTTCAATTTTAAAATTTGGATCAT…	MS_peptide_138_L	VVEVLMSLRR	Forward Frame
Frameshift	18	RLMLNHAEMMTAGTLVCS	VIVIR	-2	Frame 3 -> Frame 1	MtrunA17_Chr8g0385331 len=1946 type=mRNA begin=44056082 chr=MtrunA17Chr8 end=44062910 gn=MtrunA17Chr8g0385331 strand=- def=Putative transcription factor C2H2 family	GATGGTATCTCAAAGGCTTTTAGTCATCAAACAAAGCATAACATCGAAACCTATAGATATACTCTCAAAATGACATATAGCGGCACATGAGGAGGAGTCTAGGACAAGGAAGTAGTAGATCTTCCTCTGTACTCTCTTCAACATTTTCAATTTTGTCGCATAAATAAAATCAATAAATGCATATAATTATAAATACATGACCCTAAAATAAAAACCCTTGAACCGCAGAGACAGAAGATTCTAATTGATTTTGATCAATGGGAGAAAGTGGAGAAAGTGCAGAATGCTCTGCTTCAGCCTCAGCCTCAGCCAAACCCTCAGATGAAATCTGGGCAAAGCTTGTTCAGTCTGACTCGAGATACCCTGATGTTGAGATAAGGTCAGATAAAGGCCAAATAC…	MS_peptide_139_B	RLMLNHAEMMTAGTLVCSVIVIR	Forward Frame
Frameshift	2	MI	ATLGLR	+1.0	Frame 2 -> Frame 3	MtrunA17_Chr5g0404441 len=2085 strand=- gn=MtrunA17Chr5g0404441 end=7947462 chr=MtrunA17Chr5 begin=7942627 type=mRNA def=Putative alpha/Beta hydrolase	TTTCAAGAAGAAAGATGACTTTCAATTGATAATCAAAGATTCATTACAGATGATAAGCAACATTGGGTCTGAGATATTTCCCACCCAAGTTCAGGATCCTACATTTCTAGCAACCTTTCAACAGTCCAAGGTTCCTCTGATTTAGGGGTTAAACTGAACTTGATTCAAAATGATTTGTTCTGTTCTCCAAAATGAATGATGATCAAATTGAATATCTAGTACTTGGATAAAATGCATTGTTTAAGATGTAAATTTGGATACAATATGGAACATCGCCTTTCACAGAACGGTTGATAAATAGTCGTTTTATTGCTTTATAGGGGAAAATTTCAGTACTAAGCATAACATAAATATACTGATAGATAATACTGGTGAATGTCTACCATGCAAACTGATAGG…	MS_peptide_142_N14	MIATLGLR	Reverse Frame
Frameshift	9	KPFLLDDFY	LLK	+1.0	Frame 3 -> Frame 1	MtrunA17_CPg0492461 len=7914 gn=MtrunA17CPg0492461 strand=- begin=32451 type=mRNA chr=MtrunA17CP end=40364 def=Putative AAA+ ATPase domain, ATPase, AAA-type, core	CTCAAATTGGATCCGTGATCGATTGATAGGTTTCGCCGTAAACCTAATTGGTTACTTCCAATTACGTAAATCAATAGTTCAAACCGCACTCAAAGGTAGGGCATTTCCCATTTTTATAGGAACTTCTGTACCATAAACAATGGTATCTCCAATTATAGCCCCTCTGGGGTGTAAAATATATCTTTTCTCACCATCCCCATAGTGTATGAGACAAATGTGTGCATTTCTATTAGGGTCGTATTCGATAGTTACGATTCGACCATATATGTCTTTTTCATTACGTCGAAAATCAATTTTACGGTATAGACGCTTATGACCTCCCCCTCTATGCCCTGCGGTAATGATTCCTCTGGCATTACGGCCTTTACCACAATGATGCTGTCCATAAATCAAACGATT…	MS_peptide_143_F	KPFLLDDFYLLK	Forward Frame
Frameshift	9	KPFLLDDFY	LLK	+1.0	Frame 2 -> Frame 3	MtrunA17_CPg0492481 len=1872 strand=+ gn=MtrunA17CPg0492481 end=37985 chr=MtrunA17CP type=mRNA begin=36007 def=hypothetical protein	AAATGGCAAATCTATTCAATCTATCAATAACTAAGCCGGATCTAGTGTATCATAAGGGATTTTCTTTTTCTATTCATTCGTCCGGATTGGATCAAAAACAAAAGTTCGTAAATGAGGTCAACTCCAGGGATGAATCAAAAAAGAAATTTTTATTGGTTCTACCTCCTCTTTTTTACGAAGAGAATGAATCTTTTTATCCAAACAATACCTATGGATACATAAAAAACCTATGGAATCGATTCCATCGCAACTCGGAATATGGAATTCAAAGGTATCAAATAGGAAAAAAGATTTTTAATCATAGACCTACAAGGAAATACACGATCAACCAACATTTCTCAAATTGGAAAAAAAACCAGAAGAAATGGCCTCTTATTTTGATTTATCAAACCGAGAGAT…	MS_peptide_143_F	KPFLLDDFYLLK	Reverse Frame
Frameshift	9	KPFLLDDFY	LLK	+1.0	Frame 3 -> Frame 1	MtrunA17_Chr5g0397891 len=627 begin=2929124 type=mRNA end=2929750 chr=MtrunA17Chr5 gn=MtrunA17Chr5g0397891 strand=+ def=putative protein	ATGAGGTTATTGACAAAAAAGATTTGTCTAAGTCACATAATTTCGTTTTGTCCAAGTTTCTTCCATTTTTGTCTAACTCACTTTATTTCTTTTTGTCCAAGTTTCTTCCATTTTTGTCTAACACTTCCTTTTTTCTTTGTGAGTTTCGGTAATATCCCTGTTCATAGGTCCGAGATCCACGTTTATGAATTGAAACGTCCGAATGATCCACTCGAGAATCAGTTGTTAGAATCAATAGGTCTTCAAATCGTTCATTTGAAAAAAGGAAACCCTTCTTATTGGATGACTTTTATACTTCTAAAAATTCAAAATTATCCTTCAATGAAGGAACAATATCACCATTTTTATTCAATAAGAGAGAAAATTGGATATCATTCCATACTAGAAAGAAGAAAAAAA…	MS_peptide_143_F	KPFLLDDFYLLK	Forward Frame
Frameshift	9	KPFLLDDFY	LLK	+1.0	Frame 1 -> Frame 2	MtrunA17_Chr4g0016051 len=5658 begin=12608810 type=mRNA end=12614467 chr=MtrunA17Chr4 gn=MtrunA17Chr4g0016051 strand=+ def=Putative AAA+ ATPase domain, ATPase, AAA-type, core	ATGAAGGAACATCTGTTCAAATTTTGGATTTTAGAATTGAGAGAGATATTTAGAGAGAGCAAGAATTCTCACTATTTCTTAGATTCGTGGACTGAATTCAATTCAGCGGTATCTTTTATTCACATTTTTTTTCACCAAGAGAGTTTGATAAAACTCTTAGACTTCCGAATTTGGAGTATCGTACTTTCACGCAAAGGCAATCGATATTTCACGATCAAGAATGTAGTATTTTTTGTAGTAGGGATCCTTATCTATCGTATTAACAACCGAAAGATGATCGAAAGAAAAAATGTCTATTTGACAGGGCTTCTTCCTATATCAATGAATTCCGTTGGACCGAGCAATGATACAATGGACGACTCAAAAGATTCGTTCAATATCAATTGGTATAGTAAGTTG…	MS_peptide_143_F	KPFLLDDFYLLK	Forward Frame
Frameshift	9	IAHDIYNNS	APISNAYPIFAQQGYENPR	+1.0	Frame 3 -> Frame 1	MtrunA17_Chr4g0015731 len=978 gn=petA|MtrunA17Chr4g0015731,MtrunA17Chr4g0015731 strand=+ type=mRNA begin=12583313 end=12584290 chr=MtrunA17Chr4 def=Putative cytochrome f, rudiment single hybrid, cytochrome f transmembrane anchor	ATGAATGATTGGACCATGCAAACTAGAAATGCTTTTTCTTGGATAAAGGAAGAGATTACCCGATCCATTTCCGTATTGCTCATGATATATATAATAACTCGAGCACCCATTTCAAATGCATATCCCATTTTTGCTCAACAGGGTTATGAAAATCCGAGAGAAGCTACCGGGCGGATTGTATGTGCTAATTGCCATTTAGCTAATAAGCCTGTAGATATTGAGGTTCCACAAGCGGTACTTCCCGATACTGTATTTGAAGCAGTTGTTCGAATTCCTTATGATATGCAAGTTAAACAAGTTCTTGCTAATGGTAAAAAAGGGGCTTTGAATGTAGGTGCTGTTCTTATTTTACCAGAGGGTTTTGAATTGGCCCCTCCTGATCGTATTTCGCCCGAGATT…	MS_peptide_144_FPD	IAHDIYNNSAPISNAYPIFAQQGYENPR	Forward Frame
Frameshift	9	IAHDIYNNS	APISNAYPIFAQQGYENPR	+1.0	Frame 3 -> Frame 1	MtrunA17_Chr4g0016821 len=978 gn=petA|MtrunA17Chr4g0016821,MtrunA17Chr4g0016821 strand=+ type=mRNA begin=12707331 end=12708308 chr=MtrunA17Chr4 def=Putative cytochrome f, rudiment single hybrid, cytochrome f transmembrane anchor	ATGAATGATTGGACCATGCAAACTAGAAATGCTTTTTCTTGGATAAAGGAAGAGATTACCCGATCCATTTCCGTATTGCTCATGATATATATAATAACTCGAGCACCCATTTCAAATGCATATCCCATTTTTGCTCAACAGGGTTATGAAAATCCGAGAGAAGCTACCGGGCGGATTGTATGTGCTAATTGCCATTTAGCTAATAAGCCTGTAGATATTGAGGTTCCACAAGCGGTACTTCCCGATACTGTATTTGAAGCAGTTGTTCGAATTCCTTATGATATGCAAGTTAAACAAGTTCTTGCTAATGGTAAAAAAGGGGCTTTGAATGTAGGTGCTGTTCTTATTTTACCAGAGGGTTTTGAATTGGCCCCTCCTGATCGTATTTCGCCCGAGATT…	MS_peptide_144_FPD	IAHDIYNNSAPISNAYPIFAQQGYENPR	Forward Frame
Frameshift	9	IAHDIYNNS	APISNAYPIFAQQGYENPR	+1.0	Frame 1 -> Frame 2	MtrunA17_CPg0492861 len=824 end=64744 chr=MtrunA17CP begin=63921 type=mRNA strand=+ gn=MtrunA17CPg0492861 def=hypothetical protein	TCCATTCAACTCATGGTTGGGAACTAATCATTGGGTCTGTCTATAAAGATTTTGGATTTACTCAGAATAATCAAATTATATCTGGTCTTGTTTCCACTTTTCCAGTCATTTTAGATACAATTTTAAAATACTGGATTTTCCGTTATTTAAATCGTGTATCTCCGTCACTTGTAGTGATTTATCATTCAATGAATGACTGAAAAAACGATCCACTGATCCAATTAGAAAATTTGTTTTTTTGTATCTAAACATTAAAAAATTGACTTATTCTTTTTCGTTCTACTCGTATTCTTCCTATATTCTAGGAAAATCATTTGAGTAAATAGCAGAATAATGGATAGGGAACTATGCCAGTAACCTACCTAATCTTATTGTAGAAATTTTCAGGATGAATGATTG…	MS_peptide_144_FPD	IAHDIYNNSAPISNAYPIFAQQGYENPR	Reverse Frame
Frameshift	9	IAHDIYNNS	APISNAYPIFAQQGYENPR	+1.0	Frame 2 -> Frame 3	MtrunA17_CPg0492851 len=1948 type=mRNA begin=62591 end=64538 chr=MtrunA17CP gn=petA|MtrunA17CPg0492851,MtrunA17CPg0492851 strand=- def=Putative cytochrome f, rudiment single hybrid, cytochrome f transmembrane anchor	GATCCACTGATCCAATTAGAAAATTTGTTTTTTTGTATCTAAACATTAAAAAATTGACTTATTCTTTTTCGTTCTACTCGTATTCTTCCTATATTCTAGGAAAATCATTTGAGTAAATAGCAGAATAATGGATAGGGAACTATGCCAGTAACCTACCTAATCTTATTGTAGAAATTTTCAGGATGAATGATTGGACCATGCAAACTAGAAATGCTTTTTCTTGGATAAAGGAAGAGATTACCCGATCCATTTCCGTATTGCTCATGATATATATAATAACTCGAGCACCCATTTCAAATGCATATCCCATTTTTGCTCAACAGGGTTATGAAAATCCGAGAGAAGCTACCGGGCGGATTGTATGTGCTAATTGCCATTTAGCTAATAAGCCTGTAGATA…	MS_peptide_144_FPD	IAHDIYNNSAPISNAYPIFAQQGYENPR	Forward Frame
Frameshift	8	HTLIIYDD	SLK	-1	Frame 1 -> Frame 3	MtrunA17_CPg0492941 len=2235 strand=- gn=atpA|MtrunA17CPg0492941,MtrunA17CPg0492941 chr=MtrunA17CP end=74314 type=mRNA begin=72080 def=Putative H(+)-transporting two-sector ATPase	GAAAAAGAATCAAATTCAAATTCAAATTAAGAAATATTCATGGTAACCATTCGTGCAGATGAAATTAGTAAAATTATCCGTGAACGTATTCAGCAATATAATACCGAAGTAAAAATTGTAAATACAGGTACTGTACTTCAAGTAGGCGACGGCATTGCTCGTATTTATGGTCTTGATGAAGTAATGGCAGGTGAATTAGTCGAATTTGAAGAGGGTACTGTAGGGATTGCTTTGAATTTGGAATCCAAAAATGTTGGTGTTGTATTAATGGGTGATGGTTTGCTGATACAAGAGGGAAGTTCGGTAAAAGCAACAGGAATAATTGCTCAGATACCGGTAAGTGAGGGTTATTTGGGTCGTGTTGTAAATGCCCTAGCTAAACCTATTGATGGTAGAGGA…	MS_peptide_145_N14BFLSeWPCPD	HTLIIYDDSLK	Forward Frame
Frameshift	8	HTLIIYDD	SLK	-1	Frame 3 -> Frame 2	MtrunA17_Chr4g0015651 len=2033 end=12574929 chr=MtrunA17Chr4 type=mRNA begin=12572897 strand=+ gn=MtrunA17Chr4g0015651,atpA|MtrunA17Chr4g0015651 def=Putative H(+)-transporting two-sector ATPase	GTGATTTATTAGATAATCGAAAACAGAGAATCTTGAGAACTATTCGAAATTCAGAAGAACTACGGGAAGCAGCCGTTGAACAGCTGGAGAAAGCCCGGGCCCGCTTAAGGAAAGTAGAAACGGAAGCGGATCGGTTTCGAGTGAATGGTTATTCCGAGATAGAACGAGAAAAATTGAATTTAATTAATTCAATTTATACAACTTTGGAACAATTCGAAAATTACAAAAACGAAACGATTCATTTTGAACAACAAAGGGCGATTAATCAAGTGCAACAGACGGTTTTACAACAAGCATTACAAGGAGCTCTGGGAACTCTGAATAGTTGCTTAAACAATGAGTTACATTTACGTACGATCGGTGCTAATATTGATATGTTTGGGGCGATGAAAGATAAAA…	MS_peptide_145_N14BFLSeWPCPD	HTLIIYDDSLK	Forward Frame
Frameshift	8	HTLIIYDD	SLK	-1	Frame 1 -> Frame 3	MtrunA17_Chr4g0016741 len=1536 strand=+ gn=MtrunA17Chr4g0016741,atpA|MtrunA17Chr4g0016741 end=12698949 chr=MtrunA17Chr4 begin=12697414 type=mRNA def=Putative H(+)-transporting two-sector ATPase	ATGGTAACCATTCGTGCAGATGAAATTAGTAAAATTATCCGTGAACGTATTCAGCAATATAATACCGAAGTAAAAATTGTAAATACAGGTACTGTACTTCAAGTAGGCGACGGCATTGCTCGTATTTATGGTCTTGATGAAGTAATGGCAGGTGAATTAGTCGAATTTGAAGAGGGTACTGTAGGGATTGCTTTGAATTTGGAATCCAAAAATGTTGGTGTTGTATTAATGGGTGATGGTTTGCTGATACAAGAGGGAAGTTCGGTAAAAGCAACAGGAATAATTGCTCAGATACCGGTAAGTGAGGGTTATTTGGGTCGTGTTGTAAATGCCCTAGCTAAACCTATTGATGGTAGAGGAGAAATTTCAGCTTCGGAATCTCGGTTAATCGAATCTCCC…	MS_peptide_145_N14BFLSeWPCPD	HTLIIYDDSLK	Forward Frame
Frameshift	8	HTLIIYDD	SLK	-1	Frame 1 -> Frame 3	MtrunA17_Chr2g0278821 len=891 end=1432623 chr=MtrunA17Chr2 begin=1431733 type=mRNA strand=+ gn=MtrunA17Chr2g0278821 def=Putative H(+)-transporting two-sector ATPase	ATGTACACTATTATAGTGGCTAAAACAACAAATTCTCCATCTACATTACAATACCTCGCTCCTTATACAGGTGCAGCTCTGGCTGAATATTTTATGTACCGTGAACGTCACACTTTAATCATTTATGACGATCCCTCAAAACAAGCACAAGCTTATCGCCAAATGTCTCTTCTATTACGAAGACCACCAGGTCGCGAAGCGTATCCCATGGATATTTTTTATTTACATTATCGTCTTTTGAAAACAACCGCTAAATTAAGTTCTCAGTTAGGTGAAGGAAGTATGACTGCTTTATCAATAGTTGAGACCCAATCAGGAGATGTTTCAGCTTATATTCCTACTAATCTAATTTCCATTACAGATGGCCAAATATTTTTATCTGCCGATCTATTCAATGCT…	MS_peptide_145_N14BFLSeWPCPD	HTLIIYDDSLK	Forward Frame
Frameshift	6	ILDTHI	HR	+2.0	Frame 1 -> Frame 3	MtrunA17_CPg0493281 len=625 end=107695 chr=MtrunA17CP type=mRNA begin=107071 strand=+ gn=MtrunA17CPg0493281 def=hypothetical protein	CAGTCTAGAGAAAGAAAAAAATTTTGAAAAAAAAAACCTACGCTTGCTGAAGGTGAAGTTTGGAAATAAAACAATTAATCCCTTCTGTCGTGTATTTCCGATTAATGCAGCCTCATATGCTTCAATTTTAGGTTTATAGTATTAAGCGAAAGGTTATACCTATACCTATGGGGTTAGGTTAATCCTACTCCACTAGTACCAATAGGCGGCATGGGGGAAGAAGCACTACGCTTAGGAATCAACAACACTAGAAAACTTTGTAAAAAAAAATAAATCCTTCCTTTCTTATGGGGATCGGGACTAACTAGAATGGTTGGGACAATAAACATCCATCTCGTTCGTATTTTGGATACCCATATAACCATCGAAGACTGTTGAAGTGACTAATTCCGGGAAATT…	MS_peptide_146_PD	ILDTHIHR	Reverse Frame
Frameshift	6	ILDTHI	HR	+2.0	Frame 2 -> Frame 1	MtrunA17_CPg0493291 len=1021 gn=ycf3|MtrunA17CPg0493291,MtrunA17CPg0493291 strand=- type=mRNA begin=107099 end=108119 chr=MtrunA17CP def=putative protein	GCCTTCAACCACTCGGCCATCTCTCCTACATAATGATTATGTCCCTCGAGTGAATAGTGAGGCATAGATATTCCATTTGGGTAGGCGCACATAATCAATTGAAACGAACAAAAAAAAACTTACTTCGAGGCCTGCCGTAGGATAAAATTATTTGATTAATAAGTCCATTTTTACGTTATTTCGTACTGTATTGTACAATTCCTTTGTTTGGGGGATTCTTTTATCACGCGATAAAAAATGAAATTTTAGAATGGATTGCTACCTATGACTAGATCTCGGATAAATGGAAATTTTATTGATAAGACCTTTACCATTGTAGCCAATATCTTATTACGAATAATTCCGACAACTTCTGGAGAAAAAGAGGCATTCACTTATTACAGAGATGGTGCGATTTGA…	MS_peptide_146_PD	ILDTHIHR	Forward Frame
Frameshift	1	S	PLDSTSTMLQPRIVGEEHYETAQR	+14.0	Frame 2 -> Frame 1	MtrunA17_Chr7g0229391 len=1473 gn=MtrunA17Chr7g0229391 strand=- begin=16546862 type=mRNA end=16548334 chr=MtrunA17Chr7 def=Putative H(+)-transporting two-sector ATPase	ATGAGACTAACTCCTACCACTTCGGATACTGAGGTTTCTGGACTTGAAAAAAAAAATATAGGACGTATCACGCAAATAATTGGTCCGGTACTCGATGTAGTTTTTCCACCAGGGAAGATGCCTAATATTTACAACGCTCTGATAGTTCAAGGTCGAGATACTGTTGGCCAAGAAATTAACGTAACTTGTGAAGTACAGCAATTATTAGGAAATAATAGAGTTAGAGCTGTAGCTATGAGTGCTACAGATGGTCTAAAGAGAGGAATGGTTGTGATTAACACGGGAGCTCCCCTAAGTGTTCCAGTCGGCGGAGCAACCCTAGGTCGAATTTTCAACGTGCTTGGAGAGCCTATTGATAATTTAGGTCCTGTAGATACTGGGACAACCTCTCCTATTCAT…	MS_peptide_147_L	SPLDSTSTMLQPRIVGEEHYETAQR	Forward Frame
Frameshift	1	S	PLDSTSTMLQPRIVGEEHYETAQR	+2.0	Frame 2 -> Frame 1	MtrunA17_Chr7g0229391 len=1473 gn=MtrunA17Chr7g0229391 strand=- begin=16546862 type=mRNA end=16548334 chr=MtrunA17Chr7 def=Putative H(+)-transporting two-sector ATPase	ATGAGACTAACTCCTACCACTTCGGATACTGAGGTTTCTGGACTTGAAAAAAAAAATATAGGACGTATCACGCAAATAATTGGTCCGGTACTCGATGTAGTTTTTCCACCAGGGAAGATGCCTAATATTTACAACGCTCTGATAGTTCAAGGTCGAGATACTGTTGGCCAAGAAATTAACGTAACTTGTGAAGTACAGCAATTATTAGGAAATAATAGAGTTAGAGCTGTAGCTATGAGTGCTACAGATGGTCTAAAGAGAGGAATGGTTGTGATTAACACGGGAGCTCCCCTAAGTGTTCCAGTCGGCGGAGCAACCCTAGGTCGAATTTTCAACGTGCTTGGAGAGCCTATTGATAATTTAGGTCCTGTAGATACTGGGACAACCTCTCCTATTCAT…	MS_peptide_147_L	SPLDSTSTMLQPRIVGEEHYETAQR	Forward Frame
Frameshift	1	S	PLDSTSTMLQPRIVGEEHYETAQR	-28	Frame 2 -> Frame 1	MtrunA17_Chr7g0229391 len=1473 gn=MtrunA17Chr7g0229391 strand=- begin=16546862 type=mRNA end=16548334 chr=MtrunA17Chr7 def=Putative H(+)-transporting two-sector ATPase	ATGAGACTAACTCCTACCACTTCGGATACTGAGGTTTCTGGACTTGAAAAAAAAAATATAGGACGTATCACGCAAATAATTGGTCCGGTACTCGATGTAGTTTTTCCACCAGGGAAGATGCCTAATATTTACAACGCTCTGATAGTTCAAGGTCGAGATACTGTTGGCCAAGAAATTAACGTAACTTGTGAAGTACAGCAATTATTAGGAAATAATAGAGTTAGAGCTGTAGCTATGAGTGCTACAGATGGTCTAAAGAGAGGAATGGTTGTGATTAACACGGGAGCTCCCCTAAGTGTTCCAGTCGGCGGAGCAACCCTAGGTCGAATTTTCAACGTGCTTGGAGAGCCTATTGATAATTTAGGTCCTGTAGATACTGGGACAACCTCTCCTATTCAT…	MS_peptide_147_L	SPLDSTSTMLQPRIVGEEHYETAQR	Forward Frame
Frameshift	1	S	PLDSTSTMLQPRIVGEEHYETAQR	+28.0	Frame 3 -> Frame 1	MtrunA17_Chr7g0229391 len=1473 gn=MtrunA17Chr7g0229391 strand=- begin=16546862 type=mRNA end=16548334 chr=MtrunA17Chr7 def=Putative H(+)-transporting two-sector ATPase	ATGAGACTAACTCCTACCACTTCGGATACTGAGGTTTCTGGACTTGAAAAAAAAAATATAGGACGTATCACGCAAATAATTGGTCCGGTACTCGATGTAGTTTTTCCACCAGGGAAGATGCCTAATATTTACAACGCTCTGATAGTTCAAGGTCGAGATACTGTTGGCCAAGAAATTAACGTAACTTGTGAAGTACAGCAATTATTAGGAAATAATAGAGTTAGAGCTGTAGCTATGAGTGCTACAGATGGTCTAAAGAGAGGAATGGTTGTGATTAACACGGGAGCTCCCCTAAGTGTTCCAGTCGGCGGAGCAACCCTAGGTCGAATTTTCAACGTGCTTGGAGAGCCTATTGATAATTTAGGTCCTGTAGATACTGGGACAACCTCTCCTATTCAT…	MS_peptide_147_L	SPLDSTSTMLQPRIVGEEHYETAQR	Forward Frame
Frameshift	1	S	PLDSTSTMLQPRIVGEEHYETAQR	-28	Frame 2 -> Frame 1	MtrunA17_Chr4g0016371 len=1356 begin=12654945 type=mRNA end=12656300 chr=MtrunA17Chr4 gn=MtrunA17Chr4g0016371 strand=+ def=Putative H(+)-transporting two-sector ATPase	ATGCCTAATATTTACAACGCTCTGATAGTTCAAGGTCGAGATACTGTTGGCCAAGAAATTAACGTAACTTGTGAAGTACAGCAATTATTAGGAAATAATAGAGTTAGAGCTGTAGCTATGAGTGCTACAGATGGTCTAAAGAGAGGAATGGTTGTGATTAACACGGGAGCTCCCCTAAGTGTTCCAGTCGGCGGAGCAACCCTAGGTCGAATTTTCAACGTGCTTGGAGAGCCTATTGATAATTTAGGTCCTGTAGATACTGGGACAACCTCTCCTATTCATAGATCCGCGCCTGCCTTTATACAGTTAGATACAAAATTATCCATTTTTGAAACAGGAATTAAAGTTGTAGATCTTTTAGCTCCTTATCGCCGTGGCGGAAAAATAGGACTTTTCGGT…	MS_peptide_147_L	SPLDSTSTMLQPRIVGEEHYETAQR	Forward Frame
Frameshift	1	S	PLDSTSTMLQPRIVGEEHYETAQR	+28.0	Frame 3 -> Frame 1	MtrunA17_Chr4g0016371 len=1356 begin=12654945 type=mRNA end=12656300 chr=MtrunA17Chr4 gn=MtrunA17Chr4g0016371 strand=+ def=Putative H(+)-transporting two-sector ATPase	ATGCCTAATATTTACAACGCTCTGATAGTTCAAGGTCGAGATACTGTTGGCCAAGAAATTAACGTAACTTGTGAAGTACAGCAATTATTAGGAAATAATAGAGTTAGAGCTGTAGCTATGAGTGCTACAGATGGTCTAAAGAGAGGAATGGTTGTGATTAACACGGGAGCTCCCCTAAGTGTTCCAGTCGGCGGAGCAACCCTAGGTCGAATTTTCAACGTGCTTGGAGAGCCTATTGATAATTTAGGTCCTGTAGATACTGGGACAACCTCTCCTATTCATAGATCCGCGCCTGCCTTTATACAGTTAGATACAAAATTATCCATTTTTGAAACAGGAATTAAAGTTGTAGATCTTTTAGCTCCTTATCGCCGTGGCGGAAAAATAGGACTTTTCGGT…	MS_peptide_147_L	SPLDSTSTMLQPRIVGEEHYETAQR	Forward Frame
Frameshift	1	S	PLDSTSTMLQPRIVGEEHYETAQR	+10.0	Frame 3 -> Frame 1	MtrunA17_Chr4g0016371 len=1356 begin=12654945 type=mRNA end=12656300 chr=MtrunA17Chr4 gn=MtrunA17Chr4g0016371 strand=+ def=Putative H(+)-transporting two-sector ATPase	ATGCCTAATATTTACAACGCTCTGATAGTTCAAGGTCGAGATACTGTTGGCCAAGAAATTAACGTAACTTGTGAAGTACAGCAATTATTAGGAAATAATAGAGTTAGAGCTGTAGCTATGAGTGCTACAGATGGTCTAAAGAGAGGAATGGTTGTGATTAACACGGGAGCTCCCCTAAGTGTTCCAGTCGGCGGAGCAACCCTAGGTCGAATTTTCAACGTGCTTGGAGAGCCTATTGATAATTTAGGTCCTGTAGATACTGGGACAACCTCTCCTATTCATAGATCCGCGCCTGCCTTTATACAGTTAGATACAAAATTATCCATTTTTGAAACAGGAATTAAAGTTGTAGATCTTTTAGCTCCTTATCGCCGTGGCGGAAAAATAGGACTTTTCGGT…	MS_peptide_147_L	SPLDSTSTMLQPRIVGEEHYETAQR	Forward Frame
Frameshift	1	S	PLDSTSTMLQPRIVGEEHYETAQR	+7.0	Frame 3 -> Frame 1	MtrunA17_Chr4g0016371 len=1356 begin=12654945 type=mRNA end=12656300 chr=MtrunA17Chr4 gn=MtrunA17Chr4g0016371 strand=+ def=Putative H(+)-transporting two-sector ATPase	ATGCCTAATATTTACAACGCTCTGATAGTTCAAGGTCGAGATACTGTTGGCCAAGAAATTAACGTAACTTGTGAAGTACAGCAATTATTAGGAAATAATAGAGTTAGAGCTGTAGCTATGAGTGCTACAGATGGTCTAAAGAGAGGAATGGTTGTGATTAACACGGGAGCTCCCCTAAGTGTTCCAGTCGGCGGAGCAACCCTAGGTCGAATTTTCAACGTGCTTGGAGAGCCTATTGATAATTTAGGTCCTGTAGATACTGGGACAACCTCTCCTATTCATAGATCCGCGCCTGCCTTTATACAGTTAGATACAAAATTATCCATTTTTGAAACAGGAATTAAAGTTGTAGATCTTTTAGCTCCTTATCGCCGTGGCGGAAAAATAGGACTTTTCGGT…	MS_peptide_147_L	SPLDSTSTMLQPRIVGEEHYETAQR	Forward Frame
Frameshift	1	S	PLDSTSTMLQPRIVGEEHYETAQR	+10.0	Frame 3 -> Frame 1	MtrunA17_Chr7g0229391 len=1473 gn=MtrunA17Chr7g0229391 strand=- begin=16546862 type=mRNA end=16548334 chr=MtrunA17Chr7 def=Putative H(+)-transporting two-sector ATPase	ATGAGACTAACTCCTACCACTTCGGATACTGAGGTTTCTGGACTTGAAAAAAAAAATATAGGACGTATCACGCAAATAATTGGTCCGGTACTCGATGTAGTTTTTCCACCAGGGAAGATGCCTAATATTTACAACGCTCTGATAGTTCAAGGTCGAGATACTGTTGGCCAAGAAATTAACGTAACTTGTGAAGTACAGCAATTATTAGGAAATAATAGAGTTAGAGCTGTAGCTATGAGTGCTACAGATGGTCTAAAGAGAGGAATGGTTGTGATTAACACGGGAGCTCCCCTAAGTGTTCCAGTCGGCGGAGCAACCCTAGGTCGAATTTTCAACGTGCTTGGAGAGCCTATTGATAATTTAGGTCCTGTAGATACTGGGACAACCTCTCCTATTCAT…	MS_peptide_147_L	SPLDSTSTMLQPRIVGEEHYETAQR	Forward Frame
Frameshift	1	S	PLDSTSTMLQPRIVGEEHYETAQR	+4.0	Frame 3 -> Frame 1	MtrunA17_Chr4g0016371 len=1356 begin=12654945 type=mRNA end=12656300 chr=MtrunA17Chr4 gn=MtrunA17Chr4g0016371 strand=+ def=Putative H(+)-transporting two-sector ATPase	ATGCCTAATATTTACAACGCTCTGATAGTTCAAGGTCGAGATACTGTTGGCCAAGAAATTAACGTAACTTGTGAAGTACAGCAATTATTAGGAAATAATAGAGTTAGAGCTGTAGCTATGAGTGCTACAGATGGTCTAAAGAGAGGAATGGTTGTGATTAACACGGGAGCTCCCCTAAGTGTTCCAGTCGGCGGAGCAACCCTAGGTCGAATTTTCAACGTGCTTGGAGAGCCTATTGATAATTTAGGTCCTGTAGATACTGGGACAACCTCTCCTATTCATAGATCCGCGCCTGCCTTTATACAGTTAGATACAAAATTATCCATTTTTGAAACAGGAATTAAAGTTGTAGATCTTTTAGCTCCTTATCGCCGTGGCGGAAAAATAGGACTTTTCGGT…	MS_peptide_147_L	SPLDSTSTMLQPRIVGEEHYETAQR	Forward Frame
Frameshift	1	S	PLDSTSTMLQPRIVGEEHYETAQR	-2	Frame 3 -> Frame 1	MtrunA17_Chr4g0016371 len=1356 begin=12654945 type=mRNA end=12656300 chr=MtrunA17Chr4 gn=MtrunA17Chr4g0016371 strand=+ def=Putative H(+)-transporting two-sector ATPase	ATGCCTAATATTTACAACGCTCTGATAGTTCAAGGTCGAGATACTGTTGGCCAAGAAATTAACGTAACTTGTGAAGTACAGCAATTATTAGGAAATAATAGAGTTAGAGCTGTAGCTATGAGTGCTACAGATGGTCTAAAGAGAGGAATGGTTGTGATTAACACGGGAGCTCCCCTAAGTGTTCCAGTCGGCGGAGCAACCCTAGGTCGAATTTTCAACGTGCTTGGAGAGCCTATTGATAATTTAGGTCCTGTAGATACTGGGACAACCTCTCCTATTCATAGATCCGCGCCTGCCTTTATACAGTTAGATACAAAATTATCCATTTTTGAAACAGGAATTAAAGTTGTAGATCTTTTAGCTCCTTATCGCCGTGGCGGAAAAATAGGACTTTTCGGT…	MS_peptide_147_L	SPLDSTSTMLQPRIVGEEHYETAQR	Forward Frame
Frameshift	1	S	PLDSTSTMLQPRIVGEEHYETAQR	-2	Frame 2 -> Frame 3	MtrunA17_CPg0493401 len=1790 end=117171 chr=MtrunA17CP type=mRNA begin=115382 strand=- gn=MtrunA17CPg0493401,atpB|MtrunA17CPg0493401 def=Putative H(+)-transporting two-sector ATPase	GAATTTCATAGATAATATACATAGTATTGTTTATAATCTATAATGATAAACAGATGAAAGACTTTCAAAAGATTTGATCCAATTATAATTTTCATAATGACTGGGTTGACTTTGAAAATTCATTCATTGAAATTGAATTGGTTGGGTGGTACCAAGAAAATCGATTATTAACTTACATTTCTTATTAAATATTAATTAATATTTAATATTAATTAAATTAACTGATCAACTTGCTTTGTTATCAAACATTTTTTTCTTGATTTCAATTTTTTTTTTTTTTTCAAAAAAAAAAACGGATCTATTTTAATATGAGACTAACTCCTACCACTTCGGATACTGAGGTTTCTGGACTTGAAAAAAAAAATATAGGACGTATCACGCAAATAATTGGTCCGGTAC…	MS_peptide_147_L	SPLDSTSTMLQPRIVGEEHYETAQR	Forward Frame
Frameshift	1	S	PLDSTSTMLQPRIVGEEHYETAQR	+14.0	Frame 2 -> Frame 1	MtrunA17_Chr4g0016371 len=1356 begin=12654945 type=mRNA end=12656300 chr=MtrunA17Chr4 gn=MtrunA17Chr4g0016371 strand=+ def=Putative H(+)-transporting two-sector ATPase	ATGCCTAATATTTACAACGCTCTGATAGTTCAAGGTCGAGATACTGTTGGCCAAGAAATTAACGTAACTTGTGAAGTACAGCAATTATTAGGAAATAATAGAGTTAGAGCTGTAGCTATGAGTGCTACAGATGGTCTAAAGAGAGGAATGGTTGTGATTAACACGGGAGCTCCCCTAAGTGTTCCAGTCGGCGGAGCAACCCTAGGTCGAATTTTCAACGTGCTTGGAGAGCCTATTGATAATTTAGGTCCTGTAGATACTGGGACAACCTCTCCTATTCATAGATCCGCGCCTGCCTTTATACAGTTAGATACAAAATTATCCATTTTTGAAACAGGAATTAAAGTTGTAGATCTTTTAGCTCCTTATCGCCGTGGCGGAAAAATAGGACTTTTCGGT…	MS_peptide_147_L	SPLDSTSTMLQPRIVGEEHYETAQR	Forward Frame
Frameshift	1	S	PLDSTSTMLQPRIVGEEHYETAQR	+7.0	Frame 3 -> Frame 1	MtrunA17_Chr7g0229391 len=1473 gn=MtrunA17Chr7g0229391 strand=- begin=16546862 type=mRNA end=16548334 chr=MtrunA17Chr7 def=Putative H(+)-transporting two-sector ATPase	ATGAGACTAACTCCTACCACTTCGGATACTGAGGTTTCTGGACTTGAAAAAAAAAATATAGGACGTATCACGCAAATAATTGGTCCGGTACTCGATGTAGTTTTTCCACCAGGGAAGATGCCTAATATTTACAACGCTCTGATAGTTCAAGGTCGAGATACTGTTGGCCAAGAAATTAACGTAACTTGTGAAGTACAGCAATTATTAGGAAATAATAGAGTTAGAGCTGTAGCTATGAGTGCTACAGATGGTCTAAAGAGAGGAATGGTTGTGATTAACACGGGAGCTCCCCTAAGTGTTCCAGTCGGCGGAGCAACCCTAGGTCGAATTTTCAACGTGCTTGGAGAGCCTATTGATAATTTAGGTCCTGTAGATACTGGGACAACCTCTCCTATTCAT…	MS_peptide_147_L	SPLDSTSTMLQPRIVGEEHYETAQR	Forward Frame
Frameshift	1	S	PLDSTSTMLQPRIVGEEHYETAQR	+14.0	Frame 1 -> Frame 3	MtrunA17_CPg0493401 len=1790 end=117171 chr=MtrunA17CP type=mRNA begin=115382 strand=- gn=MtrunA17CPg0493401,atpB|MtrunA17CPg0493401 def=Putative H(+)-transporting two-sector ATPase	GAATTTCATAGATAATATACATAGTATTGTTTATAATCTATAATGATAAACAGATGAAAGACTTTCAAAAGATTTGATCCAATTATAATTTTCATAATGACTGGGTTGACTTTGAAAATTCATTCATTGAAATTGAATTGGTTGGGTGGTACCAAGAAAATCGATTATTAACTTACATTTCTTATTAAATATTAATTAATATTTAATATTAATTAAATTAACTGATCAACTTGCTTTGTTATCAAACATTTTTTTCTTGATTTCAATTTTTTTTTTTTTTTCAAAAAAAAAAACGGATCTATTTTAATATGAGACTAACTCCTACCACTTCGGATACTGAGGTTTCTGGACTTGAAAAAAAAAATATAGGACGTATCACGCAAATAATTGGTCCGGTAC…	MS_peptide_147_L	SPLDSTSTMLQPRIVGEEHYETAQR	Forward Frame
Frameshift	1	S	PLDSTSTMLQPRIVGEEHYETAQR	+4.0	Frame 3 -> Frame 1	MtrunA17_Chr7g0229391 len=1473 gn=MtrunA17Chr7g0229391 strand=- begin=16546862 type=mRNA end=16548334 chr=MtrunA17Chr7 def=Putative H(+)-transporting two-sector ATPase	ATGAGACTAACTCCTACCACTTCGGATACTGAGGTTTCTGGACTTGAAAAAAAAAATATAGGACGTATCACGCAAATAATTGGTCCGGTACTCGATGTAGTTTTTCCACCAGGGAAGATGCCTAATATTTACAACGCTCTGATAGTTCAAGGTCGAGATACTGTTGGCCAAGAAATTAACGTAACTTGTGAAGTACAGCAATTATTAGGAAATAATAGAGTTAGAGCTGTAGCTATGAGTGCTACAGATGGTCTAAAGAGAGGAATGGTTGTGATTAACACGGGAGCTCCCCTAAGTGTTCCAGTCGGCGGAGCAACCCTAGGTCGAATTTTCAACGTGCTTGGAGAGCCTATTGATAATTTAGGTCCTGTAGATACTGGGACAACCTCTCCTATTCAT…	MS_peptide_147_L	SPLDSTSTMLQPRIVGEEHYETAQR	Forward Frame
Frameshift	1	S	PLDSTSTMLQPRIVGEEHYETAQR	-2	Frame 3 -> Frame 1	MtrunA17_Chr7g0229391 len=1473 gn=MtrunA17Chr7g0229391 strand=- begin=16546862 type=mRNA end=16548334 chr=MtrunA17Chr7 def=Putative H(+)-transporting two-sector ATPase	ATGAGACTAACTCCTACCACTTCGGATACTGAGGTTTCTGGACTTGAAAAAAAAAATATAGGACGTATCACGCAAATAATTGGTCCGGTACTCGATGTAGTTTTTCCACCAGGGAAGATGCCTAATATTTACAACGCTCTGATAGTTCAAGGTCGAGATACTGTTGGCCAAGAAATTAACGTAACTTGTGAAGTACAGCAATTATTAGGAAATAATAGAGTTAGAGCTGTAGCTATGAGTGCTACAGATGGTCTAAAGAGAGGAATGGTTGTGATTAACACGGGAGCTCCCCTAAGTGTTCCAGTCGGCGGAGCAACCCTAGGTCGAATTTTCAACGTGCTTGGAGAGCCTATTGATAATTTAGGTCCTGTAGATACTGGGACAACCTCTCCTATTCAT…	MS_peptide_147_L	SPLDSTSTMLQPRIVGEEHYETAQR	Forward Frame
Frameshift	1	S	PLDSTSTMLQPRIVGEEHYETAQR	+4.0	Frame 2 -> Frame 3	MtrunA17_CPg0493401 len=1790 end=117171 chr=MtrunA17CP type=mRNA begin=115382 strand=- gn=MtrunA17CPg0493401,atpB|MtrunA17CPg0493401 def=Putative H(+)-transporting two-sector ATPase	GAATTTCATAGATAATATACATAGTATTGTTTATAATCTATAATGATAAACAGATGAAAGACTTTCAAAAGATTTGATCCAATTATAATTTTCATAATGACTGGGTTGACTTTGAAAATTCATTCATTGAAATTGAATTGGTTGGGTGGTACCAAGAAAATCGATTATTAACTTACATTTCTTATTAAATATTAATTAATATTTAATATTAATTAAATTAACTGATCAACTTGCTTTGTTATCAAACATTTTTTTCTTGATTTCAATTTTTTTTTTTTTTTCAAAAAAAAAAACGGATCTATTTTAATATGAGACTAACTCCTACCACTTCGGATACTGAGGTTTCTGGACTTGAAAAAAAAAATATAGGACGTATCACGCAAATAATTGGTCCGGTAC…	MS_peptide_147_L	SPLDSTSTMLQPRIVGEEHYETAQR	Forward Frame
Frameshift	1	S	PLDSTSTMLQPRIVGEEHYETAQR	+10.0	Frame 2 -> Frame 3	MtrunA17_CPg0493401 len=1790 end=117171 chr=MtrunA17CP type=mRNA begin=115382 strand=- gn=MtrunA17CPg0493401,atpB|MtrunA17CPg0493401 def=Putative H(+)-transporting two-sector ATPase	GAATTTCATAGATAATATACATAGTATTGTTTATAATCTATAATGATAAACAGATGAAAGACTTTCAAAAGATTTGATCCAATTATAATTTTCATAATGACTGGGTTGACTTTGAAAATTCATTCATTGAAATTGAATTGGTTGGGTGGTACCAAGAAAATCGATTATTAACTTACATTTCTTATTAAATATTAATTAATATTTAATATTAATTAAATTAACTGATCAACTTGCTTTGTTATCAAACATTTTTTTCTTGATTTCAATTTTTTTTTTTTTTTCAAAAAAAAAAACGGATCTATTTTAATATGAGACTAACTCCTACCACTTCGGATACTGAGGTTTCTGGACTTGAAAAAAAAAATATAGGACGTATCACGCAAATAATTGGTCCGGTAC…	MS_peptide_147_L	SPLDSTSTMLQPRIVGEEHYETAQR	Forward Frame
Frameshift	1	S	PLDSTSTMLQPRIVGEEHYETAQR	+28.0	Frame 2 -> Frame 3	MtrunA17_CPg0493401 len=1790 end=117171 chr=MtrunA17CP type=mRNA begin=115382 strand=- gn=MtrunA17CPg0493401,atpB|MtrunA17CPg0493401 def=Putative H(+)-transporting two-sector ATPase	GAATTTCATAGATAATATACATAGTATTGTTTATAATCTATAATGATAAACAGATGAAAGACTTTCAAAAGATTTGATCCAATTATAATTTTCATAATGACTGGGTTGACTTTGAAAATTCATTCATTGAAATTGAATTGGTTGGGTGGTACCAAGAAAATCGATTATTAACTTACATTTCTTATTAAATATTAATTAATATTTAATATTAATTAAATTAACTGATCAACTTGCTTTGTTATCAAACATTTTTTTCTTGATTTCAATTTTTTTTTTTTTTTCAAAAAAAAAAACGGATCTATTTTAATATGAGACTAACTCCTACCACTTCGGATACTGAGGTTTCTGGACTTGAAAAAAAAAATATAGGACGTATCACGCAAATAATTGGTCCGGTAC…	MS_peptide_147_L	SPLDSTSTMLQPRIVGEEHYETAQR	Forward Frame
Frameshift	1	S	PLDSTSTMLQPRIVGEEHYETAQR	-28	Frame 1 -> Frame 3	MtrunA17_CPg0493401 len=1790 end=117171 chr=MtrunA17CP type=mRNA begin=115382 strand=- gn=MtrunA17CPg0493401,atpB|MtrunA17CPg0493401 def=Putative H(+)-transporting two-sector ATPase	GAATTTCATAGATAATATACATAGTATTGTTTATAATCTATAATGATAAACAGATGAAAGACTTTCAAAAGATTTGATCCAATTATAATTTTCATAATGACTGGGTTGACTTTGAAAATTCATTCATTGAAATTGAATTGGTTGGGTGGTACCAAGAAAATCGATTATTAACTTACATTTCTTATTAAATATTAATTAATATTTAATATTAATTAAATTAACTGATCAACTTGCTTTGTTATCAAACATTTTTTTCTTGATTTCAATTTTTTTTTTTTTTTCAAAAAAAAAAACGGATCTATTTTAATATGAGACTAACTCCTACCACTTCGGATACTGAGGTTTCTGGACTTGAAAAAAAAAATATAGGACGTATCACGCAAATAATTGGTCCGGTAC…	MS_peptide_147_L	SPLDSTSTMLQPRIVGEEHYETAQR	Forward Frame
Frameshift	1	S	PLDSTSTMLQPRIVGEEHYETAQR	+2.0	Frame 1 -> Frame 3	MtrunA17_CPg0493401 len=1790 end=117171 chr=MtrunA17CP type=mRNA begin=115382 strand=- gn=MtrunA17CPg0493401,atpB|MtrunA17CPg0493401 def=Putative H(+)-transporting two-sector ATPase	GAATTTCATAGATAATATACATAGTATTGTTTATAATCTATAATGATAAACAGATGAAAGACTTTCAAAAGATTTGATCCAATTATAATTTTCATAATGACTGGGTTGACTTTGAAAATTCATTCATTGAAATTGAATTGGTTGGGTGGTACCAAGAAAATCGATTATTAACTTACATTTCTTATTAAATATTAATTAATATTTAATATTAATTAAATTAACTGATCAACTTGCTTTGTTATCAAACATTTTTTTCTTGATTTCAATTTTTTTTTTTTTTTCAAAAAAAAAAACGGATCTATTTTAATATGAGACTAACTCCTACCACTTCGGATACTGAGGTTTCTGGACTTGAAAAAAAAAATATAGGACGTATCACGCAAATAATTGGTCCGGTAC…	MS_peptide_147_L	SPLDSTSTMLQPRIVGEEHYETAQR	Forward Frame
Frameshift	1	S	PLDSTSTMLQPRIVGEEHYETAQR	+7.0	Frame 2 -> Frame 3	MtrunA17_CPg0493401 len=1790 end=117171 chr=MtrunA17CP type=mRNA begin=115382 strand=- gn=MtrunA17CPg0493401,atpB|MtrunA17CPg0493401 def=Putative H(+)-transporting two-sector ATPase	GAATTTCATAGATAATATACATAGTATTGTTTATAATCTATAATGATAAACAGATGAAAGACTTTCAAAAGATTTGATCCAATTATAATTTTCATAATGACTGGGTTGACTTTGAAAATTCATTCATTGAAATTGAATTGGTTGGGTGGTACCAAGAAAATCGATTATTAACTTACATTTCTTATTAAATATTAATTAATATTTAATATTAATTAAATTAACTGATCAACTTGCTTTGTTATCAAACATTTTTTTCTTGATTTCAATTTTTTTTTTTTTTTCAAAAAAAAAAACGGATCTATTTTAATATGAGACTAACTCCTACCACTTCGGATACTGAGGTTTCTGGACTTGAAAAAAAAAATATAGGACGTATCACGCAAATAATTGGTCCGGTAC…	MS_peptide_147_L	SPLDSTSTMLQPRIVGEEHYETAQR	Forward Frame
Frameshift	1	S	PLDSTSTMLQPRIVGEEHYETAQR	+2.0	Frame 2 -> Frame 1	MtrunA17_Chr3g0090971 len=1473 end=12219229 chr=MtrunA17Chr3 type=mRNA begin=12217757 strand=+ gn=MtrunA17Chr3g0090971 def=Putative H(+)-transporting two-sector ATPase	ATGAGACTAACTCCTACCACTTCGGATACTGAGGTTTCTGGACTTGAAAAAAAAAATATAGGACGTATCACGCAAATAATTGGTCCGGTACTCGATGTAGTTTTTCCACCAGGGAAGATGCCTAATATTTACAACGCTCTGATAGTTCAAGGTCGAGATACTGTTGGCCAAGAAATTAACGTAACTTGTGAAGTACAGCAATTATTAGGAAATAATAGAGTTAGAGCTGTAGCTATGAGTGCTACAGATGGTCTAAAGAGAGGAATGGTTGTGATTAACACGGGAGCTCCCCTAAGTGTTCCAGTCGGCGGAGCAACCCTAGGTCGAATTTTCAACGTGCTTGGAGAGCCTATTGATAATTTAGGTCCTGTAGATACTGGGACAACCTCTCCTATTCAT…	MS_peptide_147_L	SPLDSTSTMLQPRIVGEEHYETAQR	Forward Frame
Frameshift	1	S	PLDSTSTMLQPRIVGEEHYETAQR	-2	Frame 3 -> Frame 1	MtrunA17_Chr3g0090971 len=1473 end=12219229 chr=MtrunA17Chr3 type=mRNA begin=12217757 strand=+ gn=MtrunA17Chr3g0090971 def=Putative H(+)-transporting two-sector ATPase	ATGAGACTAACTCCTACCACTTCGGATACTGAGGTTTCTGGACTTGAAAAAAAAAATATAGGACGTATCACGCAAATAATTGGTCCGGTACTCGATGTAGTTTTTCCACCAGGGAAGATGCCTAATATTTACAACGCTCTGATAGTTCAAGGTCGAGATACTGTTGGCCAAGAAATTAACGTAACTTGTGAAGTACAGCAATTATTAGGAAATAATAGAGTTAGAGCTGTAGCTATGAGTGCTACAGATGGTCTAAAGAGAGGAATGGTTGTGATTAACACGGGAGCTCCCCTAAGTGTTCCAGTCGGCGGAGCAACCCTAGGTCGAATTTTCAACGTGCTTGGAGAGCCTATTGATAATTTAGGTCCTGTAGATACTGGGACAACCTCTCCTATTCAT…	MS_peptide_147_L	SPLDSTSTMLQPRIVGEEHYETAQR	Forward Frame
Frameshift	1	S	PLDSTSTMLQPRIVGEEHYETAQR	+14.0	Frame 2 -> Frame 1	MtrunA17_Chr3g0090971 len=1473 end=12219229 chr=MtrunA17Chr3 type=mRNA begin=12217757 strand=+ gn=MtrunA17Chr3g0090971 def=Putative H(+)-transporting two-sector ATPase	ATGAGACTAACTCCTACCACTTCGGATACTGAGGTTTCTGGACTTGAAAAAAAAAATATAGGACGTATCACGCAAATAATTGGTCCGGTACTCGATGTAGTTTTTCCACCAGGGAAGATGCCTAATATTTACAACGCTCTGATAGTTCAAGGTCGAGATACTGTTGGCCAAGAAATTAACGTAACTTGTGAAGTACAGCAATTATTAGGAAATAATAGAGTTAGAGCTGTAGCTATGAGTGCTACAGATGGTCTAAAGAGAGGAATGGTTGTGATTAACACGGGAGCTCCCCTAAGTGTTCCAGTCGGCGGAGCAACCCTAGGTCGAATTTTCAACGTGCTTGGAGAGCCTATTGATAATTTAGGTCCTGTAGATACTGGGACAACCTCTCCTATTCAT…	MS_peptide_147_L	SPLDSTSTMLQPRIVGEEHYETAQR	Forward Frame
Frameshift	1	S	PLDSTSTMLQPRIVGEEHYETAQR	+4.0	Frame 3 -> Frame 1	MtrunA17_Chr3g0090971 len=1473 end=12219229 chr=MtrunA17Chr3 type=mRNA begin=12217757 strand=+ gn=MtrunA17Chr3g0090971 def=Putative H(+)-transporting two-sector ATPase	ATGAGACTAACTCCTACCACTTCGGATACTGAGGTTTCTGGACTTGAAAAAAAAAATATAGGACGTATCACGCAAATAATTGGTCCGGTACTCGATGTAGTTTTTCCACCAGGGAAGATGCCTAATATTTACAACGCTCTGATAGTTCAAGGTCGAGATACTGTTGGCCAAGAAATTAACGTAACTTGTGAAGTACAGCAATTATTAGGAAATAATAGAGTTAGAGCTGTAGCTATGAGTGCTACAGATGGTCTAAAGAGAGGAATGGTTGTGATTAACACGGGAGCTCCCCTAAGTGTTCCAGTCGGCGGAGCAACCCTAGGTCGAATTTTCAACGTGCTTGGAGAGCCTATTGATAATTTAGGTCCTGTAGATACTGGGACAACCTCTCCTATTCAT…	MS_peptide_147_L	SPLDSTSTMLQPRIVGEEHYETAQR	Forward Frame
Frameshift	1	S	PLDSTSTMLQPRIVGEEHYETAQR	+7.0	Frame 3 -> Frame 1	MtrunA17_Chr3g0090971 len=1473 end=12219229 chr=MtrunA17Chr3 type=mRNA begin=12217757 strand=+ gn=MtrunA17Chr3g0090971 def=Putative H(+)-transporting two-sector ATPase	ATGAGACTAACTCCTACCACTTCGGATACTGAGGTTTCTGGACTTGAAAAAAAAAATATAGGACGTATCACGCAAATAATTGGTCCGGTACTCGATGTAGTTTTTCCACCAGGGAAGATGCCTAATATTTACAACGCTCTGATAGTTCAAGGTCGAGATACTGTTGGCCAAGAAATTAACGTAACTTGTGAAGTACAGCAATTATTAGGAAATAATAGAGTTAGAGCTGTAGCTATGAGTGCTACAGATGGTCTAAAGAGAGGAATGGTTGTGATTAACACGGGAGCTCCCCTAAGTGTTCCAGTCGGCGGAGCAACCCTAGGTCGAATTTTCAACGTGCTTGGAGAGCCTATTGATAATTTAGGTCCTGTAGATACTGGGACAACCTCTCCTATTCAT…	MS_peptide_147_L	SPLDSTSTMLQPRIVGEEHYETAQR	Forward Frame
Frameshift	1	S	PLDSTSTMLQPRIVGEEHYETAQR	+2.0	Frame 2 -> Frame 1	MtrunA17_Chr4g0016371 len=1356 begin=12654945 type=mRNA end=12656300 chr=MtrunA17Chr4 gn=MtrunA17Chr4g0016371 strand=+ def=Putative H(+)-transporting two-sector ATPase	ATGCCTAATATTTACAACGCTCTGATAGTTCAAGGTCGAGATACTGTTGGCCAAGAAATTAACGTAACTTGTGAAGTACAGCAATTATTAGGAAATAATAGAGTTAGAGCTGTAGCTATGAGTGCTACAGATGGTCTAAAGAGAGGAATGGTTGTGATTAACACGGGAGCTCCCCTAAGTGTTCCAGTCGGCGGAGCAACCCTAGGTCGAATTTTCAACGTGCTTGGAGAGCCTATTGATAATTTAGGTCCTGTAGATACTGGGACAACCTCTCCTATTCATAGATCCGCGCCTGCCTTTATACAGTTAGATACAAAATTATCCATTTTTGAAACAGGAATTAAAGTTGTAGATCTTTTAGCTCCTTATCGCCGTGGCGGAAAAATAGGACTTTTCGGT…	MS_peptide_147_L	SPLDSTSTMLQPRIVGEEHYETAQR	Forward Frame
Frameshift	1	S	PLDSTSTMLQPRIVGEEHYETAQR	+10.0	Frame 3 -> Frame 1	MtrunA17_Chr3g0090971 len=1473 end=12219229 chr=MtrunA17Chr3 type=mRNA begin=12217757 strand=+ gn=MtrunA17Chr3g0090971 def=Putative H(+)-transporting two-sector ATPase	ATGAGACTAACTCCTACCACTTCGGATACTGAGGTTTCTGGACTTGAAAAAAAAAATATAGGACGTATCACGCAAATAATTGGTCCGGTACTCGATGTAGTTTTTCCACCAGGGAAGATGCCTAATATTTACAACGCTCTGATAGTTCAAGGTCGAGATACTGTTGGCCAAGAAATTAACGTAACTTGTGAAGTACAGCAATTATTAGGAAATAATAGAGTTAGAGCTGTAGCTATGAGTGCTACAGATGGTCTAAAGAGAGGAATGGTTGTGATTAACACGGGAGCTCCCCTAAGTGTTCCAGTCGGCGGAGCAACCCTAGGTCGAATTTTCAACGTGCTTGGAGAGCCTATTGATAATTTAGGTCCTGTAGATACTGGGACAACCTCTCCTATTCAT…	MS_peptide_147_L	SPLDSTSTMLQPRIVGEEHYETAQR	Forward Frame
Frameshift	1	S	PLDSTSTMLQPRIVGEEHYETAQR	+28.0	Frame 3 -> Frame 1	MtrunA17_Chr3g0090971 len=1473 end=12219229 chr=MtrunA17Chr3 type=mRNA begin=12217757 strand=+ gn=MtrunA17Chr3g0090971 def=Putative H(+)-transporting two-sector ATPase	ATGAGACTAACTCCTACCACTTCGGATACTGAGGTTTCTGGACTTGAAAAAAAAAATATAGGACGTATCACGCAAATAATTGGTCCGGTACTCGATGTAGTTTTTCCACCAGGGAAGATGCCTAATATTTACAACGCTCTGATAGTTCAAGGTCGAGATACTGTTGGCCAAGAAATTAACGTAACTTGTGAAGTACAGCAATTATTAGGAAATAATAGAGTTAGAGCTGTAGCTATGAGTGCTACAGATGGTCTAAAGAGAGGAATGGTTGTGATTAACACGGGAGCTCCCCTAAGTGTTCCAGTCGGCGGAGCAACCCTAGGTCGAATTTTCAACGTGCTTGGAGAGCCTATTGATAATTTAGGTCCTGTAGATACTGGGACAACCTCTCCTATTCAT…	MS_peptide_147_L	SPLDSTSTMLQPRIVGEEHYETAQR	Forward Frame
Frameshift	1	S	PLDSTSTMLQPRIVGEEHYETAQR	-28	Frame 2 -> Frame 1	MtrunA17_Chr3g0090971 len=1473 end=12219229 chr=MtrunA17Chr3 type=mRNA begin=12217757 strand=+ gn=MtrunA17Chr3g0090971 def=Putative H(+)-transporting two-sector ATPase	ATGAGACTAACTCCTACCACTTCGGATACTGAGGTTTCTGGACTTGAAAAAAAAAATATAGGACGTATCACGCAAATAATTGGTCCGGTACTCGATGTAGTTTTTCCACCAGGGAAGATGCCTAATATTTACAACGCTCTGATAGTTCAAGGTCGAGATACTGTTGGCCAAGAAATTAACGTAACTTGTGAAGTACAGCAATTATTAGGAAATAATAGAGTTAGAGCTGTAGCTATGAGTGCTACAGATGGTCTAAAGAGAGGAATGGTTGTGATTAACACGGGAGCTCCCCTAAGTGTTCCAGTCGGCGGAGCAACCCTAGGTCGAATTTTCAACGTGCTTGGAGAGCCTATTGATAATTTAGGTCCTGTAGATACTGGGACAACCTCTCCTATTCAT…	MS_peptide_147_L	SPLDSTSTMLQPRIVGEEHYETAQR	Forward Frame
Frameshift	15	DNGMHALIIYDDLSK	R	+5.0	Frame 1 -> Frame 3	MtrunA17_MTg0490471 len=1783 end=58293 chr=MtrunA17MT type=mRNA begin=56446 strand=- gn=ATPA|MtrunA17MTg0490471,MtrunA17MTg0490471 def=Putative H(+)-transporting two-sector ATPase	GCTAAGTTCTAAAGAAAAGAAAGAATCGGGTGGTGGTGGAATCCTTCTTCTGCTCACCGGGCTCCATCTGGAGAAGCCACAGTCTAAGAAACCAAGGTATAATGTAATTATGTACACAGAGTCAACACCTCTACCAATAAGGAATCAAGTAAAGTAATAGGTTGAACGGGTTGAAAGAAGTATTCCTGCGGCATTACCCCTAAATTAGGATATATATAGATTATGGAATTCTCTGTAAGAGCTGCGGAACTAACAACTCTATTAGAAAGTCGAATTACCAACTTTTACACTAATTTTCAAGTGGATGAGATCGGTCGAGTGGTCTCAGTTGGAGATGGGATTGCACGTGTTTATGGATTGAACGAGATTCAAGCTGGGGAATTGGTTGAATTTGCCAGC…	MS_peptide_148_Se	DNGMHALIIYDDLSKR	Forward Frame
Frameshift	15	DNGMHALIIYDDLSK	R	+1.0	Frame 1 -> Frame 2	MtrunA17_MTg0490471 len=1783 end=58293 chr=MtrunA17MT type=mRNA begin=56446 strand=- gn=ATPA|MtrunA17MTg0490471,MtrunA17MTg0490471 def=Putative H(+)-transporting two-sector ATPase	GCTAAGTTCTAAAGAAAAGAAAGAATCGGGTGGTGGTGGAATCCTTCTTCTGCTCACCGGGCTCCATCTGGAGAAGCCACAGTCTAAGAAACCAAGGTATAATGTAATTATGTACACAGAGTCAACACCTCTACCAATAAGGAATCAAGTAAAGTAATAGGTTGAACGGGTTGAAAGAAGTATTCCTGCGGCATTACCCCTAAATTAGGATATATATAGATTATGGAATTCTCTGTAAGAGCTGCGGAACTAACAACTCTATTAGAAAGTCGAATTACCAACTTTTACACTAATTTTCAAGTGGATGAGATCGGTCGAGTGGTCTCAGTTGGAGATGGGATTGCACGTGTTTATGGATTGAACGAGATTCAAGCTGGGGAATTGGTTGAATTTGCCAGC…	MS_peptide_148_Se	DNGMHALIIYDDLSKR	Forward Frame
Frameshift	20	GIALNLENENVGIVVFGSDT	LSK	+1.0	Frame 1 -> Frame 2	MtrunA17_MTg0490471 len=1783 end=58293 chr=MtrunA17MT type=mRNA begin=56446 strand=- gn=ATPA|MtrunA17MTg0490471,MtrunA17MTg0490471 def=Putative H(+)-transporting two-sector ATPase	GCTAAGTTCTAAAGAAAAGAAAGAATCGGGTGGTGGTGGAATCCTTCTTCTGCTCACCGGGCTCCATCTGGAGAAGCCACAGTCTAAGAAACCAAGGTATAATGTAATTATGTACACAGAGTCAACACCTCTACCAATAAGGAATCAAGTAAAGTAATAGGTTGAACGGGTTGAAAGAAGTATTCCTGCGGCATTACCCCTAAATTAGGATATATATAGATTATGGAATTCTCTGTAAGAGCTGCGGAACTAACAACTCTATTAGAAAGTCGAATTACCAACTTTTACACTAATTTTCAAGTGGATGAGATCGGTCGAGTGGTCTCAGTTGGAGATGGGATTGCACGTGTTTATGGATTGAACGAGATTCAAGCTGGGGAATTGGTTGAATTTGCCAGC…	MS_peptide_149_N10N14FLSe	GIALNLENENVGIVVFGSDTLSK	Forward Frame
Frameshift	7	RSAFYLF	R	+5.0	Frame 3 -> Frame 2	MtrunA17_Chr4g0046371 len=2666 type=mRNA begin=42756341 chr=MtrunA17Chr4 end=42761277 gn=MtrunA17Chr4g0046371 strand=+ def=Putative transcription factor ARF family	GCAAACTAACTTACTTTGTTCCGTCCATGACCAGAAGGAGGGACTGGCATGCATGATATTGAGGTGCATCATATAGGTCCATAAACCGTTCATACAAGATTAAAACATGAACTTCAATGTAGTCATAGTCAATTTGCCTTAAGTTAAATGTCTAAATTGGGCAATTAGTTACAATATTTTTTTGTTCTTAATATCCTAAGTTATTACAACAAAGAATACAAGTACAACAAACAACAACAGACGTTCTCTTCTACTGCCTCAAGCCAACATCAGCCTTAGCATGCATTATGAATCAATACTGCAGCACACCTTTGGTACAGTAACTTTCAACCGCCTTGCTCCGAAGTGAATGCCTTGGATTGAAATCATCTTCAATATGTCTTGTGAAGGAGGGAGGTC…	MS_peptide_152_Se	RSAFYLFR	Reverse Frame
Frameshift	7	RSAFYLF	R	+14.0	Frame 3 -> Frame 2	MtrunA17_Chr4g0046371 len=2666 type=mRNA begin=42756341 chr=MtrunA17Chr4 end=42761277 gn=MtrunA17Chr4g0046371 strand=+ def=Putative transcription factor ARF family	GCAAACTAACTTACTTTGTTCCGTCCATGACCAGAAGGAGGGACTGGCATGCATGATATTGAGGTGCATCATATAGGTCCATAAACCGTTCATACAAGATTAAAACATGAACTTCAATGTAGTCATAGTCAATTTGCCTTAAGTTAAATGTCTAAATTGGGCAATTAGTTACAATATTTTTTTGTTCTTAATATCCTAAGTTATTACAACAAAGAATACAAGTACAACAAACAACAACAGACGTTCTCTTCTACTGCCTCAAGCCAACATCAGCCTTAGCATGCATTATGAATCAATACTGCAGCACACCTTTGGTACAGTAACTTTCAACCGCCTTGCTCCGAAGTGAATGCCTTGGATTGAAATCATCTTCAATATGTCTTGTGAAGGAGGGAGGTC…	MS_peptide_152_Se	RSAFYLFR	Reverse Frame
Frameshift	2	WM	GMPLAVLALIYP	-1	Frame 3 -> Frame 2	MtrunA17_MTg0491291 len=1982 type=mRNA begin=179141 end=181122 chr=MtrunA17MT gn=COX1|MtrunA17MTg0491291,MtrunA17MTg0491291 strand=+ def=Putative cytochrome-c oxidase	GCTCCCTAAGAAGGGGCCCCTCTCTGATAAGGAAGGAAACGAAAGAATCTCCATTTTATGACAAATCCGGTCCGATGGCTGTTCTCCACTAACCACAAGGATATAGGGACTCTATATTTCATCTTCGGTGCCATTGCTGGAGTGATGGGCACATGCTTCTCAGTATTGATTCGTATGGAATTAGCACGACCCGGCGATCAAATTCTTGGTGGGAATCATCAACTTTATAATGTTTTAATAACGGCTCACGCTTTTTTAATGATCTTTTTTATGGTTATGCCGGCGATGATAGGTGGATCTGGTAATTGGTCTGTTCCGATTCTTATAGGTGCACCTGACATGGCATTTCCACGATTAAATAATATTTCATTCTGGTTGTTGCCACCAAGTCTCTTGCTC…	MS_peptide_153_B	WMGMPLAVLALIYP	Forward Frame
Frameshift	11	WKKGIAMDSYE	K	-26	Frame 2 -> Frame 3	MtrunA17_MTg0491521 len=618 strand=+ gn=MtrunA17MTg0491521 end=214250 chr=MtrunA17MT begin=213633 type=mRNA def=hypothetical protein	TTGGTTTTTAATTTATAGCAGCACCGAGCAACATCCAACAGCTCCAGTCCTTCTGGTTGGTTTGCTTGCACTAAAGTGCCTTAAGTAGCCCTCGAGGAGTCCGTTTATATCCGTCTGAGCTTTCAAAGATATACCGACCATAGGTATCTTACTTACCATCAGATACCGACAGTCGTCTTCTAACATTACCGACCTTAAAATATCGGGTTTTCATCATCAGAAACAACCCGATTTCCAAGACCTCTTGCATTGCATTACCATAACGAAAAAAAGAGATAAATTGCTCTTGTGACTCGGAATGAACCTTTCTCGGTGGAAGAAAGGAATAGCGATGGATTCCTATGAAGCATTCAGGAACAAGAAGATTCAATCGGACGACGAATTCATACGTGGTCCAAG…	MS_peptide_154_PC	WKKGIAMDSYEK	Reverse Frame
Frameshift	11	WKKGIAMDSYE	K	-2	Frame 2 -> Frame 3	MtrunA17_MTg0491521 len=618 strand=+ gn=MtrunA17MTg0491521 end=214250 chr=MtrunA17MT begin=213633 type=mRNA def=hypothetical protein	TTGGTTTTTAATTTATAGCAGCACCGAGCAACATCCAACAGCTCCAGTCCTTCTGGTTGGTTTGCTTGCACTAAAGTGCCTTAAGTAGCCCTCGAGGAGTCCGTTTATATCCGTCTGAGCTTTCAAAGATATACCGACCATAGGTATCTTACTTACCATCAGATACCGACAGTCGTCTTCTAACATTACCGACCTTAAAATATCGGGTTTTCATCATCAGAAACAACCCGATTTCCAAGACCTCTTGCATTGCATTACCATAACGAAAAAAAGAGATAAATTGCTCTTGTGACTCGGAATGAACCTTTCTCGGTGGAAGAAAGGAATAGCGATGGATTCCTATGAAGCATTCAGGAACAAGAAGATTCAATCGGACGACGAATTCATACGTGGTCCAAG…	MS_peptide_154_PC	WKKGIAMDSYEK	Reverse Frame
Frameshift	9	RFITDWTTK	TGRPI	+1.0	Frame 1 -> Frame 2	MtrunA17_Chr7g0221021 len=2515 end=6492784 chr=MtrunA17Chr7 begin=6485862 type=mRNA strand=- gn=MtrunA17Chr7g0221021 def=Putative transcription factor/ chromatin remodeling BED-type(Zn) family	TTTGTTGCTGCTGTTTTTGGAAAAGGCCTTTTTTTTTTTTGGAAAGATATTGATAATGGGTAGAGGAAAACACGAGCACTGCTGGAAACATGTTACAAGAGTAGAAAATGGTCTTAAATGGATATGCAATTATTGTAATGATAAGTTTAGTGGAGGAGCTTCTAGAATTCAAACACACCTTGGTGGCAAAGGAGGAGGCATTAGGCGATGCTCCAATTATCACGAAGGAGTTCACAACAATATGGCATCCACTTCAAGTAATCCACCAGAAGCTGCTGTGATTAATAGAGTTTATTCAACACAAGATCAAGGTGTGCACGGTAGCGGTGGTAACAGAAGTTTTTCTGAAAGTGAGATTAATCAATTAAAACAATTGGTTATTGATTTAAAATGTGAGGA…	MS_peptide_156_L	RFITDWTTKTGRPI	Forward Frame
Frameshift	8	RFITDWTT	KTGRPI	+1.0	Frame 1 -> Frame 2	MtrunA17_Chr7g0221021 len=2515 end=6492784 chr=MtrunA17Chr7 begin=6485862 type=mRNA strand=- gn=MtrunA17Chr7g0221021 def=Putative transcription factor/ chromatin remodeling BED-type(Zn) family	TTTGTTGCTGCTGTTTTTGGAAAAGGCCTTTTTTTTTTTTGGAAAGATATTGATAATGGGTAGAGGAAAACACGAGCACTGCTGGAAACATGTTACAAGAGTAGAAAATGGTCTTAAATGGATATGCAATTATTGTAATGATAAGTTTAGTGGAGGAGCTTCTAGAATTCAAACACACCTTGGTGGCAAAGGAGGAGGCATTAGGCGATGCTCCAATTATCACGAAGGAGTTCACAACAATATGGCATCCACTTCAAGTAATCCACCAGAAGCTGCTGTGATTAATAGAGTTTATTCAACACAAGATCAAGGTGTGCACGGTAGCGGTGGTAACAGAAGTTTTTCTGAAAGTGAGATTAATCAATTAAAACAATTGGTTATTGATTTAAAATGTGAGGA…	MS_peptide_156_L	RFITDWTTKTGRPI	Forward Frame

## Sheet: ncRNA, rRNA, and tRNA
Type	Frameshift Position	Segment 1	Segment 2	Gap	Frameshift Direction	Nucleotide Title	Nucleotide Sequence	Protein Title	Protein Sequence	Frame Direction
Frameshift	12	SSRLWATARADL	GVLR	-1	Frame 1 -> Frame 3	MtrunA17_Chr0c01g0489091 len=745 chr=MtrunA17Chr0c01 end=98242 begin=97498 type=ncRNA strand=- gn=MtrunA17Chr0c01g0489091	TATATTAATAAATATATAACATATATCATAACAAAATATCACTCATCAAAATAAATCATATAAATCACACAAATCATATAAGTATATTCTAAACTCATTTAAAATAATCAAATAATTAGAGAGGGCGTTAAAATAGCGAACAAGTACCGCGAGGGAAAGATGAAAAGGACTTTGAAAAGAGAGTCAAAGAGTGCTTGAAATTGTCGGGAGGGAAGCGGATGGGGGGCGGCGATGTGTCTCGGTCGGATGTGGAACGGTTTGTGCCGGTCCGCCAATCGGCTCGGGACATTGACCGACGCGGATTGTGATGGTGGCCCAAGCCTGGGTATTGAAATGCTCACGGAGACGTCATCATCACGATTGTGGGCTACAGCGCGAGCTGATTTGGCGTGCTTCGGC…	MS_peptide_1_L	SSRLWATARADLGVLR	Forward Frame
Frameshift	10	KEALGMGMIM	GERK	-1	Frame 2 -> Frame 1	MtrunA17_Chr1g1000122 len=1229 end=1784715 chr=MtrunA17Chr1 type=ncRNA begin=1783487 strand=+ gn=MtrunA17Chr1g1000122	GAAACTTCTGATCAGAGAGGCAGAAATTATAACAGGGATGTTGAATCACAATCTGTTGGACGAATTGATCGGAATAGGGAGGATTATGAAACAAGAAGGAAGGGAAGAAATGATAATGATTATAAAAGGGATCAGGATAACCATGAAGAAAAAAAACATGGAAGGAATGAAGATGATTCAAGAGATGGAAAGCATAAAAGGGACGAGGAAGATCGCCGGGAGAAGAAAAGCTTAAGAGATGAAGATGTTCGTGGAGAGAGAAGGCATGGAAAGGATGAAGATTATCCTACAGGAAGAAAGCACTTGAGGGATGAAGATGATCACGGAGAAAGAAAGATCAGAAGGATTGAGGATGAACATGCAGAAAGGAAGTCACTGAGGGATGGGGATGATTATGGA…	MS_peptide_3_N10N14	KEALGMGMIMGERK	Reverse Frame
Frameshift	10	QKTLYNKANE	FEPPSK	+2.0	Frame 2 -> Frame 1	MtrunA17_Chr1g1000250 len=1272 end=3090704 chr=MtrunA17Chr1 begin=3089433 type=ncRNA strand=- gn=MtrunA17Chr1g1000250	GCGGTTATTATGTTTTACTCAAATACATGATGCATAATTATTGCTTTATACAGGCAATGGTGGTGACTGTCAATGCATTGCTCATAGAGTGTTCTATGGACAATTGAGATCAGAAGTTACATGTATGGCCTGTGGATTCACCTCAACAACCTATGACCCTTTTTTGGACATTTCACTTAATCTCGATATCAATATATCTTTGACCGAAAAGGGTAAAAAACTTACCAAACAAAATGCGGATGACAACATGTCGACACTTCTCGGTTGTTTGGATTTGTTCACTCGGCCAGAGAAGCTAGGGTCAGATCAGAAACTTTACTGCCAAAATTGTAAGGAGAGGCAGAATGCATTGAAACAAATGTCTATTAGTAAACTCCCTTTGGTACTTACTTTGCATGT…	MS_peptide_4_R	QKTLYNKANEFEPPSK	Reverse Frame
Frameshift	13	LIRIVWYYLYQQD	MHLLFGSSFFK	-2	Frame 2 -> Frame 3	MtrunA17_Chr1g1004575 len=523 begin=53692490 type=ncRNA end=53693012 chr=MtrunA17Chr1 gn=MtrunA17Chr1g1004575 strand=-	CTTCTTTTCAGTAGCTCATTCCAAAAGAACTTCACAGTTAAGCGTGCTTGACTTGGAGCAATTTTTGGATGGGTGACCTACCGGGAAGTTTCCCGGTAAGCGTGCGAGTGAGGACAAAACACGCTGAAAAGACTCGTGTTGGTTTGTGGGGTCAGTCAGCAATCCTGAAAGCAGTCTGGGATGTTACAAATGGTATCAGAGCAGACGCCGATGCACAAGGCATGACAATGAGCGGCTCCCGACATCTTCTAGAGGAGCCGAATCACATCGGAATGAGAGAGATCCTGAGGCCGTGTAGGCATGGGACTGCATGGTTGAAGGAAGGCTTATAAGAATTGTTTGGTACTACCTATATCAACAAGATGCATCTTCTTTTCGGTAGCTCATTCTTTAAGAACT…	MS_peptide_32_PD	LIRIVWYYLYQQDMHLLFGSSFFK	Forward Frame
Frameshift	17	NPVDHPHGGGEGRAPIG	VEK	-2	Frame 2 -> Frame 3	MtrunA17_Chr4g0015991 len=1288 chr=MtrunA17Chr4 end=12608168 begin=12606179 type=spliced_ncRNA strand=+ gn=MtrunA17Chr4g0015991	CAATGGAATCTCATCATCCATTATAACGAATTGGTGTGGTAAATTCAAATTTAAATATATGAACAGTAAATAAAACTAGTATTCGTATTGAGACTAGAACTCATAGGGAAGAAAATAGATTTATGAATGGAATAAAAAATGCAATATTTACAGACAAAAGTATTCGGTTATTGGGAAAAAATCAATATACTTTTAATGTCGAATCAGGATCAACTAGGACAGAAATAAAACATTGGGTCGAACTCTTTTTTGGTGTCAAGGTAATAGCTATGAATAGTCATCGACTCCCAATAAAGGGTAGAAGAATGCGACCTATTATGGGACATAGACCGCATTACAAACGTATGATCATTACGCTTCAACCGGGTTATTCTATTCTACCTCTTAGAAAAGAACTTA…	MS_peptide_50_PD	NPVDHPHGGGEGRAPIGVEK	Reverse Frame
Frameshift	12	LSRKTVETFIDN	TMSFK	-2	Frame 2 -> Frame 3	MtrunA17_Chr3g1011650 len=341 gn=MtrunA17Chr3g1011650 strand=- begin=26567636 type=ncRNA chr=MtrunA17Chr3 end=26567976	CGAAAAAATATGACGTTTTTCTTAGCTTTCGAGCGAGGATACCCGCAGAAACTTCACGAGCCATCTTTATGATGCTCTAAGCCGAAAGACAGTTGAAACCTTTATAGACAACAATGAGCTTCAAAAAGGAGATGAGATCTCGGCAGCACTCATCAAAGCCATTGAGGAGTCACATGCATCTATTGTCATCTTCTCAGAAAACTATGCTTCCTCAAAATGGTGCTTGAATGAGCTCAAAAAGATTCTTGAATGCAAGAAATATATGCAACAGATTGTGATACCAGTTTTTTACAACATAGATCCATCACATGTGAGGAAGCAGACCGGGAGTTACAAGCAAG	MS_peptide_66_RoC	LSRKTVETFIDNTMSFK	Forward Frame
Frameshift	2	TV	ALLGWEGLAQPLPR	+1.0	Frame 3 -> Frame 1	MtrunA17_Chr4g1015065 len=4380 type=ncRNA begin=3714897 end=3719276 chr=MtrunA17Chr4 gn=MtrunA17Chr4g1015065 strand=+	GGTACATCCCAGAAACTGGCCGAGTTGGACGACTTGGTTTCTAAATGTTTTTGCTTATGACATTTGTTTTCACTTAAAAAATGATATTTTTATCGAGTCTGCAGAAGTTTGACTTGTTTTTCCTTACGACACAATGATCTTATTGGACATATTTTTATGAATCTGCAGAAGTTCTACTTGTTTGCACAGGCTCTCGAGTTTGACAAACCACTTATTTTTTTCCATAATTACAATTTGTAAGCTTTCAGAAAACAGTGAAAAACATTTAAAATTGGACACGATGATCCATCATCATGTTTTAAGGGTTGTAGAACTTCAATCATATAATTGTCATACTCATTAAAATTGGTTATATGTTTGTACCACAAAAAAGGGAGGTTATATGTATTCCCATGCAGT…	MS_peptide_69_N10	TVALLGWEGLAQPLPR	Reverse Frame
Frameshift	2	QT	SKSVGLCLRR	-1	Frame 2 -> Frame 1	MtrunA17_Chr4g0023791 len=84 gn=MtrunA17Chr4g0023791 strand=- begin=24366534 type=tRNA chr=MtrunA17Chr4 end=24366617 def=tRNA-Ser	AGTCGATATGTCCGAGTGGTTAAGGAGACAGACTCGAAATCTGTTGGGCTTTGCCTGCGCAGGTTCGAATCCTGCTGTCGACGA	MS_peptide_72_F	QTSKSVGLCLRR	Forward Frame
Frameshift	2	QT	SKSVGLCLRR	-1	Frame 2 -> Frame 1	MtrunA17_Chr3g0105931 len=84 chr=MtrunA17Chr3 end=29893888 type=tRNA begin=29893805 strand=- gn=MtrunA17Chr3g0105931 def=tRNA-Ser	CGTCGATATGTCCGAGTGGTTAAGGAGACAGACTCGAAATCTGTTGGGCTTTGCCTGCGCAGGTTCGAATCCTGCTGTCGACGA	MS_peptide_72_F	QTSKSVGLCLRR	Forward Frame
Frameshift	2	QT	SKSVGLCLRR	-1	Frame 2 -> Frame 1	MtrunA17_Chr2g0331421 len=84 gn=MtrunA17Chr2g0331421 strand=+ begin=49769014 type=tRNA end=49769097 chr=MtrunA17Chr2 def=tRNA-Ser	CGTCGATATGTCCGAGTGGTTAAGGAGACAGACTCGAAATCTGTTGGGCTTTGCCTGCGCAGGTTCGAATCCTGCTGTCGACGG	MS_peptide_72_F	QTSKSVGLCLRR	Forward Frame
Frameshift	2	VE	ILCRRLK	-1	Frame 1 -> Frame 3	MtrunA17_Chr5g0421901 len=1946 gn=MtrunA17Chr5g0421901 strand=+ begin=23598981 type=ncRNA chr=MtrunA17Chr5 end=23600926	GAATGACTCTCGGAAACAGATATCTAGGCTCTTGCATCGATGAAGAAAGTAGCGAAATGCGATACTTGGTGTGACTTGCAGAATCCCAAGAACCATCGAGTCTTTGAACGCAAGTTGCGCCCAATGCCATTAGGTTGGGGGCACGTCTGCCTGGGTGTCACATATCGAATCCCCTTGCCAATTTCCTATTGAATAGATATTGCCTGCAGGGTGAATATGTTGGCCTCCCGTGAGCTCTGTCTCGTGGTTGGTTGAAAATTGAGACCTTGGTAGGGTGTGCCATGATAGATGGTGGATGTTTGACCCACGAGACCACATGTGTTTTGTAACGCTTGTGATGAGACCTCAGGTCAGGCGGGGCTACCCGCTGAATTTAAGCGTATCAATAAGCGGAGGAAA…	MS_peptide_87_Se	VEILCRRLK	Forward Frame
Frameshift	2	VE	ILCRRLK	-1	Frame 3 -> Frame 2	MtrunA17_Chr5g0421811 len=1945 gn=MtrunA17Chr5g0421811 strand=- type=ncRNA begin=23527470 chr=MtrunA17Chr5 end=23529414	GAATGACTCTCGGAAACAGATATCTAGGCTCTTGCATCGATGAAGAAAGTAGCGAAATGCGATACTTGGTGTGACTTGCAGAATCCCAAGAACCATCGAGTCTTTGAACGCAAGTTGCGCCCAATGCCATTAGGTTGGGGGCACGTCTGCCTGGGTGTCACATATCGAATCCCTTGCCAATTTCCTATTGAATAGATATTGCCTGCAGGGTGAATATGTTGGCCTCCCGTGAGCTCTGTCTCGTGGTTGGTTGAAAATTGAGACCTTGGTAGGGTGTGCCATGATAGATGGTGGATGTTTGACCCACGAGACCACATGTGTTTTGTAACGCTTGTGATGAGACCTCAGGTCAGGCGGGGCTACCCGCTGAATTTAAGCATATCAATAAGCGGAGGAAAA…	MS_peptide_87_Se	VEILCRRLK	Forward Frame
Frameshift	2	VE	ILCRRLK	-1	Frame 1 -> Frame 3	MtrunA17_Chr5g0421861 len=2153 chr=MtrunA17Chr5 end=23569692 type=ncRNA begin=23567540 strand=- gn=MtrunA17Chr5g0421861	TATAGAATGACTCTCGGAAACAGATATCTAGGCTCTTGCATCGATGAAGAACGTAGCGAAATGCGATACTTGGTGTGACTTGCAGAATCCCAAGAACCATCGAGTCTTTGAACGCAAGTTGCGCCCAATGCCATTAGGTTGGGGGCACGTCTGCCTGGGTGTCCCATATCGAATCCCCTTGCCAATTTCCTATTGAATAGATATTTCCTGCAGGGTGAATATGTTGGCCTCCCGTGAGCTCTGTCTCGTGGTTGGTTGAAAATTGAGACCTTGGTAGGGTGTGCCATGATAGATGGTGGATGTGTGACCCACGAGACCACATGTGTTTTGTAACGCTTGTGATGAGACCTCAGGTCAGGCGGGGCTACCCGCTGAATTTAAGCATATCAATAAGCGGAG…	MS_peptide_87_Se	VEILCRRLK	Forward Frame
Frameshift	2	VE	ILCRRLK	-1	Frame 3 -> Frame 2	MtrunA17_Chr5g0422291 len=7119 chr=MtrunA17Chr5 end=23923083 begin=23915965 type=rRNA strand=+ gn=MtrunA17Chr5g0422291	CATTATATAGAATGACTCTCGGCAACGGATATCTAGGCTCTTGCATCGATGAAGAACGTAGCGAAATGCGATACTTGGTGTGAATTGCAGAATCCCGTGAACCATCGAGTCTTTGAACGCAAGTTGCGCCCGATGCCATTAGGTTGAGGGCACGTCTGCCTGGGTGTCACATATCGAATCCCCTTGCCAATTTCCTATTGAATAGGTATTGCGTGCAGGGTGAATATGTTGGCCTCCCGTGAGCTCTGTCTCGTGGTTGGTTGAAAATTGAGACCTTGGTAGGGTGTGCCATGATAGATGGTGGATGTGCGACCCACGAGACCAAATCATGTGCAGCTCTATTGAATGTGGACTCTTTTACCCACATGTGTTTTGTAACGCTCGTGATGAGACCTCAGG…	MS_peptide_87_Se	VEILCRRLK	Forward Frame
Frameshift	2	VE	ILCRRLK	-1	Frame 3 -> Frame 2	MtrunA17_Chr5g0421761 len=1948 gn=MtrunA17Chr5g0421761 strand=- begin=23486993 type=ncRNA chr=MtrunA17Chr5 end=23488940	GAATGACTCTCGGAAACAGATATCTAGGCTCTTGCATCGATGAAGAAAGTAGCGAAATGCGATACTTGGTGTGACTTGCAGAATCCCAAGAACCATCGAGTCTTTGAACGCAAGTTGCGCCCAATGCCATTAGGTTGGGGGCACGTCTGCCTGGGTGTCACATATCGAATCCCCTTGCCAATTTCCTATTGAATAGATATTGCCTGCAGGGTGAATATGTTGGCCTCCCGTGAGCTCTGTCTCGTGGTTGGTTGAAAATTGAGACCTTGGTAGGGTGTGCCATGATAGATGGTGGATGTTTGACCCACGAGACCACATGTGTTTTGTAACGCTTGTGATGAGACCTCAGGTCAGGCGGGGCTACCCGCTGAATTTAAGCATATCAATAAGCGGAGGAAA…	MS_peptide_87_Se	VEILCRRLK	Forward Frame
Frameshift	2	VE	ILCRRLK	-1	Frame 2 -> Frame 1	MtrunA17_Chr5g0422081 len=3662 begin=23809951 type=rRNA end=23813612 chr=MtrunA17Chr5 gn=MtrunA17Chr5g0422081 strand=-	AATTGAGACCTTGGTAGGGTGTGCCATGATAGATGGTGGATGTGCGACCCACGAGACCAAATCATGTGCAGCTCTATTGAATGTGGACTCTTTTACCCACATGTGTTTTGTAACGCTCGTGATGAGACCTCAGGTCAGGCGGGGCTACCCGCTGAATTTAAGCATATCAATAAGCGGAGGAAAAGAAACTAACAAGGATTCCCTTAGTAACGGCGAGCGAACCGGGATAAGCCCACCATGAGAATCGGTCGCCCTCGGCGTTCGAATTGTAGTCTGGAGAAGCGTCCTCAGCGGCGGACCGGGCCCAAGTCCCCTGGAAAGGGGCGCCGGAGAGGGTGAGAGCCCCGTTGTGCTCGGACCCTGTCGCACCACGAGGCGCTGTCGGCGAGTCGGGTTGTT…	MS_peptide_87_Se	VEILCRRLK	Forward Frame
Frameshift	4	TVKA	MAYRSFRPSEFEAR	-1	Frame 3 -> Frame 2	MtrunA17_Chr5g0422291 len=7119 chr=MtrunA17Chr5 end=23923083 begin=23915965 type=rRNA strand=+ gn=MtrunA17Chr5g0422291	CATTATATAGAATGACTCTCGGCAACGGATATCTAGGCTCTTGCATCGATGAAGAACGTAGCGAAATGCGATACTTGGTGTGAATTGCAGAATCCCGTGAACCATCGAGTCTTTGAACGCAAGTTGCGCCCGATGCCATTAGGTTGAGGGCACGTCTGCCTGGGTGTCACATATCGAATCCCCTTGCCAATTTCCTATTGAATAGGTATTGCGTGCAGGGTGAATATGTTGGCCTCCCGTGAGCTCTGTCTCGTGGTTGGTTGAAAATTGAGACCTTGGTAGGGTGTGCCATGATAGATGGTGGATGTGCGACCCACGAGACCAAATCATGTGCAGCTCTATTGAATGTGGACTCTTTTACCCACATGTGTTTTGTAACGCTCGTGATGAGACCTCAGG…	MS_peptide_88_B	TVKAMAYRSFRPSEFEAR	Forward Frame
Frameshift	10	IGGSVGGATH	QE	-1	Frame 1 -> Frame 3	MtrunA17_Chr5g0422331 len=3080 strand=- gn=MtrunA17Chr5g0422331 end=23923623 chr=MtrunA17Chr5 type=ncRNA begin=23920544	CGGTTCATCCCGCATCGCCAGTTCTGCTTACCAAAAATGGCCCACTTGGAGCTCTCGATTCCATGGCATGGCTCAACAGAGCAGCCACACCGTCCTACCTATTTAAAGTTTGAGAATAGGTCGAGGGCGTTGCGCCCCCGATGCCTCTAATCATTGGCTTTACCCGATAGAACTCGCCCTCGGGCTCCAGCTATCCTGGGGGAAACTTCGGAGGGAACCAGCTACTAGACGGTTCGATTAGTCTTTCGCCCCTATACCCAAGTCAGACGAACGATTTGCACGTCAGTATCGCTGCGGGCCTCCACCAGAGTTTCCTCTGGCTTCGCCCCGCTCAGGCATAGTTCACCATCTTTCGGGTCCCGACAGGTATGCTCTCACTCGAACCCTTCACAAAAGATC…	MS_peptide_89_PhC	IGGSVGGATHQE	Reverse Frame
Frameshift	10	IGGSVGGATH	QE	-1	Frame 2 -> Frame 1	MtrunA17_Chr5g0422291 len=7119 chr=MtrunA17Chr5 end=23923083 begin=23915965 type=rRNA strand=+ gn=MtrunA17Chr5g0422291	CATTATATAGAATGACTCTCGGCAACGGATATCTAGGCTCTTGCATCGATGAAGAACGTAGCGAAATGCGATACTTGGTGTGAATTGCAGAATCCCGTGAACCATCGAGTCTTTGAACGCAAGTTGCGCCCGATGCCATTAGGTTGAGGGCACGTCTGCCTGGGTGTCACATATCGAATCCCCTTGCCAATTTCCTATTGAATAGGTATTGCGTGCAGGGTGAATATGTTGGCCTCCCGTGAGCTCTGTCTCGTGGTTGGTTGAAAATTGAGACCTTGGTAGGGTGTGCCATGATAGATGGTGGATGTGCGACCCACGAGACCAAATCATGTGCAGCTCTATTGAATGTGGACTCTTTTACCCACATGTGTTTTGTAACGCTCGTGATGAGACCTCAGG…	MS_peptide_89_PhC	IGGSVGGATHQE	Forward Frame
Frameshift	2	DA	LSISQKRIP	-2	Frame 1 -> Frame 2	MtrunA17_MTg0491301 len=2628 strand=+ gn=MtrunA17MTg0491301 chr=MtrunA17MT end=183751 begin=181124 type=ncRNA	CAGGTTAGTAGCGAAAGGTAAGGCTTAATTCCCGAGTGGACGAGAAGAAGGAGCAAGCCCTATTAAGGTTAAGGGAAGAGGCTATTTTACTAGACTAGCTACCGAGCTGACTCAAGGAAGCCGGAAAGAAAGGGCCTCAAGACAGCTTCGGCAACAGAAAGTCGAGCTGAGGAATACGGAAGAGAAGCGGATTCAACTCAATCTTAGCCTAAGAGCTGTTCAGAGAAGAGAATCAAAGGTCAACGGCCAATGGAGGCCCTCCCCCGGATTCATCTTAAACCGACCGATATGCCGAGATGACATCCAGCACGAGAGCAAGAAAAGGAAATGGTCTCCGTGCAGCTTCAAGTCACGCCACTCTCACCAAGATAGAATCATGGTCACATCTGTAGTATATAT…	MS_peptide_97_RoD	DALSISQKRIP	Forward Frame
Frameshift	5	AKGDA	FSRPLR	+1.0	Frame 3 -> Frame 1	MtrunA17_Chr4g1020122 len=8380 strand=+ gn=MtrunA17Chr4g1020122 chr=MtrunA17Chr4 end=58201770 begin=58193391 type=ncRNA	ATGTGTTGCACCAAATTGATGCAATTGATGAAGCAAACTTGGGATATAACTATAGTATAGTTGGAGGAGTCGGGTTGCCAGAGACAGTCGAAAAGATATCATTTGAAGCGAAATTGGTTGAAGGCCCAAATGGAGGGTCTATTGGAAAGACGACTGTTAAATACCAAACCAAAGGAGATGCTAAGCCAATTGAAAAGGAGGTTGAGGAAGGCAAAGCCAAGGGGGATGCTCTTTTCAAGGCCATTGAGGGTTATGTTTTGGCCAATCCTAATTACAACTAATCCATCCTCCAATTTACCAAGTCTAGCTACTATCATCACTAAACATGAGCGTGCTTGCTAGTTGTTTTTGTGTCTTCTTAATCTTCCAATGTAATAAAGTTTTTTCTTGTCAGTTTCT…	MS_peptide_104_W	AKGDAFSRPLR	Reverse Frame
Frameshift	5	AKGDA	FSRPLR	+1.0	Frame 3 -> Frame 1	MtrunA17_Chr4g1020122 len=8380 strand=+ gn=MtrunA17Chr4g1020122 chr=MtrunA17Chr4 end=58201770 begin=58193391 type=ncRNA	ATGTGTTGCACCAAATTGATGCAATTGATGAAGCAAACTTGGGATATAACTATAGTATAGTTGGAGGAGTCGGGTTGCCAGAGACAGTCGAAAAGATATCATTTGAAGCGAAATTGGTTGAAGGCCCAAATGGAGGGTCTATTGGAAAGACGACTGTTAAATACCAAACCAAAGGAGATGCTAAGCCAATTGAAAAGGAGGTTGAGGAAGGCAAAGCCAAGGGGGATGCTCTTTTCAAGGCCATTGAGGGTTATGTTTTGGCCAATCCTAATTACAACTAATCCATCCTCCAATTTACCAAGTCTAGCTACTATCATCACTAAACATGAGCGTGCTTGCTAGTTGTTTTTGTGTCTTCTTAATCTTCCAATGTAATAAAGTTTTTTCTTGTCAGTTTCT…	MS_peptide_104_W	AKGDAFSRPLR	Reverse Frame
Frameshift	10	AGTKVDLSDP	GAEWKGR	+2.0	Frame 3 -> Frame 2	MtrunA17_Chr7g0229401 len=3662 gn=MtrunA17Chr7g0229401 strand=+ begin=16549076 type=rRNA end=16552737 chr=MtrunA17Chr7	GAGGTTCAAACGAGGAAAGGCTTATGGTGGATACCTAGGCACCCAGAGACGAGGAAGGGCGTAGTAAGCGACGAAATGCTTCGGGGAGTTGAAAATAAGCATAGATCCGAGGATTCCCGAATAGGTCAACCTTTCGAACTGCTGCTGAATTCACGAGCAGGCAAGAGACAACCTGGCGAACTGAAACATCTTAGTAGCCAGAGGAAAAGAAAGCAAAAGCGATTCCCGTAGTAGCGGCGAGCGAAATGGGAACAGCCTAAACCGTGAAAACGGGGTTGTGGGAGAGCAATACAAGCGTCGTGTTGCTAGGCGAAGCAATCGAATGTTCCACCCTAGATGGTGAAAGTCCAGTAGCCGAAAGCATCACTAGCTTATGCTCTGACCCGAGTAGCATGGGGC…	MS_peptide_114_RoD	AGTKVDLSDPGAEWKGR	Forward Frame
Frameshift	3	RFV	SNPTLSEPSLLSK	-1	Frame 1 -> Frame 3	MtrunA17_Chr7g0251961 len=824 gn=MtrunA17Chr7g0251961 strand=- begin=39018882 type=ncRNA chr=MtrunA17Chr7 end=39019705	AAAAAATCCAAAAAAAAGAAAATCATCATCTTCAACACTCTAATCATCATTTCTCTCTATAAAAAAAAAGTCCAACGGAACAACATCAACAACAACAACAAGGTACCCTTTTAAAAACAGAACAACATCAAATCACTAATCATTCCCTATTTTCCTCTTTGCATCAACAGAACAACATCAACATCAAATCACTTCTCTCCATTTTCCTCTTTTCCCTTCTTCTCTTCTCTTCTCTCTTCTCTTCTCTTCCCAAACCCATAAACACAGATCTGTGCAGAAGGAACCGGAAGTTGACAGTGTTGGATTTGTGGTGGTTCAAGGTCGCATCCCAAACCCTTCTCCGCGTTTCTCGCCAATTTCCAGATTACAACATACGCGAAAATACAAAACAACGCGTCG…	MS_peptide_118_St	RFVSNPTLSEPSLLSK	Reverse Frame
Frameshift	1	M	ALENYAYNMR	-1	Frame 2 -> Frame 1	MtrunA17_Chr7g1033438 len=2900 strand=+ gn=MtrunA17Chr7g1033438 chr=MtrunA17Chr7 end=46828442 begin=46825543 type=ncRNA	CTGTGATCTACATTCTCTTCCACTCAAATTTTTCTCTCTTTTTCGCAACAAACCAATGGCCGGAAAGGGAGAAGGACCAGCGATCGGAATCGATCTTGGAACCACATACTCATGCGTCGGTGTATGGCAACATGACCGTGTTGAAATCATCGCCAACGACCAAGGTAACCGTACCACGCCGTCTTACGTCGCTTTCACCGACTCCGAGCGTCTCATCGGTGATGCTGCTAAGAATCAAGTTGCCATGAACCCTATCAACACCGTTTTTGGTTAGTTTTCCTACTCTTTTCTCGATCTATCGAATTTGTCTCTATTTACATAATACTGAACTTGCACGTAGTTAGAGTATATGATTTTAGTGTTAATGATGCATATTTCTGAATCAATACTAGTTTATGA…	MS_peptide_120_Se	MALENYAYNMR	Reverse Frame
Frameshift	1	M	ALENYAYNMR	-16	Frame 2 -> Frame 1	MtrunA17_Chr7g1033438 len=2900 strand=+ gn=MtrunA17Chr7g1033438 chr=MtrunA17Chr7 end=46828442 begin=46825543 type=ncRNA	CTGTGATCTACATTCTCTTCCACTCAAATTTTTCTCTCTTTTTCGCAACAAACCAATGGCCGGAAAGGGAGAAGGACCAGCGATCGGAATCGATCTTGGAACCACATACTCATGCGTCGGTGTATGGCAACATGACCGTGTTGAAATCATCGCCAACGACCAAGGTAACCGTACCACGCCGTCTTACGTCGCTTTCACCGACTCCGAGCGTCTCATCGGTGATGCTGCTAAGAATCAAGTTGCCATGAACCCTATCAACACCGTTTTTGGTTAGTTTTCCTACTCTTTTCTCGATCTATCGAATTTGTCTCTATTTACATAATACTGAACTTGCACGTAGTTAGAGTATATGATTTTAGTGTTAATGATGCATATTTCTGAATCAATACTAGTTTATGA…	MS_peptide_120_Se	MALENYAYNMR	Reverse Frame
Frameshift	6	EGFEGA	LVYNHSRLR	-2	Frame 1 -> Frame 2	MtrunA17_Chr7g1034306 len=812 gn=MtrunA17Chr7g1034306 strand=- begin=55221445 type=ncRNA end=55222256 chr=MtrunA17Chr7	CTCTTCTCACTTTGTTTTCTTTTGGAACAGAATATTTGCTTTTAATATTCCTCCTTCATCCTTCAAACAAATTTGAGAATTGCTGTTCCCACATTACATAAGGCTGTGATACACGAGTAAATGACGTTTTTGCCCCTTCGGTAGTTAGCTGTCGAGGAAAATGTTATAAGAACATAACAGACATAGGAGTTTCCAAAACTCTATTGTTGCGTTTTTGATTTTCCTTGCTGCGATTTTGAGCAATTTGAAGCTATTCCAAGCGAATTTCAATCACAAAAACAAGTAAGTTTTCTGAATCCTATTGCATTGTTGTTTTGTGGTCGAATTGTTTGTTTTTTTTTTGTTTGTTAAATTTCGATTATATAGGTTCGATTATATTGATTTTATGATATGTTAGGA…	MS_peptide_122_Se	EGFEGALVYNHSRLR	Forward Frame
Frameshift	3	TLR	EEMERGSAK	-2	Frame 3 -> Frame 1	MtrunA17_Chr8g1035004 len=2396 strand=+ gn=MtrunA17Chr8g1035004 end=6303063 chr=MtrunA17Chr8 type=ncRNA begin=6300668	TCCATTTTAACAATATTGTGGCTTGATCGGTAAGCAAAAATGTCTTTCCTATTTGGGAATGATAAGATCAAAGGCACATTGGTGCTGATGCAGAAGAATGTCTTGGACATCAACAGCTTAACTGATCCTACGAAGATTATCGATGGAGCCTTAGATGGGTTTGGATCGATTTTTGATACACTTACTTCCTTTCTGGGTCGATCGATTTGTCTCCAGTTAATTAGCTCTACTAAAATTGGGTGTAAGTTTTTTTTGTCGAATTAGAAAGTGAAAAATTAATGTTTGAGATAAGGAACATGCTCCTTTTTCCCAATAACTCTTGACTAACTAAAATTATTCTCCATCTTGGTACAAATTAATTTATGCTTTATAAGTAACTTTATGTTTTAATTTATGCAT…	MS_peptide_126_PD	TLREEMERGSAK	Reverse Frame
Frameshift	7	GMNIGWI	SLGAKER	+1.0	Frame 1 -> Frame 2	MtrunA17_Chr7g1030653 len=12809 chr=MtrunA17Chr7 end=18772197 begin=18759389 type=ncRNA strand=+ gn=MtrunA17Chr7g1030653	TGAGGAGTTGTGACTTATTTTATTGTTTAATGAAATAAGATTTGAAAATAAAATAAATATTGAGTTTCGGGGTTGTTTTGAGATTTTAGAGAGTTTTGGGGGAGAAAGAGAAATAAGATAAGATAGATGGTGGAGATATAAATAGGGAAACCTAGTTTAGAGAAAAACATAACGTACGATCAATTTTGGAGAAAAGGGAGAAAAAGCCAAGAGAAGAGCAAGAGAGACCTAGAGGCTGCGATTTTGATCTATAAGGTAAGGGTGAGACTAACTTACAATTCTATTAATCTATATAATTCTGATGATCATATTTAGCAAGTGTAGGATTGAATTAGAGAAATCGAAGAATTAGGGTTAATGATAGAATTTGATGATTAAACAGTGAAAAGTTGTTAGATT…	MS_peptide_130_R	GMNIGWISLGAKER	Forward Frame
Frameshift	7	GMNIGWI	SLGAKER	+1.0	Frame 2 -> Frame 3	MtrunA17_Chr1g1001863 len=10214 end=22955473 chr=MtrunA17Chr1 begin=22945260 type=ncRNA strand=+ gn=MtrunA17Chr1g1001863	CTTACACACTTTAACCACGTCTTCAACTTACAACTCATTTTAAACCATGAAATATTCCGAATTTGCACTTGAGTCAAACAGATGAAATGTAGAGAATTTTGTAAGCTTTCCAACGAGTTAAAGATCACCTCAAATGGACATCCGGAGCTCCAGATATAGCCAAAACAAGACAGATATATCATGACCTACGAAAATAAAACTTTGAACCCAAAATTAATTTGGTTCTATTATTCCACAATGAATTTATTATTCTTGTCAGGAGAGAGAATTTTAGGATCACATCATACTCTCCCTCTTCAAGAGAATTCGACCTCGAATTTATAGCTTGAATACCTCCTGGGTCAAAAACAAATCTATGGAATCCATCACATGTAACTTTAACTTTAGAGAGCTCATCAC…	MS_peptide_130_R	GMNIGWISLGAKER	Forward Frame
Frameshift	7	GMNIGWI	SLGAKER	+1.0	Frame 2 -> Frame 3	MtrunA17_Chr1g1001863 len=10214 end=22955473 chr=MtrunA17Chr1 begin=22945260 type=ncRNA strand=+ gn=MtrunA17Chr1g1001863	CTTACACACTTTAACCACGTCTTCAACTTACAACTCATTTTAAACCATGAAATATTCCGAATTTGCACTTGAGTCAAACAGATGAAATGTAGAGAATTTTGTAAGCTTTCCAACGAGTTAAAGATCACCTCAAATGGACATCCGGAGCTCCAGATATAGCCAAAACAAGACAGATATATCATGACCTACGAAAATAAAACTTTGAACCCAAAATTAATTTGGTTCTATTATTCCACAATGAATTTATTATTCTTGTCAGGAGAGAGAATTTTAGGATCACATCATACTCTCCCTCTTCAAGAGAATTCGACCTCGAATTTATAGCTTGAATACCTCCTGGGTCAAAAACAAATCTATGGAATCCATCACATGTAACTTTAACTTTAGAGAGCTCATCAC…	MS_peptide_130_R	GMNIGWISLGAKER	Forward Frame
Frameshift	7	GMNIGWI	SLGAKER	+1.0	Frame 2 -> Frame 3	MtrunA17_Chr3g1010907 len=9391 end=18061671 chr=MtrunA17Chr3 type=ncRNA begin=18052281 strand=+ gn=MtrunA17Chr3g1010907	AATTGCTTAGATTTTAAGTCGAATGTATGCTATAAATAGAGTTGCCATCCATCACAAATATTCATCTTTTCTTGGAATACAATATGTGACAATTGTCTTTCTAATAAAAGTTCTTTTACTTTCTTGTTATTTACTTTTATGCTTTCTCCCTTCTTCCCCTTGTCTACGATGAACATTAGTGAGTAGACTTCTCATTGTCTTGGGATTGTTGGATATGTCTAAATGACATAATCCTAACCAAACCAAGCTTTAAACCTTAATCTTATGTAACCCTAATTTCTTATCTAAATTCACTGCTTCAACATGGATGAACCATTATCAAACTGTGGAAACGAAAGTGGAGGGTTTGATAATTGTTTATCCATCATCTCAAATATCAATTCATAAAACGAAAGTGGA…	MS_peptide_130_R	GMNIGWISLGAKER	Forward Frame
Frameshift	7	GMNIGWI	SLGAKER	+1.0	Frame 3 -> Frame 1	MtrunA17_Chr3g1010907 len=9391 end=18061671 chr=MtrunA17Chr3 type=ncRNA begin=18052281 strand=+ gn=MtrunA17Chr3g1010907	AATTGCTTAGATTTTAAGTCGAATGTATGCTATAAATAGAGTTGCCATCCATCACAAATATTCATCTTTTCTTGGAATACAATATGTGACAATTGTCTTTCTAATAAAAGTTCTTTTACTTTCTTGTTATTTACTTTTATGCTTTCTCCCTTCTTCCCCTTGTCTACGATGAACATTAGTGAGTAGACTTCTCATTGTCTTGGGATTGTTGGATATGTCTAAATGACATAATCCTAACCAAACCAAGCTTTAAACCTTAATCTTATGTAACCCTAATTTCTTATCTAAATTCACTGCTTCAACATGGATGAACCATTATCAAACTGTGGAAACGAAAGTGGAGGGTTTGATAATTGTTTATCCATCATCTCAAATATCAATTCATAAAACGAAAGTGGA…	MS_peptide_130_R	GMNIGWISLGAKER	Forward Frame
Frameshift	7	GMNIGWI	SLGAKER	+1.0	Frame 2 -> Frame 3	MtrunA17_Chr4g0012391 len=1807 type=ncRNA begin=9798239 end=9800045 chr=MtrunA17Chr4 gn=MtrunA17Chr4g0012391 strand=-	CTTCAGTAAGACCGTGCACTTGCGGTTTTATCTCATCAAGTTTTTGGCGCCGCTGCCGGGGAGTAAACTAATTTGATTAACTCTTTCTTTGTGATTAGAACTCTTTTCTCTTCCTCTTTTCTTCTACTTCTTAATGGGACTAAGGAATTAATGGGACCGAGCAACAAAGGCAAGGTGTTGAATTAATGGGACTAAGGAATGAGATCCAAAGGGGCAACCGCATATCCGAAGAAAATAACCAAATGCTTCGGAACATGATGCACCACTTTCACCTCCAAGGTCCTCCATATGGACCTCAATGATAAAAATGTGAGCTTTCCTCTTCCTCTCTTCCCTTCTTTCTCCTTCTCCTCCTTCTTCTTTTTCTTCTTTTTCTTCTTCTTCTTCTTCCTCTCCTTC…	MS_peptide_130_R	GMNIGWISLGAKER	Forward Frame
Frameshift	14	DMWLNGSHDIKLLF	R	+8.0	Frame 1 -> Frame 3	MtrunA17_Chr8g0392361 len=447 gn=MtrunA17Chr8g0392361 strand=- begin=49015484 type=ncRNA chr=MtrunA17Chr8 end=49015930	ATACCTTTCTCGGCCTTTTGGCTAAGATCAAGTGTAGTATCTGTTCTTATCAGTTTAATATCTGATATGTGGCTCAATGGGTCACATGATATTAAATTACTTTTTTGAGGGGGAGAAGTCATCACAATAGCTTGCTATTGAACTTCTTGAGTGTCGCTTATGCGTTGCACTATTGCATAGGCTGGCGCACCCCACCAATCTTAGTTCAATTATTAATTAATTGCATGCATTGGTGTACTTTACCAATCTTAGTTCATTTTTGTTTTAGCTGCTAAAAAGCTTCTTATTGGCGCTCCCGTATTTTGTAGTTCTTATTTTTCATATAATCTTGAGTAGTTAATTTAAAAATGTTTTGAAATGTTATGTTATATTTTGAACCATGGTATAATAATATATAAT…	MS_peptide_140_PD	DMWLNGSHDIKLLFR	Forward Frame
Frameshift	14	DMWLNGSHDIKLLF	R	+2.0	Frame 1 -> Frame 3	MtrunA17_Chr8g0392361 len=447 gn=MtrunA17Chr8g0392361 strand=- begin=49015484 type=ncRNA chr=MtrunA17Chr8 end=49015930	ATACCTTTCTCGGCCTTTTGGCTAAGATCAAGTGTAGTATCTGTTCTTATCAGTTTAATATCTGATATGTGGCTCAATGGGTCACATGATATTAAATTACTTTTTTGAGGGGGAGAAGTCATCACAATAGCTTGCTATTGAACTTCTTGAGTGTCGCTTATGCGTTGCACTATTGCATAGGCTGGCGCACCCCACCAATCTTAGTTCAATTATTAATTAATTGCATGCATTGGTGTACTTTACCAATCTTAGTTCATTTTTGTTTTAGCTGCTAAAAAGCTTCTTATTGGCGCTCCCGTATTTTGTAGTTCTTATTTTTCATATAATCTTGAGTAGTTAATTTAAAAATGTTTTGAAATGTTATGTTATATTTTGAACCATGGTATAATAATATATAAT…	MS_peptide_140_PD	DMWLNGSHDIKLLFR	Forward Frame
Frameshift	14	DMWLNGSHDIKLLF	R	+8.0	Frame 1 -> Frame 3	MtrunA17_Chr8g0392351 len=314 gn=MtrunA17Chr8g0392351 strand=+ type=ncRNA begin=49013998 chr=MtrunA17Chr8 end=49014311	ATACCTTTCTCGGCCTTTTGGCTAAGATCAAGTGTAGTATCTGTTCTTATCAGTTTAATATCTGATATGTGGCTCAATGGGTCACATGATATTAAATTACTTTTTTGAGGGGGAGAAGTCATCACAATAGCTTGCTATTGAACTTCTTGAGTGTCGCTTATGCGTTGCACTATTGCATAGGCTGGCGCACCCCACCAATCTTAGTTCAATTATTAATTAATTGCATGCATTGGTGTACTTTACCAATCTTAGTTCATTTTTGTTTTAGCTGCTAAAAAGCTTCTTATTGGCGCTCCCGTATTTTGTAGTTCTTA	MS_peptide_140_PD	DMWLNGSHDIKLLFR	Forward Frame
Frameshift	14	DMWLNGSHDIKLLF	R	+2.0	Frame 1 -> Frame 3	MtrunA17_Chr8g0392351 len=314 gn=MtrunA17Chr8g0392351 strand=+ type=ncRNA begin=49013998 chr=MtrunA17Chr8 end=49014311	ATACCTTTCTCGGCCTTTTGGCTAAGATCAAGTGTAGTATCTGTTCTTATCAGTTTAATATCTGATATGTGGCTCAATGGGTCACATGATATTAAATTACTTTTTTGAGGGGGAGAAGTCATCACAATAGCTTGCTATTGAACTTCTTGAGTGTCGCTTATGCGTTGCACTATTGCATAGGCTGGCGCACCCCACCAATCTTAGTTCAATTATTAATTAATTGCATGCATTGGTGTACTTTACCAATCTTAGTTCATTTTTGTTTTAGCTGCTAAAAAGCTTCTTATTGGCGCTCCCGTATTTTGTAGTTCTTA	MS_peptide_140_PD	DMWLNGSHDIKLLFR	Forward Frame
Frameshift	6	HPGVAD	PTIESCSKKK	-1	Frame 3 -> Frame 2	MtrunA17_CPg0492331 len=6939 gn=MtrunA17CPg0492331 strand=- type=rRNA begin=18033 chr=MtrunA17CP end=24971	GAGAGCGCAGTACAATGGATAGTTGTATGCTGCGTTCGGGAAGGATGAATCGCTCCCGAAAAGGAATCTATTGATTCTCTCCCAATTGGATGGACCGTAGGTGCGATGATTTACTTCACGGGCGAGGTCTCTGGTTCAAGTCCAGGATGGCCCAGCTGCGCCAAGGAAAAGAATAAAAGACTGATTTGACTCCTTCATGCATGCTCCAACTTGGCTCGGGGGGGATATAGCTCAGTTGGTAGAGCTCCGCTCTTGCAATTGGGTCGTTGCGATTACGGGTTGGATGTCTAATTGTCCAGGCGGTAATGATAGTATCTTGTACCTGAACCGGTGGCTCACTTTTTCTAAGTAATGGGAAAGAGGACCGAAACATGCCACTGAAAGACTCTACTAAGACAA…	MS_peptide_141_LSt	HPGVADPTIESCSKKK	Forward Frame
Frameshift	2	MI	ATLGLR	+1.0	Frame 1 -> Frame 2	MtrunA17_Chr2g0296091 len=1211 strand=- gn=MtrunA17Chr2g0296091 end=14472511 chr=MtrunA17Chr2 begin=14471301 type=ncRNA	AAGGGGTATAACTCAGCGGTAGAGTGTCACCTTGACGTGGTGGAAGTCATCGGTTCGAATCTGATTATCCCTAAACCCAATGCAATGTGAATTTTTCCATTTTCATGACGATATGCAATGCGAATGGATAAGAGGCTTGTGGGGTTGACATAAGGTGGTATAGGACTGTATTATATTTATGGGAGGCAACTCCCGGCGAATATTAAGCGCATGGATATTGGGTATTGGGTTGACATAAGGTGATATAGGACCATATAATATTTATGGGAGGGAACTCCCGGCGAATATTAAGCCCATGAATACAAGTTATTCATTGAAATGAAATTCCGAATCAGCTTTGTCTACAAACAAGGAAGCTATAAGTAATGTAACTAGGAATCTCATGGAGAGTTTGATCCT…	MS_peptide_142_N14	MIATLGLR	Forward Frame
Frameshift	2	MI	ATLGLR	+1.0	Frame 2 -> Frame 3	MtrunA17_MTg0491241 len=2151 chr=MtrunA17MT end=176425 type=ncRNA begin=174275 strand=- gn=MtrunA17MTg0491241	GACGCTCGACCGGAAGGGATAAGATGGGAAGTAGTACGCCCGGTTCACCAGGTTCTACCACTGCAGGGCCCAATCATACTCAAAAGAAGAGTTTGATCCTGGCTCAGAAGGAACGCTAGCTATATGCTTAACACATGCAAGTCGAACGTTGTTTTCGGGGAGCTGGGCAGAAGGAAAAGAGGCTCCTAGCGTGAAGGTAGCTTGTCTCGCCCAGGAGGTGGGAACAGTTGAAAACAAAGTGGCGAACGGGTGCGTAATGCGTGGGAATCTGCCGAACAGTTCGGGCCAAATCCTGAAGAAAGCTAAAAAGCGCTGTTTGATGAGCCTGCGTAGTATTAGGTAGTTGGTCAGGTAAAGGCTGACCAAGCCAATGATGCTTAGCTGGTCTTTTCGGATGAT…	MS_peptide_142_N14	MIATLGLR	Reverse Frame
Frameshift	2	MI	ATLGLR	+1.0	Frame 3 -> Frame 1	MtrunA17_Chr3g0090811 len=1491 strand=- gn=MtrunA17Chr3g0090811 chr=MtrunA17Chr3 end=12203609 type=rRNA begin=12202119	CTCATGGAGAGTTTGATCCTGGCTCAGGATGAACGCTGGCGGCATGCTTTACACATGCAAGTCGAACGGGAAGTGGTGTTTCCAGTGGCGGACGGGTGAGTAACGCGTAAGAACCTGCCCTTGGGAGGGGAACAACAGCTGGAAACGGCTGCTAATACCCCGTAAGCTGAGGAGCGAAAGGAGGAATCCGCCCAAGGAGGGGCTCGCGTCTGATTAGCTAGTTGGTGAGGTAATAGCTTACCAAGGCGGTGATCAGTAGCTGGTCCGAGAGGATGATCAGCCACACTGGGACTGAGACAAGGCCCAGACTCCTACGGGAGGCAGCAGTGGGGAATTTTCCGCAATGGGCGAAAGCCTGACGGAGCAATGCCGCGTGGAGGTAAAAGGCCTACGGGTCAT…	MS_peptide_142_N14	MIATLGLR	Forward Frame
Frameshift	2	MI	ATLGLR	+1.0	Frame 1 -> Frame 2	MtrunA17_MTg0491231 len=4265 gn=MtrunA17MTg0491231 strand=+ type=ncRNA begin=172575 chr=MtrunA17MT end=176839	AGCGCTCTTAGTTCAGTTCGGTAGAACGCGGGTCTCCAAAACCCGATGTCGTAGGTTCAAATCCTACAGAGCGTGATTCCATTCTTGTTAGATCGAGAATGACACTGAAATAATTGAACAGCAGTCTAAAGTATGAATTTAACCTCCAGTGGATTAGGATTAAAAACAAAGAAATAGGAGGTCAATAAACAAAAGAGATGTTAATTAATCAAAGGTCCAAACGCGGAGGCAGTTCCAGTCCTTGTCGCAGCGCAGTAGTGAGTAGGTGATCCAACACCAGAGATAAAAGACGCAGCAGATTCATATACTGACCTTAGTTATATAGATCGTTTACCTAGATACAGAATGAGACCCTGAGGTCCATATCGGTAATAGAAAGACCTGCCACCAAAAGCATTC…	MS_peptide_142_N14	MIATLGLR	Forward Frame
Frameshift	2	MI	ATLGLR	+1.0	Frame 3 -> Frame 1	MtrunA17_Chr4g0073121 len=1629 end=62061941 chr=MtrunA17Chr4 type=rRNA begin=62060313 strand=- gn=MtrunA17Chr4g0073121	CTCATGGAGAGTTTGATCCTGGCTCAGGATGAACGCTGGCGGCATGCTTTACACATGCAAGTCGAACGGGAAGTGGTGTTTCCAGTGGCGGACGGGTGAGTAACGCGTAAGAACCTGCCCTTGGGAGGGGAACAACAGCTGGAAACGGCTGCTAATACCCCGTAAGCTGAGGAGCGAAAGGAGGAATCCGCCCAAGGATGGGCTCGCGTCTGATTAGCTAGTTGGTGAGGTAATAGCTTACCAAGGCGGTGATCAGTAGCTGGTCCGAGAGGATGATCAGCCACACTGGGACTGAGACAAGGCCCAGACTCCTACGGGAGGCAGCAGTGGGGAATTTTCCGCAATGGGCGAAAGCCTGACGGAGCAATGTCGCGTGGAGGTAAAAGGCCTACGGGTCAT…	MS_peptide_142_N14	MIATLGLR	Forward Frame
Frameshift	2	MI	ATLGLR	+1.0	Frame 1 -> Frame 2	MtrunA17_Chr4g0016121 len=2063 gn=MtrunA17Chr4g0016121 strand=+ begin=12619909 type=ncRNA chr=MtrunA17Chr4 end=12621971	AAGGGGTATAACTCAGCGGTAGAGTGTCACCTTGACGTGGTGGAAGTCATCGGTTCGAATCTGATTATCCCTAAACCCAATGCAATGTGAATTTTTCCATTTTCATGACGATATGCAATGCGAATGGATAAGAGGCTTGTGGGGTTGACATAAGGTGGTATAGGACTGTATTATATTTATGGGAGGCAACTCCCGGCGAATATTAAGCGCATGGATATTGGATATGGGGTTGACATAAGGTGATATAGGACCATATAATATTTATGGGAGGGAACTCCCGGCGAATATTAAGCCCATGAATACAAGTTATTCATTGAAATGAAATTCCGAATCAGCTTTGTCTACAAACAAGGAAGCTATAAGTAATGTAACTAGGAATCTCATGGAGAGTTTGATCCT…	MS_peptide_142_N14	MIATLGLR	Forward Frame
Frameshift	2	MI	ATLGLR	+1.0	Frame 1 -> Frame 2	MtrunA17_CPg0492381 len=1885 end=27772 chr=MtrunA17CP begin=25888 type=ncRNA strand=- gn=MtrunA17CPg0492381	CGATAGGGGCAAGGGAAGGGGTATAACTCAGCGGTAGAGTGTCACCTTGACGTGGTGGAAGTCATCGGTTCGAATCTGATTATCCCTAAACCCAATGCAATGTGAATTTTTCCATTTTCATGACGATATGCAATGCGAATGGATAAGAGGCTTGTGGGGTTGACATAAGGTGGTATAGGACTGTATTATATTTATGGGAGGCAACTCCCGGCGAATATTAAGCGCATGGATATTGGATATGGGGTTGACATAAGGTGATATAGGACCATATAATATTTATGGGAGGGAACTCCCGGCGAATATTAAGCCCATGAATACAAGTTATTCATTGAAATGAAATTCCGAATCAGCTTTGTCTACAAACAAGGAAGCTATAAGTAATGTAACTAGGAATCTCAT…	MS_peptide_142_N14	MIATLGLR	Forward Frame
Frameshift	15	DNGMHALIIYDDLSK	R	+5.0	Frame 3 -> Frame 2	MtrunA17_MTg1039527 len=4991 gn=MtrunA17MTg1039527 strand=+ begin=54617 type=ncRNA chr=MtrunA17MT end=59607	CTCCAGCAAGGAGCAGAGCACTCATGAAATGGATGCGGGCAGTATGCCTTTTTATTCCTAAAGCTAGAGTTGGCCTGGCCTACCGGTCTTGTAAACCTTCCTTTAGGTTTGACACCTGAGGGTGCCCTCCTTTGGGGTCCATACATAAAGGACCTCATCAGGGTCTTGATCAAACTAGCTAAACCGGTTTCAGTGAGGTCAATCAAATGGAGAGGTACGAAGAGGACCGAAAAGTCCTCTCCTTACTGTCGAGTAACTACGTTCCTTGCCTTTTGAACTGGTACCTTCTGGTAACATAAGGAAGTAAAAGACCCTCATTATTAGGTGTACTGTGGTACCGGCGACGAAAACAACGAGTTGTTTAGTCGAATGGATATGGCCTCATTTGAAAAGGAGGTC…	MS_peptide_148_Se	DNGMHALIIYDDLSKR	Reverse Frame
Frameshift	15	DNGMHALIIYDDLSK	R	+1.0	Frame 3 -> Frame 1	MtrunA17_MTg1039527 len=4991 gn=MtrunA17MTg1039527 strand=+ begin=54617 type=ncRNA chr=MtrunA17MT end=59607	CTCCAGCAAGGAGCAGAGCACTCATGAAATGGATGCGGGCAGTATGCCTTTTTATTCCTAAAGCTAGAGTTGGCCTGGCCTACCGGTCTTGTAAACCTTCCTTTAGGTTTGACACCTGAGGGTGCCCTCCTTTGGGGTCCATACATAAAGGACCTCATCAGGGTCTTGATCAAACTAGCTAAACCGGTTTCAGTGAGGTCAATCAAATGGAGAGGTACGAAGAGGACCGAAAAGTCCTCTCCTTACTGTCGAGTAACTACGTTCCTTGCCTTTTGAACTGGTACCTTCTGGTAACATAAGGAAGTAAAAGACCCTCATTATTAGGTGTACTGTGGTACCGGCGACGAAAACAACGAGTTGTTTAGTCGAATGGATATGGCCTCATTTGAAAAGGAGGTC…	MS_peptide_148_Se	DNGMHALIIYDDLSKR	Reverse Frame
Frameshift	20	GIALNLENENVGIVVFGSDT	LSK	+1.0	Frame 3 -> Frame 1	MtrunA17_MTg1039527 len=4991 gn=MtrunA17MTg1039527 strand=+ begin=54617 type=ncRNA chr=MtrunA17MT end=59607	CTCCAGCAAGGAGCAGAGCACTCATGAAATGGATGCGGGCAGTATGCCTTTTTATTCCTAAAGCTAGAGTTGGCCTGGCCTACCGGTCTTGTAAACCTTCCTTTAGGTTTGACACCTGAGGGTGCCCTCCTTTGGGGTCCATACATAAAGGACCTCATCAGGGTCTTGATCAAACTAGCTAAACCGGTTTCAGTGAGGTCAATCAAATGGAGAGGTACGAAGAGGACCGAAAAGTCCTCTCCTTACTGTCGAGTAACTACGTTCCTTGCCTTTTGAACTGGTACCTTCTGGTAACATAAGGAAGTAAAAGACCCTCATTATTAGGTGTACTGTGGTACCGGCGACGAAAACAACGAGTTGTTTAGTCGAATGGATATGGCCTCATTTGAAAAGGAGGTC…	MS_peptide_149_N10N14FLSe	GIALNLENENVGIVVFGSDTLSK	Reverse Frame
Frameshift	14	KEMEIPNASPRPTR	APTSGCFTPNPTR	+1.0	Frame 1 -> Frame 2	MtrunA17_MTg0491001 len=1946 gn=MtrunA17MTg0491001 strand=+ begin=133494 type=ncRNA chr=MtrunA17MT end=135439	GGCCGGCTATTGAAAGAAAAAGCTTGCATCTGCTCTCCCTATTCGTTAATCTAATAGGTCCGATCTCTCTCCAAACCTAACGTGATAGTTTCCCATCATAGGGCTTTCTATCTATAGATTGAGCCATTACCAAGGAGCTAATTCGTTCAGAACTCAGTTGACTGCTTAGCTTATATAGATAAGGCGGAGCGTCCTTGGCTCAGCATTATAGCACATAGGGCTTCGGCGCTACTACAGCGCTTCGCTAACTCGAAGCGCCTCGCTATGAGAATCTAGCTTCGCTAACGCTCGGCTAAGTCTTGAACCTTCGCGCGTTCGCTTTCTCAGTAGCAAAAGCGCTTCTCTTTGCCCCTTAAGTAGAAGGACAAGAAAGATATTTTTTGTTTAATTGCTCCCGCT…	MS_peptide_150_St	KEMEIPNASPRPTRAPTSGCFTPNPTR	Reverse Frame
Frameshift	14	KEMEIPNASPRPTR	APTSGCFTPNPTR	+1.0	Frame 2 -> Frame 3	MtrunA17_MTg0490971 len=6062 gn=MtrunA17MTg0490971 strand=- begin=129196 type=ncRNA end=135257 chr=MtrunA17MT	GGCGGAGCGTCCTTGGCTCAGCATTATAGCACATAGGGCTTCGGCGCTACTACAGCGCTTCGCTAACTCGAAGCGCCTCGCTATGAGAATCTAGCTTCGCTAACGCTCGGCTAAGTCTTGAACCTTCGCGCGTTCGCTTTCTCAGTAGCAAAAGCGCTTCTCTTTGCCCCTTAAGTAGAAGGACAAGAAAGATATTTTTTGTTTAATTGCTCCCGCTTCCTCGCATCTGCGCTCGTCAAGCCAACTTTGCTTTTTGGGAGGTTAAACTGCGGTTGAAGCGGACATTTCGAAATGACAGCATCGAAGATTTATATATTATTATACGGTCACGGTTATCCCGGACTGCGTTCCGGAAAAAGTGGCCTACTTGAAATGAAAGAAAGGGCGAGCACTCTTGTG…	MS_peptide_150_St	KEMEIPNASPRPTRAPTSGCFTPNPTR	Forward Frame
Frameshift	2	QV	MGPVRGERNGSSSHFSPQPPK	+1.0	Frame 3 -> Frame 1	MtrunA17_MTg0491001 len=1946 gn=MtrunA17MTg0491001 strand=+ begin=133494 type=ncRNA chr=MtrunA17MT end=135439	GGCCGGCTATTGAAAGAAAAAGCTTGCATCTGCTCTCCCTATTCGTTAATCTAATAGGTCCGATCTCTCTCCAAACCTAACGTGATAGTTTCCCATCATAGGGCTTTCTATCTATAGATTGAGCCATTACCAAGGAGCTAATTCGTTCAGAACTCAGTTGACTGCTTAGCTTATATAGATAAGGCGGAGCGTCCTTGGCTCAGCATTATAGCACATAGGGCTTCGGCGCTACTACAGCGCTTCGCTAACTCGAAGCGCCTCGCTATGAGAATCTAGCTTCGCTAACGCTCGGCTAAGTCTTGAACCTTCGCGCGTTCGCTTTCTCAGTAGCAAAAGCGCTTCTCTTTGCCCCTTAAGTAGAAGGACAAGAAAGATATTTTTTGTTTAATTGCTCCCGCT…	MS_peptide_151_W	QVMGPVRGERNGSSSHFSPQPPK	Reverse Frame
Frameshift	2	QV	MGPVRGERNGSSSHFSPQPPK	+1.0	Frame 1 -> Frame 2	MtrunA17_MTg0490971 len=6062 gn=MtrunA17MTg0490971 strand=- begin=129196 type=ncRNA end=135257 chr=MtrunA17MT	GGCGGAGCGTCCTTGGCTCAGCATTATAGCACATAGGGCTTCGGCGCTACTACAGCGCTTCGCTAACTCGAAGCGCCTCGCTATGAGAATCTAGCTTCGCTAACGCTCGGCTAAGTCTTGAACCTTCGCGCGTTCGCTTTCTCAGTAGCAAAAGCGCTTCTCTTTGCCCCTTAAGTAGAAGGACAAGAAAGATATTTTTTGTTTAATTGCTCCCGCTTCCTCGCATCTGCGCTCGTCAAGCCAACTTTGCTTTTTGGGAGGTTAAACTGCGGTTGAAGCGGACATTTCGAAATGACAGCATCGAAGATTTATATATTATTATACGGTCACGGTTATCCCGGACTGCGTTCCGGAAAAAGTGGCCTACTTGAAATGAAAGAAAGGGCGAGCACTCTTGTG…	MS_peptide_151_W	QVMGPVRGERNGSSSHFSPQPPK	Forward Frame
Frameshift	6	RSAFYL	FR	+2.0	Frame 2 -> Frame 1	MtrunA17_MTg0491151 len=6042 strand=+ gn=MtrunA17MTg0491151 end=165005 chr=MtrunA17MT begin=158964 type=ncRNA	CCCCTTCGTACTACCCGATTCTTGCCCGGCTTTCTTTCGGCTTAAGTAAGAAGGCTGCGGTGAGAATGAGGATCACTTCGGAACTCTAGTAAAATGGGCGTTTTAGGGCGGGATCTAAAAGTTCTCCAACGTGTTGCGGAGCCTTCGGCCGTGAGAGGGTCTTTTGGCTTCCTCAGGGCCGTGTGAAGCTTAGCTTGCTTTAGCAGCCACGTGATGATTCAAGATTCGTGGTAGGCGTAGGAGCTGGGCGAAGCGGTAGCGAAGCTCAGGTGGTGATGCAAGTGCGCGGTGAGCGTAGTAGCCCCCTCGGGCATGCTCTTTGTACAACCAAGCGAAGAGCTAGTGAGGGCCGGAATGGAATATCGTATGTAGTGTAGAATCGGATCTGAAGCTCTTTAC…	MS_peptide_152_Se	RSAFYLFR	Forward Frame
Frameshift	6	RSAFYL	FR	+2.0	Frame 3 -> Frame 2	MtrunA17_MTg0491181 len=2450 gn=MtrunA17MTg0491181 strand=- type=ncRNA begin=162026 chr=MtrunA17MT end=164475	GATCTGTAGTTCAAGGGCACTCTTCCTAATCCGAGTTTAAGATTGAATAAGACCCAGACGTAGAGTCCCGTCGGCCGGTAAGGGATTTTTTCTATTTATTTTTTATTCCCTTCAGTCCTTACCTTTAAAAAAGGGATTCTTATCTTTCCCCACGAGGTCTTCAAGCCAGATGGAGTAGTGCATCTCTGTCTTGAAAGCCGCCCTACAGATAGGAGTTCCTATCTCTACTGCCTATCCAACCCGAAGATTCTTATTCGTGGTGGAGTGCTTCGAGTAGGATCCGACCCCATCCCAGCAGTCAAAGTCCTTCCTGACCCGGCTCACCTGCCTCTGAAGCTGGAATGCCTTTCTAGAGGAGGCTACCCGAGGAATCGATAAGTTTGAAGTGGGATGTGGAAT…	MS_peptide_152_Se	RSAFYLFR	Reverse Frame
Frameshift	11	WKKGIAMDSYE	K	-2	Frame 3 -> Frame 1	MtrunA17_MTg0491501 len=5261 strand=- gn=MtrunA17MTg0491501 chr=MtrunA17MT end=214581 type=ncRNA begin=209321	CGACTTACGTACGTCTCGTTGACCAAACGATCAGGTATACCACGCCACGTATCATCCCCTCTTTCTATAGAGGAGAGATAAAGAAAAAGAAAAGAGATAGCGATCGTGCCGTAAGACCTTGTTCGTTTCTACTTGACGTTATTTTCCTCGGTTTTTTTATTTGACATTAAGGCCTTTAGTTTAAGTAGGTTTGGGCTAGGTCGTTGCGCTCCTGCCACGTCTTGGCAAAGTAGGCTGATGGGCAAGCCTCCTCCTGCCGCAACGGTGTGGGGCGTCAGAGGCTGTTGCCCCGTCGCCAACTCGAAGGGGCTGAAGTTCGACGCAGAGCTTTTTGGTTTTTAATTTATAGCAGCACCGAGCAACATCCAACAGCTCCAGTCCTTCTGGTTGGTTTGCTTG…	MS_peptide_154_PC	WKKGIAMDSYEK	Forward Frame
Frameshift	11	WKKGIAMDSYE	K	-26	Frame 3 -> Frame 1	MtrunA17_MTg0491501 len=5261 strand=- gn=MtrunA17MTg0491501 chr=MtrunA17MT end=214581 type=ncRNA begin=209321	CGACTTACGTACGTCTCGTTGACCAAACGATCAGGTATACCACGCCACGTATCATCCCCTCTTTCTATAGAGGAGAGATAAAGAAAAAGAAAAGAGATAGCGATCGTGCCGTAAGACCTTGTTCGTTTCTACTTGACGTTATTTTCCTCGGTTTTTTTATTTGACATTAAGGCCTTTAGTTTAAGTAGGTTTGGGCTAGGTCGTTGCGCTCCTGCCACGTCTTGGCAAAGTAGGCTGATGGGCAAGCCTCCTCCTGCCGCAACGGTGTGGGGCGTCAGAGGCTGTTGCCCCGTCGCCAACTCGAAGGGGCTGAAGTTCGACGCAGAGCTTTTTGGTTTTTAATTTATAGCAGCACCGAGCAACATCCAACAGCTCCAGTCCTTCTGGTTGGTTTGCTTG…	MS_peptide_154_PC	WKKGIAMDSYEK	Forward Frame
Frameshift	6	VLRPRF	IAAAIWFTGTTK	+1.0	Frame 3 -> Frame 1	MtrunA17_MTg0491621 len=2110 strand=- gn=MtrunA17MTg0491621 end=223284 chr=MtrunA17MT type=ncRNA begin=221175	GGTCGGCGTGGCGATAGGCTTCGCTTCTACGACTGCCTCCCCAGCCGTTGCAAAGACTGAGCGAGAACGGTAAGGGGCGAGAATGTCGTTGCGCGGGGATGCGATTAGCCAAGCTGGGGCAAACAAAGCCGTCCGGCCCCCTACCGGATTAGGAATGCGAAGGCCTTTCCTTCGAAAGGAGACCGGGGAAATAAAGAGCTATGCTATTGACCGACCCTTTCGTAGTGACTTCGAATCAATAGTCCTATCCTTTTTTAGCATTTTGTTTGAGGCGGGCCGAATAGAGAATGAAATGCAGAAATACGGGAAGAGTTCCAAACCGGTTTAAGGGCTGCTCGCCCTACCGAAGTACTAAAGGCTTTCGAGGCTTACACCTCCCTATTACACGACCTAAAAAAA…	MS_peptide_155_N10	VLRPRFIAAAIWFTGTTK	Forward Frame
Frameshift	6	VLRPRF	IAAAIWFTGTTK	+1.0	Frame 1 -> Frame 2	MtrunA17_MTg0491611 len=2378 gn=MtrunA17MTg0491611 strand=+ begin=221175 type=ncRNA chr=MtrunA17MT end=223552	GTAGGGTCAATAGTTCAGCATTTAGGCCGTAACATAACATTTAGCAACAAAAAATCTTTAACCCAACAAGTGCTCTCCGAACCAAGCTAGATAGTCTCCTATCACTAGGCTCACCAACCAACCTGGACTTTGATTCTTATTATTCCTACCGGATATCAAAACCATAAGGATTGTTTCCAGCCATGAGTTCCCATATTACATAAGCGCTCTTGGGTGGGCTGGGCCATTCCATCAAATCTTTGAGAAGGGGCCCAATCTCGTATTTTATGGTCGGCGTGGCGATAGGCTTCGCTTCTACGACTGCCTCCCCAGCCGTTGCAAAGACTGAGCGAGAACGGTAAGGGGCGAGAATGTCGTTGCGCGGGGATGCGATTAGCCAAGCTGGGGCAAACAAAGCCG…	MS_peptide_155_N10	VLRPRFIAAAIWFTGTTK	Reverse Frame
Frameshift	8	RFITDWTT	KTGRPI	+1.0	Frame 3 -> Frame 1	MtrunA17_MTg0491711 len=5613 gn=MtrunA17MTg0491711 strand=- type=ncRNA begin=236959 end=242571 chr=MtrunA17MT	ACCTCCCGGGCACCCGAAAGCAGAATGGACAAGGAGCAGGGTTCGAAGAACGAGAAGAGCTAGTCGAATAAAAGTATAAGAAGGGAGGAAGCGGGGAGAGGAAGATGACTATAGAAAGCCGATAGTCCGGTAGGTCCTTGTAAGGCGAGTGAAAGAAAGTGAGTCGAGCGGTTTTGATTCCAAAGAGGTATGATAACAGCACCATTCAAGATAAATGCTTGCATCCTGAGATAGATGGGCGAGAGATGGACGAAAGCCCTTGAAAGCTGAACTGATTCTTATCTGCTTAAAAAAAAGCCTGCCCACTTATGATGACATGAGATTAAAGACCCCATACAATAATGTAAAGGCCCTTTTTCCTTGATCCGGCAGGACTGTCTAGGAAGCGTCCGGCATTAG…	MS_peptide_156_L	RFITDWTTKTGRPI	Forward Frame
Frameshift	9	RFITDWTTK	TGRPI	+1.0	Frame 3 -> Frame 1	MtrunA17_MTg0491711 len=5613 gn=MtrunA17MTg0491711 strand=- type=ncRNA begin=236959 end=242571 chr=MtrunA17MT	ACCTCCCGGGCACCCGAAAGCAGAATGGACAAGGAGCAGGGTTCGAAGAACGAGAAGAGCTAGTCGAATAAAAGTATAAGAAGGGAGGAAGCGGGGAGAGGAAGATGACTATAGAAAGCCGATAGTCCGGTAGGTCCTTGTAAGGCGAGTGAAAGAAAGTGAGTCGAGCGGTTTTGATTCCAAAGAGGTATGATAACAGCACCATTCAAGATAAATGCTTGCATCCTGAGATAGATGGGCGAGAGATGGACGAAAGCCCTTGAAAGCTGAACTGATTCTTATCTGCTTAAAAAAAAGCCTGCCCACTTATGATGACATGAGATTAAAGACCCCATACAATAATGTAAAGGCCCTTTTTCCTTGATCCGGCAGGACTGTCTAGGAAGCGTCCGGCATTAG…	MS_peptide_156_L	RFITDWTTKTGRPI	Forward Frame

## Sheet: Legend
Supplementary Dataset S22
Non-repeat-element alternative chimeric sources of 156 MS-supported chimeric peptides
This dataset was generated with an in-house script (Çakır et al., 2025b).
Explanation of column titles and content:
Column letter	Column title	Explanation
A	Type	This column indicates whether an alternative source involves a PRF event. "Frameshift" stands for chimeric alternative sources.
B	Frameshift_Position	This value corresponds to the number of amio acids before the frameshift.
C	Segment1	Amino acids before the frameshift
D	Segment2	Amino acids after the frameshift
E	Gap	PRF value. Besides the four PRF events considered in this study (-2, -1, +1, and +2), "longer" frameshifts are also shown in this dataset.
F	Frameshift_Direction	Frameshift type
G	Nucleotide Title	Locus ID and the annotation of an alternative source
H	Nucleotide Sequence	Transcript sequence of an alternative source
I	Protein Title	Unique identifier of an MS-supported chimeric peptide
J	Protein Sequence	Amino acid sequence of an MS-supported chimeric peptide
K	Frame Direction	The script permits searching for alternative sources located in reverse complements of input sequences. However, this option was set to FALSE (off) for this dataset because translation from reverse complements of non-transposon sequences has not been characterized so far. Thus, all records in this dataset have value "Forward Frame" in this column.
