# Supplementary material for: Discovery of diverse chimeric peptides in a eukaryotic proteome sets the stage for experimental validation of the mosaic translation hypothesis
Source: Comput Struct Biotechnol J. 2025 Sep 12;27:4048–64. doi: 10.1016/j.csbj.2025.09.019 (PMC12481079; doi:10.1016/j.csbj.2025.09.019)
Supplement: Supplementary file 1 — Supplementary material [file mmc1.zip › Supplementary Datasets/Supplementary Dataset S23 Repeat-element alternative chimeric sources.xlsx]

## Sheet: Table
Type	Frameshift Position	Segment 1	Segment 2	Gap	Frameshift Direction	Nucleotide Title	Nucleotide Sequence	Protein Title	Protein Sequence	Frame Direction
Frameshift	12	SSRLWATARADL	GVLR	-1	Frame 1 -> Frame 3	MtrunA17_Chr0c01R0000700 len=267 end=98110 chr=MtrunA17Chr0c01 begin=97844 type=repeat_region strand=- gn=MtrunA17Chr0c01R0000700	ATAGCGAACAAGTACCGCGAGGGAAAGATGAAAAGGACTTTGAAAAGAGAGTCAAAGAGTGCTTGAAATTGTCGGGAGGGAAGCGGATGGGGGGCGGCGATGTGTCTCGGTCGGATGTGGAACGGTTTGTGCCGGTCCGCCAATCGGCTCGGGACATTGACCGACGCGGATTGTGATGGTGGCCCAAGCCTGGGTATTGAAATGCTCACGGAGACGTCATCATCACGATTGTGGGCTACAGCGCGAGCTGATTTGGCGTGCTTCGGC	MS_peptide_1_L	SSRLWATARADLGVLR	Forward Frame
Frameshift	5	IEVKI	EDKEK	-7	Frame 2 -> Frame 1	MtrunA17_Chr3R0306880 len=14023 strand=- gn=MtrunA17Chr3R0306880 end=52310513 chr=MtrunA17Chr3 begin=52296491 type=repeat_region	TATTTGACCGCCACCACCACAGGTAATCCTCACTGCACAACTGGAAGTAGCAGAGTGCAATGGGTTATTTCAGCACAAGTGATGACAAGGATTGATGAAGACCAAAAAAAGGAACCTAAAGATGTAGTAAAACTGATTCAAACGGATTGAGGTGAAGATAAAGAAAAGCCCAATGAAAACAGCTCCAAATGGATTATGTACCAGGCCTGCTCGGGGATCTGCCTTTACAATTTACTTTCATGCCACCCTTTTGAGACCAGAAACTTACACAAAAAATGGTTACATATACACTGGCATGCGATAATAGTAAATATCAACACTTATTAGGCAGTTGTGCAAATGTTTCCGTGTTGGGGCTACAACCGACAACCATCATCTTTTTGAAGACAGAGAAGGCTT…	MS_peptide_2_Se	IEVKIEDKEK	Reverse Frame
Frameshift	7	TRPMYIA	GMLLIEMASK	+2.0	Frame 1 -> Frame 3	MtrunA17_Chr1R0043400 len=1039 strand=+ gn=MtrunA17Chr1R0043400 end=9329526 chr=MtrunA17Chr1 type=repeat_region begin=9328488	TTTTCTTTGTGCTATTGATATATACTTGTCGGAGAAGACATATATCAATGTATGAAGATATTGAAGTTTTTCTTCAAGGGAGTACTCTGATTCCAATTAGGTATTCTTACAAAGAAATAAAGAAGATGACTCGAAATTTTAGAGACAAGTTGGGTGAAGGAGGCTTTGGAGCCGTTTTTAAAGGAAAGCTACGCAGTGGGCCATTTGTTGCCATAAAGATGTTGGTTAAATCTAAGGGTAATGGACATGATTTCATTAGTGAAGTCGCAACCATAGGAAGAATACATCACACCAATGTGGCTCGACTTATTGGGTTTTGTGTTGAGGGATCAAAGCGTGCTCTTGTTTATGAATTCATGTCCAATGGTTCTCTTGATAAATATATTTCCTCTAGAGAGG…	MS_peptide_9_W	TRPMYIAGMLLIEMASK	Forward Frame
Frameshift	1	V	VDKRDHLTK	-1	Frame 2 -> Frame 1	MtrunA17_Chr3R0021870 len=1976 strand=+ gn=MtrunA17Chr3R0021870 end=3982434 chr=MtrunA17Chr3 begin=3980459 type=repeat_region	AAATTGGGGAACAATATTGATGTGAATATTGTGCAAAATGGAGAAGAGAGTGTTGTTGATTATATACCACACTTGGAAATGGAGTTTGAATCTGAGGCAGCGGCATATGAATTTTATAATAAGTATAGTAGGAGAATTGGGTTCGGTATTCGTCGAGAATATGGAAATAAAAGCAAAAAAGATGGAATTCTGACTTCAAGAAGATTCACGTGCTTTAAAGAGGGTAAACGGGGTGTTGACAAACGAGACCATTTGACAAAAGAGGGGAGAGTGGAAACCAGAACGGGATGTGATGCACGTATGGTTATTTCACTTGATCGAAAGATTGGTAAGTACAAGGTTGTTGACTTTGTAGCTCAACATAATCATCTTCTTGAACCGCCAGGGTATTTTCATACT…	MS_peptide_11_R	VVDKRDHLTK	Forward Frame
Frameshift	1	V	VDKRDHLTK	+22.0	Frame 3 -> Frame 1	MtrunA17_Chr3R0021870 len=1976 strand=+ gn=MtrunA17Chr3R0021870 end=3982434 chr=MtrunA17Chr3 begin=3980459 type=repeat_region	AAATTGGGGAACAATATTGATGTGAATATTGTGCAAAATGGAGAAGAGAGTGTTGTTGATTATATACCACACTTGGAAATGGAGTTTGAATCTGAGGCAGCGGCATATGAATTTTATAATAAGTATAGTAGGAGAATTGGGTTCGGTATTCGTCGAGAATATGGAAATAAAAGCAAAAAAGATGGAATTCTGACTTCAAGAAGATTCACGTGCTTTAAAGAGGGTAAACGGGGTGTTGACAAACGAGACCATTTGACAAAAGAGGGGAGAGTGGAAACCAGAACGGGATGTGATGCACGTATGGTTATTTCACTTGATCGAAAGATTGGTAAGTACAAGGTTGTTGACTTTGTAGCTCAACATAATCATCTTCTTGAACCGCCAGGGTATTTTCATACT…	MS_peptide_11_R	VVDKRDHLTK	Forward Frame
Frameshift	1	V	VDKRDHLTK	+8.0	Frame 2 -> Frame 1	MtrunA17_Chr3R0021870 len=1976 strand=+ gn=MtrunA17Chr3R0021870 end=3982434 chr=MtrunA17Chr3 begin=3980459 type=repeat_region	AAATTGGGGAACAATATTGATGTGAATATTGTGCAAAATGGAGAAGAGAGTGTTGTTGATTATATACCACACTTGGAAATGGAGTTTGAATCTGAGGCAGCGGCATATGAATTTTATAATAAGTATAGTAGGAGAATTGGGTTCGGTATTCGTCGAGAATATGGAAATAAAAGCAAAAAAGATGGAATTCTGACTTCAAGAAGATTCACGTGCTTTAAAGAGGGTAAACGGGGTGTTGACAAACGAGACCATTTGACAAAAGAGGGGAGAGTGGAAACCAGAACGGGATGTGATGCACGTATGGTTATTTCACTTGATCGAAAGATTGGTAAGTACAAGGTTGTTGACTTTGTAGCTCAACATAATCATCTTCTTGAACCGCCAGGGTATTTTCATACT…	MS_peptide_11_R	VVDKRDHLTK	Forward Frame
Frameshift	6	DGGNLI	GK	-13	Frame 1 -> Frame 3	MtrunA17_Chr7R0253250 len=12821 gn=MtrunA17Chr7R0253250 strand=- begin=40095749 type=repeat_region chr=MtrunA17Chr7 end=40108569	AACTGGCAACACACGCCAGCAGATCCCGTGATCAAATCAGGCAGTGATCCACAAATCACACTGAGATGCACACAACGCCTCTAACTGTTTTATGCATCAGTCTCACTAACCTCTGCTATAAAAGGAACACAGTCCCTTGTATAAGGTACACAACTTCATCCAACACCACAAGTCTGATTAGTTTGGGTTTGAGTAGAACTCTTTCTATCTTGTAGTCTTCCTCACCTTCATTCATTCCCACCTCCAACACATAAAACAAGTTAAAAAAACACCAACATTCTTTTATTACTTGCTAAGACCATCATATACAATCTCAATAAACGTTTAACCAAAAAAGAGGGAGACAAAGGAAAATAGAGTTCCTCAAAAAAAAAAAAAGGAAAAATAGAGTTCTAGCAA…	MS_peptide_19_RoCRoDPD	DGGNLIGK	Forward Frame
Frameshift	4	RHVI	RDLNIIIC	+2.0	Frame 1 -> Frame 3	MtrunA17_Chr1R0222690 len=403 gn=MtrunA17Chr1R0222690 strand=+ begin=40480921 type=repeat_region end=40481323 chr=MtrunA17Chr1	ATTTTTCTCTTTCTCTTTTATTGAAATAAGTGACTTTCACATCTATTTCGTTTTTTGTTTTGTGATTTTGTCGTCTTCGTGCGGCGTTGGTTTGTTTGTCGTCTTTGTGCGACATAGTTTGTTTTTCTTGTTTCTTTCAGGTATTTGATCGGTTCAGATTGTCACATCAACTTTGATCCAGTGCAAATCCAATCAATGACTTTGGCATCATCCACGTTGCAGATCCGGAGACATGTTATTCCAGAGATTTAAATATAATCATATGTGTAGGCATTTGTACTTTGCCATTTTATGCTATTAACATGGATGTTGTGAGCTTGTTCACATATTCATTCTTTTTATTTTTAGCGAATTTGCATTATATCGATGTACTCTGTCAATTTGAATGAATGAATATAT…	MS_peptide_21_St	RHVIRDLNIIIC	Forward Frame
Frameshift	11	LQTSPSDYHFR	VYKIGGIGTVPVGR	+2.0	Frame 1 -> Frame 3	MtrunA17_Chr1R0250150 len=5061 gn=MtrunA17Chr1R0250150 type=repeat_region	TATTTTCTACAAGCACAACCTAAACACACAAAATAAGAATCTATATTGTTATATACTTCTTTTGTTTGCTATTCAATTATTGACTTGGATTCTGTTTTTTCGCAATTTAGTTTTACAGTTGTAGTGTAATTACAGGATCGTTGAAATTGGTTTGTTTTTGTTTCTATATTTTCCTTCGAGTTGGTATTCGATTATCATAATCATGCTGAAATTATGCGCCTGTTTAATTGTAATTCTGAATACAAAAAGTGATAATCGTTTATGTTTTTAAAAGGTGGTCTTACTTTGTTGTGATGGTGTTAACTTTTTGGATCCATATTTTCGAGTTTTATGTTGATTCATTCATGTAATACAACATAACTGATATACACATGCGTATCTATATTTTTTTGTTTCTGG…	MS_peptide_23_L	LQTSPSDYHFRVYKIGGIGTVPVGR	Reverse Frame
Frameshift	8	STNLDWYK	R	+16.0	Frame 1 -> Frame 2	MtrunA17_Chr1R0014150 len=1735 strand=+ gn=MtrunA17Chr1R0014150 end=3372279 chr=MtrunA17Chr1 type=repeat_region begin=3370545	TTTTTCTTTTTTCCTTTGGGATCATACTTATGCATTGTTCTCTTTGTTGAATTGGCAGATCTTTTCGTGGTTTTAAGCTTTTAAGGACAAATGGGTAAGGAAAAGGTTCACATTAACATTGTTGTCATTGGTCATGTCGACTCCGGGAAGTCAACCACCACCGGTCACTTGATCTACAAGCTTGGAGGTATTGACAAGCGTGTGATTGAGAGGTTTGAGAAAGAAGCTGCTGAGATGAACAAGCGTTCATTCAAGTATGCTTGGGTGCTCGACAAGCTCAAGGCTGAATGTGAAAGAGGTATCACAATTGACATTGCTCTGTGGAAGTTTGAGACTACTAAGTACTACTGCACTGTCATTGATGCCCCCGGACACAGGGATTTCATTAAGAACATGATT…	MS_peptide_24_Se	STNLDWYKR	Reverse Frame
Frameshift	8	STNLDWYK	R	+28.0	Frame 1 -> Frame 2	MtrunA17_Chr6R0039080 len=1408 strand=- gn=MtrunA17Chr6R0039080 chr=MtrunA17Chr6 end=7695815 type=repeat_region begin=7694408	TTAAGACAACATGGGAAAAGAAAAGATTCATATCAACATTGTTGTCATTGGACATGTCGACTCTGGAAAATCAACAACAACTGGTCACTTGATCTACAAGCTAGGAGGTATTGACAAGCGTGTGATCGAGAGATTCGAGAAGGAAGCTGCTGAGATGAACAAGAGGTCTTTCAAGTACGCATGGGTTCTTGACAAGCTTAAGGCTGAGCGTGAAAGAGGAATTACCATTGATATTGCTTTGTGGAAATTTGAGACCACCAAGTACTACTGCACAGTCATTGATGCTCCCGGACATCGTGATTTCATCAAGAACATGATTACTGGAACCTCCCAGGCTGATTGTGCTGTCCTTATCATTGACTCCACCACTGGTGGTTTTGAAGCTGGTATCTCTAAGGA…	MS_peptide_24_Se	STNLDWYKR	Reverse Frame
Frameshift	8	STNLDWYK	R	-2	Frame 2 -> Frame 3	MtrunA17_Chr1R0250300 len=10104 end=46732168 chr=MtrunA17Chr1 type=repeat_region begin=46722065 strand=+ gn=MtrunA17Chr1R0250300	GTACTCCAAGGGTAGATATGATGAAATTGTGAAGGAAGTTTCATCCTATTTGAAGAAGGTTGGCTATAACCCAGACAAAATTCCATTTGTTCCCATCTCTGGTTTTGAGGGAGATAACATGATCGAGCGCTCTACAAACCTTGACTGGTACAAGGGTCCAACCCTTCTTGAGGCCCTTGACCAAATCAACGAGCCTAAGAGGCCTTCAGACAAGCCCCTCCGACTACCACTTCAAGATGTCTACAAGATTGGAGGAATTGGAACTGTGCCTGTGGGGCGTGTCGAGACTGGTGTCATAAAACCTGGAATGGTTGTCACTTTTGCCCCTACTGGACTGACAACTGAAGTCAAGTCCGTGGAGATGCATCATGAAGCTCTCACAGAGGCCCTTCCTGGTGA…	MS_peptide_24_Se	STNLDWYKR	Forward Frame
Frameshift	8	STNLDWYK	R	-29	Frame 1 -> Frame 2	MtrunA17_Chr6R0039080 len=1408 strand=- gn=MtrunA17Chr6R0039080 chr=MtrunA17Chr6 end=7695815 type=repeat_region begin=7694408	TTAAGACAACATGGGAAAAGAAAAGATTCATATCAACATTGTTGTCATTGGACATGTCGACTCTGGAAAATCAACAACAACTGGTCACTTGATCTACAAGCTAGGAGGTATTGACAAGCGTGTGATCGAGAGATTCGAGAAGGAAGCTGCTGAGATGAACAAGAGGTCTTTCAAGTACGCATGGGTTCTTGACAAGCTTAAGGCTGAGCGTGAAAGAGGAATTACCATTGATATTGCTTTGTGGAAATTTGAGACCACCAAGTACTACTGCACAGTCATTGATGCTCCCGGACATCGTGATTTCATCAAGAACATGATTACTGGAACCTCCCAGGCTGATTGTGCTGTCCTTATCATTGACTCCACCACTGGTGGTTTTGAAGCTGGTATCTCTAAGGA…	MS_peptide_24_Se	STNLDWYKR	Reverse Frame
Frameshift	8	STNLDWYK	R	-2	Frame 1 -> Frame 2	MtrunA17_Chr6R0039080 len=1408 strand=- gn=MtrunA17Chr6R0039080 chr=MtrunA17Chr6 end=7695815 type=repeat_region begin=7694408	TTAAGACAACATGGGAAAAGAAAAGATTCATATCAACATTGTTGTCATTGGACATGTCGACTCTGGAAAATCAACAACAACTGGTCACTTGATCTACAAGCTAGGAGGTATTGACAAGCGTGTGATCGAGAGATTCGAGAAGGAAGCTGCTGAGATGAACAAGAGGTCTTTCAAGTACGCATGGGTTCTTGACAAGCTTAAGGCTGAGCGTGAAAGAGGAATTACCATTGATATTGCTTTGTGGAAATTTGAGACCACCAAGTACTACTGCACAGTCATTGATGCTCCCGGACATCGTGATTTCATCAAGAACATGATTACTGGAACCTCCCAGGCTGATTGTGCTGTCCTTATCATTGACTCCACCACTGGTGGTTTTGAAGCTGGTATCTCTAAGGA…	MS_peptide_24_Se	STNLDWYKR	Reverse Frame
Frameshift	8	STNLDWYK	R	+16.0	Frame 1 -> Frame 2	MtrunA17_Chr6R0039080 len=1408 strand=- gn=MtrunA17Chr6R0039080 chr=MtrunA17Chr6 end=7695815 type=repeat_region begin=7694408	TTAAGACAACATGGGAAAAGAAAAGATTCATATCAACATTGTTGTCATTGGACATGTCGACTCTGGAAAATCAACAACAACTGGTCACTTGATCTACAAGCTAGGAGGTATTGACAAGCGTGTGATCGAGAGATTCGAGAAGGAAGCTGCTGAGATGAACAAGAGGTCTTTCAAGTACGCATGGGTTCTTGACAAGCTTAAGGCTGAGCGTGAAAGAGGAATTACCATTGATATTGCTTTGTGGAAATTTGAGACCACCAAGTACTACTGCACAGTCATTGATGCTCCCGGACATCGTGATTTCATCAAGAACATGATTACTGGAACCTCCCAGGCTGATTGTGCTGTCCTTATCATTGACTCCACCACTGGTGGTTTTGAAGCTGGTATCTCTAAGGA…	MS_peptide_24_Se	STNLDWYKR	Reverse Frame
Frameshift	8	STNLDWYK	R	+16.0	Frame 2 -> Frame 3	MtrunA17_Chr1R0250300 len=10104 end=46732168 chr=MtrunA17Chr1 type=repeat_region begin=46722065 strand=+ gn=MtrunA17Chr1R0250300	GTACTCCAAGGGTAGATATGATGAAATTGTGAAGGAAGTTTCATCCTATTTGAAGAAGGTTGGCTATAACCCAGACAAAATTCCATTTGTTCCCATCTCTGGTTTTGAGGGAGATAACATGATCGAGCGCTCTACAAACCTTGACTGGTACAAGGGTCCAACCCTTCTTGAGGCCCTTGACCAAATCAACGAGCCTAAGAGGCCTTCAGACAAGCCCCTCCGACTACCACTTCAAGATGTCTACAAGATTGGAGGAATTGGAACTGTGCCTGTGGGGCGTGTCGAGACTGGTGTCATAAAACCTGGAATGGTTGTCACTTTTGCCCCTACTGGACTGACAACTGAAGTCAAGTCCGTGGAGATGCATCATGAAGCTCTCACAGAGGCCCTTCCTGGTGA…	MS_peptide_24_Se	STNLDWYKR	Forward Frame
Frameshift	8	STNLDWYK	R	-2	Frame 1 -> Frame 2	MtrunA17_Chr1R0264220 len=1430 strand=+ gn=MtrunA17Chr1R0264220 end=49630228 chr=MtrunA17Chr1 type=repeat_region begin=49628799	ATGTCTTGTTACTTTCTGTGTTGAATTGGCAGATATTTTTGTGATTTCAAGTTTAAGGACTAATGGCTAAGAAAAAGGTTCGTATTAACATTGTGGTTATTGGTCATGTGGACTCCGGGAAGTCAACCACTACTGGTCATTTGATCCACAAACTTGGATGTATTCACAAGAGTGTCATTGAGAGTCTTGAGAAAGAAGCTGCTAAGATGAACAAGCGTTCATTCAAGTATGCTTGGGTGCTTGACAAGCTCAAGGCTGAACGTGAAAGAGGTGTTACAATTGACATTACCCTGTCGAAGTTTGAGACAAACAAGTACAACTGCACTGTCATTGATGCCCCCGGACACAGGGATTTCATTAAGAACATGATCACCGGAACGTCCCAAGCTGACTGTGCTG…	MS_peptide_24_Se	STNLDWYKR	Forward Frame
Frameshift	8	STNLDWYK	R	-2	Frame 3 -> Frame 1	MtrunA17_Chr1R0250150 len=5061 gn=MtrunA17Chr1R0250150 type=repeat_region	TATTTTCTACAAGCACAACCTAAACACACAAAATAAGAATCTATATTGTTATATACTTCTTTTGTTTGCTATTCAATTATTGACTTGGATTCTGTTTTTTCGCAATTTAGTTTTACAGTTGTAGTGTAATTACAGGATCGTTGAAATTGGTTTGTTTTTGTTTCTATATTTTCCTTCGAGTTGGTATTCGATTATCATAATCATGCTGAAATTATGCGCCTGTTTAATTGTAATTCTGAATACAAAAAGTGATAATCGTTTATGTTTTTAAAAGGTGGTCTTACTTTGTTGTGATGGTGTTAACTTTTTGGATCCATATTTTCGAGTTTTATGTTGATTCATTCATGTAATACAACATAACTGATATACACATGCGTATCTATATTTTTTTGTTTCTGG…	MS_peptide_24_Se	STNLDWYKR	Reverse Frame
Frameshift	8	STNLDWYK	R	-2	Frame 1 -> Frame 2	MtrunA17_Chr2R0234370 len=1390 strand=+ gn=MtrunA17Chr2R0234370 end=39968476 chr=MtrunA17Chr2 type=repeat_region begin=39967087	AAAGTTTCATATTAACATTGTGGTTATTGGTCATGTTGACTCTGGGAAGTCAACCACAACCGGTCATTTGCTCCACAAGCTTGGATGTATTGACAAGCATGTCATTGACAGTCTTGAGGAAGAAGCTGCTCAGATCGACAAGTGTTCATTCAAGTATGCTAATTGGGTTCTTGACAAGCTCGAGGCTGAGCGTGAAAGAGGTATCTCCATTGACGTTTCTATGCGTAATTTTGAGACAAACCAGTACCGGTACACTGTCATTGATGCCCCTGGACACAGGGATTATATTAAGAACATGATTAATGGGACATCCTATGCTGATTGCGCTCTTCTTATCGTTGATTCCTCTCCTGGTGGTTTTGAAGTTGGTTTTTCTAAGCATGGTCAGACCCGTGAACA…	MS_peptide_24_Se	STNLDWYKR	Reverse Frame
Frameshift	8	STNLDWYK	R	+16.0	Frame 1 -> Frame 2	MtrunA17_Chr6R0039140 len=842 gn=MtrunA17Chr6R0039140 strand=- begin=7704509 type=repeat_region end=7705350 chr=MtrunA17Chr6	CAGATGGATGCTACCACCCCCAAGTACTCAAAGGCTAGGTACGATGAAATCGTGAAGGAAGTTTCATCCTACTTGAAGAAGGTTGGTTACAACCCTGACAAAATCCCATTTGTTCCCATCTCCGGATTTGAAGGTGACAACATGATTGAGAGGTCCACCAACCTTGACTGGTACAAGGGACCAACTCTCCTTGAGGCTCTTGACCAGATCAACGAGCCCAAGAGACCCACAGACAAGCCCCTCAGGCTTCCATTGCAAGATGTTTACAAGATTGGTGGTATTGGAACTGTGCCAGTCGGACGTGTTGAGACCGGTATTGTGAAGCCCGGTATGGTTGTGACTTTTGGACCCACTGGTCTAACAACTGAAGTTAAGTCTGTTGAGATGCACCACGAGGCT…	MS_peptide_24_Se	STNLDWYKR	Reverse Frame
Frameshift	8	STNLDWYK	R	+16.0	Frame 3 -> Frame 1	MtrunA17_Chr1R0250150 len=5061 gn=MtrunA17Chr1R0250150 type=repeat_region	TATTTTCTACAAGCACAACCTAAACACACAAAATAAGAATCTATATTGTTATATACTTCTTTTGTTTGCTATTCAATTATTGACTTGGATTCTGTTTTTTCGCAATTTAGTTTTACAGTTGTAGTGTAATTACAGGATCGTTGAAATTGGTTTGTTTTTGTTTCTATATTTTCCTTCGAGTTGGTATTCGATTATCATAATCATGCTGAAATTATGCGCCTGTTTAATTGTAATTCTGAATACAAAAAGTGATAATCGTTTATGTTTTTAAAAGGTGGTCTTACTTTGTTGTGATGGTGTTAACTTTTTGGATCCATATTTTCGAGTTTTATGTTGATTCATTCATGTAATACAACATAACTGATATACACATGCGTATCTATATTTTTTTGTTTCTGG…	MS_peptide_24_Se	STNLDWYKR	Reverse Frame
Frameshift	8	STNLDWYK	R	+16.0	Frame 1 -> Frame 2	MtrunA17_Chr4R0023300 len=240 type=repeat_region begin=4495131 end=4495370 chr=MtrunA17Chr4 gn=MtrunA17Chr4R0023300 strand=-	ATTGTGAAGGAAGTATCATCCTACATGAAGAAGGTTGGCTATAACCCAGATAAAATTCCATTTGTTCCCATCTCTGGTTTTGAGGGAGATAACATGATTGAGCGCTCTACAAATCTTGACTGGTACAAGGGTCCAACACTTCTTGAGGCTCTTGATCAAATCAATGAGCCTAAGAGGCCATCAGACAAGCCCCTCCGACTACCTCTTCAGGATGTCTACAAGATTGGAGGAATTGGAACT	MS_peptide_24_Se	STNLDWYKR	Forward Frame
Frameshift	8	STNLDWYK	R	+23.0	Frame 2 -> Frame 1	MtrunA17_Chr1R0238610 len=5421 strand=- gn=MtrunA17Chr1R0238610 chr=MtrunA17Chr1 end=43872291 type=repeat_region begin=43866871	TACAGTCTCGCTATGGCTTTATTCAGCCTTTAGGAGTTCATTATACTAATGCTAAAATTAGATATTTGTTAGAATTAGTAAGGCTTCTTGTGCTGCTTGTAAATCTGCTTTGAGTTTGGAATCATGTGTGTTTAGAGATTTCTCTATGTAATTAATCTTGCTGAGAAAAAAAATATGGGATGTCTGCTATGCTTGCAAATCATTCAAGTTCGTTAAGATCTTTTGACTCTTGAGATGCTGCTATGGCGTAATTGAATCATCTTGATAGTGTTTGCATAATCTTCTCCATGACTTGTTTTTCTGTTGTATTACCATTGTTATTCTTCGGTTTATTGACCAATGTATCTATTTGTAAAAAATCAGGAATATTTTTATCTTTGTAAAATTCAATAAGCTCAA…	MS_peptide_24_Se	STNLDWYKR	Reverse Frame
Frameshift	8	STNLDWYK	R	-2	Frame 1 -> Frame 2	MtrunA17_Chr1R0014150 len=1735 strand=+ gn=MtrunA17Chr1R0014150 end=3372279 chr=MtrunA17Chr1 type=repeat_region begin=3370545	TTTTTCTTTTTTCCTTTGGGATCATACTTATGCATTGTTCTCTTTGTTGAATTGGCAGATCTTTTCGTGGTTTTAAGCTTTTAAGGACAAATGGGTAAGGAAAAGGTTCACATTAACATTGTTGTCATTGGTCATGTCGACTCCGGGAAGTCAACCACCACCGGTCACTTGATCTACAAGCTTGGAGGTATTGACAAGCGTGTGATTGAGAGGTTTGAGAAAGAAGCTGCTGAGATGAACAAGCGTTCATTCAAGTATGCTTGGGTGCTCGACAAGCTCAAGGCTGAATGTGAAAGAGGTATCACAATTGACATTGCTCTGTGGAAGTTTGAGACTACTAAGTACTACTGCACTGTCATTGATGCCCCCGGACACAGGGATTTCATTAAGAACATGATT…	MS_peptide_24_Se	STNLDWYKR	Reverse Frame
Frameshift	8	STNLDWYK	R	-29	Frame 1 -> Frame 2	MtrunA17_Chr6R0039140 len=842 gn=MtrunA17Chr6R0039140 strand=- begin=7704509 type=repeat_region end=7705350 chr=MtrunA17Chr6	CAGATGGATGCTACCACCCCCAAGTACTCAAAGGCTAGGTACGATGAAATCGTGAAGGAAGTTTCATCCTACTTGAAGAAGGTTGGTTACAACCCTGACAAAATCCCATTTGTTCCCATCTCCGGATTTGAAGGTGACAACATGATTGAGAGGTCCACCAACCTTGACTGGTACAAGGGACCAACTCTCCTTGAGGCTCTTGACCAGATCAACGAGCCCAAGAGACCCACAGACAAGCCCCTCAGGCTTCCATTGCAAGATGTTTACAAGATTGGTGGTATTGGAACTGTGCCAGTCGGACGTGTTGAGACCGGTATTGTGAAGCCCGGTATGGTTGTGACTTTTGGACCCACTGGTCTAACAACTGAAGTTAAGTCTGTTGAGATGCACCACGAGGCT…	MS_peptide_24_Se	STNLDWYKR	Reverse Frame
Frameshift	8	STNLDWYK	R	-1	Frame 2 -> Frame 1	MtrunA17_Chr1R0238610 len=5421 strand=- gn=MtrunA17Chr1R0238610 chr=MtrunA17Chr1 end=43872291 type=repeat_region begin=43866871	TACAGTCTCGCTATGGCTTTATTCAGCCTTTAGGAGTTCATTATACTAATGCTAAAATTAGATATTTGTTAGAATTAGTAAGGCTTCTTGTGCTGCTTGTAAATCTGCTTTGAGTTTGGAATCATGTGTGTTTAGAGATTTCTCTATGTAATTAATCTTGCTGAGAAAAAAAATATGGGATGTCTGCTATGCTTGCAAATCATTCAAGTTCGTTAAGATCTTTTGACTCTTGAGATGCTGCTATGGCGTAATTGAATCATCTTGATAGTGTTTGCATAATCTTCTCCATGACTTGTTTTTCTGTTGTATTACCATTGTTATTCTTCGGTTTATTGACCAATGTATCTATTTGTAAAAAATCAGGAATATTTTTATCTTTGTAAAATTCAATAAGCTCAA…	MS_peptide_24_Se	STNLDWYKR	Reverse Frame
Frameshift	8	STNLDWYK	R	-2	Frame 1 -> Frame 2	MtrunA17_Chr6R0039140 len=842 gn=MtrunA17Chr6R0039140 strand=- begin=7704509 type=repeat_region end=7705350 chr=MtrunA17Chr6	CAGATGGATGCTACCACCCCCAAGTACTCAAAGGCTAGGTACGATGAAATCGTGAAGGAAGTTTCATCCTACTTGAAGAAGGTTGGTTACAACCCTGACAAAATCCCATTTGTTCCCATCTCCGGATTTGAAGGTGACAACATGATTGAGAGGTCCACCAACCTTGACTGGTACAAGGGACCAACTCTCCTTGAGGCTCTTGACCAGATCAACGAGCCCAAGAGACCCACAGACAAGCCCCTCAGGCTTCCATTGCAAGATGTTTACAAGATTGGTGGTATTGGAACTGTGCCAGTCGGACGTGTTGAGACCGGTATTGTGAAGCCCGGTATGGTTGTGACTTTTGGACCCACTGGTCTAACAACTGAAGTTAAGTCTGTTGAGATGCACCACGAGGCT…	MS_peptide_24_Se	STNLDWYKR	Reverse Frame
Frameshift	8	STNLDWYK	R	-1	Frame 1 -> Frame 3	MtrunA17_Chr1R0290880 len=360 type=repeat_region begin=54622735 end=54623094 chr=MtrunA17Chr1 gn=MtrunA17Chr1R0290880 strand=-	TCTTGACAGATGGATGCTACTACTCCCAAATACTCCAAGGGTAGGTATGAAGAAATTGTTAAGATCCTTTCACCCTTTCTAAAGAGGGTTGGCTATGATAATCTAGATGAAATTCCGTTTATTCCCATCTCTGGTTTTGAGGGAGATAACATCATTGAGCGCTCTACTAACCTTGACTGGTACAAAGGTCCCACCCTTATTGAAGCTCTTGATCAAATCAAGGAGCCTAATAGACCATCACACATGCCTCTCCGATTACCACTTCAGGTTGTCTACAAGATTGGAGAAATTGGAATTGTACCTGTGGGACGTATTGAGACCGGTGTCTTGAAACGTGGAATGGTGGTGACTTTTGCCCCA	MS_peptide_24_Se	STNLDWYKR	Forward Frame
Frameshift	8	STNLDWYK	R	+28.0	Frame 1 -> Frame 2	MtrunA17_Chr6R0039140 len=842 gn=MtrunA17Chr6R0039140 strand=- begin=7704509 type=repeat_region end=7705350 chr=MtrunA17Chr6	CAGATGGATGCTACCACCCCCAAGTACTCAAAGGCTAGGTACGATGAAATCGTGAAGGAAGTTTCATCCTACTTGAAGAAGGTTGGTTACAACCCTGACAAAATCCCATTTGTTCCCATCTCCGGATTTGAAGGTGACAACATGATTGAGAGGTCCACCAACCTTGACTGGTACAAGGGACCAACTCTCCTTGAGGCTCTTGACCAGATCAACGAGCCCAAGAGACCCACAGACAAGCCCCTCAGGCTTCCATTGCAAGATGTTTACAAGATTGGTGGTATTGGAACTGTGCCAGTCGGACGTGTTGAGACCGGTATTGTGAAGCCCGGTATGGTTGTGACTTTTGGACCCACTGGTCTAACAACTGAAGTTAAGTCTGTTGAGATGCACCACGAGGCT…	MS_peptide_24_Se	STNLDWYKR	Reverse Frame
Frameshift	8	STNLDWYK	R	-2	Frame 2 -> Frame 3	MtrunA17_Chr1R0229690 len=1443 end=42013630 chr=MtrunA17Chr1 begin=42012188 type=repeat_region strand=+ gn=MtrunA17Chr1R0229690	CTTGTTTTTTGTGTTGAATTGGCAGATATTTTTTGTGATTTCAAGTTTAAGAAGTAATGGTTAAGGATAAAGTTCATATTAACGTTGTGGTTATTGGTCATGTTGACTCTGGGAAGTCAACTACTGCTGGTCATTTGATCTACAAACTTGGAGGTATTGAAAAGGATGTCATTGAGAGACTTGAGAAAGAAGCTACTGAGATAAACAAGCCATCGTTCAAGTATGCTTGGGTGCTCGACAAGCTCAAGGCCGAGCGTGAAAGAGGTATCACTATTGACATTTCTCTGTCAAAGTTTGAGACTACCAAGTACTACTGCACTCTCATTGATGCCCCCGGACACAGGGATTTCATTAAGAACATGATTACCGGGACGTCCCAAGCTGACTGTGCTGTTCTCG…	MS_peptide_24_Se	STNLDWYKR	Forward Frame
Frameshift	8	STNLDWYK	R	-2	Frame 1 -> Frame 2	MtrunA17_Chr4R0023300 len=240 type=repeat_region begin=4495131 end=4495370 chr=MtrunA17Chr4 gn=MtrunA17Chr4R0023300 strand=-	ATTGTGAAGGAAGTATCATCCTACATGAAGAAGGTTGGCTATAACCCAGATAAAATTCCATTTGTTCCCATCTCTGGTTTTGAGGGAGATAACATGATTGAGCGCTCTACAAATCTTGACTGGTACAAGGGTCCAACACTTCTTGAGGCTCTTGATCAAATCAATGAGCCTAAGAGGCCATCAGACAAGCCCCTCCGACTACCTCTTCAGGATGTCTACAAGATTGGAGGAATTGGAACT	MS_peptide_24_Se	STNLDWYKR	Forward Frame
Frameshift	7	VNGAFFL	QR	+1.0	Frame 1 -> Frame 2	MtrunA17_Chr1R0114690 len=508 type=repeat_region begin=22030946 end=22031453 chr=MtrunA17Chr1 gn=MtrunA17Chr1R0114690 strand=+	TCAACATGGCTTTCAGAAACATTCAGACTTTGCTGTCATACCACTGCCTCACTGATAACCATATCTTCATTCCACTCTGGTTTATACTAAATATATAGACTTTTGCTCTTATTCCTCGCTGTTGTAAAGTATAAATCATTCTTTCAATCCTTTTAATCTTTTGTAGGTCTGCTGGTGAAAAACCCTCTTTCCGATCTTGACAAAGCAATCAACAAGTTGAGACTGAAATACAGATCATATATCGTTGAATATGACATTGATGTTGTATGTGTTTTTTGCGAAATATACCTATTCTTAATTATTTGCATTCTATTTTATCAACGTTTGTGATGTTTTTGTTTGTTATTTTTTTAGGGTGCAGTATGCTTGCCAAACATGCTTGGCGGTGATTTTGGAGAT…	MS_peptide_28_N10N14	VNGAFFLQR	Forward Frame
Frameshift	7	VNGAFFL	QR	+1.0	Frame 1 -> Frame 2	MtrunA17_Chr1R0278750 len=170 type=repeat_region begin=52332853 end=52333022 chr=MtrunA17Chr1 gn=MtrunA17Chr1R0278750 strand=-	GATCAAATTGGACGCTATGCAATATTGACTGATCCTAAGTCCAACAAGTTTGAAGTATTGGTCGACAGAGTAAACGGAGCATTTTTTCTCACAAAGGGATGGAAAGCGATTCGTGACTTTTACGGAATCGATCTTGGTGCCTGGATTACCTTGGTTTTTGTGGGTGACGG	MS_peptide_28_N10N14	VNGAFFLQR	Reverse Frame
Frameshift	7	VNGAFFL	QR	+1.0	Frame 1 -> Frame 2	MtrunA17_Chr3R0310480 len=15065 begin=53016041 type=repeat_region end=53031105 chr=MtrunA17Chr3 gn=MtrunA17Chr3R0310480 strand=-	TCTTATATAATAAAAGAGGAGTAGTGATATTTATACATCTATTTGTAACAACTTCTATGACAACTTTTTTTTTTATTGGTAAAAAACAATAGATAAAAATAAAAAGAAAGAATAAAATGATAATAAGAGTATGAGAAAAAGTTGTCAAAAGATTGTCATTGTACAAATATCATTTCTCTAAAATAGTGAAGAGAGGAAGACCTTAGAATAGTATATCCCCTCATCTTACATGTCGATACAAACAAAACTATGCCTGCTACCAGCTGCAACTCAAATTAATACAGACAAAAAATATGAATACTTTCAATTACACGTGTTGATCAGTTGGTTAAAACAAGTGGTACCACTCTATTTTAAAATTGCCGGTTGCTGCTGATTCACATACACAGGAAGGACAAA…	MS_peptide_28_N10N14	VNGAFFLQR	Forward Frame
Frameshift	7	VNGAFFL	QR	+1.0	Frame 1 -> Frame 2	MtrunA17_Chr1R0126090 len=10040 type=repeat_region gn=MtrunA17Chr1R0126090	ATACCTTTCTCTTAAACCGAAATTTCTTAATCAACATGGCTTCTAGAAACATTCAGACTTTGCTGTCATACCACTGCCTCACTGATAACCATATCTTCATTCCACTCTGGTTTATACTAAATATATAGACTTTTGCTCTTATTCCTCGCTGTTGTAAAGTATAAATCATTCTTTCAATCCCTTTTAATCTTTTGTAGGTCTGTTGGTGAAAAACCCTTTTAATCAACAAGCTGAGACTGAAATACAGATCATATATCATTGAATATGACATTGAAGATGTATGTGTTTTTTTGCAAAATATACCTATTCTTAATTATTTGCATTCTATTTTATCAACGTTTGTGATGTTTTTGTTTGTTATTTTTTTAGGGTGTAGTATGCTTGCCAAACATGTTTGGC…	MS_peptide_28_N10N14	VNGAFFLQR	Reverse Frame
Frameshift	7	VNGAFFL	QR	+1.0	Frame 2 -> Frame 3	MtrunA17_Chr8R0002060 len=5038 strand=- gn=MtrunA17Chr8R0002060 end=370185 chr=MtrunA17Chr8 type=repeat_region begin=365148	TCTTATATATTAAAGTTAACACAGAAGCATATTTTAGCCCTAATTTTAACCTAAACCTATTGCATAAATTTACTATTTTAACCCTGATACTAAATTCCTTTGTTTAACCTTATTGAATTTTTTCCCTTCTCAATTTCTCGATACATCTTCTTATATATCTTCTTCTTCTTATTCCTAAACAAAGCTTTGTTGCCCTAATTTTAACCTAATATTTTAACCCTAATATTTTAGCAACTTTTCCCTCCTTTAAAACCTAAGCATATTTCCTAATTCTCCTCCTCCAAACCCTAACCATCTAACTTCACTCCTCCTAAACCATATTTCCTAATTCCCCTCCTCCAAACCCTAACCAATATATTTTAATCATTTCTCCTAAACCGAAATCTCTTTTTAAAACCA…	MS_peptide_28_N10N14	VNGAFFLQR	Forward Frame
Frameshift	7	VNGAFFL	QR	+1.0	Frame 1 -> Frame 2	MtrunA17_Chr2R0246690 len=1185 begin=42527197 type=repeat_region end=42528381 chr=MtrunA17Chr2 gn=MtrunA17Chr2R0246690 strand=+	TTCAATCCCTTTTAATCTTTTGTAGGTCTGTTGGTGAAAAACCATCTTTCCGATCTTGACAAAGCAATCAACAAGCTGAGACTGAAATACAGATCATATATCGCTGAATATGACATTGATGTTGTATGTGTTTTTTGCGAAATATACCTATTCTTAATTATCTGCATTCTATTTTATCAATGTTTGTGATGTTTTTGTTTGTTATTTTTTTAGGGTGCAGTATGCTTGCCAAACATGTTTGGCGGTGATTTTGGAGATCAAATTGGACGCTATGCAATATTGAATGATCCTAAGTCCAACAAGTTTGAAGTATTGGTTGACAGAGTAAACGGAGCATTTTTTCTCACAAAGGGATGGAAAGTGATTCGTGACTTTTACGGAATCGATCTTGGTGCCTGA…	MS_peptide_28_N10N14	VNGAFFLQR	Reverse Frame
Frameshift	7	VNGAFFL	QR	+1.0	Frame 1 -> Frame 2	MtrunA17_Chr4R0292490 len=505 strand=+ gn=MtrunA17Chr4R0292490 chr=MtrunA17Chr4 end=50294023 begin=50293519 type=repeat_region	TCAACATGGTTTCCAGAAACATTCAGTCTTTGCTTTCATACCAGTGCCTCACTGGTAACCATATCTTCATTCCACTCTGGTTTATACTAAATATATAGACTTTTGCTCTTATTCCTCGCTGTTGTAAAGTTTAAATCATTCTTTCAATCCCTTTTAATCTTTTGTAGGTCCGTTGGTGAAAACCCTCTTTTCGATCTTGACAAAGCAATCAACAAGCTGAGACTGAAATACAGATCATATATCCTTGAATATGACATTGATGTTGTATGTGTTTTTTGCGAAATATACCTATTCTTAATTATTTGCATTCTATTTTATCAACCTTTGTGATGTTTTTGTTTGTTATTTTTTTAGGGTGCAGTATGCTTGCCAAACATGTTTGGCGGTGATTTTGGAGAT…	MS_peptide_28_N10N14	VNGAFFLQR	Forward Frame
Frameshift	7	VNGAFFL	QR	+1.0	Frame 1 -> Frame 2	MtrunA17_Chr2R0274720 len=535 gn=MtrunA17Chr2R0274720 strand=- type=repeat_region begin=48218537 end=48219071 chr=MtrunA17Chr2	TTCAATCCCTTTTAATCTTTTGTAGGTCCGTTGGTGAAAAACCCTCTTTCCGATCTTGACAAAGCAATCAACAAGCTGAGACTGAAATACAGATCATATATCGTTGAATATGACATTGATGTTGTATGTGTTTTTTGCGAAATATACCTATTCTTAATTATTTGCATTCTATTTTATCAACGTTTGTGATGTTTTTGTTTGTTATTTTTTTAGGGTGCAGTATGCTTGCCAAACATGTTTGGCGGTGATTTTGGAGATCAAATTGGGCACTATGCAATATTGACTGATCCTAAGTCCAACAAGTTTGAAGTATTGGTCGACAAAGTAAACGGAGCATTTTTTCTCACAAAGGGATGGAAAGCGATTCTTGACTTTTACGGAATCGATCTTGGTGCCTGG…	MS_peptide_28_N10N14	VNGAFFLQR	Forward Frame
Frameshift	7	VNGAFFL	QR	+1.0	Frame 2 -> Frame 3	MtrunA17_Chr2R0106940 len=16941 strand=- gn=MtrunA17Chr2R0106940 end=20801751 chr=MtrunA17Chr2 begin=20784811 type=repeat_region	TCGATCTAGAATATATAAAAAAACATTGAATTATAAAAACACCTCAACAAAGTCAAGGTTCAATTTACGTTTTTTTTTTTTTTGGTGGACAGGGTTTAAACCTCAGACCTTGCATATATTATACATTGTCCCTACCAGATGAGCTATGCAGGACAATTTAGATGAACTTTCACTACATTCTTTTTCTCTACAAATTTGACGTTTTTAAATAAACGCGCATCCAAACTTCTTTTCCTCTACAACTTTTTTAGCACTAACAATAACATTAAGCACTAACAATTTTGGTGCCTTAAAAAAAATGGGACCTTGGACGGTCGCCACCCTACACCCCTGAACTTGGCTATAGATACAAAATGAGGCAAAACAATAGGCTTTAGAATATCACTAGTGACAAGCTTT…	MS_peptide_28_N10N14	VNGAFFLQR	Forward Frame
Frameshift	7	VNGAFFL	QR	+1.0	Frame 1 -> Frame 2	MtrunA17_Chr4R0052500 len=18671 strand=- gn=MtrunA17Chr4R0052500 end=9488732 chr=MtrunA17Chr4 begin=9470062 type=repeat_region	TCATATTATATTTTTTACTTTGTGTTAAGTTATAATAGGTTCTCTACCCATTTTAATAACTTAAATATATTATCCTACGTTAATATTTAGAATATTTAAATGCATTATTATAAAATATAGTTGATATGTATATGATATATATATATATATATATATATGAATTTATTCCATAAAATGTTATATTAAATCTTAAAAAAGAATTAATATCATTAAGTTAAATTTTTGAATAGGTTATCATATCAAATCAAATGATAACAAACTTTAAAAATTGTGAGAATTAGGCCTTTCAATAAGCCAATGACAAATAACAAGTCGTATTTAGACCTTAATGTTTTGAACAAATCTTTGTAAAATCTAACTCAGTGCAATCTATTTTCATTCCTAATCATAATTACAAAT…	MS_peptide_28_N10N14	VNGAFFLQR	Forward Frame
Frameshift	7	VNGAFFL	QR	+1.0	Frame 1 -> Frame 2	MtrunA17_Chr5R0104700 len=476 gn=MtrunA17Chr5R0104700 strand=- begin=20783506 type=repeat_region end=20783981 chr=MtrunA17Chr5	TGAAAATTTTGCACTTATATAAATTATCGAAACTTTTGCACTTATTCCTCACTGGTTTAAAGTATAAATAATTATTTAAATTCCTTTCAATCTTTTGTATGTCCGTTGGTGAAAAACCCTGTTTCCGGTCTTGACAAAGTAATCAACAAGCTGAGACTGAAATACAGATCATATATCGTTGAATATGACATTGATGTTGCATGTGTTTGCTGCGAAATATACCTATTCTTAATTATTTGCATTCTATTTTATCAATGTTTGTACTGTTTCTATTTTATCAACGTTTGGGATGTTTTTGTTTGTTATTTTTTTAGGGTGTAGTGTGCTTGCCAAACATGTTTTGGCGGTGATTTCGGAGATCAAATTGGGCGCTATGAAATCTTAACTGATCCTAAGTCC…	MS_peptide_28_N10N14	VNGAFFLQR	Reverse Frame
Frameshift	7	VNGAFFL	QR	+1.0	Frame 1 -> Frame 2	MtrunA17_Chr1R0126190 len=4521 type=repeat_region begin=23594668 end=23599188 chr=MtrunA17Chr1 gn=MtrunA17Chr1R0126190 strand=-	TCTGGTTTATACTAAATATATAGACTTTTGCTCTTATTCCTCGCTGTTGTAAAGTATAAATCATTCTTTCAATCCCTTTTAATCTTTTGTAGGTCTGTTGGTGAAAAACCCTTTTAATCAACAAGCTGAGACTGAAATACAGATCATATATCATTGAATATGACATTGAAGATGTATGTGTTTTTTTGCAAAATATACCTATTCTTAATTATTTGCATTCTATTTTATCAACGTTTGTGATGTTTTTGTTTGTTATTTTTTTAGGGTGTAGTATGCTTGCCAAACATGTTTGGCGGTGATTTTGGAGATCAAATTGGGCGCTATGCAACATTGACTGATCCTAAGTCCAACAAGTTTGAAGTATTGGTCGACAGAGTAAACGGAGCATTTTTTCTCACA…	MS_peptide_28_N10N14	VNGAFFLQR	Forward Frame
Frameshift	7	VNGAFFL	QR	+1.0	Frame 2 -> Frame 3	MtrunA17_Chr3R0010380 len=7230 gn=MtrunA17Chr3R0010380 strand=- begin=1942388 type=repeat_region end=1949617 chr=MtrunA17Chr3	TCTGGTTTATACTAAATATATAGATTTTTGCTCTTATTCCTCACTGTTGTAAAGTATAAATCATTCTTTCAATCCCTTTTAATCTTTTGTAGGTCTGTTGGTGAAAAACCCTCTTTCCGATCTTGACAAAGCAATCAACAAGCTGAGACTGAAATACAGATCATATATCGTTGAATATGACATTCATGTTGTATGTATTTTTTGCGAAATATACCTATTCTTAATTATTTGCATTCTATTTTATCAACGTTTGTGATGTTTTTATTTTTATTTTTAGGGTGCAGTATGCTTGCCAAACATGTTTGGCGGTGATTTTGGAGATCAAATTGGGCGCTATGCAATATTGACTGATCCTAAGTCCAACAAGTTTGAAGTATTGGTCGATAGAGTAAATGGAGC…	MS_peptide_28_N10N14	VNGAFFLQR	Forward Frame
Frameshift	7	VNGAFFL	QR	+1.0	Frame 1 -> Frame 2	MtrunA17_Chr6R0254440 len=384 strand=+ gn=MtrunA17Chr6R0254440 end=40435820 chr=MtrunA17Chr6 type=repeat_region begin=40435437	TTCCATACCTTTCAATCTTTTGTAGGTCCGTTGGTGAAAAATCCTCTTTCCGATCTTGACAAAGCAATCAACAAGCTGAGACTGAAATACAGATCATATATCGTTGAATATGACATTGATGTTGTATGTGTTTTTTGTGAAATATACCTATTCTTAATTATTTGCATTCTATTTTATCAACGTTTGTGATGTTTTTGTTTGTTATTTTTTTAGGGTGCAGTATACTTGCCAAACATGTTTGGCGGTGATTTCGGAGATCAAATTGGGCGCTATGCAATATTGACTGATCCTAAGTCCAACAAGTTTGAAGTATTGATCGACAGAGTAAACGGAGCATTTTTTCTCACAAAGGGATGAAAAGCGATTCGTGACTTTTACGAAATC	MS_peptide_28_N10N14	VNGAFFLQR	Reverse Frame
Frameshift	7	VNGAFFL	QR	+1.0	Frame 1 -> Frame 2	MtrunA17_Chr1R0126010 len=2900 strand=- gn=MtrunA17Chr1R0126010 end=23569673 chr=MtrunA17Chr1 begin=23566774 type=repeat_region	TCAGTCAAGTGTATATCAAACTGTCCGTCACCCACAAAATCCAAGGTAATCCAGGCACCAAGATCGATTCCGTAAAAGTCACGAATCGCTTTCCATCTCTTTGTGAGAAAAAATGCTCTGTTAACTCTATCGACCAATACTTCAAACTTGTTGGACTTAGGATCCGTCAATATTGCATAGCGCCCAATTTGATCTACGAAATCACCGCCAAACATGTTTGGCAAGCATACTGCACCCTAAAAAAATAACAAACAAAAACATCACAAACGTTGATAAAATAGAATGAAAATAATTAAGAATAGGTATATTTCGCAAAAAACACATACATCATCAATGTCATATTCAACGATATATGATCTGTATTTCAGTCTGAGCTTGTTGATTGCTTTGTCAAGATCG…	MS_peptide_28_N10N14	VNGAFFLQR	Forward Frame
Frameshift	7	VNGAFFL	QR	+1.0	Frame 2 -> Frame 3	MtrunA17_Chr8R0095870 len=913 end=17942923 chr=MtrunA17Chr8 begin=17942011 type=repeat_region strand=- gn=MtrunA17Chr8R0095870	TTTTTTTTAGGGTGCAGTATGCTTGCCAAACATGTTTGGCGGTGATTTTGGAGATCAAATTGGGCGCTATGCAATATTGACTGATCCTAAGTCCAACAAGTTTGAAGTATTGGTCGACAGAGTAAATGGAGCATTTTTTCTCACAAAGGGATGGAAAGCGATTCGTGACTTTTACGGAATCGATCTTGGTGCCTGAATTACCTTGGTTTTTGTTGGTGACGGACAGTTTGATATACAGTTGACTGATAGGTTTCACAAGAGTATCCCCTACCCGGTTTTTGATCCCCCTATGCATTTCCTTCTTGACAAGATGAATTTGCAAGCAACTTTCGTGAAGGTGTGAAGATCAGAGGGGGTGCTCCGATGGTTGGGTCACATGATACAATCTACCTTGATGTT…	MS_peptide_28_N10N14	VNGAFFLQR	Reverse Frame
Frameshift	13	LIRIVWYYLYQQD	MHLLFGSSFFK	+2.0	Frame 2 -> Frame 1	MtrunA17_Chr6R0103310 len=308 type=repeat_region begin=18329352 chr=MtrunA17Chr6 end=18329659 gn=MtrunA17Chr6R0103310 strand=-	AATTGAATCACATCGGAATGAGAGGGATCCTGAGGCCGTTCAGGTATGGGACTGCATGGTTAAAGGAAGACTTATAAGAATTGTTTGGTACTACCTATATCAACAAGATAGATGCATCTTCTTTTCGGTAGCTCATTCTTTAAGAACTCCACATTTAAGCGTGCTTGACTTGGAGCAATTTTGAGATAGGTGACCTACCGGAAAGTTTATCGGTAAGCGTGCAAGTGAGGACAAAACACGCTAAAAAGACTCGTGTTGGTTTGTAGGGTCAGTCGACAATCCTGAGAGTCGTCTAGGATGTTACACTC	MS_peptide_32_PD	LIRIVWYYLYQQDMHLLFGSSFFK	Forward Frame
Frameshift	13	LIRIVWYYLYQQD	MHLLFGSSFFK	-2	Frame 1 -> Frame 2	MtrunA17_Chr1R0285610 len=466 strand=+ gn=MtrunA17Chr1R0285610 end=53692807 chr=MtrunA17Chr1 type=repeat_region begin=53692342	CGCCGATGCACAAGGCATGACAATGAGCGGCTCCCGACATCTTCTAGAGGAGCCGAATCACATCGGAATGAGAGAGATCCTGAGGCCGTGTAGGCATGGGACTGCATGGTTGAAGGAAGGCTTATAAGAATTGTTTGGTACTACCTATATCAACAAGATGCATCTTCTTTTCGGTAGCTCATTCTTTAAGAACTCCATAGTTAAGCGTGTTTGACTTGGAGCAATTTTGGGATGGATGACCTACCGGGAAGTTCCCCGGTAAGCGTGCGAGTGAGGACAAAACACGCTGAAAAGACTCGTGTTGGTTTGTGGGGTCAGTCGACAATCCTGAAAGTCGTCTAGGATGTTACAAATGGTATCAGAGCATACATCTCCCAGTACGATGTGGTTCGAGGACGA…	MS_peptide_32_PD	LIRIVWYYLYQQDMHLLFGSSFFK	Reverse Frame
Frameshift	12	EVDEQMINVQNK	R	-8	Frame 3 -> Frame 1	MtrunA17_Chr4R0035060 len=14154 gn=MtrunA17Chr4R0035060 strand=+ begin=6387236 type=repeat_region end=6401389 chr=MtrunA17Chr4	TGATTTTTTGTGATGCAGTTGGTGATCTTAACCATTTGATATCAGCAACTATGTCTGGTGTCACATGTTGTTTGAGGTTCCCTGGTCAGCTGAACTCCGATCTTAGGAAGCTTGCAGTGAATCTGGTTCCATTCCCTCGCCTCCACTTTTTCATGTTAGGGTTTGCACCTTTGACTTCAAGAGGTTCTCAGCAGTACAGGGCTTTGAGTGTTCCAGAGATCACACAGCAAATGTGGGATTCCAAGAACATGATGTGTGCTGCTGACCCTAGACACGGACGGTACCTCACTGCATCAGCCATCTTCAGAGGCAAGATGAGCACAAAGGAAGTTGATGAACAAATGATCAATGTTCAGAACAAGAACTCATCCTACTTCGTTGAATGGATTCCAAACAATG…	MS_peptide_35_Se	EVDEQMINVQNKR	Reverse Frame
Frameshift	12	EVDEQMINVQNK	R	-2	Frame 1 -> Frame 2	MtrunA17_Chr4R0035060 len=14154 gn=MtrunA17Chr4R0035060 strand=+ begin=6387236 type=repeat_region end=6401389 chr=MtrunA17Chr4	TGATTTTTTGTGATGCAGTTGGTGATCTTAACCATTTGATATCAGCAACTATGTCTGGTGTCACATGTTGTTTGAGGTTCCCTGGTCAGCTGAACTCCGATCTTAGGAAGCTTGCAGTGAATCTGGTTCCATTCCCTCGCCTCCACTTTTTCATGTTAGGGTTTGCACCTTTGACTTCAAGAGGTTCTCAGCAGTACAGGGCTTTGAGTGTTCCAGAGATCACACAGCAAATGTGGGATTCCAAGAACATGATGTGTGCTGCTGACCCTAGACACGGACGGTACCTCACTGCATCAGCCATCTTCAGAGGCAAGATGAGCACAAAGGAAGTTGATGAACAAATGATCAATGTTCAGAACAAGAACTCATCCTACTTCGTTGAATGGATTCCAAACAATG…	MS_peptide_35_Se	EVDEQMINVQNKR	Reverse Frame
Frameshift	12	EVDEQMINVQNK	R	+14.0	Frame 1 -> Frame 3	MtrunA17_Chr4R0035060 len=14154 gn=MtrunA17Chr4R0035060 strand=+ begin=6387236 type=repeat_region end=6401389 chr=MtrunA17Chr4	TGATTTTTTGTGATGCAGTTGGTGATCTTAACCATTTGATATCAGCAACTATGTCTGGTGTCACATGTTGTTTGAGGTTCCCTGGTCAGCTGAACTCCGATCTTAGGAAGCTTGCAGTGAATCTGGTTCCATTCCCTCGCCTCCACTTTTTCATGTTAGGGTTTGCACCTTTGACTTCAAGAGGTTCTCAGCAGTACAGGGCTTTGAGTGTTCCAGAGATCACACAGCAAATGTGGGATTCCAAGAACATGATGTGTGCTGCTGACCCTAGACACGGACGGTACCTCACTGCATCAGCCATCTTCAGAGGCAAGATGAGCACAAAGGAAGTTGATGAACAAATGATCAATGTTCAGAACAAGAACTCATCCTACTTCGTTGAATGGATTCCAAACAATG…	MS_peptide_35_Se	EVDEQMINVQNKR	Reverse Frame
Frameshift	12	EVDEQMINVQNK	R	+17.0	Frame 1 -> Frame 3	MtrunA17_Chr4R0035060 len=14154 gn=MtrunA17Chr4R0035060 strand=+ begin=6387236 type=repeat_region end=6401389 chr=MtrunA17Chr4	TGATTTTTTGTGATGCAGTTGGTGATCTTAACCATTTGATATCAGCAACTATGTCTGGTGTCACATGTTGTTTGAGGTTCCCTGGTCAGCTGAACTCCGATCTTAGGAAGCTTGCAGTGAATCTGGTTCCATTCCCTCGCCTCCACTTTTTCATGTTAGGGTTTGCACCTTTGACTTCAAGAGGTTCTCAGCAGTACAGGGCTTTGAGTGTTCCAGAGATCACACAGCAAATGTGGGATTCCAAGAACATGATGTGTGCTGCTGACCCTAGACACGGACGGTACCTCACTGCATCAGCCATCTTCAGAGGCAAGATGAGCACAAAGGAAGTTGATGAACAAATGATCAATGTTCAGAACAAGAACTCATCCTACTTCGTTGAATGGATTCCAAACAATG…	MS_peptide_35_Se	EVDEQMINVQNKR	Reverse Frame
Frameshift	12	EVDEQMINVQNK	R	+14.0	Frame 3 -> Frame 2	MtrunA17_Chr4R0035060 len=14154 gn=MtrunA17Chr4R0035060 strand=+ begin=6387236 type=repeat_region end=6401389 chr=MtrunA17Chr4	TGATTTTTTGTGATGCAGTTGGTGATCTTAACCATTTGATATCAGCAACTATGTCTGGTGTCACATGTTGTTTGAGGTTCCCTGGTCAGCTGAACTCCGATCTTAGGAAGCTTGCAGTGAATCTGGTTCCATTCCCTCGCCTCCACTTTTTCATGTTAGGGTTTGCACCTTTGACTTCAAGAGGTTCTCAGCAGTACAGGGCTTTGAGTGTTCCAGAGATCACACAGCAAATGTGGGATTCCAAGAACATGATGTGTGCTGCTGACCCTAGACACGGACGGTACCTCACTGCATCAGCCATCTTCAGAGGCAAGATGAGCACAAAGGAAGTTGATGAACAAATGATCAATGTTCAGAACAAGAACTCATCCTACTTCGTTGAATGGATTCCAAACAATG…	MS_peptide_35_Se	EVDEQMINVQNKR	Reverse Frame
Frameshift	12	EVDEQMINVQNK	R	-2	Frame 3 -> Frame 1	MtrunA17_Chr4R0035060 len=14154 gn=MtrunA17Chr4R0035060 strand=+ begin=6387236 type=repeat_region end=6401389 chr=MtrunA17Chr4	TGATTTTTTGTGATGCAGTTGGTGATCTTAACCATTTGATATCAGCAACTATGTCTGGTGTCACATGTTGTTTGAGGTTCCCTGGTCAGCTGAACTCCGATCTTAGGAAGCTTGCAGTGAATCTGGTTCCATTCCCTCGCCTCCACTTTTTCATGTTAGGGTTTGCACCTTTGACTTCAAGAGGTTCTCAGCAGTACAGGGCTTTGAGTGTTCCAGAGATCACACAGCAAATGTGGGATTCCAAGAACATGATGTGTGCTGCTGACCCTAGACACGGACGGTACCTCACTGCATCAGCCATCTTCAGAGGCAAGATGAGCACAAAGGAAGTTGATGAACAAATGATCAATGTTCAGAACAAGAACTCATCCTACTTCGTTGAATGGATTCCAAACAATG…	MS_peptide_35_Se	EVDEQMINVQNKR	Reverse Frame
Frameshift	12	EVDEQMINVQNK	R	-8	Frame 1 -> Frame 2	MtrunA17_Chr4R0035060 len=14154 gn=MtrunA17Chr4R0035060 strand=+ begin=6387236 type=repeat_region end=6401389 chr=MtrunA17Chr4	TGATTTTTTGTGATGCAGTTGGTGATCTTAACCATTTGATATCAGCAACTATGTCTGGTGTCACATGTTGTTTGAGGTTCCCTGGTCAGCTGAACTCCGATCTTAGGAAGCTTGCAGTGAATCTGGTTCCATTCCCTCGCCTCCACTTTTTCATGTTAGGGTTTGCACCTTTGACTTCAAGAGGTTCTCAGCAGTACAGGGCTTTGAGTGTTCCAGAGATCACACAGCAAATGTGGGATTCCAAGAACATGATGTGTGCTGCTGACCCTAGACACGGACGGTACCTCACTGCATCAGCCATCTTCAGAGGCAAGATGAGCACAAAGGAAGTTGATGAACAAATGATCAATGTTCAGAACAAGAACTCATCCTACTTCGTTGAATGGATTCCAAACAATG…	MS_peptide_35_Se	EVDEQMINVQNKR	Reverse Frame
Frameshift	4	FLLN	LHQK	+2.0	Frame 3 -> Frame 2	MtrunA17_Chr2R0117410 len=455 begin=22412853 type=repeat_region end=22413307 chr=MtrunA17Chr2 gn=MtrunA17Chr2R0117410 strand=-	TGAAGAGCAGCTTCTCTGGCAGCATCTTGAACTTCTGGCTCTTTGTTTCTTTTCTTCTGAATTACTTCATCAGAAGCAGCAATGGTTGAGCCTTCAGCCTTTACAGATTTAGCTCTCTTGGATTTTGGTGCTGGAACAGTCTCCTTCTCAGCCTTCTTTGATCTCTTCCCTTTAACCTTGAGAGGTGCTCCTCCCATCTTGTCAGGAATGGATGCATAGCTGATGATTGTTCCAGTTTCATTGAAGTGAGCTTTGATGAACTGGTACAGAACCTCAGGATTATCCTCTTTTGAGATAGAGGGGAAATCCGTCATTAGGTCTGATTGTACAGTTTTGATAGTCAAATCCTCTTCAGAAGTAACAAGATTCTTGACTAGCTGCATTGACCTCAGAGTCTTT…	MS_peptide_37_N10	FLLNLHQK	Forward Frame
Frameshift	4	FLLN	LHQK	+2.0	Frame 3 -> Frame 2	MtrunA17_Chr1R0148110 len=14235 end=26316685 chr=MtrunA17Chr1 begin=26302451 type=repeat_region strand=- gn=MtrunA17Chr1R0148110	TTGAAGGTGAGAAAAACACAAGAGGGGGGGGGGGGGTGGGGGGGGTTGAATTGTGTTTTCTTTTTCTCAAAAAATATAATCTTCTTCTGAGATCACTTCAGAAGCTATTTAAGAATGCTTCTGATGTGATAACACTTCAGATGCAATTGATTTGCTTCTGATGTGCAGTTCAAAATTGGATACGCAGCGAAGTAAAAACAGAGTAAGAGAGAAGAAAGAAAGACACAGGCAATTATACTGGTTCCTTCCACAAACCGGAAGTAGTCCAGTCCCCCTTGCACTTCCAAGAAGAGTTTCACTAAGTTTAATCACAACTGATTACAACTGCTCAATACTACACCTAGTATGAGACTTCAAAATTGCTCAAGCACGCAGGCAAGAGACTTCCTTTGCTCAAGC…	MS_peptide_37_N10	FLLNLHQK	Reverse Frame
Frameshift	4	FLLN	LHQK	+2.0	Frame 1 -> Frame 3	MtrunA17_Chr4R0099270 len=253 end=16765163 chr=MtrunA17Chr4 type=repeat_region begin=16764911 strand=+ gn=MtrunA17Chr4R0099270	GACTTCTTCACGAAGAGCAACTTCTCTAGCAGCATCTCAAACCTCTGGCTTCTTGTTTCTTTTCTTCTGAATGACTTCATCAGAAGCATATTCAGAAGCTGTTGAACCTTCAGCCTTAACAGTTTTAGCTCTCTTGGGTTTGGGTGCAGAAGCATCATCCTTCTCAACATTCTTTGATCTCTTCCCTTTAACCTTGAGAGGGCCTCCTCCTATCTTGTTAGGAATAGATGAATAGCTTATTATCTCACCCGTA	MS_peptide_37_N10	FLLNLHQK	Reverse Frame
Frameshift	7	FLLNLHQ	K	+14.0	Frame 1 -> Frame 3	MtrunA17_Chr7R0122260 len=6542 gn=MtrunA17Chr7R0122260 type=repeat_region	TTTGGTTTGACTCTAAAATGATTTTTGGTTTAGGAGTTATGATGAAAATACTCCAAGTAGGTCTTAGGGAAATCTTATGAAAATTCAGCACAACCATTTCCAAGTTAATCCAAAACTTATGGGATAATTCCAAGGCTCAAAACTAGAAGTAATATGAGTGCAATTAAGGTGTTTAAGAGCATTTAACCCATGTTGTGAGGTTACCCTTGGGGTAGGAATGGAGGTTGATTATAGTACTGTTGATGTTGAGTGAGTCAGATATAATATGATTTGATGTTGTTAGTAATGAGATATATTTGTATATGCATTATGTGGATCATATAAGATGTTTTAAGTTGATGTTGATTATCATTTGATATTGTTATATCTTGAGGTGTTTATGTGCTGCCTATGTTACTG…	MS_peptide_37_N10	FLLNLHQK	Reverse Frame
Frameshift	7	FLLNLHQ	K	+13.0	Frame 1 -> Frame 2	MtrunA17_Chr7R0122260 len=6542 gn=MtrunA17Chr7R0122260 type=repeat_region	TTTGGTTTGACTCTAAAATGATTTTTGGTTTAGGAGTTATGATGAAAATACTCCAAGTAGGTCTTAGGGAAATCTTATGAAAATTCAGCACAACCATTTCCAAGTTAATCCAAAACTTATGGGATAATTCCAAGGCTCAAAACTAGAAGTAATATGAGTGCAATTAAGGTGTTTAAGAGCATTTAACCCATGTTGTGAGGTTACCCTTGGGGTAGGAATGGAGGTTGATTATAGTACTGTTGATGTTGAGTGAGTCAGATATAATATGATTTGATGTTGTTAGTAATGAGATATATTTGTATATGCATTATGTGGATCATATAAGATGTTTTAAGTTGATGTTGATTATCATTTGATATTGTTATATCTTGAGGTGTTTATGTGCTGCCTATGTTACTG…	MS_peptide_37_N10	FLLNLHQK	Reverse Frame
Frameshift	3	FLL	NLHQK	+19.0	Frame 3 -> Frame 1	MtrunA17_Chr4R0109770 len=5345 begin=18105550 type=repeat_region end=18110894 chr=MtrunA17Chr4 gn=MtrunA17Chr4R0109770 strand=+	CTAACTGATACGATGGAACAACAAAGGAAACCAAAGGGTGGAAATAGCATTGCGATTGAAATTGTCACTAGGCCCAAGAGAAAGATCACAAAGCCTGCACGCCTCAACACTTAAGAAGAGTAAAGGAATCAATTTCAAATAACCTGTCTACAGCTAGCTTCAAGTCACTATCAAGCTGTAGAAAGATCTAGAACTTAGTAGTTATCCTACTACCTATCTAAGGGTCATGAAGGCGACATGTGTCTCATGATCCCACTCCTAGGAATAAATTGTAAGATGTGACCCTATAAAGGGGAAAATGATTGCACTGAATGAATAAGAAAAGTTTTATCCAAATATTCTCTCTTCCTAGGCTTTCCCGAAAGGGAATTCAATCATTCTGTAGGACCCTTCTATCAT…	MS_peptide_37_N10	FLLNLHQK	Forward Frame
Frameshift	4	FLLN	LHQK	+2.0	Frame 1 -> Frame 3	MtrunA17_Chr3R0179200 len=9028 type=repeat_region begin=26692396 end=26701423 chr=MtrunA17Chr3 gn=MtrunA17Chr3R0179200 strand=-	AGAGACGTTGAGATGATTAGCACGTCTAAAGAGTCGTTGAGTTCCTTTGATCATCCACCAGTAATCCTTTTCCTGATTTGGGTGTAGTCCTTTGAAGAATTAGCTTCAAATTCATTCCCATCTTGAAGGAACAATTCTGCAAGCATAGCTGTTGTTTTGTCTTGTAGCGTGGACAAAAACAGAGTAGTGGAGGTAGTGGTTGTACACTTGTACTTTGTCAACTCTGTTAACGAAGGACAAGTACTCAGTGCTCTCCAAAAGACCGTTGATACCTCCCTTCCAATTCTTCGTTCTTCTTAGACGAGGTTGAAATGTTAAACAGCTACTTTGAATCCTCAGTTTGAATTTTACTGATCAAATGTAACTTCTGGTGATGATTTCGCTTCTGATGAAAACCTT…	MS_peptide_37_N10	FLLNLHQK	Reverse Frame
Frameshift	4	FLLN	LHQK	+2.0	Frame 1 -> Frame 3	MtrunA17_Chr1R0111840 len=13838 begin=21578016 type=repeat_region end=21591853 chr=MtrunA17Chr1 gn=MtrunA17Chr1R0111840 strand=-	TGAATTGTTTTTTTTTTTTTTTTCTCTAAAAATTCTTCTTCTGATAACACTTCAGAAGCTGGTTAGGAATGCTTCTGATGTGATGTTCAGAATCAGATATGCAGCGGAATAAAAAACAGATTAGAGAGAAGAAAGAGAGACACGAGCAATTATCCTGGTTCCTTCCACAAACCGGAAGTAGTCCAGTCCCCCTTGCACTTCCAAGGAGATTTCCACTAAGAAATAATCCACAGATTACAACTGCTCAATACTACACCTAGTATGAGACTTCTCAAATGCTCAAGCACACAGGCGAGAGACTTCCAATGCTCAAGCACTAAAGCAAGAGTCTTCTAATGCTCAAGCACGCAGGCAAGAGACTTCCAATCAAACAAAATTACACATAAAATGTTTGAGTTT…	MS_peptide_37_N10	FLLNLHQK	Reverse Frame
Frameshift	6	FLLNLH	QK	+16.0	Frame 2 -> Frame 3	MtrunA17_Chr8R0236640 len=708 begin=41147868 type=repeat_region chr=MtrunA17Chr8 end=41148575 gn=MtrunA17Chr8R0236640 strand=+	AAGAGAATGTTATTCAAATTATTAATAAGACGTATTTCTTCTAAATTTGCACAAAGCACCCAAAATCTCAGAAACCGCCTTTATTGTATGAAACACGGCTAACCATATATAATAACAAGATTATTTATTTGGTCTATTATGCATTATTTGCCTATACTTCAACCCCTGACCTCAAATTTCAACTCTTGCATTATTTATCAAATAGCTTTTAGTAGGACACATAATAAGAGTAGGATTAGCAGGACTCTTAATATCAGATTTTTTTCAGAAGAGAGTCCCTAGCAGCTTTAAGTTGGCGAACCGCAACTCTTATGCCAATGCGCTCATCTGGATTGTCAGCAGTGCAGGACATTCCAACTCCCATAATTGCATCCACACAATGAAGTTGTAGATTGGAGT…	MS_peptide_37_N10	FLLNLHQK	Reverse Frame
Frameshift	4	FLLN	LHQK	+2.0	Frame 2 -> Frame 1	MtrunA17_Chr0c01R0004610 len=1326 strand=- gn=MtrunA17Chr0c01R0004610 end=635556 chr=MtrunA17Chr0c01 begin=634231 type=repeat_region	TTTTCTTCTGAATGACTTCTTCACGAAGAGCAGCTTCCCTAGAAGCATCTCGAACCTCATGCTTCTTGATTCTTTTCTTCTGAATGACTTCATCAGAAGCATATTTAGAAGCTGTTGAACCTTCAGTCTTAACAGTTTTATCTCTCTTGGGTTTGGGTGCTGAAACATCATCCTTCTCAACATTCTTTGTTCTCTTTCCTTTAACCTTGAGAGGGCCTCGTCCCATATTGTCAGGAATGGAAGCATAGCTGATTATCTCACCAGTATTCTGAAAGTGAGCTTTGATGAATTGATACAGAACCTCAGGATTGTCCTATTTTGAGATGAGAGGAAAATCTGTCATAAGATCTGATTGAATAGTCTCTGTCTTCAGATCCTCTTCATGTAAATTGACCTCCC…	MS_peptide_37_N10	FLLNLHQK	Forward Frame
Frameshift	4	FLLN	LHQK	+2.0	Frame 3 -> Frame 2	MtrunA17_Chr2R0098630 len=11344 gn=MtrunA17Chr2R0098630 strand=+ begin=19490298 type=repeat_region chr=MtrunA17Chr2 end=19501641	TTTGAAGGTGAGAAAAACACAAGAAGTGAGGGTTGAATTGTGTTTTCTTTTTCTCAGAAAATTCTTCTTCTGATATCACTTCAGAAGCTGTTTGAGAGTGCTTCTGATGTGATGTTCAGAATCGGATACGCAGCGGAATAAAAACAGAGTAGAGAAAAAAAAGAGAGACACAAGCAATTATCCTGGTTCCTTCCACAAACCGGAAGTAGTCCAGTCCCCCTTGCACTTCCAAGGAGATTTTCACTAAGAAATAATCACACAGATTATAACTGCTCAATACTACCGAGTATGAGACTTCCCAAATGCTCAAGCACGCAGGCAAGAGATTTCCTATGCTCAAGCACTAAAGCAAGAGACTTCTATTCAAACAGAATTACACAGAAAATTGTTTGACTTTGA…	MS_peptide_37_N10	FLLNLHQK	Reverse Frame
Frameshift	7	FLLNLHQ	K	+29.0	Frame 1 -> Frame 3	MtrunA17_Chr4R0290860 len=201 begin=49903263 type=repeat_region chr=MtrunA17Chr4 end=49903463 gn=MtrunA17Chr4R0290860 strand=+	AAGGTATTACATTTACCTGGGAACCTAAATCCTTGGCGAAATCCGTAGGAAACATGTTTCCTGCTGAATTTACACCAAAATTCTGAGATAAATCCGCAAAAAAAGCAAAAAGTTCTAATATGACTGGGCTTGCTACAAAGAAAGTAGAAACTGAGTCTGAGCCAGTGTTTAGTCTAACTAGGGGTGGTTCCGCCCCTGTTT	MS_peptide_37_N10	FLLNLHQK	Reverse Frame
Frameshift	3	FLL	NLHQK	-29	Frame 1 -> Frame 2	MtrunA17_Chr5R0032470 len=198 type=repeat_region begin=6764109 chr=MtrunA17Chr5 end=6764306 gn=MtrunA17Chr5R0032470 strand=+	ATAGTAAAAGTATAACTTAAAATTTGGAATAAATCTGCACCAAAAAATACGTTTCTGTTATTCGCTGCCAGCGCACCATCGTGCCACGAAAAATCCAGTGACTTGCCTCAAAGTTGAAACCTCTAATCGTGCCATGTTATCCAGGCATCGTGCCACGATTTCTGTAGAACCTGATTTTAAATTAACCCTCATAGTGTA	MS_peptide_37_N10	FLLNLHQK	Reverse Frame
Frameshift	1	F	LLNLHQK	+13.0	Frame 3 -> Frame 1	MtrunA17_Chr4R0149290 len=757 end=22836341 chr=MtrunA17Chr4 type=repeat_region begin=22835585 strand=+ gn=MtrunA17Chr4R0149290	CATTAATATTATAAATAACTTCGTTTCTACCCCAAGGACAAACTCACAACATAGGTTAATTACTCTTAAACACCTTAATTGAACTCATAGTACTTCTAGTTTTGAGGTTTGGAATTATTCCATAAGTTTTGGATTAACTTTGAAACAGTTATGCTAAATTTTCATAAGATTTCACTAAGACCTCCTTGGAGTATTTTCATAATAATTCAAACACCAAAAATCATTTTCAAGTAAAACCAAAGCCACTGGAAAGCTAACACAATTATCTACAATTATCATGTTTACACCAAAGGCCAATTCAAAACAGAAACGTGTGAAAAAGATGCAAGAACATGAAACAGGGTAGTCTGCCACTGAACATTTCGCCAGGCGAACTACTGGCGAGGGAATGGCGAAAAG…	MS_peptide_37_N10	FLLNLHQK	Reverse Frame
Frameshift	4	FLLN	LHQK	+2.0	Frame 1 -> Frame 3	MtrunA17_Chr3R0215740 len=14845 gn=MtrunA17Chr3R0215740 strand=+ begin=33478362 type=repeat_region chr=MtrunA17Chr3 end=33493206	ATGATGCCTATGAAGGTGAGAAAAACACAAGAAGAGGGGGGGGGGTTGAATTGTGTTTTCTTTTTCTCTAAAAATTCTTCTTCTGATAACACTTCAGAAGCTGGTTAGGATTGCTTCTGATGTGATGTTCAGAATCAGATATGCAGCGGAATAAAAACAGAGTAGAGAGAAGAAAGAGAGACACAAGCAAATTATCCTGGTTCCTTCCACAAACCGGAAGTAGTCCAGTCCCCCTTGCACTTCCAAGGAGATTTCCACTAATAATCTCACAGATTACAAATGTTCAATACTCTCTAAGTATGAGACTTCACAAATGCTCAAGCACGCAGGCAAGAGACTTCCAATGCTCAAGCCCTAAAGCAAGAGTCTTCTAATGCTCAAGCACGCAGGCAAGCGACT…	MS_peptide_37_N10	FLLNLHQK	Reverse Frame
Frameshift	2	FL	LNLHQK	-26	Frame 3 -> Frame 1	MtrunA17_Chr6R0136360 len=9856 type=repeat_region begin=22671339 end=22681194 chr=MtrunA17Chr6 gn=MtrunA17Chr6R0136360 strand=-	TCTATTATATATATGAGAAAACAAATGCCTATCAAAAATGCACAACTGTCCCTGCTTCTACATTTTTAACTGCACTGTAAGTTCACTTTATTGAAGGATAACATGGTAATAAAATTTGAAATGGAAGAACCCTGAGTTTTTTTACCACACTGTGACATTTCTAACCTTTTCATTACACTATTGATTCACTTTTATTTAAGGTTACATATGTAACATAAGGTATCATTGTTTAACCCTGATTGATTTTTCCTAACTATGACATTTCTACCCCTTTAGCAATAACCAAGTGCAAAATAAGAAGGAGGTTGAATTTGTAAATAGTAAGGGATTGCATGGTTTCGCGGTATTGAACAGACAAAGCCTCCCATTGTCCAACGGATAAATTGAATACAATCTATT…	MS_peptide_37_N10	FLLNLHQK	Forward Frame
Frameshift	7	FLLNLHQ	K	+28.0	Frame 1 -> Frame 2	MtrunA17_Chr4R0290860 len=201 begin=49903263 type=repeat_region chr=MtrunA17Chr4 end=49903463 gn=MtrunA17Chr4R0290860 strand=+	AAGGTATTACATTTACCTGGGAACCTAAATCCTTGGCGAAATCCGTAGGAAACATGTTTCCTGCTGAATTTACACCAAAATTCTGAGATAAATCCGCAAAAAAAGCAAAAAGTTCTAATATGACTGGGCTTGCTACAAAGAAAGTAGAAACTGAGTCTGAGCCAGTGTTTAGTCTAACTAGGGGTGGTTCCGCCCCTGTTT	MS_peptide_37_N10	FLLNLHQK	Reverse Frame
Frameshift	7	FLLNLHQ	K	+22.0	Frame 1 -> Frame 2	MtrunA17_Chr4R0290860 len=201 begin=49903263 type=repeat_region chr=MtrunA17Chr4 end=49903463 gn=MtrunA17Chr4R0290860 strand=+	AAGGTATTACATTTACCTGGGAACCTAAATCCTTGGCGAAATCCGTAGGAAACATGTTTCCTGCTGAATTTACACCAAAATTCTGAGATAAATCCGCAAAAAAAGCAAAAAGTTCTAATATGACTGGGCTTGCTACAAAGAAAGTAGAAACTGAGTCTGAGCCAGTGTTTAGTCTAACTAGGGGTGGTTCCGCCCCTGTTT	MS_peptide_37_N10	FLLNLHQK	Reverse Frame
Frameshift	7	FLLNLHQ	K	+19.0	Frame 1 -> Frame 2	MtrunA17_Chr4R0290860 len=201 begin=49903263 type=repeat_region chr=MtrunA17Chr4 end=49903463 gn=MtrunA17Chr4R0290860 strand=+	AAGGTATTACATTTACCTGGGAACCTAAATCCTTGGCGAAATCCGTAGGAAACATGTTTCCTGCTGAATTTACACCAAAATTCTGAGATAAATCCGCAAAAAAAGCAAAAAGTTCTAATATGACTGGGCTTGCTACAAAGAAAGTAGAAACTGAGTCTGAGCCAGTGTTTAGTCTAACTAGGGGTGGTTCCGCCCCTGTTT	MS_peptide_37_N10	FLLNLHQK	Reverse Frame
Frameshift	7	FLLNLHQ	K	-2	Frame 1 -> Frame 2	MtrunA17_Chr4R0290860 len=201 begin=49903263 type=repeat_region chr=MtrunA17Chr4 end=49903463 gn=MtrunA17Chr4R0290860 strand=+	AAGGTATTACATTTACCTGGGAACCTAAATCCTTGGCGAAATCCGTAGGAAACATGTTTCCTGCTGAATTTACACCAAAATTCTGAGATAAATCCGCAAAAAAAGCAAAAAGTTCTAATATGACTGGGCTTGCTACAAAGAAAGTAGAAACTGAGTCTGAGCCAGTGTTTAGTCTAACTAGGGGTGGTTCCGCCCCTGTTT	MS_peptide_37_N10	FLLNLHQK	Reverse Frame
Frameshift	4	FLLN	LHQK	+2.0	Frame 3 -> Frame 2	MtrunA17_Chr7R0157920 len=14129 begin=22685879 type=repeat_region end=22700007 chr=MtrunA17Chr7 gn=MtrunA17Chr7R0157920 strand=-	TTCCAGATTGAATCTTCTGATGAAATCTTGCTTCTGATGAATTTTGCTTCTGATGAACTTCTGCTTCTGATGATGTCATTACTTCAGAGGCACTTGTAACTTCAGAAACACTTCATAGCTTCAGACGCAGTTTTCTTCAGATGCTTTAGGTTCCTTTGCTCTCTATTGTTCTTCCAAGACCTATTGAAATTGATTAACTTTGCCTATGGTTCTGTACACTTGAAAAAATATTAGCAATAACCAATTGACAATTTTTAATACCTTGTTATCATCAAAACTCATTAGGGTTTATTGTAAAACACATTTTGTTCCAACAATCTCCCCCTTTTTGATGATGACAAACAATAGTATTTAAAATGTTCAATTGTTGTTGATCTAATTAACAAGTTGACTACTAGG…	MS_peptide_37_N10	FLLNLHQK	Reverse Frame
Frameshift	7	FLLNLHQ	K	-29	Frame 1 -> Frame 2	MtrunA17_Chr4R0290860 len=201 begin=49903263 type=repeat_region chr=MtrunA17Chr4 end=49903463 gn=MtrunA17Chr4R0290860 strand=+	AAGGTATTACATTTACCTGGGAACCTAAATCCTTGGCGAAATCCGTAGGAAACATGTTTCCTGCTGAATTTACACCAAAATTCTGAGATAAATCCGCAAAAAAAGCAAAAAGTTCTAATATGACTGGGCTTGCTACAAAGAAAGTAGAAACTGAGTCTGAGCCAGTGTTTAGTCTAACTAGGGGTGGTTCCGCCCCTGTTT	MS_peptide_37_N10	FLLNLHQK	Reverse Frame
Frameshift	6	FLLNLH	QK	-29	Frame 3 -> Frame 1	MtrunA17_Chr8R0057260 len=15762 strand=- gn=MtrunA17Chr8R0057260 end=11139133 chr=MtrunA17Chr8 begin=11123372 type=repeat_region	TCATCCTATTATATCCTCATTTTAATCCACCAATAAATTCTTATTTTTTTCATACATTTTATCTTTTTAATAAATTTAACATGTTATCTTTCTCTTATAACAAACAATTGTCAGTTACTATCTTTTTCTCCAACAAATTCATTTTTTTATGCGCACTCTCTCTCACTCATAACAAACAATTGTCAATTTTTTAAATATTGTGCACATCTTTTTAATTATTTTAAATCAATATAAAAATTATTCCAACCTCACATTAATCAAAAGTTAAGAAAAAAATTAACTTTCTTTCAACTCCTTTAAACATAGTCTTCCACTTTTTCTTCCTTTTAAACATTCATGAAGTCTTATATTTTTCTTCTCTAAAATTTGTTCATTTACTTTTGCACTTGAAATTTTTAA…	MS_peptide_37_N10	FLLNLHQK	Forward Frame
Frameshift	4	FLLN	LHQK	+2.0	Frame 3 -> Frame 2	MtrunA17_Chr5R0122370 len=2163 end=22905930 chr=MtrunA17Chr5 begin=22903768 type=repeat_region strand=- gn=MtrunA17Chr5R0122370	AAGACCTGCAGCTTTGAGCTTCTCATCTTCTTGCTGTCTGTAGAGTCTAGCTAGTTCCTTCGTCCTAGAAATGGCATCTTTAGAATATTCCTTGACCATACGTTTCATTGCTGGAGTGACTACAAAACAAGGTGACTCCATTGACAAAGGCTTCTTAGTCTTCTTCAACGAGGCTCCTCTTCTTCCTTTTCTAACTGTTTAGAAGCTTCTAAGTAATCTTTCTCATAATCTCTTTGTCCTTTGTATCTCTTCTTCTGAATGACTTTTTCACGAAGAGCAGCTTCTCTGGCAGCATCCCGAACCTCAGGTTCTTTGTTTCTTTTCTTTTGAATGACTTCATCAGAAGCAGAAGCAGTTGAACTTTCAGCCTTAGCAGTTTTAGCTCTTTTGGGTTTGGGT…	MS_peptide_37_N10	FLLNLHQK	Reverse Frame
Frameshift	4	FLLN	LHQK	+2.0	Frame 3 -> Frame 2	MtrunA17_Chr8R0088890 len=732 gn=MtrunA17Chr8R0088890 strand=+ type=repeat_region begin=16954149 end=16954880 chr=MtrunA17Chr8	AGAGGCTTTTTGTAGCGCTGACTTAGAGGAATGTCATATAAGTCAGTGGAGGATGATGATGAAGGTGAAGATGAAAGGGAAGAACTGAGAATCTGAATATTAATATGAGCATCTGGATCAATTGAATTACCTGAGAGAAGAGGTTCTGATCTCGCAGCTTCTAATGCAGATTCTGAAGCAGCAGCTTCTGATGTTCTTTTGCCTTTTGTCAGACCCTCTTGAAGTAGACCAGTTGCTTCCTTAACTGTCTGTTTTTCTACTTCATCAGCCAGAGTCATAATCTCAGCAGCTTGCTCAGCATCCAAAGAACCAGATTCAGCAAACCCTGCAGCTTTGAGCTTATCATCTCTTTGCTTTCTGTAAAGTTCAGCCAATCTCTTCTGCTTGGCTAACTCATCA…	MS_peptide_37_N10	FLLNLHQK	Reverse Frame
Frameshift	4	FLLN	LHQK	+2.0	Frame 3 -> Frame 2	MtrunA17_Chr4R0154340 len=1779 begin=23513949 type=repeat_region end=23515727 chr=MtrunA17Chr4 gn=MtrunA17Chr4R0154340 strand=-	AGAGGCTTTTTGTAGCGCTGACTTAGAGGAATATCATCTAAGTCAGTGGATGATGATGATGAAGATGATGAAGGGGAAGAACTAAGAATCTGTATATTGATGTGAGCATTAGGATCAGTTGAGTTACCTGAAAGATGAGCTTCTGATCTCACAGCTTCTGATGTAGATTCTGAAGCAACAGCTTCTGATGTTCCTTTTCCCTTTGTCAGAACCTCTTGAACCACCTCAGTTGCTTCCTTAACTGTCTGGTGTTCAACTTCAGCAGTTAGAGCCACGATCTCAGCAGCCTTCTTAGCATCCAGAGAATCAGAAACAGCAATCCCTGCTGCTTTGAGTTTTTTATCTCTTTGCTTACTATACAATTCTGCCAGATTCTTGTGCTTTGCTAGTTCATTAGCA…	MS_peptide_37_N10	FLLNLHQK	Reverse Frame
Frameshift	4	FLLN	LHQK	+2.0	Frame 1 -> Frame 3	MtrunA17_Chr8R0126420 len=438 end=22098445 chr=MtrunA17Chr8 begin=22098008 type=repeat_region strand=- gn=MtrunA17Chr8R0126420	TTCACGAAGAGCAGCTTCTCTAGCAGCATCCCGAACCTCAGGCTCTTTGTTTCTTTTCTTCTGAATGACTTCATCAGAAGCAGAAACAATTGAACCTTCAGCCTTAGCAGTTTTAGCTCTTTTGGGTTTGGGTTCTGAAACATCAGCATTCTTTGATCTCTTCCCTTTAACCTTGAGAGGTGCTCCTCCTATCTTGTCAGGAATAGATGCATAGCTGATAATTTCACCCGTATGCTGAAAGTGAGCTTTGATGTACTGATACAGAACTTCAGGATTGTCCTCTCTTGAGATAGAAGGGAAATCCGTCATAAGATCTGATTGTACAGTCTCTGTCGTCAGATCCTCTTCACTCAGAATTAGATCTTTAATCAACTGCATTGACCTGAGAGTTTTCCCGTT…	MS_peptide_37_N10	FLLNLHQK	Forward Frame
Frameshift	4	FLLN	LHQK	+2.0	Frame 3 -> Frame 2	MtrunA17_Chr6R0122900 len=4601 gn=MtrunA17Chr6R0122900 strand=- begin=20875244 type=repeat_region chr=MtrunA17Chr6 end=20879844	GGGGGGTTGAATTGTGTTTTCTTTTTCTAAAAAAATCTTCTTTTGATATCACTTCAGAAACTGTTGAAGAGTGCTTGTGATGTGATAATACTTCAGATGTAATTAAATTGCTTCTGATGTGTTGTTCAGAATCGGATACGCAGCGGAGTAAAAACAGAGTAGAGAAAAGAAAGAGAGACACAAGCAATTATACCGGTTCCTTCCACAAACCGGAAGTAGTCCAGTCCCCCTTGTATTTCCAAGGAGATTTCCACTAAGAAAAAATCACACAGATTACAACTGCTCAATACTACACCTAGTATGAGACTTCACAAATGCTCAAGCACGCAGGCAAGAGACTTCCTATGCTCAAGCACTAAAGCAAGAGACTTCCTATGCTCAAGCACTAAATCAAGAGAC…	MS_peptide_37_N10	FLLNLHQK	Forward Frame
Frameshift	4	FLLN	LHQK	+2.0	Frame 2 -> Frame 1	MtrunA17_Chr2R0119270 len=1618 strand=+ gn=MtrunA17Chr2R0119270 end=22614599 chr=MtrunA17Chr2 type=repeat_region begin=22612982	TCAGAAACGGTTTGTTCAGGAACAGTTTGTTCAGGAACAGTTGAGGTTTCAGGTTGGGGATTTGGTTGTTGATTTTCTAAGACAGTCTTTTCAGGGACTGTTTTAGAGGTCTTTTAGGGGTTGGTTGCACCTCGCCACCTAAATGTTTTTCTAGGTTATGAAGGGTTGATGTTTGATGTTGTTGGTCTTCTGAAGTGGGTTCTTCTGAAACTACTTCAGAAGCTTTTTGTGGTTTAGGGTTGGTTTCTAGGTATTGAGTGTTTAAAGGTTGTATAACAGTTGGTTGAAGGAAATGATCAGCAGGCAATTTTTCACAGAGTTTTATCCTCTGTTTAGAAAAATTGATTTGCATTTGATCATAGTCAAAGGTTTTTGAAGGGGTTGATTTAGATGGTTTGA…	MS_peptide_37_N10	FLLNLHQK	Forward Frame
Frameshift	6	FLLNLH	QK	+16.0	Frame 3 -> Frame 1	MtrunA17_Chr8R0057260 len=15762 strand=- gn=MtrunA17Chr8R0057260 end=11139133 chr=MtrunA17Chr8 begin=11123372 type=repeat_region	TCATCCTATTATATCCTCATTTTAATCCACCAATAAATTCTTATTTTTTTCATACATTTTATCTTTTTAATAAATTTAACATGTTATCTTTCTCTTATAACAAACAATTGTCAGTTACTATCTTTTTCTCCAACAAATTCATTTTTTTATGCGCACTCTCTCTCACTCATAACAAACAATTGTCAATTTTTTAAATATTGTGCACATCTTTTTAATTATTTTAAATCAATATAAAAATTATTCCAACCTCACATTAATCAAAAGTTAAGAAAAAAATTAACTTTCTTTCAACTCCTTTAAACATAGTCTTCCACTTTTTCTTCCTTTTAAACATTCATGAAGTCTTATATTTTTCTTCTCTAAAATTTGTTCATTTACTTTTGCACTTGAAATTTTTAA…	MS_peptide_37_N10	FLLNLHQK	Forward Frame
Frameshift	4	FLLN	LHQK	+2.0	Frame 1 -> Frame 3	MtrunA17_Chr2R0117770 len=1819 end=22447917 chr=MtrunA17Chr2 type=repeat_region begin=22446099 strand=+ gn=MtrunA17Chr2R0117770	AGCTTCTGAAGTGGCAGCTTCTGGTGCTGGTTCTCAAGGAATTGATTCTGAAACATTCTTGGCTTTCAGAGCTCCTTTTAACAATTCAGTTCCTTCCCTAACAGTTTCTTCTTCAATCTCAGCAACCAAGGAAGCAATCACAGCAGCTTTCTCAGCATCAAGCTCATACCCAGCAGCTTTGAGTTGTTCATCTCTCTGCTTCTTATAGAGTTCTCTCATTTGCTTTCTTTTGGCTAATTCAGCTGCAGCAAATTCTTTAGCCATTCGTTTTTGTTCTTCTGAGACTCTGAAGCAGGGCATCTCCAAAGACACAGTTGTCTGAGGCTTTACCAAATTTGGATCCTCTTCTTCTTCTCTGAGTTGTTCAGCAGCTTCCTTCATACGCTCCTGAACACTTCT…	MS_peptide_37_N10	FLLNLHQK	Reverse Frame
Frameshift	7	FLLNLHQ	K	+22.0	Frame 3 -> Frame 1	MtrunA17_Chr8R0026740 len=3412 gn=MtrunA17Chr8R0026740 type=repeat_region	ATCGAAGATATTGAAAAAGTTCTTCAAAGGATACCAATTAATCACAGAATAATATCTGCTATTAAATCAGCTTATGCTTTGGGGTGTGATTTGAGGATTGTTAGCGATGCTAATACGATTTTCATTGACACAATTTTGAAGCATTTGGGAATTAGTGAATGCTTCTCTGAGATTAACACCAATCCTGGTTATGTTAATCAAGAAGGAAGATTAAAAGTTATGCCTTATCATGACTTCAACAAAGCTTCTCATGGTTGCACTCTTTGTCCCCCAAACATGTGCAAGGTATAATATAGAAGTTATTCTCTCTTTGTAGTATTTAGTTTCAAATATATGATTAAATATACTAAAGTTTTTCTTGAATCATTGTTTCAGGGTTTAATCATTGATAGAATCCAA…	MS_peptide_37_N10	FLLNLHQK	Forward Frame
Frameshift	2	FL	LNLHQK	-4	Frame 2 -> Frame 1	MtrunA17_Chr1R0059260 len=907 gn=MtrunA17Chr1R0059260 type=repeat_region	TAATTTATATATATATATATATATATATATATATATATATAGGACATTTCAAGTGAGAGTGGGTTTTAAAATGAGAGGGTGAGAGGATTAAATAAGAACCCTTAGATTAAATTTAACGGTTGTGATTAATTTACTCAATAAAAAAGCCACATGTTCTGTCTATAGTGTACGCACACACGTCATCTTCCTCCATGTATCATCCAGATCCACAATTTCACACCTTTCATCTTCCTTCAAGATACTTGCAAGGCTGCAACACTAAAATCCAACAGTAGCGCTAACAGTTTCCGACCCTTGGATACTCATCGTCGGAACTTGTGAAAGCCACCATCGTCGTCGCCGATGTAAGCATATCCAATCGCTTTGTTTTCGGTGGTCATCGCTTTTCTGCCTCTGAAT…	MS_peptide_37_N10	FLLNLHQK	Reverse Frame
Frameshift	2	FL	LNLHQK	-25	Frame 3 -> Frame 2	MtrunA17_Chr2R0179690 len=5286 type=repeat_region begin=30009030 end=30014315 chr=MtrunA17Chr2 gn=MtrunA17Chr2R0179690 strand=+	GGAGTTTGATGATCTAATTGATGCTATTATGAAAAGTACTTATCCAAACTTTTTGAATATGTACAACAATCCTGATTATCTACAGCAAAGACCTATACTTGCATCAACCATAGATGCGGTTGATACAATCAATGACTATGTTCTTTCAATTATTCCAGGTATGCACAATCCTCATTATTGATTGACTCTATGATATACATTCAAAATTACTACATATTCACTAAACTAATTCTGTTTTATTCATGAAGGAGAAGAGAAAGAATACTTCAGCTCTGATTCCATAGATAGGTCAAAGTTAACGATCAATGCCAGTCTTTTCAGTTATTCACTCCAGAATTCTTAAGTACATTAAGAACTTCAGGACTTCCAAACCATAAAATTAAACTGAAAGTTGGGACT…	MS_peptide_37_N10	FLLNLHQK	Reverse Frame
Frameshift	3	FLL	NLHQK	-29	Frame 2 -> Frame 3	MtrunA17_Chr1R0272290 len=4364 strand=+ gn=MtrunA17Chr1R0272290 chr=MtrunA17Chr1 end=51137408 type=repeat_region begin=51133045	CTGTTGTTTTTGGATTTCCAAACAGTTGTATTTGGATTTCCAAATTCTATTATCCACCGAAGTTGTTATTAGGTTGAGTCACGACCAGGTCGCTCTCTTTAAGACGTTTCGTGGCAATGTCCAAAATTGTGCAAGACAGATTATCAACCACGCCGCCTCCAGGATAAAACAAGCCTAGCTACAACTGTTCGATTAACTACTGCATTAGTCACATCCTATTGGATGTGTTTATGACTTTTTTTCTAGTAATTCCTTTCGTCAAAGGATTGAATAATTCTTTATCAGTACGTGCACGATATACTTTAACCGTTCCTTTTAGAGCTCTCTAATTATTCTGTGTTCGTGCCTTAATTATCGTTTCTCACCATTGTGGTAATGATTCTCAATTTTGTGATAGTT…	MS_peptide_37_N10	FLLNLHQK	Reverse Frame
Frameshift	2	FL	LNLHQK	-26	Frame 1 -> Frame 2	MtrunA17_Chr2R0179690 len=5286 type=repeat_region begin=30009030 end=30014315 chr=MtrunA17Chr2 gn=MtrunA17Chr2R0179690 strand=+	GGAGTTTGATGATCTAATTGATGCTATTATGAAAAGTACTTATCCAAACTTTTTGAATATGTACAACAATCCTGATTATCTACAGCAAAGACCTATACTTGCATCAACCATAGATGCGGTTGATACAATCAATGACTATGTTCTTTCAATTATTCCAGGTATGCACAATCCTCATTATTGATTGACTCTATGATATACATTCAAAATTACTACATATTCACTAAACTAATTCTGTTTTATTCATGAAGGAGAAGAGAAAGAATACTTCAGCTCTGATTCCATAGATAGGTCAAAGTTAACGATCAATGCCAGTCTTTTCAGTTATTCACTCCAGAATTCTTAAGTACATTAAGAACTTCAGGACTTCCAAACCATAAAATTAAACTGAAAGTTGGGACT…	MS_peptide_37_N10	FLLNLHQK	Reverse Frame
Frameshift	2	FL	LNLHQK	+22.0	Frame 1 -> Frame 2	MtrunA17_Chr2R0179690 len=5286 type=repeat_region begin=30009030 end=30014315 chr=MtrunA17Chr2 gn=MtrunA17Chr2R0179690 strand=+	GGAGTTTGATGATCTAATTGATGCTATTATGAAAAGTACTTATCCAAACTTTTTGAATATGTACAACAATCCTGATTATCTACAGCAAAGACCTATACTTGCATCAACCATAGATGCGGTTGATACAATCAATGACTATGTTCTTTCAATTATTCCAGGTATGCACAATCCTCATTATTGATTGACTCTATGATATACATTCAAAATTACTACATATTCACTAAACTAATTCTGTTTTATTCATGAAGGAGAAGAGAAAGAATACTTCAGCTCTGATTCCATAGATAGGTCAAAGTTAACGATCAATGCCAGTCTTTTCAGTTATTCACTCCAGAATTCTTAAGTACATTAAGAACTTCAGGACTTCCAAACCATAAAATTAAACTGAAAGTTGGGACT…	MS_peptide_37_N10	FLLNLHQK	Reverse Frame
Frameshift	4	FLLN	LHQK	+2.0	Frame 2 -> Frame 1	MtrunA17_Chr6R0143440 len=11324 begin=23611146 type=repeat_region end=23622469 chr=MtrunA17Chr6 gn=MtrunA17Chr6R0143440 strand=-	ATCAGTGGTGTTCGCAATAAAAGACTCTAGACTTAAGAATTTCTAAGATATATCAAATAAGTGCAGAAATTCAAAGTGCTTTTGAGAATCAAATTTGGTAGAGTTTGGGCGCTTTTAACTTGTGTTGATGTCTCTGCCAATCTTCAAGTCTTCACTCCTTTATATAGAGGTGAGTAGAGAGACGTTAAGATTTTTAGCACGTCTAAAGAGTCGTTGAGTTCCTTAGATCATCCACCAGTAAACTTTTGCCTGATTTGGGTGTAGTCCTATGAAGGATCAACTTCAAATTCATTCCTATCTTGAGGGAACAATTCTGCAGGCAGAGCTGTTATCTTGTCTTGTAGCGAGGACACACTCAGGGTCGTGGAGGTAGTGGTTGTACACTTGTACTTTGTCAAC…	MS_peptide_37_N10	FLLNLHQK	Reverse Frame
Frameshift	2	FL	LNLHQK	+22.0	Frame 3 -> Frame 1	MtrunA17_Chr6R0136360 len=9856 type=repeat_region begin=22671339 end=22681194 chr=MtrunA17Chr6 gn=MtrunA17Chr6R0136360 strand=-	TCTATTATATATATGAGAAAACAAATGCCTATCAAAAATGCACAACTGTCCCTGCTTCTACATTTTTAACTGCACTGTAAGTTCACTTTATTGAAGGATAACATGGTAATAAAATTTGAAATGGAAGAACCCTGAGTTTTTTTACCACACTGTGACATTTCTAACCTTTTCATTACACTATTGATTCACTTTTATTTAAGGTTACATATGTAACATAAGGTATCATTGTTTAACCCTGATTGATTTTTCCTAACTATGACATTTCTACCCCTTTAGCAATAACCAAGTGCAAAATAAGAAGGAGGTTGAATTTGTAAATAGTAAGGGATTGCATGGTTTCGCGGTATTGAACAGACAAAGCCTCCCATTGTCCAACGGATAAATTGAATACAATCTATT…	MS_peptide_37_N10	FLLNLHQK	Forward Frame
Frameshift	4	FLLN	LHQK	+2.0	Frame 1 -> Frame 3	MtrunA17_Chr3R0073560 len=1281 begin=12112044 type=repeat_region end=12113324 chr=MtrunA17Chr3 gn=MtrunA17Chr3R0073560 strand=-	GTGAAGGGGAAGAACTGAGAATCTGACTATTAATATGAGCATTTGGATCAGTTGAATTACCTGAGAGAAGAGGTTATGATCTCGCAGCTTCTGATGCATATTCTGAAGCAGCAGCTTCTGATGTTCTTTTTCCTTTTGTCAGATCCTCTTGAAGTAGACCAGTTGCTTCCTTAACTGTCTGTTTTTCAACTTCAGCAACCAGAGTCACAAACTCAGCAGCTTTCTCAGCATCTAGAGAACCAGATTCAGCAAATCCTGCAGCTTTGAGCTTTTCATCTCTTTGCTTTCTGTATAGTTCAACCAATTTCTTTTGCTTGGCTAATTCATCAGCAGCAACCTCCTTGGCCCTTTGTTCCATCTCAGGAGTAACTTCCACCATAGGTGATACAATAAATTGAG…	MS_peptide_37_N10	FLLNLHQK	Reverse Frame
Frameshift	2	FL	LNLHQK	-25	Frame 2 -> Frame 1	MtrunA17_Chr6R0136360 len=9856 type=repeat_region begin=22671339 end=22681194 chr=MtrunA17Chr6 gn=MtrunA17Chr6R0136360 strand=-	TCTATTATATATATGAGAAAACAAATGCCTATCAAAAATGCACAACTGTCCCTGCTTCTACATTTTTAACTGCACTGTAAGTTCACTTTATTGAAGGATAACATGGTAATAAAATTTGAAATGGAAGAACCCTGAGTTTTTTTACCACACTGTGACATTTCTAACCTTTTCATTACACTATTGATTCACTTTTATTTAAGGTTACATATGTAACATAAGGTATCATTGTTTAACCCTGATTGATTTTTCCTAACTATGACATTTCTACCCCTTTAGCAATAACCAAGTGCAAAATAAGAAGGAGGTTGAATTTGTAAATAGTAAGGGATTGCATGGTTTCGCGGTATTGAACAGACAAAGCCTCCCATTGTCCAACGGATAAATTGAATACAATCTATT…	MS_peptide_37_N10	FLLNLHQK	Forward Frame
Frameshift	7	FLLNLHQ	K	+23.0	Frame 1 -> Frame 3	MtrunA17_Chr4R0290860 len=201 begin=49903263 type=repeat_region chr=MtrunA17Chr4 end=49903463 gn=MtrunA17Chr4R0290860 strand=+	AAGGTATTACATTTACCTGGGAACCTAAATCCTTGGCGAAATCCGTAGGAAACATGTTTCCTGCTGAATTTACACCAAAATTCTGAGATAAATCCGCAAAAAAAGCAAAAAGTTCTAATATGACTGGGCTTGCTACAAAGAAAGTAGAAACTGAGTCTGAGCCAGTGTTTAGTCTAACTAGGGGTGGTTCCGCCCCTGTTT	MS_peptide_37_N10	FLLNLHQK	Reverse Frame
Frameshift	7	FLLNLHQ	K	+20.0	Frame 1 -> Frame 3	MtrunA17_Chr4R0290860 len=201 begin=49903263 type=repeat_region chr=MtrunA17Chr4 end=49903463 gn=MtrunA17Chr4R0290860 strand=+	AAGGTATTACATTTACCTGGGAACCTAAATCCTTGGCGAAATCCGTAGGAAACATGTTTCCTGCTGAATTTACACCAAAATTCTGAGATAAATCCGCAAAAAAAGCAAAAAGTTCTAATATGACTGGGCTTGCTACAAAGAAAGTAGAAACTGAGTCTGAGCCAGTGTTTAGTCTAACTAGGGGTGGTTCCGCCCCTGTTT	MS_peptide_37_N10	FLLNLHQK	Reverse Frame
Frameshift	7	FLLNLHQ	K	+11.0	Frame 1 -> Frame 3	MtrunA17_Chr4R0290860 len=201 begin=49903263 type=repeat_region chr=MtrunA17Chr4 end=49903463 gn=MtrunA17Chr4R0290860 strand=+	AAGGTATTACATTTACCTGGGAACCTAAATCCTTGGCGAAATCCGTAGGAAACATGTTTCCTGCTGAATTTACACCAAAATTCTGAGATAAATCCGCAAAAAAAGCAAAAAGTTCTAATATGACTGGGCTTGCTACAAAGAAAGTAGAAACTGAGTCTGAGCCAGTGTTTAGTCTAACTAGGGGTGGTTCCGCCCCTGTTT	MS_peptide_37_N10	FLLNLHQK	Reverse Frame
Frameshift	4	FLLN	LHQK	+2.0	Frame 3 -> Frame 2	MtrunA17_Chr4R0137690 len=14242 chr=MtrunA17Chr4 end=21202555 type=repeat_region begin=21188314 strand=+ gn=MtrunA17Chr4R0137690	CTTTTTCTCAGAAAAATCTTCTTCTGATATCACTTCAGAAGCTGTTTGAGAGTGCTTCTGATGTGATAATACTTCAGATGCAATTAAATTGCTTTTGATGTATTGTTCAGAATCTGATACGCAGCGGAGTAAAACAGAGTAGAGAGAAGAAAGAGAGACACAAACAATTATACTGGTTCCTTCCACAAACCAGAAGTAGTCCAGTCTCCCTTGCACTTCCAAGGAGATTTCCACTAAGAAATAATCACACAGATTACAAATGCTCAATACTACCTAGTATGAGACTTCACAAATGCTCAAGCACGCAGGCAAGAGACTTCCTTTGCTCAAGCACTAAAGCAAGAGACTTCCTATGCTCAAGCACTAAAGCAAGAGACTTCTAATCAAACAGAATTACAC…	MS_peptide_37_N10	FLLNLHQK	Reverse Frame
Frameshift	5	FLLNL	HQK	+23.0	Frame 1 -> Frame 3	MtrunA17_Chr6R0245910 len=6486 type=repeat_region begin=38836000 end=38842485 chr=MtrunA17Chr6 gn=MtrunA17Chr6R0245910 strand=-	CTAGACCATTGACCCGTGCTGACGCACGGGTCATGTCGATAGTAATAATGGACAAAGAAATATGAAATAATATAAGAATACAATAACATAGTTCATTTTATAGTGAAACGTCTACTCTGCGAATATAACATAATATAATATTAAAATAGCATAAAAGGTTCGTGACTTTGCAAATATTTTCAAAATAACCATATGTCAGAAAAATGATATTACACAACGAAATAGTACACACATTGTGGAAAACTTCTTTATAAACCACATTCGACAGAATAATTTTTTATCTATGTTTGTGACACTCTAACTTTTACTCCCAACTTGTGATTGAGAAATCCCAAAGTAATAGCCGTGTTGAGAAATTTAAGAGTATGAACATCACCCGCTTGAGAAATCGGGAGTATG…	MS_peptide_37_N10	FLLNLHQK	Reverse Frame
Frameshift	7	FLLNLHQ	K	-1	Frame 1 -> Frame 3	MtrunA17_Chr4R0290860 len=201 begin=49903263 type=repeat_region chr=MtrunA17Chr4 end=49903463 gn=MtrunA17Chr4R0290860 strand=+	AAGGTATTACATTTACCTGGGAACCTAAATCCTTGGCGAAATCCGTAGGAAACATGTTTCCTGCTGAATTTACACCAAAATTCTGAGATAAATCCGCAAAAAAAGCAAAAAGTTCTAATATGACTGGGCTTGCTACAAAGAAAGTAGAAACTGAGTCTGAGCCAGTGTTTAGTCTAACTAGGGGTGGTTCCGCCCCTGTTT	MS_peptide_37_N10	FLLNLHQK	Reverse Frame
Frameshift	3	KKI	LKPLWTTMSFK	-2	Frame 2 -> Frame 3	MtrunA17_Chr3R0179100 len=1373 end=26674600 chr=MtrunA17Chr3 type=repeat_region begin=26673228 strand=+ gn=MtrunA17Chr3R0179100	GGTTATTTATGACTAATTTTATGCATGGACTCCAATGATGTTTAACCTTGTTGCTTGAATTAAATTCTATGTTTTATTTGGGTTGCTCTTCATTTAATCTGAGTAAGATTCTTTTATTGGGAGGTTGAGTAGCTCAACTGGTTTGAAGTTTGAACTCACGGATAAGAAGTTGGAGACTCTCGGTTCAAACCTGGACGAAATAGTCAATACTTAATCTAACAACTAACTACTAGGATTTGTCATTTAAAAAAATGTCAAGATTCTTTATCAATTCATATCATTAAGCTTTTAATGTCTATTTGTTTACTGAGTTTTTTCATGTTCAAAATAATTGTATAGGTTTCCCACATCATAAGCAATCTTTCCGAGAATCTCAAACAACTTGAAATAACATGTGCT…	MS_peptide_53_Se	KKILKPLWTTMSFK	Reverse Frame
Frameshift	8	NGSSKAAF	EK	+2.0	Frame 1 -> Frame 3	MtrunA17_Chr3R0273050 len=535 strand=- gn=MtrunA17Chr3R0273050 end=45445987 chr=MtrunA17Chr3 type=repeat_region begin=45445453	TGTCAACGTACTTTCTAGACATCTGCGTGTTTAAAGACCGGTTTTGTGCAGTTAATAAAATTGGCAGGACAGTTGCTTTTGGACCGGACTATAGTGTCGAGTTATTGGCTGAATATGTGGATGGAGGGGACATGAAATTCCTGGTAGAGAGTGAGGGTGATCAGTTGTTGCTAGTAGACATATATGACTCTCATTGTTTTGGTTTCCCCGGTGAAGATGGTTTAAAGCTTGATGTGTTCAGACTTGATGAGAAGGAGAAGAAATGGGTCAAGTTGGCGAGTTTAGGGGATAGAGTTTTGTTCTTGGGGAATGGATGTTCGTTTTCTGCTTCTGCTTCGGATTTGTCTGTTGTCAAAGGAAATTGTGTCATCTTTAGTGATGATGCATTCTACGATTTTG…	MS_peptide_58_RoC	NGSSKAAFEK	Forward Frame
Frameshift	12	LSRKTVETFIDN	TMSFK	-2	Frame 2 -> Frame 3	MtrunA17_Chr3R0178350 len=780 gn=MtrunA17Chr3R0178350 strand=+ begin=26567308 type=repeat_region end=26568087 chr=MtrunA17Chr3	TTTTATTTTATTGTACCATTGTGATTAATAATCGGCGCTTGGAATTCATAATCTGCGCGCAGAAAATGACTAGTGCTTTTTCCTCTATATCTTCTTCTGATGTGGGGCCTCCGAAAAAATATGACGTTTTTCTTAGCTTTCGAGCGAGGATACCCGCAGAAACTTCACGAGCCATCTTTATGATGCTCTAAGCCGAAAGACAGTTGAAACCTTTATAGACAACAATGAGCTTCAAAAAGGAGATGAGATCTCGGCAGCACTCATCAAAGCCATTGAGGAGTCACATGCATCTATTGTCATCTTCTCAGAAAACTATGCTTCCTCAAAATGGTGCTTGAATGAGCTCAAAAAGATTCTTGAATGCAAGAAATATATGCAACAGATTGTGATACCAGTTTT…	MS_peptide_66_RoC	LSRKTVETFIDNTMSFK	Reverse Frame
Frameshift	2	QT	SKSVGLCLRR	-1	Frame 2 -> Frame 1	MtrunA17_Chr4R0160690 len=120 begin=24366501 type=repeat_region end=24366620 chr=MtrunA17Chr4 gn=MtrunA17Chr4R0160690 strand=+	AGAAGTCGATATGTCCGAGTGGTTAAGGAGACAGACTCGAAATCTGTTGGGCTTTGCCTGCGCAGGTTCGAATCCTGCTGTCGACGATTTTTTTTATTATTTTATTATTTTACTATTTCA	MS_peptide_72_F	QTSKSVGLCLRR	Reverse Frame
Frameshift	2	QT	SKSVGLCLRR	-1	Frame 2 -> Frame 1	MtrunA17_Chr3R0196300 len=113 gn=MtrunA17Chr3R0196300 strand=+ begin=29893776 type=repeat_region chr=MtrunA17Chr3 end=29893888	CGTCGATATGTCCGAGTGGTTAAGGAGACAGACTCGAAATCTGTTGGGCTTTGCCTGCGCAGGTTCGAATCCTGCTGTCGACGATTTTTTTTACCTTTTTTCATTTATTATCA	MS_peptide_72_F	QTSKSVGLCLRR	Reverse Frame
Frameshift	13	MKYSEISHFSHPK	TQTK	-1	Frame 2 -> Frame 1	MtrunA17_Chr2R0139990 len=208 gn=MtrunA17Chr2R0139990 strand=+ type=repeat_region begin=25287402 chr=MtrunA17Chr2 end=25287609	AAACAGAACAATGAAATACAGTGAGATATCACATTTCAGCCACCCAAAACACAAACTAAGATTCGAGCACAACGAATTTCCATTCAAATGCGATGGCTGCAAAGAAATAGGCATCGATTCACGTTAAAAATGCAGCATCTGCGACTACGACCTTCATACACACTGCGCAATACCTTCCACCACACTCTTCGATCCATTTTACACAAAA	MS_peptide_73_PD	MKYSEISHFSHPKTQTK	Forward Frame
Frameshift	12	MKYSEISHFSHP	KTQTK	-1	Frame 2 -> Frame 1	MtrunA17_Chr2R0139990 len=208 gn=MtrunA17Chr2R0139990 strand=+ type=repeat_region begin=25287402 chr=MtrunA17Chr2 end=25287609	AAACAGAACAATGAAATACAGTGAGATATCACATTTCAGCCACCCAAAACACAAACTAAGATTCGAGCACAACGAATTTCCATTCAAATGCGATGGCTGCAAAGAAATAGGCATCGATTCACGTTAAAAATGCAGCATCTGCGACTACGACCTTCATACACACTGCGCAATACCTTCCACCACACTCTTCGATCCATTTTACACAAAA	MS_peptide_73_PD	MKYSEISHFSHPKTQTK	Forward Frame
Frameshift	11	MKYSEISHFSH	PKTQTK	-1	Frame 2 -> Frame 1	MtrunA17_Chr2R0139990 len=208 gn=MtrunA17Chr2R0139990 strand=+ type=repeat_region begin=25287402 chr=MtrunA17Chr2 end=25287609	AAACAGAACAATGAAATACAGTGAGATATCACATTTCAGCCACCCAAAACACAAACTAAGATTCGAGCACAACGAATTTCCATTCAAATGCGATGGCTGCAAAGAAATAGGCATCGATTCACGTTAAAAATGCAGCATCTGCGACTACGACCTTCATACACACTGCGCAATACCTTCCACCACACTCTTCGATCCATTTTACACAAAA	MS_peptide_73_PD	MKYSEISHFSHPKTQTK	Forward Frame
Frameshift	11	MKYSEISHFSH	PKTQTK	-1	Frame 3 -> Frame 2	MtrunA17_Chr4R0214230 len=14560 end=33960653 chr=MtrunA17Chr4 begin=33946094 type=repeat_region strand=- gn=MtrunA17Chr4R0214230	TGCAATATCACACAAACAAAAAGAGAAGAAACAGAACAATGAAATACAGTGAGATATCCCATTTCAGCCACCCAAAACACAAACTAAGATTCGAGCACAACGAATTTCCATTCAAATGCGACGGCTGCAAAGAAATAGGCATAGGTTCACGTTACAAATGCAGCATCTGCGACTACGACCTTCACACACACTGCGCAATACCTTCCACCACACTCTTCCATCCATTTTACACAAAATGCACCTTTCAGTTCATGCAAATTCCACCAGGAAACACGCTGCGTTATTGCAACGCATGCGAAAAGGACGTGAACGGGTTTGTTTACCACTGCAAATCCTGTGGGTTCGACCTCCACCCATGTTGCGCGAAGCTGCCGATGGTTCTTAACGATGGGGAAATGA…	MS_peptide_73_PD	MKYSEISHFSHPKTQTK	Reverse Frame
Frameshift	13	MKYSEISHFSHPK	TQTK	-1	Frame 3 -> Frame 2	MtrunA17_Chr4R0214230 len=14560 end=33960653 chr=MtrunA17Chr4 begin=33946094 type=repeat_region strand=- gn=MtrunA17Chr4R0214230	TGCAATATCACACAAACAAAAAGAGAAGAAACAGAACAATGAAATACAGTGAGATATCCCATTTCAGCCACCCAAAACACAAACTAAGATTCGAGCACAACGAATTTCCATTCAAATGCGACGGCTGCAAAGAAATAGGCATAGGTTCACGTTACAAATGCAGCATCTGCGACTACGACCTTCACACACACTGCGCAATACCTTCCACCACACTCTTCCATCCATTTTACACAAAATGCACCTTTCAGTTCATGCAAATTCCACCAGGAAACACGCTGCGTTATTGCAACGCATGCGAAAAGGACGTGAACGGGTTTGTTTACCACTGCAAATCCTGTGGGTTCGACCTCCACCCATGTTGCGCGAAGCTGCCGATGGTTCTTAACGATGGGGAAATGA…	MS_peptide_73_PD	MKYSEISHFSHPKTQTK	Reverse Frame
Frameshift	12	MKYSEISHFSHP	KTQTK	-1	Frame 3 -> Frame 2	MtrunA17_Chr4R0214230 len=14560 end=33960653 chr=MtrunA17Chr4 begin=33946094 type=repeat_region strand=- gn=MtrunA17Chr4R0214230	TGCAATATCACACAAACAAAAAGAGAAGAAACAGAACAATGAAATACAGTGAGATATCCCATTTCAGCCACCCAAAACACAAACTAAGATTCGAGCACAACGAATTTCCATTCAAATGCGACGGCTGCAAAGAAATAGGCATAGGTTCACGTTACAAATGCAGCATCTGCGACTACGACCTTCACACACACTGCGCAATACCTTCCACCACACTCTTCCATCCATTTTACACAAAATGCACCTTTCAGTTCATGCAAATTCCACCAGGAAACACGCTGCGTTATTGCAACGCATGCGAAAAGGACGTGAACGGGTTTGTTTACCACTGCAAATCCTGTGGGTTCGACCTCCACCCATGTTGCGCGAAGCTGCCGATGGTTCTTAACGATGGGGAAATGA…	MS_peptide_73_PD	MKYSEISHFSHPKTQTK	Reverse Frame
Frameshift	1	P	IIFHHGK	-14	Frame 2 -> Frame 3	MtrunA17_Chr2R0052720 len=129 end=10810792 chr=MtrunA17Chr2 type=repeat_region begin=10810664 strand=- gn=MtrunA17Chr2R0052720	CATGGGAAGGTTTAATCATTTTTCACCATGGGAAAAGTTATTCTTGATCATTGATATATTAATAAAAATATTGAGTGGTTGAGATGGGTTACTTGCAACCTATTGTTAACTTTTTGGTTTTAAAAATTG	MS_peptide_80_N14R	PIIFHHGK	Reverse Frame
Frameshift	1	P	IIFHHGK	-11	Frame 1 -> Frame 2	MtrunA17_Chr7R0255370 len=215 strand=- gn=MtrunA17Chr7R0255370 end=40570337 chr=MtrunA17Chr7 type=repeat_region begin=40570123	AAATTTTAGATGACATTTCACATGGGAAAGACCAATCATTTTCCACCATGGAAAAGTTGGATTCAATGATTAAATTAAGTGAAGAACATATTCTTAACATGCTCTTTCAACACTAGATTTTTCTTCGCACTATCTTCCAACAATTTTAAAAATTTTGAAAATTAATTTCTAGAAATTAAAAAAATCGAAAAAAATTCAGATATTTTTTTTTAAAA	MS_peptide_80_N14R	PIIFHHGK	Reverse Frame
Frameshift	1	P	IIFHHGK	-11	Frame 1 -> Frame 2	MtrunA17_Chr3R0287560 len=701 chr=MtrunA17Chr3 end=48314071 begin=48313371 type=repeat_region strand=- gn=MtrunA17Chr3R0287560	CTGGTGGCATTTCACATAGGAAAGGTTAATCATTTTCCACCATGGGAAAGTTGGATTCAATGATTAGATTAAGTAAAGAACATATTCTTAACATGCTCTCTCAACACTAGATTTTTCTTCACACTATCTTCCAACAATTTAAAAATTCTGAAAACTAATTTTCAGAAATTAAAAAAATCGAAAAAAATTCAGATAATTTTTTAAAAAAAATTATGTAATTCATTTATTGAATGTTGAAAAAAAAAACTGTTCAGAATTTATTTCAAAAACCTTATTTTCCATAATTTTATTTTCTTAGAAAAATAAAAAACTTTAATTTCAATTTTTTTTTTTTAGGATTTTTATTTTACTTTTCAGAATATCTTATTTTATTATGAAATTAAAAAATATATTCTTTTT…	MS_peptide_80_N14R	PIIFHHGK	Reverse Frame
Frameshift	1	P	IIFHHGK	-14	Frame 3 -> Frame 1	MtrunA17_Chr7R0211050 len=10918 end=31608500 chr=MtrunA17Chr7 type=repeat_region begin=31597583 strand=- gn=MtrunA17Chr7R0211050	TCCTATAACAACTGTATATAAAAAGTAAAATCAAGAATGCAAAAAGATAAGTCAAACATGCAACAATACTTCCTATAGATAACACTTTCCTCATAAACGTTAAGGAACCTAACTTTAAGGAAAACATAAGAACAACATGTTGATGATTTAGCAAGATTTGGAAGCCCTTAGATAGTGTTTTCGACTTAACAAGCGCACGCACACCATCTGAACCCAACACTAATGTTATGGATAACAATGCCGATAGAAAATAAACTTGCCCAAATTGATACTGTAATAGAAATTACATGAAATTTCCCAAATTAACACAACATTTCGAGATGAAATCAATTGTAAACGAATAGCGAGCTATGAGTAGTTTTGACTTTCAAGACTTGATATGAGAAGGCACAAGCTAGT…	MS_peptide_80_N14R	PIIFHHGK	Forward Frame
Frameshift	1	P	IIFHHGK	-11	Frame 1 -> Frame 2	MtrunA17_Chr7R0030930 len=240 begin=5140391 type=repeat_region end=5140630 chr=MtrunA17Chr7 gn=MtrunA17Chr7R0030930 strand=+	TTTCACATGGGAAAGGTTAATCATTTTCCACCATGGGAAAGTTGGATTCAATTATTAGATTAAGTGAAGAACATATTCTTAACATGCTCTCTCAACACTAGATTTTTCTTCACACTATCTTCCAATAATTTAAAAATTCTGAAATTTAATTTTAAGAAATTAAAAAAATCGAAAAAAATTCAGATAATTTTTTTTTAATTCTGTAATTCATTTATTGAATGTTAGAATTTTTTTTCAAAA	MS_peptide_80_N14R	PIIFHHGK	Reverse Frame
Frameshift	1	P	IIFHHGK	-14	Frame 1 -> Frame 2	MtrunA17_Chr7R0030930 len=240 begin=5140391 type=repeat_region end=5140630 chr=MtrunA17Chr7 gn=MtrunA17Chr7R0030930 strand=+	TTTCACATGGGAAAGGTTAATCATTTTCCACCATGGGAAAGTTGGATTCAATTATTAGATTAAGTGAAGAACATATTCTTAACATGCTCTCTCAACACTAGATTTTTCTTCACACTATCTTCCAATAATTTAAAAATTCTGAAATTTAATTTTAAGAAATTAAAAAAATCGAAAAAAATTCAGATAATTTTTTTTTAATTCTGTAATTCATTTATTGAATGTTAGAATTTTTTTTCAAAA	MS_peptide_80_N14R	PIIFHHGK	Reverse Frame
Without frameshift	No Frameshift	PIIFHHGK		0	The sequence is present in frame3 without any frameshift	MtrunA17_Chr2R0265000 len=223 strand=+ gn=MtrunA17Chr2R0265000 end=46272845 chr=MtrunA17Chr2 begin=46272623 type=repeat_region	AAAGGTGACATTTCACATGGGAAAGACCAATCATTTTCCACCATGGGAAAGTTGGATTCAATGATTGGATTAAGTGAAGAACATATTCTTAACATGCTCTTTCAACACTATCTTCCAACAATTTTAAAAATTCTAAAAATTAATTTCCAAAAATTAAAAAAATCGAAAAAAATTCAAATAATTTTTTTTTTAAATTTTGTAATTCAATTATTGAATGTTAGAA	MS_peptide_80_N14R	PIIFHHGK	Forward Frame
Frameshift	7	PIIFHHG	K	+29.0	Frame 3 -> Frame 2	MtrunA17_Chr2R0265000 len=223 strand=+ gn=MtrunA17Chr2R0265000 end=46272845 chr=MtrunA17Chr2 begin=46272623 type=repeat_region	AAAGGTGACATTTCACATGGGAAAGACCAATCATTTTCCACCATGGGAAAGTTGGATTCAATGATTGGATTAAGTGAAGAACATATTCTTAACATGCTCTTTCAACACTATCTTCCAACAATTTTAAAAATTCTAAAAATTAATTTCCAAAAATTAAAAAAATCGAAAAAAATTCAAATAATTTTTTTTTTAAATTTTGTAATTCAATTATTGAATGTTAGAA	MS_peptide_80_N14R	PIIFHHGK	Forward Frame
Frameshift	7	PIIFHHG	K	-25	Frame 3 -> Frame 2	MtrunA17_Chr2R0265000 len=223 strand=+ gn=MtrunA17Chr2R0265000 end=46272845 chr=MtrunA17Chr2 begin=46272623 type=repeat_region	AAAGGTGACATTTCACATGGGAAAGACCAATCATTTTCCACCATGGGAAAGTTGGATTCAATGATTGGATTAAGTGAAGAACATATTCTTAACATGCTCTTTCAACACTATCTTCCAACAATTTTAAAAATTCTAAAAATTAATTTCCAAAAATTAAAAAAATCGAAAAAAATTCAAATAATTTTTTTTTTAAATTTTGTAATTCAATTATTGAATGTTAGAA	MS_peptide_80_N14R	PIIFHHGK	Forward Frame
Frameshift	7	PIIFHHG	K	+1.0	Frame 3 -> Frame 1	MtrunA17_Chr2R0265000 len=223 strand=+ gn=MtrunA17Chr2R0265000 end=46272845 chr=MtrunA17Chr2 begin=46272623 type=repeat_region	AAAGGTGACATTTCACATGGGAAAGACCAATCATTTTCCACCATGGGAAAGTTGGATTCAATGATTGGATTAAGTGAAGAACATATTCTTAACATGCTCTTTCAACACTATCTTCCAACAATTTTAAAAATTCTAAAAATTAATTTCCAAAAATTAAAAAAATCGAAAAAAATTCAAATAATTTTTTTTTTAAATTTTGTAATTCAATTATTGAATGTTAGAA	MS_peptide_80_N14R	PIIFHHGK	Forward Frame
Frameshift	7	PIIFHHG	K	-26	Frame 3 -> Frame 1	MtrunA17_Chr2R0265000 len=223 strand=+ gn=MtrunA17Chr2R0265000 end=46272845 chr=MtrunA17Chr2 begin=46272623 type=repeat_region	AAAGGTGACATTTCACATGGGAAAGACCAATCATTTTCCACCATGGGAAAGTTGGATTCAATGATTGGATTAAGTGAAGAACATATTCTTAACATGCTCTTTCAACACTATCTTCCAACAATTTTAAAAATTCTAAAAATTAATTTCCAAAAATTAAAAAAATCGAAAAAAATTCAAATAATTTTTTTTTTAAATTTTGTAATTCAATTATTGAATGTTAGAA	MS_peptide_80_N14R	PIIFHHGK	Forward Frame
Frameshift	6	PIIFHH	GK	-25	Frame 3 -> Frame 2	MtrunA17_Chr2R0265000 len=223 strand=+ gn=MtrunA17Chr2R0265000 end=46272845 chr=MtrunA17Chr2 begin=46272623 type=repeat_region	AAAGGTGACATTTCACATGGGAAAGACCAATCATTTTCCACCATGGGAAAGTTGGATTCAATGATTGGATTAAGTGAAGAACATATTCTTAACATGCTCTTTCAACACTATCTTCCAACAATTTTAAAAATTCTAAAAATTAATTTCCAAAAATTAAAAAAATCGAAAAAAATTCAAATAATTTTTTTTTTAAATTTTGTAATTCAATTATTGAATGTTAGAA	MS_peptide_80_N14R	PIIFHHGK	Forward Frame
Frameshift	6	PIIFHH	GK	+1.0	Frame 3 -> Frame 1	MtrunA17_Chr2R0265000 len=223 strand=+ gn=MtrunA17Chr2R0265000 end=46272845 chr=MtrunA17Chr2 begin=46272623 type=repeat_region	AAAGGTGACATTTCACATGGGAAAGACCAATCATTTTCCACCATGGGAAAGTTGGATTCAATGATTGGATTAAGTGAAGAACATATTCTTAACATGCTCTTTCAACACTATCTTCCAACAATTTTAAAAATTCTAAAAATTAATTTCCAAAAATTAAAAAAATCGAAAAAAATTCAAATAATTTTTTTTTTAAATTTTGTAATTCAATTATTGAATGTTAGAA	MS_peptide_80_N14R	PIIFHHGK	Forward Frame
Frameshift	6	PIIFHH	GK	-26	Frame 3 -> Frame 1	MtrunA17_Chr2R0265000 len=223 strand=+ gn=MtrunA17Chr2R0265000 end=46272845 chr=MtrunA17Chr2 begin=46272623 type=repeat_region	AAAGGTGACATTTCACATGGGAAAGACCAATCATTTTCCACCATGGGAAAGTTGGATTCAATGATTGGATTAAGTGAAGAACATATTCTTAACATGCTCTTTCAACACTATCTTCCAACAATTTTAAAAATTCTAAAAATTAATTTCCAAAAATTAAAAAAATCGAAAAAAATTCAAATAATTTTTTTTTTAAATTTTGTAATTCAATTATTGAATGTTAGAA	MS_peptide_80_N14R	PIIFHHGK	Forward Frame
Frameshift	5	PIIFH	HGK	-26	Frame 3 -> Frame 1	MtrunA17_Chr2R0265000 len=223 strand=+ gn=MtrunA17Chr2R0265000 end=46272845 chr=MtrunA17Chr2 begin=46272623 type=repeat_region	AAAGGTGACATTTCACATGGGAAAGACCAATCATTTTCCACCATGGGAAAGTTGGATTCAATGATTGGATTAAGTGAAGAACATATTCTTAACATGCTCTTTCAACACTATCTTCCAACAATTTTAAAAATTCTAAAAATTAATTTCCAAAAATTAAAAAAATCGAAAAAAATTCAAATAATTTTTTTTTTAAATTTTGTAATTCAATTATTGAATGTTAGAA	MS_peptide_80_N14R	PIIFHHGK	Forward Frame
Frameshift	1	P	IIFHHGK	-14	Frame 2 -> Frame 3	MtrunA17_Chr2R0265000 len=223 strand=+ gn=MtrunA17Chr2R0265000 end=46272845 chr=MtrunA17Chr2 begin=46272623 type=repeat_region	AAAGGTGACATTTCACATGGGAAAGACCAATCATTTTCCACCATGGGAAAGTTGGATTCAATGATTGGATTAAGTGAAGAACATATTCTTAACATGCTCTTTCAACACTATCTTCCAACAATTTTAAAAATTCTAAAAATTAATTTCCAAAAATTAAAAAAATCGAAAAAAATTCAAATAATTTTTTTTTTAAATTTTGTAATTCAATTATTGAATGTTAGAA	MS_peptide_80_N14R	PIIFHHGK	Forward Frame
Frameshift	1	P	IIFHHGK	-11	Frame 2 -> Frame 3	MtrunA17_Chr2R0265000 len=223 strand=+ gn=MtrunA17Chr2R0265000 end=46272845 chr=MtrunA17Chr2 begin=46272623 type=repeat_region	AAAGGTGACATTTCACATGGGAAAGACCAATCATTTTCCACCATGGGAAAGTTGGATTCAATGATTGGATTAAGTGAAGAACATATTCTTAACATGCTCTTTCAACACTATCTTCCAACAATTTTAAAAATTCTAAAAATTAATTTCCAAAAATTAAAAAAATCGAAAAAAATTCAAATAATTTTTTTTTTAAATTTTGTAATTCAATTATTGAATGTTAGAA	MS_peptide_80_N14R	PIIFHHGK	Forward Frame
Frameshift	5	PIIFH	HGK	-26	Frame 2 -> Frame 3	MtrunA17_Chr1R0276840 len=236 begin=52057875 type=repeat_region end=52058110 chr=MtrunA17Chr1 gn=MtrunA17Chr1R0276840 strand=+	ATTCATGTGTCATTTCACATGGGAAAAACCAATCATTTTCCACTATAGGAAAGTTGGATTCAATGATTGGATTAAGTGAAGAACATATTCTTAACATGCTCTTTCAACACTAGATTTTTCTTCACACTATCTTCCAACAATTTTAAAAATTTTGAAAATTAATTTCCAGAAATTAAAAAAATCGAAAAAAATTCAGATAATTTTTTTTTTAAATTCTGTAATTCATTTTTTGAATG	MS_peptide_80_N14R	PIIFHHGK	Forward Frame
Frameshift	1	P	IIFHHGK	-14	Frame 2 -> Frame 3	MtrunA17_Chr8R0099520 len=709 gn=MtrunA17Chr8R0099520 strand=- type=repeat_region begin=18446978 end=18447686 chr=MtrunA17Chr8	GGTGTGTGTTCACATGGGAAAGGTTAATCATTTTCCACCATGGGAAAGTTGGATTCAATGATTAGATTAAGTGAAGAATATATTATTAACATGTTATTTGAACACTAGATTTTTCTTCACACTATCTTCCAACAATTTAAAAATTCTGAAAATTAATTTTTAGAAAAACAAAATATAAAATTCCGATAATTTTTTTTAAAATTCTGTAATTCATTTATTGAATGTTAGAATTTTTTTTTTTGAAAAACAAAATTTGAAAACTAATATAAGTTTTTATTTTACTAAAAAGAATATATTTTTTAATTTCATAATAAAATAAGATATTCTGAAAAATAAAATAAAAATCCTAAAAAAAATATTTTGAAATTAAAGTTTTTTATTTTTCTAAGAAAATAAAAT…	MS_peptide_80_N14R	PIIFHHGK	Forward Frame
Frameshift	1	P	IIFHHGK	-11	Frame 2 -> Frame 3	MtrunA17_Chr8R0099520 len=709 gn=MtrunA17Chr8R0099520 strand=- type=repeat_region begin=18446978 end=18447686 chr=MtrunA17Chr8	GGTGTGTGTTCACATGGGAAAGGTTAATCATTTTCCACCATGGGAAAGTTGGATTCAATGATTAGATTAAGTGAAGAATATATTATTAACATGTTATTTGAACACTAGATTTTTCTTCACACTATCTTCCAACAATTTAAAAATTCTGAAAATTAATTTTTAGAAAAACAAAATATAAAATTCCGATAATTTTTTTTAAAATTCTGTAATTCATTTATTGAATGTTAGAATTTTTTTTTTTGAAAAACAAAATTTGAAAACTAATATAAGTTTTTATTTTACTAAAAAGAATATATTTTTTAATTTCATAATAAAATAAGATATTCTGAAAAATAAAATAAAAATCCTAAAAAAAATATTTTGAAATTAAAGTTTTTTATTTTTCTAAGAAAATAAAAT…	MS_peptide_80_N14R	PIIFHHGK	Forward Frame
Frameshift	1	P	IIFHHGK	-11	Frame 3 -> Frame 1	MtrunA17_Chr5R0166320 len=471 strand=- gn=MtrunA17Chr5R0166320 end=29420132 chr=MtrunA17Chr5 type=repeat_region begin=29419662	TTCACATGGAAAAGGTTAATCATTTTCCACCATGGGAAAGTTGGATTCAATGATTAGATTAAGTGAAAAATATATTCTTAACATGCTCTCTCAACACTAGATTTTTCTTCACACTATCTTCCAACAATTTAAAAATTCTGAAAATTCATTTTCAGAAATTAAAAAAATCAAAAAAATATAAAAAAAAATTTAGATAATTTTTTTTTTAAATTCTGTAATTCATTTATTGAATGTTAGATTTTTTTTTTGAAAAAAAAAATTATTTCAATAAAAATAAAATTTTGGAAACTAAGATAAGTTTTTATTTTTCTAAAAAAAATATATTTTTTAATTTCATAATTAAATAAGATATTCTGAAAAATAAAATAAAAATCTTAAAAAAAATATTTTGAAATTAAA…	MS_peptide_80_N14R	PIIFHHGK	Forward Frame
Frameshift	1	P	IIFHHGK	-14	Frame 1 -> Frame 2	MtrunA17_Chr3R0287560 len=701 chr=MtrunA17Chr3 end=48314071 begin=48313371 type=repeat_region strand=- gn=MtrunA17Chr3R0287560	CTGGTGGCATTTCACATAGGAAAGGTTAATCATTTTCCACCATGGGAAAGTTGGATTCAATGATTAGATTAAGTAAAGAACATATTCTTAACATGCTCTCTCAACACTAGATTTTTCTTCACACTATCTTCCAACAATTTAAAAATTCTGAAAACTAATTTTCAGAAATTAAAAAAATCGAAAAAAATTCAGATAATTTTTTAAAAAAAATTATGTAATTCATTTATTGAATGTTGAAAAAAAAAACTGTTCAGAATTTATTTCAAAAACCTTATTTTCCATAATTTTATTTTCTTAGAAAAATAAAAAACTTTAATTTCAATTTTTTTTTTTTAGGATTTTTATTTTACTTTTCAGAATATCTTATTTTATTATGAAATTAAAAAATATATTCTTTTT…	MS_peptide_80_N14R	PIIFHHGK	Reverse Frame
Frameshift	1	P	IIFHHGK	-14	Frame 2 -> Frame 3	MtrunA17_Chr7R0306830 len=511 end=50627546 chr=MtrunA17Chr7 begin=50627036 type=repeat_region strand=+ gn=MtrunA17Chr7R0306830	GATGAGAAAGGTGAATCATTTTCCACCATGGGAAAGGTGTTGTTTTGACCATAGATATATTAATAAATATATTCAATGGTTGAGATGGATTACCTATAACCTTTTGCTAACTTTTTGGTTTTAAACATTCTACAAAAATTGGGACCCCACATTATATAGGTTAATGTTATTTTTTTTAATGGGCCTATGTGACTAAACTAAAAATTATCAAGCCCATGCCAAAACATTTTATTGGAACCTCTCCAAACTCGCAAGCAAAGTCTAAGGTTGTGTTTGGTAATGTCTATAAACTAGCTTATAGCTTATTAAAATAGCTTATAAACTTGTTTCTTCAAAATAAAACACAACCTTATTTTAAGTAGTTTATAGCTTCTTACATTTTCAATGGTTGAGATGTTA…	MS_peptide_80_N14R	PIIFHHGK	Reverse Frame
Frameshift	1	P	IIFHHGK	-14	Frame 2 -> Frame 3	MtrunA17_Chr7R0306760 len=511 type=repeat_region begin=50616193 end=50616703 chr=MtrunA17Chr7 gn=MtrunA17Chr7R0306760 strand=+	GATGAGAAAGGTGAATCATTTTCCACCATGGGAAAGGTGTTGTTTTGACCATAGATATATTAATAAATATATTCAATGGTTGAGATGGATTACCTATAACCTTTTGCTAACTTTTTGGTTTTAAACATTCTACAAAAATTGGGACCCCACATTATATAGGTTAATGTTATTTTTTTTAATGGGCCTATGTGACTAAACTAAAAATTATCAAGCCCATGCCAAAACATTTTATTGGAACCTCTCCAAACTCGCAAGCAAAGTCTAAGGTTGTGTTTGGTAATGTCTATAAACTAGCTTATAGCTTATTAAAATAGCTTATAAACTTGTTTCTTCAAAATAAAACACAACCTTATTTTAAGTAGTTTATAACTTCTTACATTTTCAATGGTTGAGATGTTA…	MS_peptide_80_N14R	PIIFHHGK	Reverse Frame
Without frameshift	No Frameshift	PIIFHHGK		0	The sequence is present in frame2 without any frameshift	MtrunA17_Chr7R0255370 len=215 strand=- gn=MtrunA17Chr7R0255370 end=40570337 chr=MtrunA17Chr7 type=repeat_region begin=40570123	AAATTTTAGATGACATTTCACATGGGAAAGACCAATCATTTTCCACCATGGAAAAGTTGGATTCAATGATTAAATTAAGTGAAGAACATATTCTTAACATGCTCTTTCAACACTAGATTTTTCTTCGCACTATCTTCCAACAATTTTAAAAATTTTGAAAATTAATTTCTAGAAATTAAAAAAATCGAAAAAAATTCAGATATTTTTTTTTAAAA	MS_peptide_80_N14R	PIIFHHGK	Reverse Frame
Frameshift	7	PIIFHHG	K	+29.0	Frame 2 -> Frame 1	MtrunA17_Chr7R0255370 len=215 strand=- gn=MtrunA17Chr7R0255370 end=40570337 chr=MtrunA17Chr7 type=repeat_region begin=40570123	AAATTTTAGATGACATTTCACATGGGAAAGACCAATCATTTTCCACCATGGAAAAGTTGGATTCAATGATTAAATTAAGTGAAGAACATATTCTTAACATGCTCTTTCAACACTAGATTTTTCTTCGCACTATCTTCCAACAATTTTAAAAATTTTGAAAATTAATTTCTAGAAATTAAAAAAATCGAAAAAAATTCAGATATTTTTTTTTAAAA	MS_peptide_80_N14R	PIIFHHGK	Reverse Frame
Frameshift	7	PIIFHHG	K	-1	Frame 2 -> Frame 1	MtrunA17_Chr7R0255370 len=215 strand=- gn=MtrunA17Chr7R0255370 end=40570337 chr=MtrunA17Chr7 type=repeat_region begin=40570123	AAATTTTAGATGACATTTCACATGGGAAAGACCAATCATTTTCCACCATGGAAAAGTTGGATTCAATGATTAAATTAAGTGAAGAACATATTCTTAACATGCTCTTTCAACACTAGATTTTTCTTCGCACTATCTTCCAACAATTTTAAAAATTTTGAAAATTAATTTCTAGAAATTAAAAAAATCGAAAAAAATTCAGATATTTTTTTTTAAAA	MS_peptide_80_N14R	PIIFHHGK	Reverse Frame
Frameshift	7	PIIFHHG	K	-25	Frame 2 -> Frame 1	MtrunA17_Chr7R0255370 len=215 strand=- gn=MtrunA17Chr7R0255370 end=40570337 chr=MtrunA17Chr7 type=repeat_region begin=40570123	AAATTTTAGATGACATTTCACATGGGAAAGACCAATCATTTTCCACCATGGAAAAGTTGGATTCAATGATTAAATTAAGTGAAGAACATATTCTTAACATGCTCTTTCAACACTAGATTTTTCTTCGCACTATCTTCCAACAATTTTAAAAATTTTGAAAATTAATTTCTAGAAATTAAAAAAATCGAAAAAAATTCAGATATTTTTTTTTAAAA	MS_peptide_80_N14R	PIIFHHGK	Reverse Frame
Frameshift	7	PIIFHHG	K	+19.0	Frame 2 -> Frame 3	MtrunA17_Chr7R0255370 len=215 strand=- gn=MtrunA17Chr7R0255370 end=40570337 chr=MtrunA17Chr7 type=repeat_region begin=40570123	AAATTTTAGATGACATTTCACATGGGAAAGACCAATCATTTTCCACCATGGAAAAGTTGGATTCAATGATTAAATTAAGTGAAGAACATATTCTTAACATGCTCTTTCAACACTAGATTTTTCTTCGCACTATCTTCCAACAATTTTAAAAATTTTGAAAATTAATTTCTAGAAATTAAAAAAATCGAAAAAAATTCAGATATTTTTTTTTAAAA	MS_peptide_80_N14R	PIIFHHGK	Reverse Frame
Frameshift	7	PIIFHHG	K	+1.0	Frame 2 -> Frame 3	MtrunA17_Chr7R0255370 len=215 strand=- gn=MtrunA17Chr7R0255370 end=40570337 chr=MtrunA17Chr7 type=repeat_region begin=40570123	AAATTTTAGATGACATTTCACATGGGAAAGACCAATCATTTTCCACCATGGAAAAGTTGGATTCAATGATTAAATTAAGTGAAGAACATATTCTTAACATGCTCTTTCAACACTAGATTTTTCTTCGCACTATCTTCCAACAATTTTAAAAATTTTGAAAATTAATTTCTAGAAATTAAAAAAATCGAAAAAAATTCAGATATTTTTTTTTAAAA	MS_peptide_80_N14R	PIIFHHGK	Reverse Frame
Frameshift	1	P	IIFHHGK	-11	Frame 2 -> Frame 3	MtrunA17_Chr7R0306830 len=511 end=50627546 chr=MtrunA17Chr7 begin=50627036 type=repeat_region strand=+ gn=MtrunA17Chr7R0306830	GATGAGAAAGGTGAATCATTTTCCACCATGGGAAAGGTGTTGTTTTGACCATAGATATATTAATAAATATATTCAATGGTTGAGATGGATTACCTATAACCTTTTGCTAACTTTTTGGTTTTAAACATTCTACAAAAATTGGGACCCCACATTATATAGGTTAATGTTATTTTTTTTAATGGGCCTATGTGACTAAACTAAAAATTATCAAGCCCATGCCAAAACATTTTATTGGAACCTCTCCAAACTCGCAAGCAAAGTCTAAGGTTGTGTTTGGTAATGTCTATAAACTAGCTTATAGCTTATTAAAATAGCTTATAAACTTGTTTCTTCAAAATAAAACACAACCTTATTTTAAGTAGTTTATAGCTTCTTACATTTTCAATGGTTGAGATGTTA…	MS_peptide_80_N14R	PIIFHHGK	Reverse Frame
Frameshift	7	PIIFHHG	K	-26	Frame 2 -> Frame 3	MtrunA17_Chr7R0255370 len=215 strand=- gn=MtrunA17Chr7R0255370 end=40570337 chr=MtrunA17Chr7 type=repeat_region begin=40570123	AAATTTTAGATGACATTTCACATGGGAAAGACCAATCATTTTCCACCATGGAAAAGTTGGATTCAATGATTAAATTAAGTGAAGAACATATTCTTAACATGCTCTTTCAACACTAGATTTTTCTTCGCACTATCTTCCAACAATTTTAAAAATTTTGAAAATTAATTTCTAGAAATTAAAAAAATCGAAAAAAATTCAGATATTTTTTTTTAAAA	MS_peptide_80_N14R	PIIFHHGK	Reverse Frame
Frameshift	6	PIIFHH	GK	-26	Frame 2 -> Frame 3	MtrunA17_Chr7R0255370 len=215 strand=- gn=MtrunA17Chr7R0255370 end=40570337 chr=MtrunA17Chr7 type=repeat_region begin=40570123	AAATTTTAGATGACATTTCACATGGGAAAGACCAATCATTTTCCACCATGGAAAAGTTGGATTCAATGATTAAATTAAGTGAAGAACATATTCTTAACATGCTCTTTCAACACTAGATTTTTCTTCGCACTATCTTCCAACAATTTTAAAAATTTTGAAAATTAATTTCTAGAAATTAAAAAAATCGAAAAAAATTCAGATATTTTTTTTTAAAA	MS_peptide_80_N14R	PIIFHHGK	Reverse Frame
Frameshift	5	PIIFH	HGK	-26	Frame 2 -> Frame 3	MtrunA17_Chr7R0255370 len=215 strand=- gn=MtrunA17Chr7R0255370 end=40570337 chr=MtrunA17Chr7 type=repeat_region begin=40570123	AAATTTTAGATGACATTTCACATGGGAAAGACCAATCATTTTCCACCATGGAAAAGTTGGATTCAATGATTAAATTAAGTGAAGAACATATTCTTAACATGCTCTTTCAACACTAGATTTTTCTTCGCACTATCTTCCAACAATTTTAAAAATTTTGAAAATTAATTTCTAGAAATTAAAAAAATCGAAAAAAATTCAGATATTTTTTTTTAAAA	MS_peptide_80_N14R	PIIFHHGK	Reverse Frame
Frameshift	1	P	IIFHHGK	-14	Frame 1 -> Frame 2	MtrunA17_Chr7R0255370 len=215 strand=- gn=MtrunA17Chr7R0255370 end=40570337 chr=MtrunA17Chr7 type=repeat_region begin=40570123	AAATTTTAGATGACATTTCACATGGGAAAGACCAATCATTTTCCACCATGGAAAAGTTGGATTCAATGATTAAATTAAGTGAAGAACATATTCTTAACATGCTCTTTCAACACTAGATTTTTCTTCGCACTATCTTCCAACAATTTTAAAAATTTTGAAAATTAATTTCTAGAAATTAAAAAAATCGAAAAAAATTCAGATATTTTTTTTTAAAA	MS_peptide_80_N14R	PIIFHHGK	Reverse Frame
Frameshift	1	P	IIFHHGK	-11	Frame 1 -> Frame 2	MtrunA17_Chr6R0241100 len=715 chr=MtrunA17Chr6 end=38003725 type=repeat_region begin=38003011 strand=- gn=MtrunA17Chr6R0241100	GAGGTGTGTGTTCGCATGGGAAAGGTTAATCATTTTCCACCATGGGAAAATTGGATTCAATGATTAGATTAAGTGAAGAACATATTCTTAACATGCTCTCTCAACACTAGATTTTTCTTGACACTATCTTCCAACAATTTAAAAATTCTGAAAATTAATTTTCAGAAATTAAAAAAATCAAAAAAATAGAAAAAAATTCAGATAATTTTTTTTTTAAAATTCTGTAATTTATTTATTGAATGTTAGAATTATTTTTTTTGAAAAAAATAAAATTTATTTCAATAAAAATAAAATTTTGGAAACTAAGATAAGTTTTTATTTTTCTAAAAAGAATATATTTTTTAATTTCATAATAAAATAAGATATTCTGAAAAATAAAATAAAAATCCTAAAAAAAAT…	MS_peptide_80_N14R	PIIFHHGK	Reverse Frame
Frameshift	1	P	IIFHHGK	-14	Frame 1 -> Frame 2	MtrunA17_Chr6R0241100 len=715 chr=MtrunA17Chr6 end=38003725 type=repeat_region begin=38003011 strand=- gn=MtrunA17Chr6R0241100	GAGGTGTGTGTTCGCATGGGAAAGGTTAATCATTTTCCACCATGGGAAAATTGGATTCAATGATTAGATTAAGTGAAGAACATATTCTTAACATGCTCTCTCAACACTAGATTTTTCTTGACACTATCTTCCAACAATTTAAAAATTCTGAAAATTAATTTTCAGAAATTAAAAAAATCAAAAAAATAGAAAAAAATTCAGATAATTTTTTTTTTAAAATTCTGTAATTTATTTATTGAATGTTAGAATTATTTTTTTTGAAAAAAATAAAATTTATTTCAATAAAAATAAAATTTTGGAAACTAAGATAAGTTTTTATTTTTCTAAAAAGAATATATTTTTTAATTTCATAATAAAATAAGATATTCTGAAAAATAAAATAAAAATCCTAAAAAAAAT…	MS_peptide_80_N14R	PIIFHHGK	Reverse Frame
Frameshift	1	P	IIFHHGK	-14	Frame 3 -> Frame 1	MtrunA17_Chr5R0166320 len=471 strand=- gn=MtrunA17Chr5R0166320 end=29420132 chr=MtrunA17Chr5 type=repeat_region begin=29419662	TTCACATGGAAAAGGTTAATCATTTTCCACCATGGGAAAGTTGGATTCAATGATTAGATTAAGTGAAAAATATATTCTTAACATGCTCTCTCAACACTAGATTTTTCTTCACACTATCTTCCAACAATTTAAAAATTCTGAAAATTCATTTTCAGAAATTAAAAAAATCAAAAAAATATAAAAAAAAATTTAGATAATTTTTTTTTTAAATTCTGTAATTCATTTATTGAATGTTAGATTTTTTTTTTGAAAAAAAAAATTATTTCAATAAAAATAAAATTTTGGAAACTAAGATAAGTTTTTATTTTTCTAAAAAAAATATATTTTTTAATTTCATAATTAAATAAGATATTCTGAAAAATAAAATAAAAATCTTAAAAAAAATATTTTGAAATTAAA…	MS_peptide_80_N14R	PIIFHHGK	Forward Frame
Frameshift	1	P	IIFHHGK	-11	Frame 2 -> Frame 3	MtrunA17_Chr7R0306760 len=511 type=repeat_region begin=50616193 end=50616703 chr=MtrunA17Chr7 gn=MtrunA17Chr7R0306760 strand=+	GATGAGAAAGGTGAATCATTTTCCACCATGGGAAAGGTGTTGTTTTGACCATAGATATATTAATAAATATATTCAATGGTTGAGATGGATTACCTATAACCTTTTGCTAACTTTTTGGTTTTAAACATTCTACAAAAATTGGGACCCCACATTATATAGGTTAATGTTATTTTTTTTAATGGGCCTATGTGACTAAACTAAAAATTATCAAGCCCATGCCAAAACATTTTATTGGAACCTCTCCAAACTCGCAAGCAAAGTCTAAGGTTGTGTTTGGTAATGTCTATAAACTAGCTTATAGCTTATTAAAATAGCTTATAAACTTGTTTCTTCAAAATAAAACACAACCTTATTTTAAGTAGTTTATAACTTCTTACATTTTCAATGGTTGAGATGTTA…	MS_peptide_80_N14R	PIIFHHGK	Reverse Frame
Frameshift	6	PIIFHH	GK	-25	Frame 2 -> Frame 1	MtrunA17_Chr7R0255370 len=215 strand=- gn=MtrunA17Chr7R0255370 end=40570337 chr=MtrunA17Chr7 type=repeat_region begin=40570123	AAATTTTAGATGACATTTCACATGGGAAAGACCAATCATTTTCCACCATGGAAAAGTTGGATTCAATGATTAAATTAAGTGAAGAACATATTCTTAACATGCTCTTTCAACACTAGATTTTTCTTCGCACTATCTTCCAACAATTTTAAAAATTTTGAAAATTAATTTCTAGAAATTAAAAAAATCGAAAAAAATTCAGATATTTTTTTTTAAAA	MS_peptide_80_N14R	PIIFHHGK	Reverse Frame
Frameshift	10	LVSAIGGSSH	IR	-2	Frame 1 -> Frame 2	MtrunA17_Chr5R0051110 len=3438 type=repeat_region begin=10629515 end=10632952 chr=MtrunA17Chr5 gn=MtrunA17Chr5R0051110 strand=+	CAGTATTTAAATGCATGCTTCTTCATTATTTCCCACATAATTATCAAAACCAAAACAAAACTATTTATCATAAACCTCTTTGTCCTAAACAAAATGAAGTCATTTTCTTGCTTGTCAAGGATACTTATGTACATACACCTTCATCTTCTTTTTCTGTTTACCTTAAATATAATGTGGTTTGGTACAAACAAAACTGTGGCAGTGGCATTAGGAAACCAAACTGATTATTTGTCATTGCTTAAATTCAAAGAATCAATATCCAATGATCCAAATGGAGTCTTAGATTCTTGGAATTTTTCCATCCATTTATGTAAGTGGCGTGGAGTCACATGCAGCTCTATGCAACAAAGAGTTATAGAGTTGAACCTTGAAGGATATCAGTTGCATGGATCCATATCA…	MS_peptide_84_RoC	LVSAIGGSSHIR	Forward Frame
Frameshift	16	PSFFDVMVHLAIHLSN	MR	-2	Frame 3 -> Frame 1	MtrunA17_Chr5R0080060 len=18998 begin=16634993 type=repeat_region end=16653990 chr=MtrunA17Chr5 gn=MtrunA17Chr5R0080060 strand=-	GTTACAGCATACACCAAACCTTTGTAGAATGTAATATCGATGAAACCAAAATGGTCAGTGTCTTGTATGTATGTCCAAAACTCTTGTCCTGCTTTTATAAAAGCAAGACAACTACGGGTAGTGTAAATTGCTGCAACCACATAATCATTTGGACTTGTTATAGGATCAACCGACAATGTAACCTTATGCACATTGAAGTCGTAATCCTTACATACCATATAATTATCGATGGGTGGCAAACTAATAGGAGCAACATCCTTAAAAGGATTCACCCAAGTGATGACATCTTCTTCGTCTAACGTTGCGAGCCAGCCATGACTTGAGCCGCAACATCTCTTGTTGTTTAGCATTGTCGATTCTAATGGATACACTCTATTTGCAGGTATGCTATACAAACAT…	MS_peptide_86_N10	PSFFDVMVHLAIHLSNMR	Forward Frame
Frameshift	2	VE	ILCRRLK	-1	Frame 2 -> Frame 1	MtrunA17_Chr5R0127800 len=422 type=repeat_region begin=23527222 end=23527643 chr=MtrunA17Chr5 gn=MtrunA17Chr5R0127800 strand=-	TGGTGGACCTCGTAAGGCGGATGAGCCTTACGGGACACTTTGAAACGCAATTTCTATTGAGCGGCGGGTAGAATCCTTTGCAGACGACTTAAATACGCGACGGGGTATTGTAAGTGGCAGAGTGGCCTTGCTGCCACGATCCACTGAGATTTAGCCCTTGTCGCTTCGATTCGTCCCTCCCAACCCACATGTTGCCTGCCACCCACGCGTGCCTAAGGGTTTAGAAGTCATGAACGCCAAGGCATATGCTATGCCCTGGCGAGGAAGGACCTCGCTATCAAAACGCCAAGGGGGTTAGACTTGCATTACTTGTCATGTTTCTCGACTCACTTCTATTCGATTGGCCTTGTGAAAATGGAAGAACGTGGGTTGAGTTTTGTGGGGAAGTCGCAGCGTGGT…	MS_peptide_87_Se	VEILCRRLK	Forward Frame
Frameshift	3	VEI	LCRRLK	-20	Frame 2 -> Frame 3	MtrunA17_Chr7R0209180 len=10954 gn=MtrunA17Chr7R0209180 strand=- type=repeat_region begin=31212480 chr=MtrunA17Chr7 end=31223433	CTAGAACAGATGCTCTATCATTGTCGCGCGCACTTATACAAATGCATATACGATTCATAGACTGCTAAAAGGAAGCATCAATACTGCCCTTGAGACGACCAGGGGTCGGCCTTTGCCAATGCACACCACGACCTGCAGTTGACGAGTAACATGACGACATGGGAAGCCTTTTGTGTGAAGCCAGAGTGGTTAGTTGATTGCTACTCGCACTAAGAGTGATACTAGCATCTTGCCATACTTCAATGAGGTAATGCGCTCTGCCAACTACGTTGGCACAAAGTTCAATCTCGTTCTAGAGTTTAAGGTTACAGTGCTTCCATAAACTCTCGCAAATGGCTGGCAAATGTTGAGCATGTTCCTAAGATAGATTTCGTAACAAAAAAAATAGCATTTATGGCC…	MS_peptide_87_Se	VEILCRRLK	Reverse Frame
Frameshift	6	VEILCR	RLK	-20	Frame 3 -> Frame 1	MtrunA17_Chr1R0053310 len=373 type=repeat_region gn=MtrunA17Chr1R0053310	ATTGTTTTGCCATATTCACGTGCAAGAGTTGGATGTGTGGTTCTTAGCATTTGATCAGTACCTTAAATCCGTGTTAATCTTGCAGGATATTTGGATCACATTTAATTAATTAAAAAAAGAAAGAAAAAAATCAGAATGCTTGATTCTGTCGGTTGAAATATTATATATACATAAGTTTGTTCTTCTAACTAATATTTCAATTTTTGCTTCTTATTATGTTTGCAGAATGCTTGATTCAGTCGGTTGAAATATTATGTCGGTTTCATGAATTCTTAAAGCTAGAAAATGAAATTGGAAATATTACGAGACAGGAAGATGTTAGCATGGTGAGCCAGTGTAACAACTCTTGCACGTGAATATGCAAAAACATTGT	MS_peptide_87_Se	VEILCRRLK	Reverse Frame
Frameshift	2	VE	ILCRRLK	-1	Frame 2 -> Frame 1	MtrunA17_Chr5R0128340 len=422 gn=MtrunA17Chr5R0128340 strand=+ begin=23600753 type=repeat_region chr=MtrunA17Chr5 end=23601174	TGGTGGACCTCGTAAGGCGGATGAGCCTTACGGGACACTTTGAAACGCAATTTCTATTGAGCGGCGGGTAGAATCCTTTGCAGACGACTTAAATACGCGACGGGGTATTGTAAGTGGCAGAGTGGCCTTGCTGCCACGATCCACTGAGATTCAGCCCTTGTCGCTTCGATTCGTCCCTCCCAACCCACATGTTGCCTGCCACCCACGCGTGCCTAAGGGTTTAGAAGTCATGAACGCCAAGGCATATGCTATGCCCTGGCGAGGAAGGACCTCGCTATCAAAACGCCAAGGGGGTTAGACTTGCATTACTTGTCATGTTTCTCGACTCACTTCTATTCGATTGGCCTTGTGAAAATGGAAGAACGTGGGTTGAGTTTTGTGGGGAAGTCGCAGCGTGGT…	MS_peptide_87_Se	VEILCRRLK	Forward Frame
Frameshift	2	VE	ILCRRLK	-1	Frame 2 -> Frame 1	MtrunA17_Chr5R0127540 len=422 begin=23486745 type=repeat_region end=23487166 chr=MtrunA17Chr5 gn=MtrunA17Chr5R0127540 strand=-	TGGTGGACCTCGTAAGGCGGATGAGCCTTACGGGACACTTTGAAACGCAATTTCTATTGAGCGGCGGGTAGAATCCTTTGCAGACGACTTAAATACGCGACGGGGTATTGTAAGTGGCAGAGTGGCCTTGCTGCCACGATCCACTGAGATTTAGCCCTTGTCGCTTCGATTCGTCCCTCCCAACCCACATGTTGCCTGCCACCCACGCGTGCCTAAGGGTTTAGAAGTCATGAACGCCAAGGCATATGCTATGCCCTGGCGAGGAAGGACCTCGCTATCAAAACGCCAAGGGGGTTAGACTTGCATTACTTGTCATGTTTCTCGACTCACTTCTATTCGATTGGCCTTGTGAAAATGGAAGAACGTGGGTTGAGTTTTGTGGGGAAGTCGCAGCGTGGT…	MS_peptide_87_Se	VEILCRRLK	Forward Frame
Frameshift	2	VE	ILCRRLK	-1	Frame 3 -> Frame 2	MtrunA17_Chr5R0130760 len=6135 type=repeat_region gn=MtrunA17Chr5R0130760	CATGGCACCGGAGACGGTTTTCGTGCGTGTTGTGTTTTGACACATTATATAGAATGACTCTCGGCAACGGATATCTAGGCTCTTGCATCGATGAAGAACGTAGCGAAATGCGATACTTGGTGTGAATTGCAGAATCCCGTGAACCATCGAGTCTTTGAACGCAAGTTGCGCCCGATGCCATTAGGTTGAGGGCACGTCTGCCTGGGTGTCACATATCGAATCCCCTTGCCAATTTCCTATTGAATAGGTATTGCGTGCAGGGTGAATATGTTGGCCTCCCGTGAGCTCTGTCTCGTGGTTGGTTGAAAATTGAGACCTTGGTAGGGTGTGCCATGATAGATGGTGGATGTGCGACCCACGAGACCAAATCATGTGCAGCTCTATTGAATGTGGACTCTT…	MS_peptide_87_Se	VEILCRRLK	Forward Frame
Frameshift	4	TVKA	MAYRSFRPSEFEAR	-1	Frame 3 -> Frame 2	MtrunA17_Chr5R0130760 len=6135 type=repeat_region gn=MtrunA17Chr5R0130760	CATGGCACCGGAGACGGTTTTCGTGCGTGTTGTGTTTTGACACATTATATAGAATGACTCTCGGCAACGGATATCTAGGCTCTTGCATCGATGAAGAACGTAGCGAAATGCGATACTTGGTGTGAATTGCAGAATCCCGTGAACCATCGAGTCTTTGAACGCAAGTTGCGCCCGATGCCATTAGGTTGAGGGCACGTCTGCCTGGGTGTCACATATCGAATCCCCTTGCCAATTTCCTATTGAATAGGTATTGCGTGCAGGGTGAATATGTTGGCCTCCCGTGAGCTCTGTCTCGTGGTTGGTTGAAAATTGAGACCTTGGTAGGGTGTGCCATGATAGATGGTGGATGTGCGACCCACGAGACCAAATCATGTGCAGCTCTATTGAATGTGGACTCTT…	MS_peptide_88_B	TVKAMAYRSFRPSEFEAR	Forward Frame
Frameshift	10	IGGSVGGATH	QE	-1	Frame 2 -> Frame 1	MtrunA17_Chr5R0130760 len=6135 type=repeat_region gn=MtrunA17Chr5R0130760	CATGGCACCGGAGACGGTTTTCGTGCGTGTTGTGTTTTGACACATTATATAGAATGACTCTCGGCAACGGATATCTAGGCTCTTGCATCGATGAAGAACGTAGCGAAATGCGATACTTGGTGTGAATTGCAGAATCCCGTGAACCATCGAGTCTTTGAACGCAAGTTGCGCCCGATGCCATTAGGTTGAGGGCACGTCTGCCTGGGTGTCACATATCGAATCCCCTTGCCAATTTCCTATTGAATAGGTATTGCGTGCAGGGTGAATATGTTGGCCTCCCGTGAGCTCTGTCTCGTGGTTGGTTGAAAATTGAGACCTTGGTAGGGTGTGCCATGATAGATGGTGGATGTGCGACCCACGAGACCAAATCATGTGCAGCTCTATTGAATGTGGACTCTT…	MS_peptide_89_PhC	IGGSVGGATHQE	Forward Frame
Frameshift	14	GTPIILSTKHRGVI	LK	-2	Frame 2 -> Frame 3	MtrunA17_Chr5R0177450 len=2946 gn=MtrunA17Chr5R0177450 strand=+ begin=31569078 type=repeat_region chr=MtrunA17Chr5 end=31572023	CCCGATCAATAATAATGGAACCTTGCAAGCAAGTTGCATAAATTTGTGGTTAAAAATATGCCTACTTGAATGTTTGCTCACAATTATTGATCACCTAGTTGCCGACTTCCTACTACCATTGCATTTATTCTCAAAGTTCTTCATTCTGTTTACTTTTAACACTCAGTCAATCTAAAACCAATTTCTCATTTACTTATCTTTTCAACTCTTTCTTTTACCAAAAAATGGCTGATGCGTTGATCGGAGTTGTGTTTGATAACTTGAAGTCTCTCCTACAAAATGAATTTGCAACCATTTCTGGAATCAAGTCAAAGGCTCAAAAGCTGTCAGACACCTTAGATATGATCAAAGCCGTTCTTGAAGATGCTGAGAAGAAACAAGTCACAGACTGCTCTATTA…	MS_peptide_91_W	GTPIILSTKHRGVILK	Forward Frame
Frameshift	14	IEMNCLSGRVIKQI	K	-5	Frame 3 -> Frame 1	MtrunA17_Chr5R0197100 len=1610 gn=MtrunA17Chr5R0197100 type=repeat_region	TTGTTGTTCCCACATTTAATAAGGTTGTGCCACACCAGTAAAATACGATTTTGCCCCCTCGGCAGTTAACTGTCGAGAAATTTGAAATCCGGCTGCAGTTAACTGCCAAGGAAAACCTCGGTAGTTAACTGCCGAGGTTAACTACCGAGAGAATGTTTCATCAGATGAAACAGTCACCTGCTCCCCCTACATACTATTTTCATCATCAACTTCATTTCCACCTCCATTCAATCCCAAAATCCAATAATTTTTTTTTATCAATTCTTGATCCAAAATCATTCAAGCATCAAGCATAGGAGGTATCAACACACTTTTGACGTAAAAAAACAGGTATTGTGCATTTTATTCGATTGATTTTTTGGTTATGTTATGGGTTTCTACGTCAGTTACGTAGAACAC…	MS_peptide_93_Se	IEMNCLSGRVIKQIK	Reverse Frame
Frameshift	14	IEMNCLSGRVIKQI	K	-1	Frame 3 -> Frame 2	MtrunA17_Chr5R0197100 len=1610 gn=MtrunA17Chr5R0197100 type=repeat_region	TTGTTGTTCCCACATTTAATAAGGTTGTGCCACACCAGTAAAATACGATTTTGCCCCCTCGGCAGTTAACTGTCGAGAAATTTGAAATCCGGCTGCAGTTAACTGCCAAGGAAAACCTCGGTAGTTAACTGCCGAGGTTAACTACCGAGAGAATGTTTCATCAGATGAAACAGTCACCTGCTCCCCCTACATACTATTTTCATCATCAACTTCATTTCCACCTCCATTCAATCCCAAAATCCAATAATTTTTTTTTATCAATTCTTGATCCAAAATCATTCAAGCATCAAGCATAGGAGGTATCAACACACTTTTGACGTAAAAAAACAGGTATTGTGCATTTTATTCGATTGATTTTTTGGTTATGTTATGGGTTTCTACGTCAGTTACGTAGAACAC…	MS_peptide_93_Se	IEMNCLSGRVIKQIK	Reverse Frame
Frameshift	14	IEMNCLSGRVIKQI	K	+26.0	Frame 3 -> Frame 2	MtrunA17_Chr5R0197100 len=1610 gn=MtrunA17Chr5R0197100 type=repeat_region	TTGTTGTTCCCACATTTAATAAGGTTGTGCCACACCAGTAAAATACGATTTTGCCCCCTCGGCAGTTAACTGTCGAGAAATTTGAAATCCGGCTGCAGTTAACTGCCAAGGAAAACCTCGGTAGTTAACTGCCGAGGTTAACTACCGAGAGAATGTTTCATCAGATGAAACAGTCACCTGCTCCCCCTACATACTATTTTCATCATCAACTTCATTTCCACCTCCATTCAATCCCAAAATCCAATAATTTTTTTTTATCAATTCTTGATCCAAAATCATTCAAGCATCAAGCATAGGAGGTATCAACACACTTTTGACGTAAAAAAACAGGTATTGTGCATTTTATTCGATTGATTTTTTGGTTATGTTATGGGTTTCTACGTCAGTTACGTAGAACAC…	MS_peptide_93_Se	IEMNCLSGRVIKQIK	Reverse Frame
Frameshift	1	W	GYAPVLDCHTSHIAVK	-2	Frame 3 -> Frame 1	MtrunA17_Chr6R0039080 len=1408 strand=- gn=MtrunA17Chr6R0039080 chr=MtrunA17Chr6 end=7695815 type=repeat_region begin=7694408	TTAAGACAACATGGGAAAAGAAAAGATTCATATCAACATTGTTGTCATTGGACATGTCGACTCTGGAAAATCAACAACAACTGGTCACTTGATCTACAAGCTAGGAGGTATTGACAAGCGTGTGATCGAGAGATTCGAGAAGGAAGCTGCTGAGATGAACAAGAGGTCTTTCAAGTACGCATGGGTTCTTGACAAGCTTAAGGCTGAGCGTGAAAGAGGAATTACCATTGATATTGCTTTGTGGAAATTTGAGACCACCAAGTACTACTGCACAGTCATTGATGCTCCCGGACATCGTGATTTCATCAAGAACATGATTACTGGAACCTCCCAGGCTGATTGTGCTGTCCTTATCATTGACTCCACCACTGGTGGTTTTGAAGCTGGTATCTCTAAGGA…	MS_peptide_101_N10N14Se	WGYAPVLDCHTSHIAVK	Reverse Frame
Frameshift	1	W	GYAPVLDCHTSHIAVK	+4.0	Frame 3 -> Frame 1	MtrunA17_Chr6R0039080 len=1408 strand=- gn=MtrunA17Chr6R0039080 chr=MtrunA17Chr6 end=7695815 type=repeat_region begin=7694408	TTAAGACAACATGGGAAAAGAAAAGATTCATATCAACATTGTTGTCATTGGACATGTCGACTCTGGAAAATCAACAACAACTGGTCACTTGATCTACAAGCTAGGAGGTATTGACAAGCGTGTGATCGAGAGATTCGAGAAGGAAGCTGCTGAGATGAACAAGAGGTCTTTCAAGTACGCATGGGTTCTTGACAAGCTTAAGGCTGAGCGTGAAAGAGGAATTACCATTGATATTGCTTTGTGGAAATTTGAGACCACCAAGTACTACTGCACAGTCATTGATGCTCCCGGACATCGTGATTTCATCAAGAACATGATTACTGGAACCTCCCAGGCTGATTGTGCTGTCCTTATCATTGACTCCACCACTGGTGGTTTTGAAGCTGGTATCTCTAAGGA…	MS_peptide_101_N10N14Se	WGYAPVLDCHTSHIAVK	Reverse Frame
Frameshift	1	W	GYAPVLDCHTSHIAVK	+13.0	Frame 3 -> Frame 1	MtrunA17_Chr6R0039080 len=1408 strand=- gn=MtrunA17Chr6R0039080 chr=MtrunA17Chr6 end=7695815 type=repeat_region begin=7694408	TTAAGACAACATGGGAAAAGAAAAGATTCATATCAACATTGTTGTCATTGGACATGTCGACTCTGGAAAATCAACAACAACTGGTCACTTGATCTACAAGCTAGGAGGTATTGACAAGCGTGTGATCGAGAGATTCGAGAAGGAAGCTGCTGAGATGAACAAGAGGTCTTTCAAGTACGCATGGGTTCTTGACAAGCTTAAGGCTGAGCGTGAAAGAGGAATTACCATTGATATTGCTTTGTGGAAATTTGAGACCACCAAGTACTACTGCACAGTCATTGATGCTCCCGGACATCGTGATTTCATCAAGAACATGATTACTGGAACCTCCCAGGCTGATTGTGCTGTCCTTATCATTGACTCCACCACTGGTGGTTTTGAAGCTGGTATCTCTAAGGA…	MS_peptide_101_N10N14Se	WGYAPVLDCHTSHIAVK	Reverse Frame
Frameshift	1	W	GYAPVLDCHTSHIAVK	-2	Frame 2 -> Frame 3	MtrunA17_Chr1R0250150 len=5061 gn=MtrunA17Chr1R0250150 type=repeat_region	TATTTTCTACAAGCACAACCTAAACACACAAAATAAGAATCTATATTGTTATATACTTCTTTTGTTTGCTATTCAATTATTGACTTGGATTCTGTTTTTTCGCAATTTAGTTTTACAGTTGTAGTGTAATTACAGGATCGTTGAAATTGGTTTGTTTTTGTTTCTATATTTTCCTTCGAGTTGGTATTCGATTATCATAATCATGCTGAAATTATGCGCCTGTTTAATTGTAATTCTGAATACAAAAAGTGATAATCGTTTATGTTTTTAAAAGGTGGTCTTACTTTGTTGTGATGGTGTTAACTTTTTGGATCCATATTTTCGAGTTTTATGTTGATTCATTCATGTAATACAACATAACTGATATACACATGCGTATCTATATTTTTTTGTTTCTGG…	MS_peptide_101_N10N14Se	WGYAPVLDCHTSHIAVK	Reverse Frame
Frameshift	1	W	GYAPVLDCHTSHIAVK	+4.0	Frame 3 -> Frame 1	MtrunA17_Chr1R0014150 len=1735 strand=+ gn=MtrunA17Chr1R0014150 end=3372279 chr=MtrunA17Chr1 type=repeat_region begin=3370545	TTTTTCTTTTTTCCTTTGGGATCATACTTATGCATTGTTCTCTTTGTTGAATTGGCAGATCTTTTCGTGGTTTTAAGCTTTTAAGGACAAATGGGTAAGGAAAAGGTTCACATTAACATTGTTGTCATTGGTCATGTCGACTCCGGGAAGTCAACCACCACCGGTCACTTGATCTACAAGCTTGGAGGTATTGACAAGCGTGTGATTGAGAGGTTTGAGAAAGAAGCTGCTGAGATGAACAAGCGTTCATTCAAGTATGCTTGGGTGCTCGACAAGCTCAAGGCTGAATGTGAAAGAGGTATCACAATTGACATTGCTCTGTGGAAGTTTGAGACTACTAAGTACTACTGCACTGTCATTGATGCCCCCGGACACAGGGATTTCATTAAGAACATGATT…	MS_peptide_101_N10N14Se	WGYAPVLDCHTSHIAVK	Reverse Frame
Frameshift	1	W	GYAPVLDCHTSHIAVK	+4.0	Frame 2 -> Frame 3	MtrunA17_Chr1R0250150 len=5061 gn=MtrunA17Chr1R0250150 type=repeat_region	TATTTTCTACAAGCACAACCTAAACACACAAAATAAGAATCTATATTGTTATATACTTCTTTTGTTTGCTATTCAATTATTGACTTGGATTCTGTTTTTTCGCAATTTAGTTTTACAGTTGTAGTGTAATTACAGGATCGTTGAAATTGGTTTGTTTTTGTTTCTATATTTTCCTTCGAGTTGGTATTCGATTATCATAATCATGCTGAAATTATGCGCCTGTTTAATTGTAATTCTGAATACAAAAAGTGATAATCGTTTATGTTTTTAAAAGGTGGTCTTACTTTGTTGTGATGGTGTTAACTTTTTGGATCCATATTTTCGAGTTTTATGTTGATTCATTCATGTAATACAACATAACTGATATACACATGCGTATCTATATTTTTTTGTTTCTGG…	MS_peptide_101_N10N14Se	WGYAPVLDCHTSHIAVK	Reverse Frame
Frameshift	1	W	GYAPVLDCHTSHIAVK	+13.0	Frame 2 -> Frame 3	MtrunA17_Chr1R0250150 len=5061 gn=MtrunA17Chr1R0250150 type=repeat_region	TATTTTCTACAAGCACAACCTAAACACACAAAATAAGAATCTATATTGTTATATACTTCTTTTGTTTGCTATTCAATTATTGACTTGGATTCTGTTTTTTCGCAATTTAGTTTTACAGTTGTAGTGTAATTACAGGATCGTTGAAATTGGTTTGTTTTTGTTTCTATATTTTCCTTCGAGTTGGTATTCGATTATCATAATCATGCTGAAATTATGCGCCTGTTTAATTGTAATTCTGAATACAAAAAGTGATAATCGTTTATGTTTTTAAAAGGTGGTCTTACTTTGTTGTGATGGTGTTAACTTTTTGGATCCATATTTTCGAGTTTTATGTTGATTCATTCATGTAATACAACATAACTGATATACACATGCGTATCTATATTTTTTTGTTTCTGG…	MS_peptide_101_N10N14Se	WGYAPVLDCHTSHIAVK	Reverse Frame
Frameshift	1	W	GYAPVLDCHTSHIAVK	-2	Frame 1 -> Frame 2	MtrunA17_Chr1R0250300 len=10104 end=46732168 chr=MtrunA17Chr1 type=repeat_region begin=46722065 strand=+ gn=MtrunA17Chr1R0250300	GTACTCCAAGGGTAGATATGATGAAATTGTGAAGGAAGTTTCATCCTATTTGAAGAAGGTTGGCTATAACCCAGACAAAATTCCATTTGTTCCCATCTCTGGTTTTGAGGGAGATAACATGATCGAGCGCTCTACAAACCTTGACTGGTACAAGGGTCCAACCCTTCTTGAGGCCCTTGACCAAATCAACGAGCCTAAGAGGCCTTCAGACAAGCCCCTCCGACTACCACTTCAAGATGTCTACAAGATTGGAGGAATTGGAACTGTGCCTGTGGGGCGTGTCGAGACTGGTGTCATAAAACCTGGAATGGTTGTCACTTTTGCCCCTACTGGACTGACAACTGAAGTCAAGTCCGTGGAGATGCATCATGAAGCTCTCACAGAGGCCCTTCCTGGTGA…	MS_peptide_101_N10N14Se	WGYAPVLDCHTSHIAVK	Forward Frame
Frameshift	1	W	GYAPVLDCHTSHIAVK	+4.0	Frame 1 -> Frame 2	MtrunA17_Chr1R0250300 len=10104 end=46732168 chr=MtrunA17Chr1 type=repeat_region begin=46722065 strand=+ gn=MtrunA17Chr1R0250300	GTACTCCAAGGGTAGATATGATGAAATTGTGAAGGAAGTTTCATCCTATTTGAAGAAGGTTGGCTATAACCCAGACAAAATTCCATTTGTTCCCATCTCTGGTTTTGAGGGAGATAACATGATCGAGCGCTCTACAAACCTTGACTGGTACAAGGGTCCAACCCTTCTTGAGGCCCTTGACCAAATCAACGAGCCTAAGAGGCCTTCAGACAAGCCCCTCCGACTACCACTTCAAGATGTCTACAAGATTGGAGGAATTGGAACTGTGCCTGTGGGGCGTGTCGAGACTGGTGTCATAAAACCTGGAATGGTTGTCACTTTTGCCCCTACTGGACTGACAACTGAAGTCAAGTCCGTGGAGATGCATCATGAAGCTCTCACAGAGGCCCTTCCTGGTGA…	MS_peptide_101_N10N14Se	WGYAPVLDCHTSHIAVK	Forward Frame
Frameshift	1	W	GYAPVLDCHTSHIAVK	+13.0	Frame 3 -> Frame 1	MtrunA17_Chr6R0039140 len=842 gn=MtrunA17Chr6R0039140 strand=- begin=7704509 type=repeat_region end=7705350 chr=MtrunA17Chr6	CAGATGGATGCTACCACCCCCAAGTACTCAAAGGCTAGGTACGATGAAATCGTGAAGGAAGTTTCATCCTACTTGAAGAAGGTTGGTTACAACCCTGACAAAATCCCATTTGTTCCCATCTCCGGATTTGAAGGTGACAACATGATTGAGAGGTCCACCAACCTTGACTGGTACAAGGGACCAACTCTCCTTGAGGCTCTTGACCAGATCAACGAGCCCAAGAGACCCACAGACAAGCCCCTCAGGCTTCCATTGCAAGATGTTTACAAGATTGGTGGTATTGGAACTGTGCCAGTCGGACGTGTTGAGACCGGTATTGTGAAGCCCGGTATGGTTGTGACTTTTGGACCCACTGGTCTAACAACTGAAGTTAAGTCTGTTGAGATGCACCACGAGGCT…	MS_peptide_101_N10N14Se	WGYAPVLDCHTSHIAVK	Reverse Frame
Frameshift	1	W	GYAPVLDCHTSHIAVK	+13.0	Frame 1 -> Frame 2	MtrunA17_Chr1R0250300 len=10104 end=46732168 chr=MtrunA17Chr1 type=repeat_region begin=46722065 strand=+ gn=MtrunA17Chr1R0250300	GTACTCCAAGGGTAGATATGATGAAATTGTGAAGGAAGTTTCATCCTATTTGAAGAAGGTTGGCTATAACCCAGACAAAATTCCATTTGTTCCCATCTCTGGTTTTGAGGGAGATAACATGATCGAGCGCTCTACAAACCTTGACTGGTACAAGGGTCCAACCCTTCTTGAGGCCCTTGACCAAATCAACGAGCCTAAGAGGCCTTCAGACAAGCCCCTCCGACTACCACTTCAAGATGTCTACAAGATTGGAGGAATTGGAACTGTGCCTGTGGGGCGTGTCGAGACTGGTGTCATAAAACCTGGAATGGTTGTCACTTTTGCCCCTACTGGACTGACAACTGAAGTCAAGTCCGTGGAGATGCATCATGAAGCTCTCACAGAGGCCCTTCCTGGTGA…	MS_peptide_101_N10N14Se	WGYAPVLDCHTSHIAVK	Forward Frame
Frameshift	1	W	GYAPVLDCHTSHIAVK	+4.0	Frame 3 -> Frame 1	MtrunA17_Chr6R0039140 len=842 gn=MtrunA17Chr6R0039140 strand=- begin=7704509 type=repeat_region end=7705350 chr=MtrunA17Chr6	CAGATGGATGCTACCACCCCCAAGTACTCAAAGGCTAGGTACGATGAAATCGTGAAGGAAGTTTCATCCTACTTGAAGAAGGTTGGTTACAACCCTGACAAAATCCCATTTGTTCCCATCTCCGGATTTGAAGGTGACAACATGATTGAGAGGTCCACCAACCTTGACTGGTACAAGGGACCAACTCTCCTTGAGGCTCTTGACCAGATCAACGAGCCCAAGAGACCCACAGACAAGCCCCTCAGGCTTCCATTGCAAGATGTTTACAAGATTGGTGGTATTGGAACTGTGCCAGTCGGACGTGTTGAGACCGGTATTGTGAAGCCCGGTATGGTTGTGACTTTTGGACCCACTGGTCTAACAACTGAAGTTAAGTCTGTTGAGATGCACCACGAGGCT…	MS_peptide_101_N10N14Se	WGYAPVLDCHTSHIAVK	Reverse Frame
Frameshift	1	W	GYAPVLDCHTSHIAVK	-2	Frame 3 -> Frame 1	MtrunA17_Chr6R0039140 len=842 gn=MtrunA17Chr6R0039140 strand=- begin=7704509 type=repeat_region end=7705350 chr=MtrunA17Chr6	CAGATGGATGCTACCACCCCCAAGTACTCAAAGGCTAGGTACGATGAAATCGTGAAGGAAGTTTCATCCTACTTGAAGAAGGTTGGTTACAACCCTGACAAAATCCCATTTGTTCCCATCTCCGGATTTGAAGGTGACAACATGATTGAGAGGTCCACCAACCTTGACTGGTACAAGGGACCAACTCTCCTTGAGGCTCTTGACCAGATCAACGAGCCCAAGAGACCCACAGACAAGCCCCTCAGGCTTCCATTGCAAGATGTTTACAAGATTGGTGGTATTGGAACTGTGCCAGTCGGACGTGTTGAGACCGGTATTGTGAAGCCCGGTATGGTTGTGACTTTTGGACCCACTGGTCTAACAACTGAAGTTAAGTCTGTTGAGATGCACCACGAGGCT…	MS_peptide_101_N10N14Se	WGYAPVLDCHTSHIAVK	Reverse Frame
Frameshift	1	W	GYAPVLDCHTSHIAVK	-2	Frame 3 -> Frame 1	MtrunA17_Chr1R0014150 len=1735 strand=+ gn=MtrunA17Chr1R0014150 end=3372279 chr=MtrunA17Chr1 type=repeat_region begin=3370545	TTTTTCTTTTTTCCTTTGGGATCATACTTATGCATTGTTCTCTTTGTTGAATTGGCAGATCTTTTCGTGGTTTTAAGCTTTTAAGGACAAATGGGTAAGGAAAAGGTTCACATTAACATTGTTGTCATTGGTCATGTCGACTCCGGGAAGTCAACCACCACCGGTCACTTGATCTACAAGCTTGGAGGTATTGACAAGCGTGTGATTGAGAGGTTTGAGAAAGAAGCTGCTGAGATGAACAAGCGTTCATTCAAGTATGCTTGGGTGCTCGACAAGCTCAAGGCTGAATGTGAAAGAGGTATCACAATTGACATTGCTCTGTGGAAGTTTGAGACTACTAAGTACTACTGCACTGTCATTGATGCCCCCGGACACAGGGATTTCATTAAGAACATGATT…	MS_peptide_101_N10N14Se	WGYAPVLDCHTSHIAVK	Reverse Frame
Frameshift	1	W	GYAPVLDCHTSHIAVK	+13.0	Frame 3 -> Frame 1	MtrunA17_Chr1R0014150 len=1735 strand=+ gn=MtrunA17Chr1R0014150 end=3372279 chr=MtrunA17Chr1 type=repeat_region begin=3370545	TTTTTCTTTTTTCCTTTGGGATCATACTTATGCATTGTTCTCTTTGTTGAATTGGCAGATCTTTTCGTGGTTTTAAGCTTTTAAGGACAAATGGGTAAGGAAAAGGTTCACATTAACATTGTTGTCATTGGTCATGTCGACTCCGGGAAGTCAACCACCACCGGTCACTTGATCTACAAGCTTGGAGGTATTGACAAGCGTGTGATTGAGAGGTTTGAGAAAGAAGCTGCTGAGATGAACAAGCGTTCATTCAAGTATGCTTGGGTGCTCGACAAGCTCAAGGCTGAATGTGAAAGAGGTATCACAATTGACATTGCTCTGTGGAAGTTTGAGACTACTAAGTACTACTGCACTGTCATTGATGCCCCCGGACACAGGGATTTCATTAAGAACATGATT…	MS_peptide_101_N10N14Se	WGYAPVLDCHTSHIAVK	Reverse Frame
Frameshift	2	SG	PSVLSR	+20.0	Frame 3 -> Frame 2	MtrunA17_Chr8R0090670 len=15653 end=17191848 chr=MtrunA17Chr8 type=repeat_region begin=17176196 strand=+ gn=MtrunA17Chr8R0090670	CAATAATGTTATCTTCTGAAGCAAATGATATTCCACTTCTTCAGAGCGTAATGGAAAATGAAATCTCTCTGAAATTCTTTCGTCAGAATTGCATGGAAGCAATTCATGGGGTGGAGAAAACAAGAAAAGAAGTATGTATGAGGGCATTTGGTGATATCATGCAACGGGCGATGATGAGAAACATAGCAGAGAGAATGGTGGAGAACAATAATTTTTTGTTTGGTTCGACTGGACCAATAAATCTGCAGTTTGGTTCGGTTGGGATTGCAGGTGCACTAGGGCAACAACATAGCAACAACAATGGAGGAAGAGGAGGAATCATACCAGCGGATGAGAGGACATTGTTTGTGACATTTTCGAAAGGGTATCGTGTTGAAGAGTGGGAAGTTAGAGAATTTT…	MS_peptide_103_PC	SGPSVLSR	Reverse Frame
Frameshift	5	LLMLQ	RCR	+26.0	Frame 2 -> Frame 1	MtrunA17_Chr8R0049430 len=372 type=repeat_region begin=9586950 chr=MtrunA17Chr8 end=9587321 gn=MtrunA17Chr8R0049430 strand=+	ATATTGTCATAAAAATCGGGGTCTAACTCATCCTTACAAAGCCGACTTGTACTGTGAGGAGTGCCTCCTCTTTATAAAATATTCTCAAGAATCCTATCTATCCGATGTGGAACTAAATCCCACCGAGTGTTGGCCGCTAACACACCTCCTCATGCTTCAAGGGGGCCAATAGGCTTGAAGCGTGGACGATGCAGGAAGCCCAACAATAGACCCGATAAGCTCTGATACCATGTCACGAAAATCGAGGCCTAACTCATCTTTAAAAAACTGGCTTGTACAGTGAGGAGTGCATTCTCTTTATAAACTCTTCTCAAGAATCTTATCTATCCGATATGAGACTAAATCCCACCGAGTGTTGGCCACTAACATATA	MS_peptide_106_R	LLMLQRCR	Forward Frame
Frameshift	15	KEINPRTDIHEILLQ	VVTFVLQNPNQR	+2.0	Frame 2 -> Frame 1	MtrunA17_Chr6R0214880 len=20304 strand=- gn=MtrunA17Chr6R0214880 end=33605645 chr=MtrunA17Chr6 type=repeat_region begin=33585342	TATTTACAGTGGTCGTTTTGTCGCCGGTAGTCCGCTGCTGCTATTTTTCCCTCTCCTGATTTCTCCCTTCCCCTCTCATGTCTCACATATAATCTTCCTCCATCTCTTTTTCTGTCTGATTGTTCGCATAACAATGCAACAAAACATGAGAGTTGGCAAGAGTATAATCCATGCAGCCAGAATGAGAACAATGCTGCTATAACATGTTAAAGTTACCAAACATGTCATAAGAATTGGAAACAATAAATGTCATGCTTAATATCATTGATAGCAGTGTGTTTTACTTCAACAAAAAAAAAAAAAATGAACTCTCACATAGAAGGCTGTGTGATAGCAGTGTGTCACAAGCATTACTTGGAACAATTAGGATCATATATGTTGGATCTATAATGCTGGAAA…	MS_peptide_107_PD	KEINPRTDIHEILLQVVTFVLQNPNQR	Reverse Frame
Frameshift	10	WMLISYACGT	EKMAK	+2.0	Frame 3 -> Frame 2	MtrunA17_Chr6R0017020 len=105 type=repeat_region begin=3394328 end=3394432 chr=MtrunA17Chr6 gn=MtrunA17Chr6R0017020 strand=-	TCGCAGGATGGAATACGTCGATGGTGAGTTTTGTGTTTGGGAGAAAATGGATGTTGATCAGTTATGCTTGTGGGACATTGAGAAGATGGCGAAACGTTGCAGAGG	MS_peptide_108_R	WMLISYACGTEKMAK	Reverse Frame
Frameshift	10	WMLISYACGT	EKMAK	+2.0	Frame 3 -> Frame 2	MtrunA17_Chr5R0174110 len=1788 type=repeat_region gn=MtrunA17Chr5R0174110	GCATATTAAAGACTAATACCTCAAAATAGTCATTGAATTTTGAAAAATCGGCCAATTTCGTCCCTGAATTTTTCGAAATATCAAATTAGTCCCTGAATTTTGCAGACGTCCATCAAATCAGTCCCTCCGTCCAAAATGTCCGTTAATAGTGATGATGTGTCAGCCACGTGTACAAGGACTAAACTGATGGAAATTGTCAAAATTCGATATTTAACATTTCAGTCTCTTTTTTCCTGTGTTTCCAATTATACCCCTCTATTACCATTCACTTTCATCCTCACATTTTCACTCAGAAGCATCAAACAAGTCCCTAACCTTTCACCTTCCCGCCTAAACTGTCACCCTCTTCACTTCACCAAAATCATCATCATCATCGGCGATCATCCTTGGAAAAGATTC…	MS_peptide_108_R	WMLISYACGTEKMAK	Reverse Frame
Frameshift	10	WMLISYACGT	EKMAK	+2.0	Frame 2 -> Frame 1	MtrunA17_Chr6R0251550 len=1790 type=repeat_region gn=MtrunA17Chr6R0251550	TATATTATATATGGACTAATACCTCAAAATAGTCCTTGAATTTTGAAAAATCGGTCAATTTCGTCCCTGAATTTTTCGAAATATCAAATTAGTCACTGAATTTTGCAGACGTCCATCAAATCAGTCCCTCCGTCCAAAATGTCCGTTAATAATGATGATGTGTCAGCCACGTGTACAAGGACTAAACTGATGGAAATTATCAAAATTCGATATTTAACATTTCAGTCTCTTTTTTCCTGTGTTTCCAATTATACCCCTCTATTACCATTCACTTTCATCCTCACATTTTCACTCAGAAGCATCAAACAAGTCCCTAACCTTTCACCTTCCCGCCTAAACTGTTACCCTCTTCACTTCACCAAAATCATCATCATCACCGGCGATCATCCTTGGAAAAGA…	MS_peptide_108_R	WMLISYACGTEKMAK	Reverse Frame
Frameshift	10	WMLISYACGT	EKMAK	+2.0	Frame 1 -> Frame 3	MtrunA17_Chr2R0134770 len=1817 type=repeat_region gn=MtrunA17Chr2R0134770	ATATATATATATATATATATATGACTAATACCTCAAAATAGTCCTTGAATTTTGAAAAATCGGCCAATTTCGTCCCTAAATTTTTCGAAATATCAAATTAGTCCCTGAATTTTGCAGACGTCCATCAAATCAGTCCCTCCGTCCAAAATGTCCGTTAATAGTGATGATGTGTCAGCGACGTGTACAAGGACTAAACTGATGGAAATTGTCAAAATTCGATATTTAACATTTCAGTCTCTTTTTTCCTGTGTTTCCAATTATACCCCTCTATTACCATTCACTTTCATCCTCACATTTTCACTCAGAAGCATCAAACAAGTCCCTAACCTTTCACCTTCCCGCCTAAACTGTCACCCTCTTCACTTCACCAAAATCATCATCATCACCGGCGATCATCCT…	MS_peptide_108_R	WMLISYACGTEKMAK	Forward Frame
Frameshift	10	WMLISYACGT	EKMAK	+2.0	Frame 2 -> Frame 1	MtrunA17_Chr5R0229820 len=1788 type=repeat_region gn=MtrunA17Chr5R0229820	AATTTATATATTTATTTATGAGTAATACCTCAAAATAGTCCTTGAATTTTGAAAAATCGGACAATTTCGTCCCTGAATTTTTCGAAATATCAAATTAGTCCCTGAATTTTGCAAACGTCCATCAAATCAGTCCCTCCGTCCAAAATGTCCGTTAACAGTGATGATGTGTCAGCCACGTGTACAGGGACTAAACTGATGGAAATTGTCAAAATTTGATATTTAACATTTCAGTCTCTTTTTTCCTGTGTTTTCAATTATACCCTTCTATTACCATTCACTTTCATCCTCACATTTTCACTCAGAAGCATCAAACAAGTCCCTAACCTTTCACCTTCCCGCCTAAACTGTCACCCTCTTCACTTCACCAAAATCATCATCATCACCGGCGATCATCCTTGG…	MS_peptide_108_R	WMLISYACGTEKMAK	Forward Frame
Frameshift	10	WMLISYACGT	EKMAK	+2.0	Frame 3 -> Frame 2	MtrunA17_Chr1R0042460 len=1769 gn=MtrunA17Chr1R0042460 type=repeat_region	TTTTTTAGACTAATACCTCAAAATAGTCCTTGAATTTTGAAAAATCGGCCAATTTCGTCCCTAAATTTTTCGAAATATCAAATTAGTCCCTGAATTTTGCAGACGTCCATCAAATCAGTCCCTCCGTCCAAAATGTCCGTTAATAGTGATGATGTGTCAGCCACATGTACAAGGACTAAACTGATGGAAATTGTCAAAATTCGATATTTAACATTTCAGTCTCTTTTTTCCTGTGTTTCCAATTATACCCCTCTATTACCATTCACTTTCATCCTCACATTTTCACTCAGAAGCATCAAACAAGTCCCTAACCTTTCACCTTCCCGCCTAAACTGTCACCCTCTTCACTTCACCAAAATCATCATCATCACCGGCGATCATCCTTGGAAAAGATTCGGT…	MS_peptide_108_R	WMLISYACGTEKMAK	Reverse Frame
Frameshift	10	WMLISYACGT	EKMAK	+2.0	Frame 3 -> Frame 2	MtrunA17_Chr1R0270020 len=1791 type=repeat_region gn=MtrunA17Chr1R0270020	AACAATAGTAATATTAAGACTAATACCTCAAAATAGTCCTTGAATTTTGAAAAATCGGACAATTTCGTCCCTGAATTTTTCGAAATATCAAATTAGTCCCTGAATTTTGCAAACGTCCATCAAATCAGTCCCTCCGTCCAAAATGTCCGTTAACAGTGATGATGTGTCAGCCACGTGTACAGGGACTAAACTGATGGAAATTGTCAAAATTTGATATTTAACATTTCAGTCTCTTTTTTCCTGTGTTTTCAATTATACCCTTCTATTACCATTCACTTTCATCCTCACATTTTCACTCAGAAGCATCAAACAAGTCCCTAACCTTTCACCTTCCCGCCTAAACTGTCACCCTCTTCACTTCACCAAAATCATCATCATCACCGGCGATCATCCTTGGAA…	MS_peptide_108_R	WMLISYACGTEKMAK	Reverse Frame
Frameshift	10	WMLISYACGT	EKMAK	+2.0	Frame 2 -> Frame 1	MtrunA17_Chr1R0005710 len=8465 type=repeat_region gn=MtrunA17Chr1R0005710	TAATTACATCACTTGCACCAATCTGAAAAACCTCATTGCTTCATGAAACCCCAAAAGCTTCAAACTTTGAATAATGAAAAGATCACTGAATTCAACAAAATAGAGCAAACAAAAACATACATATATTAAAAAGAAAATCAAATTTTTAAGAAAAATAAAAATAAGAGAACTTTGAAAATTCAATGAAATGAAGAAGAAAAAAATGAAGAGTTAGAAGTATACATTGATTGAAGTATGAAGAGGGTGAAGTTGAAGAATTTGCATAGAAATCTGGAAACTCAGTTTGGTCTTTGCTTCTTCATGAGTAAGCTCGATCTCTACTAACAGTGTTCTTCTTCTTTGTTTCTTCTTTTTCTTTTTTCTTTTTTAGTTTTAATTTTTTTATTTTGTTTATATATT…	MS_peptide_108_R	WMLISYACGTEKMAK	Forward Frame
Frameshift	7	FNTYVAV	K	+26.0	Frame 2 -> Frame 1	MtrunA17_Chr4R0007470 len=160 gn=MtrunA17Chr4R0007470 strand=+ begin=1351780 type=repeat_region chr=MtrunA17Chr4 end=1351939	CACGTCAGTGTTGACCGAGTCAAAATTGGTCTAGGGCCAAAACTGTCAAAGCTTCAATACATACGTGGCTGTTTTGTATTTTAATTAGTTAGGGGGCAAAAATCGCAACTTCTTGAACCATAGGGGGTCAAAAGTGCAATTAAGCTTAAAATAAAACATT	MS_peptide_109_Se	FNTYVAVK	Reverse Frame
Frameshift	7	FNTYVAV	K	-25	Frame 2 -> Frame 1	MtrunA17_Chr4R0007470 len=160 gn=MtrunA17Chr4R0007470 strand=+ begin=1351780 type=repeat_region chr=MtrunA17Chr4 end=1351939	CACGTCAGTGTTGACCGAGTCAAAATTGGTCTAGGGCCAAAACTGTCAAAGCTTCAATACATACGTGGCTGTTTTGTATTTTAATTAGTTAGGGGGCAAAAATCGCAACTTCTTGAACCATAGGGGGTCAAAAGTGCAATTAAGCTTAAAATAAAACATT	MS_peptide_109_Se	FNTYVAVK	Reverse Frame
Frameshift	7	FNTYVAV	K	+25.0	Frame 2 -> Frame 3	MtrunA17_Chr4R0007470 len=160 gn=MtrunA17Chr4R0007470 strand=+ begin=1351780 type=repeat_region chr=MtrunA17Chr4 end=1351939	CACGTCAGTGTTGACCGAGTCAAAATTGGTCTAGGGCCAAAACTGTCAAAGCTTCAATACATACGTGGCTGTTTTGTATTTTAATTAGTTAGGGGGCAAAAATCGCAACTTCTTGAACCATAGGGGGTCAAAAGTGCAATTAAGCTTAAAATAAAACATT	MS_peptide_109_Se	FNTYVAVK	Reverse Frame
Frameshift	7	FNTYVAV	K	-26	Frame 2 -> Frame 3	MtrunA17_Chr4R0007470 len=160 gn=MtrunA17Chr4R0007470 strand=+ begin=1351780 type=repeat_region chr=MtrunA17Chr4 end=1351939	CACGTCAGTGTTGACCGAGTCAAAATTGGTCTAGGGCCAAAACTGTCAAAGCTTCAATACATACGTGGCTGTTTTGTATTTTAATTAGTTAGGGGGCAAAAATCGCAACTTCTTGAACCATAGGGGGTCAAAAGTGCAATTAAGCTTAAAATAAAACATT	MS_peptide_109_Se	FNTYVAVK	Reverse Frame
Frameshift	6	FNTYVA	VK	-26	Frame 2 -> Frame 3	MtrunA17_Chr4R0007470 len=160 gn=MtrunA17Chr4R0007470 strand=+ begin=1351780 type=repeat_region chr=MtrunA17Chr4 end=1351939	CACGTCAGTGTTGACCGAGTCAAAATTGGTCTAGGGCCAAAACTGTCAAAGCTTCAATACATACGTGGCTGTTTTGTATTTTAATTAGTTAGGGGGCAAAAATCGCAACTTCTTGAACCATAGGGGGTCAAAAGTGCAATTAAGCTTAAAATAAAACATT	MS_peptide_109_Se	FNTYVAVK	Reverse Frame
Frameshift	2	FN	TYVAVK	-2	Frame 1 -> Frame 2	MtrunA17_Chr6R0258980 len=24534 end=41389785 chr=MtrunA17Chr6 type=repeat_region begin=41365252 strand=+ gn=MtrunA17Chr6R0258980	GAATATGAATTTGGTGATTTTCATGATAAGTCATAATAAGTTCAATGGTGAAATTCCTCAAAATTTGTCTTCAAGTATTTCAGTTTTTGATATAAGTTACAATCAATTTTATGGTGGAATTCCAATTGGAGTATCTTCTTGGACTAGTGTGGTTGAGTTTATAGCAAGCAAGAATTATCTTAATGGAAGTATTCCTCAAGAGTTAACAACTCTTCCTAATCTTGAAAGATTGTTGCTTGATCAAAACCAGCTAAAAGGGTCACTTCCATCAGATGTAATATCATGGAAATCCTTGGCGACTTTGAATTTGAGCCAAAATCAACTTAATGGACAAATTCCAATTTCAATTGGTCATTTACCTTCCCTTAGCGTTCTTGATTTATCAGAAAATCAATTCTC…	MS_peptide_109_Se	FNTYVAVK	Forward Frame
Frameshift	2	FN	TYVAVK	-2	Frame 1 -> Frame 2	MtrunA17_Chr6R0258980 len=24534 end=41389785 chr=MtrunA17Chr6 type=repeat_region begin=41365252 strand=+ gn=MtrunA17Chr6R0258980	ATTCCATGATATTACATCAAATGGAAGTGGCCCTTTTAGCTGATTCTGATCAAGCGACAGTGTTTGTAGCTTATGAAGTGATGTTATCTCTTGTGGAATACTTCCATTAAGATTATTCTTGCTTGCTATGAACTCAACCACATTAGTCCAAGAAGATACTCCAATTGGAATTCCACCAGAAAATTGATTATAACTTATATCCAAAAGTGAAATACTTGATGACAAATTTTGAGGAAGCTCACCATTGAACTTATTATGACTTATCATAAAATACCCCAGATTTTCAGATCTCCAGAGTCCACTAGGAATGTTACCGTAAAAATCGTTCTTGTAAATTTTCATCTCCAACAAGCTACTACAATTTCCAAGTGATTCTGGTAACTCACCACTTAGATGATT…	MS_peptide_109_Se	FNTYVAVK	Reverse Frame
Frameshift	6	NIIFLI	LILK	+17.0	Frame 3 -> Frame 2	MtrunA17_Chr7R0307940 len=1447 type=repeat_region gn=MtrunA17Chr7R0307940	ATACATTACCAGCAAATTATTAAGATGAGTTAATTATGTTTAAGGCCCCTATAAATAGGTGCGTTTTCAACATTAGTCCCTACTTAAATTTTATTAAATTTTTGATCCCCAACGTTTTTATCCGTTAACGTATTTAGTCTCTGCCGTCAATTTTTGCTGATTGGGCTAACGGCGAAGAATACGTGGACGCCACTTGGATGCACTTAGACTCATTGGAATGACATGGCAAGCCACATGTGAATATAATTTTTTTAATTATAAAAACTAATGTTATTTAATTTTAAAAATTTATATTTATTTTACTTTTTTTGAAGGAATATATTTATTTTACTTATTAATAAAAAATTAAAAAATGTTGTAAACACTAGGTACACTATACCACCGTGAATCTTCTTCTCC…	MS_peptide_112_F	NIIFLILILK	Forward Frame
Frameshift	12	ILLLLFQLGIWI	QDWLHDIYLLQLHSISR	-1	Frame 1 -> Frame 3	MtrunA17_Chr7R0041270 len=448 strand=+ gn=MtrunA17Chr7R0041270 end=7210126 chr=MtrunA17Chr7 begin=7209679 type=repeat_region	ACTTTTGGTAAATTCAAAGCACAAAGAACTTACTTTTATTTTCATTTGCTTATCTCAGCTTCATGTATGATACTCTTATTGTTATTTCAATTAGGCATCTGGATCAGGATTGGTTACATGATATATATTTACTGCAGTTGCATTCTATCTCAAGGTACATCCTCACTAAGAACATTACAACTTCAAGTTTTATTCCTAATCTTTATGTAAAATTGATATCCTTGTGTGAGTAACAGGTTCATGATGTGGGAGCAGTCTCAACACTTGCGGTAACCGGCATATTGGTATGGCTACATTATCTTTCTCTGCTGATGCCTTTTTTATATGTATATATGAATTCATGCTCTATGTAACATTGCTCTTTCTACTGCTGATATTAGGTCTACATAGGATCGTTTT…	MS_peptide_113_B	ILLLLFQLGIWIQDWLHDIYLLQLHSISR	Reverse Frame
Frameshift	5	AIDPT	MFR	-1	Frame 2 -> Frame 1	MtrunA17_Chr6R0227470 len=953 strand=+ gn=MtrunA17Chr6R0227470 end=35640621 chr=MtrunA17Chr6 begin=35639669 type=repeat_region	AGGAGAGACTTATGGTCACTTCAAAAAGATGAATGGGTGTCATGCTTTGTGATAAATGCCTAGGTCAATTGCTTGAACTGGAGTCAACCAAATGAAAAAATGACACGAATGGTTACACCATTCATAAATTATGTACGCATTACATTCCATTAATGTTAAAAGTTTACATACTGTTTAGGTCTTTTTGGAATTGATTTTAGTCATTTTATATAAACAAGTTGACTTGCAAAGACCTGATGCCCTAAATATAACGAACCCAGTTGCATGTAAAAGATTCATTGAAAGACTGAAAAAGTTCAAATACATGGATTGGAAGGCTATTGACCCTACATGTTTAGAATATGTAAGACTCAGTTCATTATAATTTTGGAGATTTCTACATATTGAATGTTTGACTTA…	MS_peptide_115_N10	AIDPTMFR	Reverse Frame
Frameshift	5	AIDPT	MFR	-1	Frame 2 -> Frame 1	MtrunA17_Chr8R0089610 len=921 chr=MtrunA17Chr8 end=17027011 begin=17026091 type=repeat_region strand=+ gn=MtrunA17Chr8R0089610	TCATGCTTTGTGATAAATGCCTGGGTCAATTGCTTGAACTGGAGTCAACCAAATGAAAAAATGACACGACTGGTTACACCATTCATAAATTATGTATGAATTACATTCCATTAATGTTAAAAGTTTACATACTGTTTAGATATTTTTGGAATTGATTTTAGTCATTTTATATGAACAGGTTGACTTGCAAAGACCTGATGTCCTAAATATAACGAACCCAGTTGCATGTAAAAGATTCATTGAAAGACTGAAAAAGTTCAAATACATGGATTGGAAGGCTATTGACCCTACATGTTTAGAATATGTAAGACTTTGCAGTTCATTATAATTTTGGAGATTTCTACATATTGATTGTTTGACTTATATGGTTTGTGATTATTCTACTGATGAAATAGATAA…	MS_peptide_115_N10	AIDPTMFR	Reverse Frame
Frameshift	5	AIDPT	MFR	-1	Frame 3 -> Frame 2	MtrunA17_Chr8R0118280 len=954 chr=MtrunA17Chr8 end=21035611 type=repeat_region begin=21034658 strand=+ gn=MtrunA17Chr8R0118280	AGGAGAGACTTGTGGTCACTTCAAAAAGATGAATGAGTGTCATGTTTTATGATAAATGCCTGGTTCAATTGCTTGAACTGGAGTCAACCAAATGAAAGAATGACACGACTGGTTACACCTTTCATAAATTATGTATGCATTACATTCCATTAATGTTAAAAGTTTACATACTGTTTAGGTCTTTTTGGGAATTGATTTTAGTCATTTTATATATACAGGTTGACTTGCAAAGACCCGATGCCCTAAATATAACGAACCCAGTTGCATGTAAAAGATTCATTGAAAGACTGAAAAAGTTCAAATACATGGATTGGAAGGCTATTGACCCTACATGTTTAGAAGATGTAAGACTCAGTTCATTATAATTTTGGAGATTTCTACATATTGATTATTTGACTT…	MS_peptide_115_N10	AIDPTMFR	Reverse Frame
Frameshift	5	AIDPT	MFR	-1	Frame 1 -> Frame 3	MtrunA17_Chr2R0285320 len=521 strand=+ gn=MtrunA17Chr2R0285320 chr=MtrunA17Chr2 end=50441600 begin=50441080 type=repeat_region	GATTGGAAGGCTATTGACCCTACATGTTTAGAATATGTAAGACTTTGCAGTTCATTATAATTTTGGCAATTTCTACATATTGATTGTTTGCACTAATTGTTCATTATAATTTTGACTTACATGTTTAGATAATGACGCCAGCACTCATTGGAGATCCGGGTTTTCATTATGCATGCTTCGTTGTGAATTTGAAGAGTCAAAAATTTCAATTCCTGAACAGCTTGAAAGGAGAGACATTGAACATGAAAAATGGCGAAGCAACTGTGTACAAGAAGATGTTTGATGTGTGGCTGAAGGAGGTGGAAGCATTTGTGATAGAATTGTATAGGAAAAGAAAAATCACAATGCCTTTCCAGTTTAGCACTTTCAAGTGGGAAACACCAAAGATGCCCATTCAAT…	MS_peptide_115_N10	AIDPTMFR	Forward Frame
Frameshift	5	AIDPT	MFR	-1	Frame 1 -> Frame 3	MtrunA17_Chr8R0089790 len=505 chr=MtrunA17Chr8 end=17055874 type=repeat_region begin=17055370 strand=+ gn=MtrunA17Chr8R0089790	GATTGGAAGGCTATTGACCCTACATGTTTAGAATATGTAAGACTTTGTAGTTCATTATAATTTTGGAGATTTCTACATATTGATTGTTTGACTTATATGGTTACTGATGAAATAGATAATGACCCTAGCACTAATTGGAGATCCGGGTTTTCATTATGTATGCTTCGTTGTGAATCTCAAGAGCCAAAAATTTCAATTCCTGAACAGCTTGAAAGGAGAGACATTGAACATGAAGAATGGCGAAGCAACTGTGTACAAGAAGATGCTTGAAGTGTGGCTGAAGGAGGTGGAAGCATTTGTGACTGAATTGTATATGAAAAGAAAAATCACAATGCCTTTCCAGTTTAGCACATTCAAGTGGGAAACACCAAAGATGCCTAATCAATGTGATAAAACAGT…	MS_peptide_115_N10	AIDPTMFR	Forward Frame
Frameshift	5	AIDPT	MFR	-1	Frame 1 -> Frame 3	MtrunA17_Chr7R0130540 len=516 strand=+ gn=MtrunA17Chr7R0130540 end=18998882 chr=MtrunA17Chr7 begin=18998367 type=repeat_region	GATTGGAAGGCTATTGACCCTACATGTTTAGAATATGTATGACTCAGTTCTTTATAATTTTGGAGATTTCTACATATTGATTGTTTGACTTATATGGTGTTGATTATTCTACTGATGAAATAGATAATGACGCCAGCACTAATTGGAGATCCGGGTTTTCATTATGTATGCTTCGTTGTGAATCTCAAGAGCCAAAAATTTCAATTCCTGAACAGCTTGAAAGGAGAGACATTGAACATGAAGAATGGCGAAGCAACTGTGTACAAGAAGATGTTTGATGTGTGGCTGAAGGAGGTGGAAGCATTTGTGACAGAATTGTATAAGAAAAGAAAAATCACAATGCCTTTCCAGTTTAGCACATTCAAGTGGGAAACACCAAAGATGCCTAATCAATGTGAT…	MS_peptide_115_N10	AIDPTMFR	Forward Frame
Frameshift	4	ISAT	QRNQQLR	-2	Frame 2 -> Frame 3	MtrunA17_Chr7R0161990 len=19622 strand=- gn=MtrunA17Chr7R0161990 chr=MtrunA17Chr7 end=23188358 type=repeat_region begin=23168737	ATGAGCTTCTCATATTTTTTGAATTATAACTCTAATAGGTGATATTCAAGCCGTGCTGTTTCAGTAGATGAAGGGGAAGGAAAAATAAATGTGGAAGCAATTAAGCCTCCATCTATGATCTTTTTCTTGCAGACAAATATTACTTTATATAGTTTTTAGTTCCCTTGCAACTGCAATGTTATTCAACAGAAACAATAGATTGGTACAACAGTGTAATTACTTGAGTAATACATTCTTTTTGGATGAAGTTGAACATGTCTTGTTTAGATTTTTGCTACAACATGATTTTCAGTGTATATCAGTACTGATGAATTATTGTATTTCTCATTGCTTCATGCTTCATTTAGATCAATACTGATTTCTGTTGATCTTAAAATAGTGCTTGTTGTGCTTCCTATT…	MS_peptide_116_N10	ISATQRNQQLR	Reverse Frame
Frameshift	4	ISAT	QRNQQLR	-2	Frame 2 -> Frame 3	MtrunA17_Chr7R0161930 len=269 begin=23164932 type=repeat_region end=23165200 chr=MtrunA17Chr7 gn=MtrunA17Chr7R0161930 strand=+	ACCAACAACTCATGAAGGTTCATTCAGGTGCAGACTTCACCGCATTAGTGCAACAAAGAAATCAGCAGCTGAGAAATCAAGCAATGTGAGATGTTCCAAGTTTGCTAGAGTTGCTTCTGCTAAATTTGGATTAGGAGACTTTTTAGAGACTTTTTTTTTTTTGATCGACAATAAAAAGTTAATGCTGGTAGCTTTTTAGAGTCTGCTTATAATTTACCTTTTTACTGTTTCTGTTTATAGGTTTCGTTTGAATTTCTCATATTATTGTT	MS_peptide_116_N10	ISATQRNQQLR	Forward Frame
Frameshift	4	ISAT	QRNQQLR	-2	Frame 2 -> Frame 3	MtrunA17_Chr7R0172500 len=115 begin=24837471 type=repeat_region chr=MtrunA17Chr7 end=24837585 gn=MtrunA17Chr7R0172500 strand=+	TTCGTGTTCACCAACAACTCATGAAGGTTCATTCAGGTGCAGGCTTCACCGCATTAGTGCAACAAAGAAATCAGCAACTGAGAAATCAAGCAATGCAATATGTTCCAAATTTGCT	MS_peptide_116_N10	ISATQRNQQLR	Forward Frame
Frameshift	10	MEGFIQALKD	TYLR	+2.0	Frame 2 -> Frame 1	MtrunA17_Chr7R0188940 len=1489 strand=+ gn=MtrunA17Chr7R0188940 end=27538285 chr=MtrunA17Chr7 type=repeat_region begin=27536797	ATTGCATCCATGAATAATATGGATTTCTCATTCACACTCTTTCTTCTAGTATTGGCCTTTTCATTCAAATCTTCATCTTCTTTTTTATCATCATTGAGAAAGGGTTCATCCATCTCAGTAGAAAATCCACAAGACCAAATCATCTCACAAAATGGCATGTTCTCTGCTGGTTTTACTTCCATTGGTGAAAATTCATATTCCTTTGCCATATGGTTCACAGAACCAACTTCCCTTGACCTCAACAAGACCATCATTTGGATGGCGAATCGCGACCAACCGGTTAACGGAAAACGAACCAAACTTTCCCTTTTAAACACAGGAAACATTGTATTGCTTGATGTTTCATTAAACAATGTTTGGTCTTCAAACACTGCATCATTGAAACCATTAGAATTGCAT…	MS_peptide_117_PC	MEGFIQALKDTYLR	Forward Frame
Frameshift	3	RFV	SNPTLSEPSLLSK	-1	Frame 1 -> Frame 3	MtrunA17_Chr7R0248360 len=1540 type=repeat_region gn=MtrunA17Chr7R0248360	AAGTTTGGCTTATTAAATCATTTGGTCCCTCAAATAATTTCAAATTTTTATTTTGGTCCCATAATTAATAAAACGTACATTTTGATCCCTCACTTTTTCCTCCGTTTGCCAAATAAATCCCGACGGTTAAGTTTAACCCCAAATGATGTTTATGGTGGACCAACCTTAAGAGTGGTCCACCATAGATCCTATTAATTATTTTAATTTCAACCGTTTGATTTTTTTGTAAAAGATAACCATTGGATTAGACAGGTCTATTTAATCTTACGATGTACCACCAACACCTAATTTTTTCCTTTTCTTCATCTTCAATATTTTCATCTTCATCAATCATATTCATACATTCATACATAGAAACCCAGAAAAATAAATTAAAACAAAAAATCCAAAAAAAAGAAA…	MS_peptide_118_St	RFVSNPTLSEPSLLSK	Forward Frame
Frameshift	6	EGFEGA	LVYNHSRLR	-2	Frame 3 -> Frame 1	MtrunA17_Chr3R0317620 len=18062 strand=+ gn=MtrunA17Chr3R0317620 end=54397658 chr=MtrunA17Chr3 type=repeat_region begin=54379597	AATGTATGTATCATTCACTTGAGTGGAATTAACGAACGACGAAAACGTGACGAGCATGTTTTGGGAGCACAACATGTTCCAGTTGATCGATATGCGGGTGAAGTTGCTTAGATCAACTGAAGATATCATCAAAAGTTTGATTCCGCCAGAAGATCGTCATTAGTTAGGGTAAGGTGCATTCCAACTACAACAATTGTATTCTTTTGAATGGGGTAATTCAAACTTGTCAAACAACAGGACTCGAGCATTTCGCAAGCACCTCATGTTTCTCCTTTGAAAATATTAAATTCTTGTTATGCTGGTTTAGATGAAGGTATTAAGTGTCAATGATTGAACCTCAATTCGGTGGCACTTGAATACCATCATCTAAAGCAAGCCTAACAAAAATTTATTCTTTTC…	MS_peptide_122_Se	EGFEGALVYNHSRLR	Forward Frame
Frameshift	6	EGFEGA	LVYNHSRLR	-2	Frame 2 -> Frame 3	MtrunA17_Chr5R0032740 len=1402 end=6800893 chr=MtrunA17Chr5 begin=6799492 type=repeat_region strand=- gn=MtrunA17Chr5R0032740	AAAGGATAACTGCTTTTTTGACAATGAATACTTTATATTGACACAAGTAAAAGTAAATGATGCTTTTACCCTCAGCGGTAGTTAACTGCCGTTAGGCTATGCGCCGACAGTTAACACCCGCTGGTTTTTCAGCGGCAGTTAACTGCCGTTGTGTTCGTGATATATGAACAGAACAACATAGGAGTTTCCAAAATTCCATTGTTATTGTTACGTTTTTTGCTTTCATAGGTGCGAATTTCATAAAGCATAAGTCATTCTAAGCCAATTTCAAGCACAAAATCAAGTAAGTTTTTTGAATCCTATTGCATTGCTATTTTGTGATTAATTTGTTAGTTTTTTTTGGTTAAATTGCGATTATAGAGGTTTATTGATTTTATGATGTTCCGATAGTTTATGTTG…	MS_peptide_122_Se	EGFEGALVYNHSRLR	Reverse Frame
Frameshift	6	EGFEGA	LVYNHSRLR	-2	Frame 1 -> Frame 2	MtrunA17_Chr1R0077100 len=839 gn=MtrunA17Chr1R0077100 strand=- type=repeat_region begin=15714751 chr=MtrunA17Chr1 end=15715589	TTTGGTTATGAATAGAATAGTATAGGAGTTTCCAAAACTCCATTGTTATTGTTACGTTTTTTGTTTCCATAGGTGCGAATTTCACAAAGCATAAGTCATTCCAAGCACAAAATCAAATAAATTTTTTGAATCCTATTGCATTGCTATTTTGTGATTGATTTGTTAGTTTTTTTTTGGTTAAATTGCGATTATAGAGGTTTATTGATTTTATGATGTTTTGATAGTTTAGGTTGTTTGAATTGTTAGGTTTAGATTAGAATTGTTTAGATTGTTAGAATTGTAGAATTGTTATGAAATTATGGTAGAATTTTTAGGATTAGATGAATTATTGTATAATCGTTGCGATTAGTTTAGGTTTGTTATGAAATTCTGTTGTTATGAATTTGTGATAGAATTGTT…	MS_peptide_122_Se	EGFEGALVYNHSRLR	Reverse Frame
Frameshift	6	EGFEGA	LVYNHSRLR	-2	Frame 2 -> Frame 3	MtrunA17_Chr4R0319750 len=296 strand=+ gn=MtrunA17Chr4R0319750 end=55993770 chr=MtrunA17Chr4 type=repeat_region begin=55993475	TTGTTATGAATTTGTGATATAATTGTTACGATTAGTTACGGTATAATTTTTAGGATTAGTTTAGGTTTTGATGAATTATTGTAGAATTGTTACGACATGATGTAGGTTTTGATCGCCGATTTGTTTATGTAGATATGTCTCAGAATCAGGGAAACGTTGAGTTGAACAAGAAGAAGGAGGGTGACGACAAGAAGAAAGAAAAATCACCGATGACATGGCACAGAATCACATGTGATGGATCCGTCAAAAAGAAGGATTCGAAGGTGCTGGTGTATAATCATTCGAGGTTGAGGAGG	MS_peptide_122_Se	EGFEGALVYNHSRLR	Reverse Frame
Frameshift	6	EGFEGA	LVYNHSRLR	-2	Frame 2 -> Frame 3	MtrunA17_Chr3R0309090 len=1261 begin=52727112 type=repeat_region chr=MtrunA17Chr3 end=52728372 gn=MtrunA17Chr3R0309090 strand=-	TGGCTTTCCAGCGGCAGTTAACTGTCATTGTGTTTTTGATATATGAACAGAACAATATAGAAGTTTCCAAAACTCCATTGTTATTGTTACGTTTTTTGCTTCCATAGGTGCGAATTTCACAAAGCATAAGTCATTTCAAGCCAATTTCAAGCACAAAATTAAGTAAGTTTTTTTAATCCTATTGCATTGCTATTTTGCGATTGATTTGTTAGTTTTTTTTGTTAAATTGCGATTATAGAGGTTTATTGATTTTATGATGTTCTGATAGTTTAGGTTGTTTGAATTGTTAGGTTTAGGTTAGAATTGTAGAATTGTTATGAAATTATGGTAGAATTTTTAGGATTAGATGAATTGTTGCGATTAGTTTAGGTTTGTTATGAAATTTTGTTGCTATGAATT…	MS_peptide_122_Se	EGFEGALVYNHSRLR	Forward Frame
Frameshift	6	EGFEGA	LVYNHSRLR	-2	Frame 2 -> Frame 3	MtrunA17_Chr3R0274630 len=632 strand=- gn=MtrunA17Chr3R0274630 end=45783102 chr=MtrunA17Chr3 type=repeat_region begin=45782471	CCAGCGGCAGTTAACTGTCATTGCTTTCTGTTATATGAACAGAACAGCATAGGAGTTTCCAAAACTCCATTGTTACGTTTTTTGCTTCCATAGGTGCGAATTTCACAAAGCATAAGCCATTTCAAGCCAATTTAAAGCAAAAAATCAAGTAAGTTTTTTGAATCCTATTGCATTGTTATTTTGTGATTGATTTGTTAGTTTTTTTTTTGTTAAATTGCGATTATAGAGGTTTATTGATTTTATGATGTTATGATAGTTAGGTTGTTTGAATTGTTAGGTTTAGGTTAAAATTGTTAAGATTGTTAGAATTGTAGAATTGTTATGAAATTATGGTAGAATTTTTAGGATTAGATGAATTGTTGTATAATCGTTGTGATTAGTTTAGGTTTGTTATGAAAT…	MS_peptide_122_Se	EGFEGALVYNHSRLR	Reverse Frame
Frameshift	6	EGFEGA	LVYNHSRLR	-2	Frame 3 -> Frame 1	MtrunA17_Chr3R0237500 len=1400 gn=MtrunA17Chr3R0237500 strand=- begin=37960556 type=repeat_region end=37961955 chr=MtrunA17Chr3	AAAAGAAAATTTCTTTTTTGACAATGAATACTTCCTATTGACACAAGTAAATGACGCTTTTACCCCCAGCGGCAGTTAACTGCCGTCAGGCTATGCGCCGACAGTTAACAACCGCTGGCTTTCCAGCGGCAGTTAACTACCGTTGTGTTCGTGATATATAAACAGAACAACATAGGAGTTTCCAAAACTTCATTGTTATTGTTACGTATTTTGCTTCCATAGGTGCGAATTTCACAAAGCATAAACCATTCCAAGCCAATTTCAAGCACAAAATCAAGTAAGTTTTTTGAATCCTATTGCATTGCTATTTTGTGATTGATTTGTTAGTTTTTTTTGGTTAAATTGGGATTGTAGAGGTTTATTGATTTTATGATGTTATGATAGTTTAGGTTGTTTGAA…	MS_peptide_122_Se	EGFEGALVYNHSRLR	Reverse Frame
Frameshift	6	EGFEGA	LVYNHSRLR	-2	Frame 2 -> Frame 3	MtrunA17_Chr1R0217970 len=2684 type=repeat_region begin=39472661 end=39475344 chr=MtrunA17Chr1 gn=MtrunA17Chr1R0217970 strand=+	ATTCAACGTCAATTACGCTCACAAAATCAAGTAAATTGTTACCATCCTATTACATTGCTATTTTGTGATTGATTTATTAGTTTTTTTTTTTTTGGTTAAATTGCGATTATAGAGGTTTATTGATTTTATGATAGTTTAGGTTGTTTGAATTGTTAGGTTTAGGTTAGAATTGTTTAAATTGTTAGAATTGTAGAATTGTTATGAAATTATGGTAGAATTTTTAGTATTAGATGAATTGTTGTATAATCGTTGCGATTAGTTTAGGTTTGTTATGAAATTTTGTTGTTTTGAATTTGTTATAGAATTGTCACAATTAGTTACGGTATAATTTTTATGATTAGTTTAGGTCTTGATGAATTATTGTAGAATTGTTACGACGTGATGTAGGTTTTGATATTC…	MS_peptide_122_Se	EGFEGALVYNHSRLR	Forward Frame
Frameshift	6	EGFEGA	LVYNHSRLR	-2	Frame 3 -> Frame 1	MtrunA17_Chr4R0189910 len=1444 begin=29264287 type=repeat_region chr=MtrunA17Chr4 end=29265730 gn=MtrunA17Chr4R0189910 strand=+	TTGAAAATTGTTTTTTGACAATGAATACTTACACAAGTAAATGACGATGTTACCTCTAGCAACAGTTAGCAACCGTTAGGCTATGTACCGGCAGTAAACTGCCGTTGGCTTCCAGCGGTTGTTAATTGTCGTTGCTTTCTGTTATATGAATAGAATAATATAGGAGTTTCCAAAACTCCATTGTTACGGATTGAAGATCAAGAGGTGCCATTTTCCCAATTGTTGCGGATTCAACATCAATTACGCTTACAAAATCAAGTAAGTTGTTACCATCCTATTACATTGTTATTTTGTAATTGATTTATTAGTTTTTTTTTGGTTAAATTGCGATTATAGATGTTTATTGATTTTATGATAGTTTAGATTGTTTGAATTGTTAGGTTTGTTATGAAATTATGG…	MS_peptide_122_Se	EGFEGALVYNHSRLR	Reverse Frame
Frameshift	6	EGFEGA	LVYNHSRLR	-2	Frame 3 -> Frame 1	MtrunA17_Chr7R0329270 len=503 begin=55221261 type=repeat_region end=55221763 chr=MtrunA17Chr7 gn=MtrunA17Chr7R0329270 strand=-	GGTGATGAGAAGAACAAATAAAAATCGCCTATGACATGACACGAAATTGTTTGCGATGGTTTGGAAAAAAAGAAGGGTTCGAAGGTGCTGGTGTACAATCACTCGAGGTTGAGGAGGAGCGGGAGGACATGCTATTTTGGTCCTCAACCAAAACAAGGTGCCGCAGGGACTATAGCGGGAAACCTGATTGACTTGTGTGACGAGGATGAATGAATGAATGCCTAATTGTTTTCGATTTTTTTATGTTTTATTTTTGTGTTCCGCACATTTTGTTTGACATTATGGTACTTAGAATAAAATCGCATTTGGAATAATTTCGATCAAAGTCGCGTTTTTAATAATTGCGTATTTGAATAAAAATTAATTAAATCTAACGTGACTCTAACTAATTAAAATTGC…	MS_peptide_122_Se	EGFEGALVYNHSRLR	Forward Frame
Frameshift	6	EGFEGA	LVYNHSRLR	-2	Frame 2 -> Frame 3	MtrunA17_Chr3R0100850 len=794 gn=MtrunA17Chr3R0100850 strand=+ type=repeat_region begin=15826047 chr=MtrunA17Chr3 end=15826840	AGGGTAATGACAAGAAGAAATAAAAATCACCGATGACATGACACGGAATCACATGTGATGGATCCATCAAAAAGAAGGATTCGAAGGTGCTGGTGTATAATCATTCGAGGTTGAGGAGGAGCGGGAGGACATGCTATTTTGGTCCTCAGCCAAAAGCAGGTGCCCTAGGGACTGTCGAGGACGACCCAATTGACTTGTGTATGTGGAAGATGATTAAATGTAATGGGTTGTAATATCAAATTATTTTGAATCTTTTTTTATGTTTTTTTTTATGGTACATTTTGCTTGACATATTGATACTTTGAATAAATTCGCGTTTTGAATAATTTTAATTAAAATCGCATTTGGAATAATTTCGATTAAAGTCGCGTTTTGAATAATTGCGTATTCGAATAAAAA…	MS_peptide_122_Se	EGFEGALVYNHSRLR	Reverse Frame
Frameshift	6	EGFEGA	LVYNHSRLR	-2	Frame 2 -> Frame 3	MtrunA17_Chr3R0295120 len=2621 type=repeat_region gn=MtrunA17Chr3R0295120	CTACAGTTAACTGCCGCTGGCTTCCAGCGGTTGTTAACTGTCGTTGCTTTATGTTATATGAACAGAACAACATAGGAGTTTCTAAAACTCCATTGTTGCGGATTGAAGATCAAGAGGTGCCATTTTTCCCAATTGTTGCGGATTCAACATCAATTACGCTCACAAAATCAAGTAAGTTGTTACCATCCTATTACATTGCTATTTTGTGATTGATTTATTAGTTTTTTTTTGTTAAATTGCGATTATAGAAGTTTATTAATTTTATGATGTTCTGATAGTTTAGGTTGTTTGAATTGTTAGGTTTAGGTTAGAATTGTTTAGATTGTTAGAATTGTATAATTGTTATGAAATCATGGCAGAATTTTTATGATTAGATGAATTGTTGTATAATCGTTGCGA…	MS_peptide_122_Se	EGFEGALVYNHSRLR	Forward Frame
Frameshift	6	EGFEGA	LVYNHSRLR	-2	Frame 2 -> Frame 3	MtrunA17_Chr1R0060290 len=592 end=12774664 chr=MtrunA17Chr1 type=repeat_region begin=12774073 strand=+ gn=MtrunA17Chr1R0060290	TAGGTTTTGATCATCAATTTTTTTATGTAGATATGTCTCAGAATCAGGGAAACGTTGAGTTGAACAACAAAAAGGAGGGTAACGACAAGAAGAAAGAAAATTTGTCGATGACATGGCACAAAATCACATGTGATGGATCCGTCAAAAAGAAGGATTTGAAGGTGCTGGTGTATAATCATTCGAGGTTGAGGAGTGGGAGGACATGCTATTTTGGTCCTCAGCCAAAAGCAGGTGCCCCAGGGACTGTCGAGGACAACCCGATTGCCTTGTGTGACGATTGAATGTAACTGTTTTTTATGTTTTGGATCTTTTTTTATGTTTTTTTATGGTACAATTTGCTTGACATATTGGTACTTTGAATAAATTCGTGTTTTGAATAATTTCAATTAAAATCGCGTT…	MS_peptide_122_Se	EGFEGALVYNHSRLR	Forward Frame
Frameshift	6	EGFEGA	LVYNHSRLR	-2	Frame 2 -> Frame 3	MtrunA17_Chr3R0062580 len=995 type=repeat_region begin=10649162 end=10650156 chr=MtrunA17Chr3 gn=MtrunA17Chr3R0062580 strand=+	AGGGTGACGACAAGAAGAAAGAAAAATCACTGATGACATGGCACAGAATCACATGTGATGGATCCGTCAAAAAGAAGGATTCGAAGGTGCTGGTGTATAATCATTCGAGGTTGAGGAGGAGCGGGAGGACATGCTATATTGTCCTTAGCCAAAAGCAGGTGCCCCATGGATTGTCGAGGACAACCCAATTGACTTGTGTGATGCGGAAGATGATTGAATGTAATGTGTTGTAATATCTAATTGTTTTGGATCTTTTTTTATGTTTTTTTATGGTAAATTTTGCTTGACATATTGGTACTTTGAATAAATTCGCGTTTTGAATAATTTCAATTAAAATCGCATTTGGAATAATTTCAATTAAAGTCGTGTTTCGAATAATTGCGTATTCGAATAAAAACT…	MS_peptide_122_Se	EGFEGALVYNHSRLR	Forward Frame
Frameshift	6	EGFEGA	LVYNHSRLR	-2	Frame 3 -> Frame 1	MtrunA17_Chr7R0165330 len=1073 strand=- gn=MtrunA17Chr7R0165330 chr=MtrunA17Chr7 end=23684390 begin=23683318 type=repeat_region	TTAACAACCGCTGGAAGCCAGCGGCAGTTAACTGCCGTTGTGTTCGTGATATGAACAAAACAGCATAGGAGTTTCCAAAACTCCATTGTTACATTTTTTGCTTCCATAGGTGCGAATTTCACAAACTATAAGCCATTCCAAGCCAATTTCAATCACAAAATCAATTAAGTTTTTCGAATCCAACTGTGTTGCTATTTTGTGATTGATTTGATAGTTTTTTTTGTTAAATTGCGATTATAGAGGTTTGTTGATTTTATGATGTTATGATAGTTTAGTTTGTTTGAATTGTTAGGTTTAGGTTAGAATTGCTTAGATTGTTAGAATTGTAGAATTGTTATGAAATTATGGTAGAATTGTTGTATAATCGTTGCAATTAGTTTAGGTTTGTTATGAAATTTT…	MS_peptide_122_Se	EGFEGALVYNHSRLR	Forward Frame
Frameshift	6	EGFEGA	LVYNHSRLR	-2	Frame 1 -> Frame 2	MtrunA17_Chr7R0165070 len=2648 type=repeat_region gn=MtrunA17Chr7R0165070	AAGAAAATTGCTTTTTCGACAATGAATACTTTCTATTGACACAAGTAAATGACACTTTTACCCCCAGCGGCAGTTAACTGCCGTTAGGCAATGCGCCGACAGTTAACAACCGCTGGAAGCCAGCGGCAGTTAACTGCCGTTGTGTTCGTGATATGAACAAAACAGCATAGGAGTTTCCAAAACTCAATTGTTACGTTTTTTGCTTCAATAGGTGCGAATTTCACAAACCATAAGCCATTCCAAGCCAATTTCAAGCACAAAATTAATTAAGTTTTTCGAATCCAATTGCGTTGCTATTTTGTGATTGATTTGATAGTTTTTTTTGGTTAAATTGCGATTATAGAGGTTTATTAATTTTATGATGTTATGATAGTTTAGGTTGTTTGAATTGTTAGGTTT…	MS_peptide_122_Se	EGFEGALVYNHSRLR	Reverse Frame
Frameshift	6	EGFEGA	LVYNHSRLR	-2	Frame 1 -> Frame 2	MtrunA17_Chr8R0163430 len=527 chr=MtrunA17Chr8 end=26918097 type=repeat_region begin=26917571 strand=+ gn=MtrunA17Chr8R0163430	ATTATATTGATTTCATGATTTTATGATATGTTAGGATAGTTTAGGTTAGAATTGTTAGAGAACTTTTATTGAATTGTTAGGTTTAGGTTTTGATGAATCGTTGTAGAATTGTTAGAATTGTTTAGGTTTATGTGTAACTTTTGATGATAGTTTAAGTTTAGGTTTAGTTTTTGATTTTACGATTTTATGGCATTGTTGTTTAGTTAGGTTTAGATCGCCATTTGTTTTTAATGTAGATATGTCTCAGAATCAGAATCAGGGTAACGTTCAGGGTGATGAGAAGAACAAAGAAAAATCGCCTATGACGTGGCACATAATTGTTTGCGATGGTTCCGAAAAAAAGAAGGGTTCGAAGGTGCTGGTATACAATCACTCGAGGTTGAGGAGGAGTGGGAGGAC…	MS_peptide_122_Se	EGFEGALVYNHSRLR	Reverse Frame
Frameshift	11	CVEQIQHVESL	PTETR	+1.0	Frame 2 -> Frame 3	MtrunA17_Chr8R0080500 len=181 chr=MtrunA17Chr8 end=15431352 begin=15431172 type=repeat_region strand=- gn=MtrunA17Chr8R0080500	ACCTAAGACTATGTGCAATGGAATGTTGAATTTGCAATTCAACATGTTGAACCATTGTAGGGGGTTGTTGAATTGGGAAAAATCTGAGTTGGAGGAGAGATGTGTTGAACAAATTCAACATGTTGAAAGTCTGGCCCACAGAGACGCGTGGCGCGCTCGGATTTGTCAAAACAGGCGCGTG	MS_peptide_128_L	CVEQIQHVESLPTETR	Forward Frame
Frameshift	7	GMNIGWI	SLGAKER	+1.0	Frame 2 -> Frame 3	MtrunA17_Chr8R0099890 len=229 gn=MtrunA17Chr8R0099890 strand=- begin=18469833 type=repeat_region end=18470061 chr=MtrunA17Chr8	TAATGAGTCATTTATTGCTTACTTTTATATGCTTTTTTAGTTTAGTTTTAATTAGATTTTATTTTATTTTATATTAGCATTATTTCCTTTTTAGGATAGTTTACTTTAAATTGCATTTTATTTTATTTCAGGAATGAATATTGGATGGATTGAGTCTTGGAGCAAAAGAAAGGGACTTGGAGCCGATTGGATGCAAAAATATGAAGATTGAGAGACAAAAATATGTCTC	MS_peptide_130_R	GMNIGWISLGAKER	Reverse Frame
Frameshift	7	GMNIGWI	SLGAKER	+1.0	Frame 2 -> Frame 3	MtrunA17_Chr8R0131870 len=1667 strand=- gn=MtrunA17Chr8R0131870 end=22809067 chr=MtrunA17Chr8 begin=22807401 type=repeat_region	GCACCATTGAATCTAGATTGGGGAAGGGGGTAGGCCCTCCAACCTCCTACGTGAAGGTGTTGTTCCTTAAATAAAGTACCTAAAATGTAATTGGCAAAAGATAAAAAAGATCACAAAAACTCCCATCTCTCTTATATGAATTGAAAGAAATATTTTTCTTGGTTAATTTAGTACTAGGATTAGAACATGTTCCTCATTATATCTATCTTATACAGGAGCAAGAAAAGGGTTGGACTACACACACACACACTCACTTAAGACTTGATTGTTGGGTTGAAAAAGGATTATAAGAAATGGTTGAGTTTGTGATTAGTGTACTCTTTGAAATAAAAGCATTTGAGGAGACATGTGCTTTAATGTAATTGTCATATGATAATGTTATTTTATGCTACCATGTTT…	MS_peptide_130_R	GMNIGWISLGAKER	Reverse Frame
Frameshift	7	GMNIGWI	SLGAKER	+1.0	Frame 3 -> Frame 1	MtrunA17_Chr8R0137030 len=508 gn=MtrunA17Chr8R0137030 strand=+ type=repeat_region begin=23473637 end=23474144 chr=MtrunA17Chr8	ATATGTGATGAGTCATTTACTATCCATTTCTAGATATTATTTAGTTTAATTTTAATTAGATTTTAGTTTATTTTATATTAGTATTATTTTCTTTTTAAGATAGTTTACTACAAATTGCATTTTATTATATTTCAGGAATGAATATTGGATGGATTGAGTCTTGGAGCAAAAGAAAGGGACTTGGAGCTGATTCGGTACGAAAATACAAAGATTGGAAGACAAAATATGTCTCCCCTAAAGTCAGAAGCTTGGCACGGCCCGTGCTAGAATTGGCACGGCCGTGCCACCCTCCAGAGTTGCTTTTGCTTAGATTTTAAGCTACTCTATTTTAGCCCGCAGTTTCTTGTGGAACATTCTAGTAATGTAATTGCTTAGATTTTAAGTCGAATGTATGCTATA…	MS_peptide_130_R	GMNIGWISLGAKER	Reverse Frame
Frameshift	7	GMNIGWI	SLGAKER	+1.0	Frame 1 -> Frame 2	MtrunA17_Chr5R0126610 len=1211 type=repeat_region begin=23408752 end=23409962 chr=MtrunA17Chr5 gn=MtrunA17Chr5R0126610 strand=-	TGATGAGTCATTTATTACCCATTTCTAGATATTACTTAGTTTAGTTTTAATTAGATTTTAGTTTATTTTATATTAATATTATTTCCTTTTTAAGATAGTTTACTACAAATTGCATTTTATTATATTTCAGGAATGAATATTGGATGGATTGAGTCTTGGAGCAAAAGAAAGGGACTTGGAGCTGATTCGGTACGAAAATACAAAGATTGGAAGACAAAATATGTCTCCCCTAAAGTCAGAAGCTTGGCACGGTCCGTGCTAGCATTGGCACGGCCGTGCCACCCTCCAGAGTTGCTTTTGCTGCTTTTGCTTAGATTTTCAGCTACTCTATTTTTAGCCCGAATGTAATTGCTTAGATTTTAAGTCAAATGTATGCTATAAATAGAGTAGCCATCCATC…	MS_peptide_130_R	GMNIGWISLGAKER	Reverse Frame
Frameshift	7	GMNIGWI	SLGAKER	+1.0	Frame 1 -> Frame 2	MtrunA17_Chr1R0129510 len=567 begin=23947307 type=repeat_region chr=MtrunA17Chr1 end=23947873 gn=MtrunA17Chr1R0129510 strand=+	TAGATTTTATTTTATTTTATATTAGTATTATTTCCTTTTTAGAATATATTACTACAAATTGCATTTTATTTTATTTCAGGAATGAATATTGGATGGATTGAGTCTTGGAGCAAAAGAAAGGGACTTGGAGCTGATTGAATGCGAAAATACGAAGATTGAGAGACAAAAATATGTCTCCCCAAAGTCAGAAGCTTGGCACGGCCCGTGCTAGCATTGGCACGGCCGTGCCACCCTCGAGAGTTACTTTTGCTGCTTTTGCTTAGATTTTAAGCTACTCTATTTTTAGCCCGAATGTAATTGCTTAGATTTTAAGTCAAATGTATGCTATAAATAGAGTAGCCATCCATCACAAATATTCATCTTTACTTGGAATTCAATAAGTGACAATTGGTTTTCTAA…	MS_peptide_130_R	GMNIGWISLGAKER	Reverse Frame
Frameshift	7	GMNIGWI	SLGAKER	+1.0	Frame 2 -> Frame 3	MtrunA17_Chr6R0068890 len=613 type=repeat_region gn=MtrunA17Chr6R0068890	GTATTTTTGTCTCGGAATCTTCATATTTTTGCATCGAATTAGCTCCAAAACCCCTTTCTTTTGCTCCAAGACTCAATCCATCAAATATTCATTCCTGAAATATAATAATATATTCATTCCTGAAATATAATAATATGCAATTGTAGTAAAATAGTTCAAAAAAGAAATAATATTAAAATAAAATAAACTTAAATCTAATTTAGACAAAACTAAATATTAAACTAAAATAGATAATTATTGACTCATCGGGTATGAAATGAGTGAGGGAAAGTGTACGTGTCTCTAAAAGGGATAATGTTCTAAATTTCTAATTAAGTGTGAATTTTTTTCTTTAAAAAAATATTTAAGTGTTTATTTTTTTCTTTATAGATAAGTTCGGCGGATTAGTTGATGAGTCAT…	MS_peptide_130_R	GMNIGWISLGAKER	Reverse Frame
Frameshift	7	GMNIGWI	SLGAKER	+1.0	Frame 2 -> Frame 3	MtrunA17_Chr4R0137100 len=1853 gn=MtrunA17Chr4R0137100 strand=- type=repeat_region begin=21119671 end=21121523 chr=MtrunA17Chr4	AAAAAGCCAAAAAGCCAAATTAATTCCAAGATCTCATCATTGAATCTAGATTGGGGAAGGAGGTAGGCCCTCCGACTTCCTACGTGAAGATGATTGTTAGCTTGAGAAAAAAAACTTTAAAAAGCATCATTGAATCTAGATTGGGGAAGGGGGTAGGCCCTCCGACTTCCTACGTGAAAATGATGTTTTAAGGGCACCATTGAATCTAGATTGGGGAAGGGGGTAGGCCCTCCGACTTCCTATGTGAAGATGTTGTTCCTTAAATAAAGAACTTAAATGTGCAAATGGCAAAGAACAAAGATTCTCAAATACTCCCATCTTTCTTATATGAATTATAGAAAGAATCTTTCTTGGTTGGTTTAGTGCTAGGATTAGACCATGTTTCCTCATAATGCCTAT…	MS_peptide_130_R	GMNIGWISLGAKER	Reverse Frame
Frameshift	7	GMNIGWI	SLGAKER	+1.0	Frame 3 -> Frame 1	MtrunA17_Chr4R0146140 len=20145 begin=22380334 type=repeat_region end=22400478 chr=MtrunA17Chr4 gn=MtrunA17Chr4R0146140 strand=-	TGACGTGATGAGTCATTTATTGCTTACTTTTATATGCTTTTTAGTTTAGTTTTATTTAGATTTTATTTTATTTTATGTTAGTATTATTTCCTTTTTAGGATAGTTTACTTTAAATTGCATTTTATTTTATTTCAGGAATGAATATTGGATGGATTGAGTCTTGGAGCAAAAGAAAGGGACTTGGAGCCGATTGGATGCAAAAAATATGAAGATTGAGAGACAAAAATATGTCTCCCCCATGCCAGAAGCTTGGCACGGCCCGTGCTAACCTTGGCATGGCCGTGCCACCCTCCAGAGTCACTTTTGCTGCTTTTGCTTAGATTTTAAGCTACTCTATTTTTAGCCCGAATGTAATAGCTTAGATTTTAAGTCGAACAAATGCTATAAATAGAGTAGCCA…	MS_peptide_130_R	GMNIGWISLGAKER	Reverse Frame
Frameshift	7	GMNIGWI	SLGAKER	+1.0	Frame 2 -> Frame 3	MtrunA17_Chr8R0113770 len=18089 chr=MtrunA17Chr8 end=20514543 type=repeat_region begin=20496455 strand=- gn=MtrunA17Chr8R0113770	TGAGTGATGAGTCATTTATTGACTATTTTAATATGTTTTTTTGTTTAGTTTTATTTAGATTTCATTTTATTTTATATTAGTATTATTTCCTTTTTAGGATAATTTACTTTAAATTGCATTTTATTTTATTTCAGGAATGAATATTGGATGGATTAAGTCTTGGAGCAAAAGAAAGGGACTTGGAGCTGATTGGATGCAAAAATATGAAGATTGAGAGATAAAAATATGTCTCCCCAAAGTCAGAAGCTTGGCACGGCCCGTGCTAGACTTGGCACGGCCGTGCCACCATCCAGAGTCACTTTTGCTGCTTTTGCTTAGATTTTAAGCTACTCTATTTTTAGCCCGAATGTAATAGCTTAGATTTTAAGTCGAACAAATGCTATAAATAGAGTAGCCATC…	MS_peptide_130_R	GMNIGWISLGAKER	Reverse Frame
Frameshift	7	GMNIGWI	SLGAKER	+1.0	Frame 2 -> Frame 3	MtrunA17_Chr8R0113770 len=18089 chr=MtrunA17Chr8 end=20514543 type=repeat_region begin=20496455 strand=- gn=MtrunA17Chr8R0113770	TGAGTGATGAGTCATTTATTGACTATTTTAATATGTTTTTTTGTTTAGTTTTATTTAGATTTCATTTTATTTTATATTAGTATTATTTCCTTTTTAGGATAATTTACTTTAAATTGCATTTTATTTTATTTCAGGAATGAATATTGGATGGATTAAGTCTTGGAGCAAAAGAAAGGGACTTGGAGCTGATTGGATGCAAAAATATGAAGATTGAGAGATAAAAATATGTCTCCCCAAAGTCAGAAGCTTGGCACGGCCCGTGCTAGACTTGGCACGGCCGTGCCACCATCCAGAGTCACTTTTGCTGCTTTTGCTTAGATTTTAAGCTACTCTATTTTTAGCCCGAATGTAATAGCTTAGATTTTAAGTCGAACAAATGCTATAAATAGAGTAGCCATC…	MS_peptide_130_R	GMNIGWISLGAKER	Reverse Frame
Frameshift	7	GMNIGWI	SLGAKER	+1.0	Frame 3 -> Frame 1	MtrunA17_Chr8R0113620 len=1204 end=20487132 chr=MtrunA17Chr8 begin=20485929 type=repeat_region strand=+ gn=MtrunA17Chr8R0113620	TGATGAGTCATTTATTGCTTATTTTATATGCTTTTTAGTTTAGTTTTAATTAGATTTTATTTTATTTTATATTAGTATTATTTACTTTTTAGGATAGTTTACTACAAATTGCATTTTATTTTATTTCAGGAATGAATATTGGATGGATTGAGTCTTGGAGCAAAAGAAAGGGACTTGGAGCTGATTGAATGCAAAAATACGAAGATTCGGAGACAAAAATATGTCTCCCTCAAGTCAGAAGCTTGGCACGGCCGTGCCACCCTCCAGAGTCACTTTTGCTGCTTTTGCTTAGATTTTAAGCTACTCTATTTTTAGCCCGAATGTAATTGCTTAGATTTTAAGTCGAATGTATGCTATAAATAGAGTAGCCATCCATCACAAATATTCATCTTTACTTGG…	MS_peptide_130_R	GMNIGWISLGAKER	Reverse Frame
Frameshift	7	GMNIGWI	SLGAKER	+1.0	Frame 1 -> Frame 2	MtrunA17_Chr7R0135880 len=1521 strand=+ gn=MtrunA17Chr7R0135880 end=19752479 chr=MtrunA17Chr7 begin=19750959 type=repeat_region	TGATGAGTCATTTATTATATGTTTTTATATGTTATTTAGTTTAGTTTTAATTAGATTTTAGTTTATTCTATATTAATATTATTTCCCTTTTAAGATGGTTTACTACAAATTGCATTTTATTATATTTCAGGAATGAATATTGGATGGATTGAGTCTTGGGGCAAAAGAAAGGGACTTGGAGCTGATTCGGTACGAAAATACAAAGATTGGAAGACAAAATATGTCTCCCCTAAATTCAGATGCTTGGCACGGCCCGTGCTAGCATTGGCACGGCCGTGCCACCCTCCAGAGTTGCTTTTGCTGCTTTTGCTTAGATTTTAAGCTACTCTATTTTTAGCTCGAATGTAATAGCTTAGATTTTAAGTCGAATAAATGCTATAAATAGAGTAGCCATCCATC…	MS_peptide_130_R	GMNIGWISLGAKER	Reverse Frame
Frameshift	7	GMNIGWI	SLGAKER	+1.0	Frame 3 -> Frame 1	MtrunA17_Chr2R0108270 len=343 begin=21008593 type=repeat_region end=21008935 chr=MtrunA17Chr2 gn=MtrunA17Chr2R0108270 strand=-	TTGTGTCTACGTGATGAGTCATTTATTGACTATTTTAATATGCTTTTTAGTCTAGTTTTATTTAGATTTTATTTTATTTTATATTAGTATTATTTCGTTTTTAGGATAGTTTACTTTAAATTGCATTTTATTTTATTTCAGGAATGAATATTGGATGGATTGAGTCTTGGAGCAAAAGAAAGGGACTTGGAGCCGATTGGATGCAAAAATATGAAAGATTGAGAGACAAAAATATGTCTCCCCCAAGTCAGAAGCCTGGCACGGCCCGTGCTAGACTTGGCACAGCCGTGCCACCCTCCAGAGTCACTTTTGCTGCTTTTGCTTAGATTTTAAGCTACTCTAT	MS_peptide_130_R	GMNIGWISLGAKER	Reverse Frame
Frameshift	7	GMNIGWI	SLGAKER	+1.0	Frame 1 -> Frame 2	MtrunA17_Chr8R0099670 len=1190 strand=- gn=MtrunA17Chr8R0099670 chr=MtrunA17Chr8 end=18456583 begin=18455394 type=repeat_region	TGATGAGTCATTTATTACCTATTTCTAGATATTATTTAGTTTAGTTTTAATTAGATTTTAATTTATTTTATATTAATATTATTTCCTTTTTAAGATAGTTTACTACAAATTGCATTTTATTATATTTCAGGAATGAATATTGGATGGATTGAGTCTTGGAGCAAAAGAAAGGGACTTGGAGCTGATTCGGTACGAAAATACAAAGATTGAAAGACAAAATATGTCTCCCCTAAAGTCAGAAGCTTGGCACGGCCCGTGCTAGCATTGGCACGGCCGTGCCACCCTCCAGAGTGTCTTTTGCTGCTTTTGCTTAGATTTTAAGCTACTCTATTTTTAGCCCGAATGTAATTGCTTAGATTTTAAGTCAAAAGTATGCTATAAATAGAGTAGCCATCCATC…	MS_peptide_130_R	GMNIGWISLGAKER	Reverse Frame
Frameshift	7	GMNIGWI	SLGAKER	+1.0	Frame 1 -> Frame 2	MtrunA17_Chr1R0147150 len=342 type=repeat_region begin=26156275 end=26156616 chr=MtrunA17Chr1 gn=MtrunA17Chr1R0147150 strand=+	TGATGAGTTAATTATTATCTATTTTTATATGTTATTTAGTTTAGTTTTAATTAGATTTTATTTTATTTTATATTAGTATTATTTCCTTTTTAAGATAGTTTACCAAAAATTGCATTTTATTTTATTTCAGGAATGAATATTGGATGGATTGAGTCTTGGAGCAAAAGAAAGGGGCTTGGAGCTGATTTAGTACGAAAATACGAAGATTCAGACACAAAAATATGTCTCCCCCAAAGTCAGAAGCTTGGCACGGCCCGTGCTAGCATTGGCACGGCCGTGCCACCCTCCAGAGTCACTTTTGCTGCTTTTGCTTAGATTTTAAGCTACTCTATTTTAGCCCGC	MS_peptide_130_R	GMNIGWISLGAKER	Reverse Frame
Frameshift	7	GMNIGWI	SLGAKER	+1.0	Frame 3 -> Frame 1	MtrunA17_Chr7R0141160 len=1378 gn=MtrunA17Chr7R0141160 strand=- type=repeat_region begin=20421751 end=20423128 chr=MtrunA17Chr7	CTAAATGTGGTGATGACTTCTCAAACAAATTGTGCTTAAATTAAACCCTCTAAAAAGAGGAACTTCCTAAGTGAAGTAAACAAGTTGTAGCACTACTTAGGGTGATCATAGAAACTTGGAGGAAAGGATACCCCCTCACGGACTTCCAATATGAAATGATAGCCCCTAGGCATCTACAAGCCCCCAAATGTAGAAATTCATCAAATCTATCTTAACTCTCCCACCTCTCTTATATGAAATGATGAAAAGATTTTTCTCGGTCATTTTAGTGTTAAGGTTAGAACCTGTTCCTCATAATATCTATCTTATACAGGAGCAAGAAAAGGGTTGGACTACACACACACACTCACTTGAGATTTGTTGTTGGGTTGAATAAGTTTACAAGGAATACTTGAAGTT…	MS_peptide_130_R	GMNIGWISLGAKER	Reverse Frame
Frameshift	7	GMNIGWI	SLGAKER	+1.0	Frame 1 -> Frame 2	MtrunA17_Chr4R0146670 len=2245 strand=+ gn=MtrunA17Chr4R0146670 end=22459237 chr=MtrunA17Chr4 type=repeat_region begin=22456993	TGATGAGTCATTTATTACCTATTTTTATGTGCTATTTAGTTTAGTTTTAATTAGATTTTATTTTATTTTATATTAGTATTATTTCCTTTTTAAGATAGTTTACTACAAATTGCATTTTATTTTATTCCAGGAATGAATATTGGATGGATTGAGTCTTGGAGCAAAAGAAAGGGACTTGGAGCTGATTTAGTGCGAAAATACGAAGATTCGGAGACAAAAATACGTCTCCCCCAAAGTCAGAAGCTTGGCACGGCCCGTGCTAGCATTGGCACGGCCGTGCCACCCTCCAGAGTAACTTTTGCTACTTTTTCTTAGATTTTAAGCTACTCTATTTTAGCCCGCAGTTTCTTGTGGAACATTCCAGTAATGTAATTGCTTAGATTTTAAGTCGAATGTATG…	MS_peptide_130_R	GMNIGWISLGAKER	Reverse Frame
Frameshift	7	GMNIGWI	SLGAKER	+1.0	Frame 3 -> Frame 1	MtrunA17_Chr1R0108020 len=1240 type=repeat_region begin=21114438 chr=MtrunA17Chr1 end=21115677 gn=MtrunA17Chr1R0108020 strand=+	TGATGAGTCATTTATTGACTATTTTAATATGCTTTTTAGTCTAGTTTTATTTACATTTTATTTTATTTTATATTAGTATTATTTCCTTTTTAGGATAGTTTACTTTAAATTGCATTTTATTTTATTTTATTTTAGGAATGAATATTGGATGGATTGAGTCTTGGAGCAAAAGAAAGGGACTTGGAGCGGATTGGATGCAAAAATATGAAGATTGAGAGACAAAAATATGTCTCCCCCAAGTCAGAAGCCTGACACGGCCCGTGCTAGCCTTGGCACGGTCGTGCCACCCTCCAGAGTCACTTTTGCTGCTTTTGCTTAGATTTTAAGCTACTCTATTTTTAGCCCGAATGTAATAGCTTAGATTTTAAGTCGAACAAATGCTATAAATAGAGTAGCCAT…	MS_peptide_130_R	GMNIGWISLGAKER	Reverse Frame
Frameshift	7	GMNIGWI	SLGAKER	+1.0	Frame 3 -> Frame 1	MtrunA17_Chr2R0190220 len=277 gn=MtrunA17Chr2R0190220 strand=+ begin=31786107 type=repeat_region end=31786383 chr=MtrunA17Chr2	TTAATTAGATTTTAGTTTATTTTATATTAATATTATTTCCTTTTTAAGATAGTTTACTACAAATTGCATTTTATTATATTTCAGGAATGAATATTGGATGGATTGAGTCTTGGAGCAAAAGAAAGGGACTTGGAGCTGATTCGGTACGAAAATACAAAGATTGGAAGACAATATATGTCTCCCCTAGAGTCAGAAGCTTGGCACGGCCGTGCCACCCTCTAGAGTTGCTTTTGCTGCTTTTGCTTAGATTTTAAGCTACTCTATTTTAGCCCGCAAT	MS_peptide_130_R	GMNIGWISLGAKER	Reverse Frame
Frameshift	7	GMNIGWI	SLGAKER	+1.0	Frame 2 -> Frame 3	MtrunA17_Chr3R0099250 len=308 end=15593930 chr=MtrunA17Chr3 type=repeat_region begin=15593623 strand=- gn=MtrunA17Chr3R0099250	AAGCTCAAGGTTTGGGGAGTGATGAGTCATTTATTGACTATTTTAATATGCTTTTTAGTTTAGTTTTATTTAGATTTTATTTTATTTTATGTTAGTATTATTTCCTTTTTAGGATAGTTTAATTTAAATTGCATATTATCTTATTTCAGGAATGAATATTGGATGGATTGAGTCTTGGAGCAAAAGAAAGGGACTTGGAGCCGATTGGATGCAAAAATATGAAGATTGAGAGACAAAAACATGTCTCCCCCATGCCAGAAGCTTGGCACGGCCCGTGCTAACCTTGGCACGGCCGTGCCACCCTCCAG	MS_peptide_130_R	GMNIGWISLGAKER	Reverse Frame
Frameshift	7	GMNIGWI	SLGAKER	+1.0	Frame 1 -> Frame 2	MtrunA17_Chr8R0155680 len=242 gn=MtrunA17Chr8R0155680 strand=+ begin=25859091 type=repeat_region chr=MtrunA17Chr8 end=25859332	TGATGAGTCATTTATTGACTATTTTAATATGCTTTTTAGTTTAGTTTTATTTAGATTTTATTTTATTTTATGTTAGTATTATTTCCCTTTTAGGATAGTTTACTTTAAATTGCATTTTATTTTATTTCAGGAATGAATATTGGATGGATTGAGTCTTGGAGCAAAAGAAAGGGACTTGGAGCTGATTGGATGCAAAAATATGAAGTTTGAGAGACAAAAATATGTCTCCCCCATGTCAGAAG	MS_peptide_130_R	GMNIGWISLGAKER	Reverse Frame
Frameshift	7	GMNIGWI	SLGAKER	+1.0	Frame 2 -> Frame 3	MtrunA17_Chr2R0157370 len=833 chr=MtrunA17Chr2 end=27258093 type=repeat_region begin=27257261 strand=- gn=MtrunA17Chr2R0157370	CTAAATGTGGTGATGACTTCTCAAACAAATTGTGCTTGAATTAAACCCTCTAAAAAAGAGGAACTTCCTAAGTGAAGTAAACAAGTTGTAGCACTACTTAGGGTGATCATAGAAACTTGGAGAAAAGGATACCCCCTCACGGACATCCAATGTGAAATGATATCCCCTAGGCATCTACAAGCCCCCAAATGTATAAATTCATCAAATCTATCTTAACTCTCCCACCTCTCTTATATGAAATGAAGAAAAGATTTTTCTCGGTCATTTTAGTGTCAAGATTAGAACCTGTTCCTCATAATATCTATCTTATACAGGAGCAAGAAAAGGGTTGGACTACACACACACACTCACTTGAGATTTGTTGTTGGGTTGAATAAGTTTACAAGGAATACTTGAAGT…	MS_peptide_130_R	GMNIGWISLGAKER	Reverse Frame
Frameshift	7	GMNIGWI	SLGAKER	+1.0	Frame 2 -> Frame 3	MtrunA17_Chr2R0000120 len=537 gn=MtrunA17Chr2R0000120 strand=+ begin=19909 type=repeat_region end=20445 chr=MtrunA17Chr2	TGATGAGTCATTTATTGACTATTTTAATATGCTTTTTAGTTTAGTTTTATTTGATTTTATATTAGTATTATTTCCTTTTTAGGATATTTTACTTTAAATTGCATTTTATTATATTTCAGGAATGAATATTGGATGGATTGAGTCTTGGAGCAAAAGAAAGGGACTTGGAGCCGATTGGATGCAAAAATATAAAGATTGAGAGACAAAAATATGTCTCCCCCAAGTCAGAAGCTTGGCACGGCCCGTGCTAGCCTTGGCACGGCCGTGCCACCCTCCCGAGTCGCTTTTGCTGCTTTTGGTTAGATTTTAAGCTACTCTATTTTTAGCCCAGATGTAATAGCTTAGATTTTAAGTCGATTGAATGCTATAAATAGAGTAGCCATCCATCACAAATATTCA…	MS_peptide_130_R	GMNIGWISLGAKER	Reverse Frame
Frameshift	7	GMNIGWI	SLGAKER	+1.0	Frame 2 -> Frame 3	MtrunA17_Chr4R0097490 len=1383 gn=MtrunA17Chr4R0097490 strand=- begin=16512728 type=repeat_region end=16514110 chr=MtrunA17Chr4	CTAAATATGGTGATGACTTCTCAAACAAATTGTGCTTGAATTAAACCCTCTAAAAAGAGGAACTTCCTAAGTGAAGTAAACAAGTTGTAGCACTATTAGGGTGATCATAGAAACTTGGAGGAAAGGATACCCCCTCACGGACTTCCAATGTGAAATGATAGCCCCTAGGCATCTACAAGCCCCCAAATGTATAAATTCATCAAGTCTATCTTAACTCTCCCACTTCTCTTATATGAAATGAAGAAAAGATTTTTCTCGGTCATTTTAGTGTTAAGGTTAGAACCTGTTCCTCATAATATCTATCTTATACAGGAGCAAGAAAAGGGTTGGACTACACACACACACTCACTTGAGATTTGTTGTCGGGTTGAATAAGTTTACAAGGAATGCTTGAAGTTG…	MS_peptide_130_R	GMNIGWISLGAKER	Reverse Frame
Frameshift	7	GMNIGWI	SLGAKER	+1.0	Frame 2 -> Frame 3	MtrunA17_Chr3R0162120 len=8030 strand=- gn=MtrunA17Chr3R0162120 end=23777590 chr=MtrunA17Chr3 type=repeat_region begin=23769561	AATATATATATATATATATATATATATATATATATATATATATATATATATATATATATATGTTGTTGATATGTATATCAGAGTTAAATAGGACATCTAATATGAGAGAGGAAATAAAACCCTTGTTTTATGTTCTATAACAATGAGAGCAAGGAAGTTGATCCGAATTATATGAAGAGTAATGATATTTGAACAATCTTTTAGTGATAATTTTTGTGACAATCTATCTTTTTTCTCTTTTTATTGGTCAAAAACAATAGAGAGAGAAAAAGAAAGAGAGAGAATAAGAAGATAATGTGAATATGAGAGAGAATGTTATACAAAAATTATCATAAAATAGATGTACAAATATCATTTCTCTTATAATATAAATGATGATGGATAAGAATAAGATGATAT…	MS_peptide_130_R	GMNIGWISLGAKER	Reverse Frame
Frameshift	7	GMNIGWI	SLGAKER	+1.0	Frame 1 -> Frame 2	MtrunA17_Chr8R0155630 len=604 end=25844538 chr=MtrunA17Chr8 type=repeat_region begin=25843935 strand=+ gn=MtrunA17Chr8R0155630	TTCCTCATAATATCTATCTTATACAGGAGCAAGAAAAGGGTTGGACTACACACACACACTCACTTGAGATTTGTTGTCGGGTTGAATAAGTTTACAAGGAATGCTTGAAGTTGTGATTAGTGTACATTGAAATGAAATCTCGAGGGAGACATAAGCTTTTATTTAATGTGTCATATATTAATCCTTTTGTTGCTGCCATGTCTACGCCTTTTGCTTAAGGACAAGCAAAGATTCAAGTGTGGGGGAGTTTGATGAGTCATTTATTGACTATTTTAATATGCTTTTTAGTTTAGTTTTATTTAGATTTTATTTTATTTTATGTTAGTATTATTTCCCTTTTAGGATAGTTTACTTTAAATTGCATTTTATTTTATTTCAGGAATGAATATTGGATGGATT…	MS_peptide_130_R	GMNIGWISLGAKER	Reverse Frame
Frameshift	7	GMNIGWI	SLGAKER	+1.0	Frame 1 -> Frame 2	MtrunA17_Chr4R0132900 len=2686 type=repeat_region gn=MtrunA17Chr4R0132900	AATTGCTGATGAGATAAAACCGCAAGTGCACGGTCTTACCGAAGTAGTATTAAAAGAGTATCGTTCCGAAAGGGAGTAGTTTAATTCAATTAACCTTTAGAGATGATTAGAAGAGAAGAGAATTGTAAGTTGGGGGTTTTCAAACGGTTGAAAATTAATATAATAAAAAGAGCCTTGGGATCGTTGGTTTCATCTAAATAACAAGTCCTTCTCAAACCAAAACTATAAGCTTATAATGTTATGTTAGACCTAATTTCTCAAGAAAGTTTCTCTTATGTTCCTCTAGCAACCAAGCCTATTTCGCTGACTTGATTACTATTAGATTTTGGTTCCTCTAACAACCAAGCCTATTTCGCTGACTTGATTGTTATTAGTTCCCTTGAAGATCGAAACTATAAG…	MS_peptide_130_R	GMNIGWISLGAKER	Reverse Frame
Frameshift	7	GMNIGWI	SLGAKER	+1.0	Frame 2 -> Frame 3	MtrunA17_Chr8R0115640 len=1389 chr=MtrunA17Chr8 end=20756621 begin=20755233 type=repeat_region strand=- gn=MtrunA17Chr8R0115640	CTAAATGTGGTGATGACTTCTCAAACAAATTGTGCTTGAATTAAACCCTCTAAAAAGAGGAACTTCCTAAGTGAAGTAAACAAGTTGTAGCACTACTTAGGGTGATCATAGAAACTTGGAGGAAAGGATACCCCCTCACGGACTTCCAATGTGAAATGTTAGCCCCTAGGCATCTACAAGCCCCCAAATGTATAAAGTCATCAAGTCTATCTTAACTCTCCCACTTCTCTTATATGAAATGAAGAAAAGATTTTTCTCGGTCATTTTAGTGTTAAGGTTAGAACCTGTTCCTCATAATATCTATCTTATACAGGAGCAAGAAAAGGGTTGGACTACACACACATACACTCACTTAAGATTTGTTGTTGGGTTGAATAAGTTTACAAAGAATACTTGAAG…	MS_peptide_130_R	GMNIGWISLGAKER	Reverse Frame
Frameshift	7	GMNIGWI	SLGAKER	+1.0	Frame 3 -> Frame 1	MtrunA17_Chr2R0166950 len=966 gn=MtrunA17Chr2R0166950 strand=- type=repeat_region begin=28416959 end=28417924 chr=MtrunA17Chr2	AAAGCCAAAAAGCCAAATTGATTTCAAGGTTGCATCATTGAATCTAGATTGGGGAAGGGGGTAGGCCCTCCGACTTCCTACGTGAAGGTGGTGTTATCTTGATAAACTTTAAAAAGCGTCATCGAATCTAGATTGGGGAAGGGGGTAGGCCCTTCGACTTCCTACGAGAAGATGACGTTTTAAGGGGCAACATTGAATCTAGATTGGGGAAGGGGGTAGGCCCTCCGACTTCCTACGTGAAGGTGTTGTTTCCTTAAATAAAGTATGTTGAAATGTGTAAATGGCAAAGATCAAAGGATCACAAATACTCTCATCTCTCTTATATGAAATCAAGAAAGAGTTTTTATTGGTTGGTTTAGTACTAGGATTAGAACATGTTTCCTCATAATATCTATCTTA…	MS_peptide_130_R	GMNIGWISLGAKER	Reverse Frame
Frameshift	7	GMNIGWI	SLGAKER	+1.0	Frame 1 -> Frame 2	MtrunA17_Chr8R0113770 len=18089 chr=MtrunA17Chr8 end=20514543 type=repeat_region begin=20496455 strand=- gn=MtrunA17Chr8R0113770	TGAGTGATGAGTCATTTATTGACTATTTTAATATGTTTTTTTGTTTAGTTTTATTTAGATTTCATTTTATTTTATATTAGTATTATTTCCTTTTTAGGATAATTTACTTTAAATTGCATTTTATTTTATTTCAGGAATGAATATTGGATGGATTAAGTCTTGGAGCAAAAGAAAGGGACTTGGAGCTGATTGGATGCAAAAATATGAAGATTGAGAGATAAAAATATGTCTCCCCAAAGTCAGAAGCTTGGCACGGCCCGTGCTAGACTTGGCACGGCCGTGCCACCATCCAGAGTCACTTTTGCTGCTTTTGCTTAGATTTTAAGCTACTCTATTTTTAGCCCGAATGTAATAGCTTAGATTTTAAGTCGAACAAATGCTATAAATAGAGTAGCCATC…	MS_peptide_130_R	GMNIGWISLGAKER	Reverse Frame
Frameshift	7	GMNIGWI	SLGAKER	+1.0	Frame 1 -> Frame 2	MtrunA17_Chr3R0201010 len=6651 type=repeat_region gn=MtrunA17Chr3R0201010	ACAGTTTGATAATGGTTGATCCATGTTAAGACGGTGAATCCAGATAAGAAATTAGGGTTACCTAAGATTAAGGCTTAGGGCTTGGTTTGATTAGGATTATGTCATTTAGACTTATCCAACAATCTCAAGACAAGAAGAAGTCTACTCACTCATGTTCATCGTAGACATGGGGGAGAAGAGAGAAAGCATAAAAGTAAAAGAGAAGAAAATAAAGGAAAAGAAAAGAACTTTAATTAGAAAAGCAATTGTCACTTATTGTATTCCAAGTAAAGATGAATATTTGTGATGGCTAGCTACTCTATTTATAGTACACAATTGACTTAAAATCTAAGCAAGTATATTCCAAGAATATTCCACGGTAGATTGTGCGCCAAAATAGAATAGCTTAGAGCCCAAGCA…	MS_peptide_130_R	GMNIGWISLGAKER	Reverse Frame
Frameshift	7	GMNIGWI	SLGAKER	+1.0	Frame 1 -> Frame 2	MtrunA17_Chr7R0122660 len=371 end=17927268 chr=MtrunA17Chr7 begin=17926898 type=repeat_region strand=+ gn=MtrunA17Chr7R0122660	TGATGAGTCATTTATTGCTTATTTTTATATGCTTTTTAGTTTAGTTTTAATTAGATTTTATTTTATTTTATATTAGTATTATTTCCTTTTTAGGATAGTTTACTACAAATTGTATTTTATTTTATTTCAGGAATGAATATTGGATGGATTGAGTCTTGGAGCAAAAGAAAGGGACTTGGAGCTGATTGAATGCGAAAATACGAAGATTCGGAGACAAAAATACGTCTCCCCCAAGTCAGAAGCTTGGCACGGCCCGTGCCATCATTGGCACGGCCGTGCCACCCTCCAGAGTCGCTTTTGCTGCTTTTGCTTAGATTTTAAGCTACTCTATTTTTAGCCCGAATGTAATTGCTTAGATTTTAAGTCGAATG	MS_peptide_130_R	GMNIGWISLGAKER	Reverse Frame
Frameshift	7	GMNIGWI	SLGAKER	+1.0	Frame 1 -> Frame 2	MtrunA17_Chr7R0131720 len=1338 gn=MtrunA17Chr7R0131720 strand=+ begin=19181485 type=repeat_region end=19182822 chr=MtrunA17Chr7	TGATGAGTCATTTATTACCTATTTCTAGATATTATTTAGTTTAGTTTTAATTAGATTTTAGTTTATTTTATATTAATATTATTTCCTTCTTAAGATAGTTTACTACAAATTGCATTTTATTATATTTCAGGAATGAATATTGGATGGATTGAGTCTTGGAGCAAAGGAAAGGGACTTGGAGCTGATTCGGTACGAAAATACAAAGATTGGAAGACAAAATATGTCTCCCCTAAAGTCAGAAGCTTGGCACGGCCCGTGCTAGCATTGGCACGGCCCGTGCTAGCATTGGCACGGCCGTGCCACCCTCCAGAGTTGCTTTTGCTGCTTTTGCTTAGATTTTAAGCTACTCTATTTTTAGCCCGAATGTAATTGCTTAGATTTTAAGTCGAAAGAATGCTA…	MS_peptide_130_R	GMNIGWISLGAKER	Reverse Frame
Frameshift	7	GMNIGWI	SLGAKER	+1.0	Frame 1 -> Frame 2	MtrunA17_Chr4R0119470 len=524 end=19079889 chr=MtrunA17Chr4 begin=19079366 type=repeat_region strand=+ gn=MtrunA17Chr4R0119470	TGATGACTCATTTATTACCTATTTCTAGATATTATTTAGTTTAGTTTTAATTAGATTTTAGTTTATTTTATATTAACATTATTTCCTTTTTAAGATAGTTTACTACAAATTGCATTTTATTATATTTCAGGAATGAATATTGGATGGATTGAGTCTTGGAGCAAAAGAAAGGGACTTGGAGCTGATTCGGTACGAAAATACAAAGATTGGAAGACAAAATATGTCTCCCCTAAAGTCAGAAGCTTGGCACGGCCCGCGCTAGCATTGGCACGGCCGTGCCACCCTCCAGAGTGTCTTTTGCTGCTTTTGGCTTAGATTTTAAGCTACTCTATTTTTAGCCCAAATGTAATTGCTTAGATTTTAAGTCAAATTTATGCTATAAATAGAGTAGCCATCCAT…	MS_peptide_130_R	GMNIGWISLGAKER	Reverse Frame
Frameshift	7	GMNIGWI	SLGAKER	+1.0	Frame 2 -> Frame 3	MtrunA17_Chr1R0144420 len=1383 gn=MtrunA17Chr1R0144420 strand=- type=repeat_region begin=25805139 chr=MtrunA17Chr1 end=25806521	TGTGGTGATGACTTCTCAAACGAATTGTGCTTAAATTAAACCCTCTAAAAAGAGGAACTTCCTAAGTGAAGATGAATAAGTTGTAGCACTACTTAGGGTGATCATAGAAACTTGGAGGAAAGGATACCCCCTCACGGACTTCCAATGTGAAATGATAGCCCCTAGGCATCTACAAGCCCCCAAGTGTATAATTTATCAAATCTATCTAAACTCTCCCATCTCTCTTATATGAAATGAAGAAAGGATTTTTCTCAGTCACTTTAGTGTTAAGGTTAGAACCTGTTCCTCATAATATCTATCTTATACAGGAGCAAGAAAAGGGTTGGACTACACACACACACTCACTTAAGACTTGTTGTTGGGTTGAATAAGTTCACAAGGAATACTTGAAGTTGTGAT…	MS_peptide_130_R	GMNIGWISLGAKER	Reverse Frame
Frameshift	7	GMNIGWI	SLGAKER	+1.0	Frame 1 -> Frame 2	MtrunA17_Chr2R0117330 len=1117 strand=- gn=MtrunA17Chr2R0117330 end=22406232 chr=MtrunA17Chr2 type=repeat_region begin=22405116	CTAAATGTGGTGATGACTTCTCAAACAAATTGTGCTTAAATTAAACCCTCTAAAAAGAGGAACTTCCTAAGTGAAGTAAACAAGTTGTAGCACTACTTAGGGTGATCATAGAAACTTGGAGGAAAGGATACCCCCTCACGGACTTCCAGTGTGAAATGATAGCCCCTAGGCATCTACAAGCCCCCAAATGTATAAATTCATCAAATCTATCTTAACTCTCCCACCTCTCTTATATGAAATGAAGAAAAGATTTTTCTCGATCATTTTAGTGTTAAGGTTAGAACTTGTTCCTCATAATATCTATCTTATACAGGAGCAAGAAAAGGGTTGGACTACACACACACACTCACTAGAGATTTGTTGTTGGGTTGAATAACTTTACAAGGAATACTTGAAGTT…	MS_peptide_130_R	GMNIGWISLGAKER	Reverse Frame
Frameshift	7	GMNIGWI	SLGAKER	+1.0	Frame 1 -> Frame 2	MtrunA17_Chr3R0095990 len=699 end=15141997 chr=MtrunA17Chr3 begin=15141299 type=repeat_region strand=+ gn=MtrunA17Chr3R0095990	TGATGAGTCATTTATTGCTTACTTTTATATGCTTTTTAGTTTAGTTTTATTTAGATTTTATTTTATTTTATTATATTAGTAATATTTCCTTTTTAGGATAGTTTACTTTAAATTGCATTTTATTTTATTTCAGGAATGAATATTGGATGGATTGAGTCTTGGAGCAAAAGAAAGGGACTTGGAGCTGATTGGATGCAAAAATATGAAGATTGAGAGACAAAAATATGTCTCCCCAAAGTCAGAAGCTTGGCACGGCCGTGCCACCCTCCAGAGTGCCTTTTGCTGCTTTTTGCTTAGATTTTAAGCTACTCTATTTTTAGCCCAAATGTAATTGCTTAGATTTTAAGTCAAATGTATGCTATAAATAGAGTAGTCATCCACCACAAATATTCATCTTTA…	MS_peptide_130_R	GMNIGWISLGAKER	Reverse Frame
Frameshift	7	GMNIGWI	SLGAKER	+1.0	Frame 1 -> Frame 2	MtrunA17_Chr4R0100870 len=1184 chr=MtrunA17Chr4 end=17000724 type=repeat_region begin=16999541 strand=- gn=MtrunA17Chr4R0100870	TGATGAGTCATTTATTGACTATTTTAATATTCTTTTTAGTTTAGTTTTATTTAGATTTTATTTTATTTTATGTTAGTATTATTTCCTTTTTAGGATAGTTTACTTTAAATTGCATTTTATTTTATTTCAGGAATGAATATTGGATGGATTGAGTCTTGGAGCAAAAGAAAGGGACTTGGAGCCGATTGGATGCAAAAATATGAAGATTGAGAGACAAAAATATGTCTCCCCCATGCCAGAAGCTTGGCACGGCCCGTGCTAACCTTGGCACGGCCGTGCCACCCTCCAGTGTCACTTTTGCTGCTTTTGCTTAGATTTTAAGCTACTCTATTTTCAGCCCGAATGTAATAGCTTAGATTTTAAGTCGAACAAATGCTATAAATAGAGTAGCCATCCATC…	MS_peptide_130_R	GMNIGWISLGAKER	Reverse Frame
Frameshift	7	GMNIGWI	SLGAKER	+1.0	Frame 1 -> Frame 2	MtrunA17_Chr1R0101850 len=320 strand=+ gn=MtrunA17Chr1R0101850 chr=MtrunA17Chr1 end=20187219 type=repeat_region begin=20186900	TGATGAGTCATTTATTGCTTACTTTTATATGCTTTTTAGTTTAGTTTTAATTAGATTTTATTTTATTTTATTTTAGAATTATTTCCTTTTTAGGATAGTTTACTACAAATTGCATTTTATTTTATTTCAGGAATGAATATTGGATGGATTGAGTCTTGGAGCAAAAGAAAGGGACTTGGAGCTGATTGAATGCAAAAATACGAAGATTCAGAGACAATAATACGTCTCCCTCAAGTCAGAAGCTTGGCACGGCCGTGCCACCCTCCAGAATCACTTTTGCTGTTTTTGCTTAGATTTTAAGCTACTCTATTTTTAGCCCG	MS_peptide_130_R	GMNIGWISLGAKER	Reverse Frame
Frameshift	7	GMNIGWI	SLGAKER	+1.0	Frame 3 -> Frame 1	MtrunA17_Chr4R0164330 len=1253 type=repeat_region begin=24909084 end=24910336 chr=MtrunA17Chr4 gn=MtrunA17Chr4R0164330 strand=-	GCCTAATAAAGTGTCTTTAGTCGTAGTGTTTCCAAACTCCCTTAAACTTTATTCTTTTGTTTTGTTTTATTGTAAAAGGCATGAATAAGCAGCTTGTTTTTATTGTTTTATTATGACATAAATTTTTTGTTGTCTCTTCAATGGTCATTTCTTGTACATGAAAGTGATTTCTTGTGTTGTAAGTGTTCTTGCTATACCCACATCAAGTTTTAATGTGAAAATTCTCCAATGAGAAAAGCACCTAGTTGCAATCCTTGAGTAAGTGTATGAATAGGTATTTTAAGGAACACGTTCTAACTTTAATGGTAACTTGGACCCTTAAAAATCTTCAGAGTAAAAGTAGTATAAGTTTGTGTGGGAATAATTCTAATGTGCTGTAATGTGTAAACCAAAATGGGG…	MS_peptide_130_R	GMNIGWISLGAKER	Reverse Frame
Frameshift	7	GMNIGWI	SLGAKER	+1.0	Frame 3 -> Frame 1	MtrunA17_Chr3R0111520 len=1030 chr=MtrunA17Chr3 end=17022843 begin=17021814 type=repeat_region strand=- gn=MtrunA17Chr3R0111520	CTAAATGTGGTGATGACTTCTCAAACAAATTGTGCTTAAATTAAACCCTCTAAAAAGAGGAACTTCCTAAGTGAAGATGAATAAGTTGTAGCACTACTTAGGGTGATCATGGAAACTTGGAGGAAAGGATACCCCCTCGCGGACTTCCAATGTGAAATGATAGCCCCTAGGCATCTACAAGACCCCAAGTATAAATTCATCAAATCTATCTAAACTCTCCCACCTCTCTTATATGAAATGAAGAAAAGATTTTTCTCGGTCACTTTAGTGTTAAGGTTAGAACTTGTTCCTCATAATATCTATCTTATACAGGAGCAAGAAAAGGGTTGGACTACACACACATACACTCACTTAAAACTTGTTGTTGGGTTGAATAAGTTCACAAGGAATACTTGAAGT…	MS_peptide_130_R	GMNIGWISLGAKER	Reverse Frame
Frameshift	7	GMNIGWI	SLGAKER	+1.0	Frame 1 -> Frame 2	MtrunA17_Chr6R0155470 len=1216 gn=MtrunA17Chr6R0155470 strand=+ type=repeat_region begin=25275912 end=25277127 chr=MtrunA17Chr6	TGATGAGTCATTTATTATATGTTTTTATATGTTATTTAGTTTAGTTTTAATTAGATTTTAGTTTATTTTATATTAATATTATTTCCCTTTTAGGATAGTTTACTACAAATTGCATTTTATTATATTTCAGGAATGAATATTGGATGGATTGAGTCTTGGAGCAAAAGAAAGGGACTTGGAGCTGATTCGGTACGAAAATACAAAGATTGGAAGACAAAATATGTCTCCCCTAAATTCAGAAGCTTGGCACGGCCCGTGCTAGCATTGGCACGGCCGTGCCACCCTCCAGAGTTGCTTTTGTTGCTTTTGCTTAGATTTTAAGCTACTCTATTTTTAGCCCAAATTTAATAGCTTAGATTTTAAGTCGAATAAATGCTATAGATCGAGTAGCCAGCCATC…	MS_peptide_130_R	GMNIGWISLGAKER	Reverse Frame
Frameshift	7	GMNIGWI	SLGAKER	+1.0	Frame 2 -> Frame 3	MtrunA17_Chr2R0145220 len=342 gn=MtrunA17Chr2R0145220 strand=+ begin=25849381 type=repeat_region end=25849722 chr=MtrunA17Chr2	CTGATGAGTCATTTATTACCTATTTCTAGATATTATTTAGTTTAGTTTTAATTAGATTTTAGTTTATTTTATATTAATATTATTTCCTTTTTAAGATAGTTTACTACAAATTGTATTTTTTTATATTTTAGGAATGAATATTGGATGGATTGAGTCTTGGAGCAAAAGAAAGGGACTTGGAGCCGATTCAGTACGAAAATACAATGATTGGAAGACAAGATATGTCTCCCCTAAAGTCAGAAGCTTGGCACGGCCCGTGCTAGCATTGGCACGGCCGTGCCACCCTCCAGAGTGTCTTTTGCTGCTTTTTGCTTAGATTTTAAGCTACTCTATTTTTAGCCC	MS_peptide_130_R	GMNIGWISLGAKER	Reverse Frame
Frameshift	7	GMNIGWI	SLGAKER	+1.0	Frame 1 -> Frame 2	MtrunA17_Chr1R0146460 len=579 end=26069139 chr=MtrunA17Chr1 begin=26068561 type=repeat_region strand=- gn=MtrunA17Chr1R0146460	GGGACTTATTGATGAGTCATTTATTACCTATTTCTAGATATTATTTAGTTTACTTTTAATTAGATTTTAGTTTATTTTATATTAATATTATTTCCTTTTTAAGATAGTTTACTACAAATTGCATTTTATTATATTTCAGGAATGAATATTGGATGGATTGAGTCTTGGAGCAAAAGAAAGGGACTTGGAGCTGATTCGGTACGAAAATACAAAGATTGGAAGACAAAATATGTCTCCCCTAAAGTCAGAAGCTTGGCACGGCCCGTGCTAGCATTGGCACGGCCGTGCCACCCTCCAGAGTGTCTTTTGCTGCTTTTGCTTAGATTTTAAGCTACTTTATTTTTAGCCCGAATGTAATTGCTTAGATTTTAAGTCAAATGTATGCTATAAATAGAGTAG…	MS_peptide_130_R	GMNIGWISLGAKER	Reverse Frame
Frameshift	7	GMNIGWI	SLGAKER	+1.0	Frame 1 -> Frame 2	MtrunA17_Chr1R0124270 len=868 strand=+ gn=MtrunA17Chr1R0124270 chr=MtrunA17Chr1 end=23287411 begin=23286544 type=repeat_region	TGATGAGTCATTTATTACCTATTTCTAGATATTATTTAGTTTAGTTTTAATTAGATTTTAGTTTATTTTATATTAATATTATTTCCTTTTTAAGATAGTTTACTACAAATTGCATTTTATTATATTTTAGGAATGAATATTGGATGGATTGAGTCTTGGAGCAAAAGAAAGGGACTTGGAGCTGATTCGGTACGAAAATACAAAGATTGGAAGACAAAATATGTCTCCCCTAAAGTCAGAAGCTTGGCATGGCCCGTGCTAGCATTGGCACGGCCGTGCCACCCTCCAGAGTGTCTTTTGCTGCTTTTGCTTAGATTTTAAGCTACTCTATTTTTAGCCCAAATGTAATTGCTTAGATTTTAAGTCAAATGTATGCTATAAATAGAGTAGCCATCCATC…	MS_peptide_130_R	GMNIGWISLGAKER	Reverse Frame
Frameshift	7	GMNIGWI	SLGAKER	+1.0	Frame 1 -> Frame 2	MtrunA17_Chr8R0213430 len=255 strand=+ gn=MtrunA17Chr8R0213430 chr=MtrunA17Chr8 end=36394130 type=repeat_region begin=36393876	TGATGAGTCATTATTATATCTATTTTATCCATAATATTTAGTATTGTTTTATTTAGATTTTAGTTATATTTATATTTATAATATTTCCCTTTTGAATTATATTACTACAATTGCATATTTTATATTTCAGGAATGAATATTGGATGGATTGAGTCTTGGAGCAAAAGAAAGAGGATTGGAGCTGATTCGGTGCAGAAATACGAAGATTCGGAAGACAAAATATGTCTCCCCCAAGTCAGAACCTTGGCACGGCCT	MS_peptide_130_R	GMNIGWISLGAKER	Reverse Frame
Frameshift	7	GMNIGWI	SLGAKER	+1.0	Frame 1 -> Frame 2	MtrunA17_Chr2R0103970 len=1486 end=20374888 chr=MtrunA17Chr2 begin=20373403 type=repeat_region strand=+ gn=MtrunA17Chr2R0103970	TGATGAGTCATTATTATATCTACTTTATCCATAATATTTAGTATTGTTTTATTTAGATTTTAGTTATATTTATATTTATAATATTTCCTTTTTGAATTATATTACTACAATTGCATATTTTATATTTCAGGAATGAATATTGGATGGATTGAGTCTTGGAGCAAAAGAAAGGGACTTGGAGCCGATTGGATGCAAAAATATTAAGATTGAGAGACAAAAATATATCTCCCCCAAGTCAGAAGCCTGGCACGGCCCGTGCTAGCCTTGGCACGGCCGTGCCACCCTCCAGAGTCACTTTTGCTTAGATTTTAAGCTACTCTATTTTTAGCCCGAATGTAATAGCTTAGATTTTAAGTCAAACAAATGCTATAAATAGAGTAGCTATCCATCACAAATATT…	MS_peptide_130_R	GMNIGWISLGAKER	Reverse Frame
Frameshift	7	GMNIGWI	SLGAKER	+1.0	Frame 1 -> Frame 2	MtrunA17_Chr7R0020260 len=290 gn=MtrunA17Chr7R0020260 strand=+ type=repeat_region begin=3436635 end=3436924 chr=MtrunA17Chr7	TGATGAGTCATTTATTGCTTATTTTTATATGCTTTTTAGTTTAGTTTTAATTAGATTTTATTTTATTTTATATTAGTATTATTTCCTTTTTAGGATAGTTTACTACAAATTGCATTTTATTTTATTTCAGGAATGAATATTGGATGGATTGAGTCTTGGAGCAAAAGAAAGGGACTTGGAGCTGATTGAATACGAAAATACGAAGATTCGAAGACAAAAATACGTCTCCCCCAAGTCAGAAGCTTGGCACGGCCCGTGCCATCATTAGCAAGGCCGTGCCACCCTCTAGA	MS_peptide_130_R	GMNIGWISLGAKER	Reverse Frame
Frameshift	7	GMNIGWI	SLGAKER	+1.0	Frame 2 -> Frame 3	MtrunA17_Chr8R0058530 len=639 gn=MtrunA17Chr8R0058530 strand=+ type=repeat_region begin=11401032 end=11401670 chr=MtrunA17Chr8	GTGATGAGTCATTTATTACCTATTTTTAGATATTATTTAGTTTAGTTTTAATTAGATTTTAGTTTATTTTATATTAATATTATTTCCTTTTTAAGATAGTTTACTACAAATTGCATTTTATTATATTTCAGGAATGAATATTGGATGGATTGAGTCTTGGAGCAAAAGAAAGGGACTTGGAGCTGATTCGGTACGAAATACAAAGATTGGAAGACAAAATATGTCTCCCCTAAAGTCAGAAGCTTGGCACGACCCGTGCTAGCATTGGCACGGCCGTGCCACCCTCTAAAGTGTCTTTTGCTGCTTTTGCTTAGATTTTAAGCTACTCTATTTTTAGCCCGAATGTAATTGCTTAGATTTTAAGTCAAATGTATGCTATAAATAGAGTAGCCATCCATC…	MS_peptide_130_R	GMNIGWISLGAKER	Reverse Frame
Frameshift	7	GMNIGWI	SLGAKER	+1.0	Frame 1 -> Frame 2	MtrunA17_Chr7R0077150 len=1209 type=repeat_region begin=12814332 end=12815540 chr=MtrunA17Chr7 gn=MtrunA17Chr7R0077150 strand=-	ATAAAATGAGAGTTTTGATGAGTCATTTATTGCTTACTTTTATATGCTTTTTAGTTTAGTTTTAATTAGATTTTATTTTATTTTATATTAGTATTATTTCACTTTTAGGATAGTTTACTACAAATTGCATTTTATTTTATTTCAGGAATGAATATTGGATGGATCGAGTCTTGGAGCAAAAGAAAGGGACTTGGAGCTGATTGAATGCAAAAATACGAAGATTCGGAGACAAAAATACGTCTCCCCCAAGTCAGAAGCTTGGCACGGCCGTGCCACCCTCCAGCGTCGCTTTTGCTGCTTTTGCTTAGATTTTAAGCTACTCTATTTTTAGCCCGAATGTAATTGCTTAGATTTTAAGTCGAATGTATGCTATAAATAGAGTAGCCATCCATCACAAAT…	MS_peptide_130_R	GMNIGWISLGAKER	Reverse Frame
Frameshift	7	GMNIGWI	SLGAKER	+1.0	Frame 3 -> Frame 1	MtrunA17_Chr2R0152540 len=1013 chr=MtrunA17Chr2 end=26722085 type=repeat_region begin=26721073 strand=- gn=MtrunA17Chr2R0152540	CTAAATGTGGTGATGACTTCTCAAACAAATTGTGCTTGAATTAAACTCTCTAAAAAGAGGAACTTCCTAAGTGAAGTAAACAAGTTGTGGCACTACTTAGGGTGATCATAGAAACTTGGAGGAAAGGATACCCGCTCACGGACTTCCAATGTGAAATGATAGCCCCTAGGCATCTACAAGCCCCCAAATGTATAAATTCATCAAGTCTATCTTAACTCTCCCACTTCTCTTATATGAAATGAAGAAAAGATTTTTCTCGGTCATTTTAGTGTTAAGGTTAGAACCTGTTCCTCATAATATCTATCTTATACAGGAGCAAGAAAAGCGTTGGACTACACACACATACACTCACTTAAGATTTGTTGTTGGGTTGAATAAGTTTACAAAGAGTACTTGAAG…	MS_peptide_130_R	GMNIGWISLGAKER	Reverse Frame
Frameshift	7	GMNIGWI	SLGAKER	+1.0	Frame 1 -> Frame 2	MtrunA17_Chr7R0155570 len=264 strand=+ gn=MtrunA17Chr7R0155570 end=22418556 chr=MtrunA17Chr7 type=repeat_region begin=22418293	TGATGAGTCATTTATTGACTATTTTAATATGCTTTTTAGTTTAGTTTTATTTAGATTTTATTTTATTTTATATTAGTATTATTTCCTTTTTAGGATAGTTTACTTTAAATTGCATTTTATTTTATTTCAGGAATGAATATTGGATGGATTGAGTCTTGGAGCAAAAGAAAGGGACTTGGAGCCGATTGTATGCAAAAATATGAAGATTGAGAGACAAAAATATGTCTCCGCCAAGTCAGAAGCTTGGCACGGCCCGTGCTTACC	MS_peptide_130_R	GMNIGWISLGAKER	Reverse Frame
Frameshift	7	GMNIGWI	SLGAKER	+1.0	Frame 3 -> Frame 1	MtrunA17_Chr2R0092690 len=244 end=18555128 chr=MtrunA17Chr2 type=repeat_region begin=18554885 strand=+ gn=MtrunA17Chr2R0092690	AGTGATGAGTCATTTATTGACTATTTTAATATGCTTTTTAGTTTAGTTTTATTTAGATTTTATTTTATTTTATGTTAGTATTATTTCCTTTTTAGGATAGTTTACTTTAAATTGCATTTTATTTTATTTCAGGAATGAATATTGGATGGATTGAGTCTTGGAGCAAAAGAAAGGGACTTGGAGCCGAGTGGATGCAAAAATATGAAGATTGAGAGACAAAAATATGTCTCCCCCATGCCAGAAG	MS_peptide_130_R	GMNIGWISLGAKER	Reverse Frame
Frameshift	7	GMNIGWI	SLGAKER	+1.0	Frame 1 -> Frame 2	MtrunA17_Chr2R0153050 len=880 strand=- gn=MtrunA17Chr2R0153050 end=26770358 chr=MtrunA17Chr2 begin=26769479 type=repeat_region	TGATGAGTCATTATTATATCTATTTTATCCATAATATTTAGTATCGTTTTATTTAGATTTTAGTTATATTTATATTTATAATATTTCCTTTTTGAATTATATTACTACAATTGCATATTTTATATTTCAGGAATGAATATTGGATGGATTGAGTCTTGGAGCAAAAGAAAGAGGATTGGAGCTGATTCGGTGCAGAAATACGAAGATTCGGAAGACAAAATATGTCTCCCCCAAGTCAGAACCTTGGCACGGCCCGTGCTAGGCTTGGCACGGCCGTGCCACCTTCCAATGCCTCTTTTGCTGCTTTTGCTTAGATTTTAAGCTACTCTATTTTTAGCCCAAATGTAATAGCTTAGATTTTAAGTCGAATAAATGCTATAAATAGAGTAGCCATCCATC…	MS_peptide_130_R	GMNIGWISLGAKER	Reverse Frame
Frameshift	7	GMNIGWI	SLGAKER	+1.0	Frame 3 -> Frame 1	MtrunA17_Chr8R0125870 len=10598 gn=MtrunA17Chr8R0125870 strand=+ begin=22037045 type=repeat_region end=22047642 chr=MtrunA17Chr8	TCATTGGGGACTTTGCAATCCTTGTCTGAATTCACTTGTTCGAATATCAAAGCTCCACTTTCGTTTTATGAATTGATATTTGGAATAATGGATAAACAATGATCAAACCCTCCACTTTCGTTTCCACAGTTTGATAATGGTTGATCCATGTTAAAGCGGCGAATTCAGATAAGAAATTAGAGTTACATAAGATTAAGGCTTAGAGCTTGGTTTGATTAGGATTATGTCATTTAGACTTATCCAACAATCCCAAGACAAGGAGAAGTCTACTCACTCATGTTCATCGTAGACATGGGGGAGAAGAGAGAAAGCATAAAAGTAAATGACAAGAAAATAAAGGAAAAGAAAAGAACTTTAATTAGAAAAGCAATTGTCACTTATTGAATTCCAAGTAAAGAT…	MS_peptide_130_R	GMNIGWISLGAKER	Reverse Frame
Frameshift	7	GMNIGWI	SLGAKER	+1.0	Frame 2 -> Frame 3	MtrunA17_Chr7R0123540 len=1464 strand=+ gn=MtrunA17Chr7R0123540 end=18025065 chr=MtrunA17Chr7 begin=18023602 type=repeat_region	TTGATGAGTCATTTATTACCAATTTCTAGATATTATTTAGTTTAGTTTTAATTAGATTTTAGTTTATTTTATATTAATATTATTTCCTTTTTAAGATAGTTTACTACAAATTGCATTTTATTATATTTCAGGAATGAATATTGGATGGATTGAGTCTTGGAGCAAAAGAAAGGGACTTGGAGCTGATTCGGTACGAAAATACAAAGATTGGAAGACAAAATATGTCTCCCCTAAAGTCAGAAGCTTGGCACGACCCGTGCTAGCATTGGCACGGCCGTGCCACCCTCCAGAGTGTCTTTTGCTGCTTTTGCTTAGATTTTAAGCTACTCTATTTTTAGCCCGAATGTAATTGCTTAGATTTTAAGTCAAATGTATGCTATAAATAGAGTAGCCATCCAT…	MS_peptide_130_R	GMNIGWISLGAKER	Reverse Frame
Frameshift	7	GMNIGWI	SLGAKER	+1.0	Frame 2 -> Frame 3	MtrunA17_Chr7R0105220 len=234 end=15937107 chr=MtrunA17Chr7 begin=15936874 type=repeat_region strand=- gn=MtrunA17Chr7R0105220	ATGATGAGTCATTTATTGCTTACTTTTATATGCTTTTTTGTTTAGTTTTAATTAGATTTTATTTTATTTTATATTAGCATTATTTCCTTTTTAGGATAGTTTACTTTAAATTGCATTTTATTTTATTTCAGGAATGAATATTGGATGGATTGAGTCTTGGAGCAAAAGAAAGGGACTTGGAGCCGATTAGATGCAAAAATATGAAGATTGAGAGACAAAAATATGTCTCCCCAC	MS_peptide_130_R	GMNIGWISLGAKER	Reverse Frame
Frameshift	7	GMNIGWI	SLGAKER	+1.0	Frame 1 -> Frame 2	MtrunA17_Chr3R0129940 len=1237 begin=19176966 type=repeat_region end=19178202 chr=MtrunA17Chr3 gn=MtrunA17Chr3R0129940 strand=-	TGATGAGTCATTTATTGCTTACTTTTATATGCTTTTTAGTTTAGTTTTAATTAGATTTTATTTTATTTTATATTAGTATTATTTCCTTTTTAGGATAGTTTACTACAAATTGCATTTTATTTTATTTCAGGAATGAATATTGGATGGATTGAGTCTTGGAGCAAAAGAAAGGGACTTGGAGCTGATTAAATGCAAAAATACGAAGATTCGGAGACAAAAATACGTCTCCCTCAAGTCAGAAGCTTGGCACGGCCCGTGCCATCATTGGCACGGCCCGTGCCATCATTGGCACGGCCGTGCCACCCTCCAGAGTCACATTTGCTGCTTTTGCTTTGATTTTAAGCTACTCTATTTTTAGCCCGAATGTAATTGCTTAGATTTTAAGTCGAATGTATGCTA…	MS_peptide_130_R	GMNIGWISLGAKER	Reverse Frame
Frameshift	7	GMNIGWI	SLGAKER	+1.0	Frame 3 -> Frame 1	MtrunA17_Chr4R0064410 len=865 gn=MtrunA17Chr4R0064410 strand=- begin=11374941 type=repeat_region end=11375805 chr=MtrunA17Chr4	TGATGAGTCATTTATTATCCATTTTTATATGCTTTTTAGTTTAGTTTTAATTAGATTTTATTTTATTTTATATTAGTATTATTTCCTTTTTAGGATAGTTTACTACAAATTGCATTTTATTTTATTCAGGAATGAATATTGGATGGATTGAGTCTTGGAGCAAAAGAAAGGGACTTGGAGCTGATTGAATGCAAAAATACGAAGATTCAGAGACAAAAATACGTCTCCCTCAAGTCAGAAGCTTGGCACGGCCCGTGCCACCCTCCAGAGTCACTTTTGCTGCTTTTGCTTAAATTTTAAGCCACTCTATTTTTAGCCCGAATGTAATTGCTTAGATTTTAAGTCGAATGTATGGTATAAATAGAGTAGCCATCCATCACAAAATATTCATCTTTACTT…	MS_peptide_130_R	GMNIGWISLGAKER	Reverse Frame
Frameshift	7	GMNIGWI	SLGAKER	+1.0	Frame 3 -> Frame 1	MtrunA17_Chr0c01R0002240 len=3546 end=293186 chr=MtrunA17Chr0c01 begin=289641 type=repeat_region strand=+ gn=MtrunA17Chr0c01R0002240	TTTTGTAGGTGATTGTCCGAGTAGGATTCAAGAAAACAGAAAATTTTGATGCCTCGTCCTCCATAACCTTGGCACGGCCCGTGCTCCCACTGGCACGGCCGTGCCAGACCTTGACTAACCAAAACAAGCCATTTTTCCAGAAAGTTGGCACGGCCCGTGCCAAGGTTGGCACGGCCGTGCCCGATCATCAGGTAGGTATAACCACACCTTTTGGCCTCCTTCTTCCCTCATTCTCCACCACAAACATCTCTCTACCTCCAAACTTCTCTCTAAAACCTCCATAGCCACAAAACCCTAAACCTCCATTTCTATCCCAAAAACTCACCAATTCACAAAATTTCTCCACTCAACCAACCCCAAACACCATTCCAATCATAAACCCCCATTTAAAAACAACTT…	MS_peptide_130_R	GMNIGWISLGAKER	Reverse Frame
Frameshift	7	GMNIGWI	SLGAKER	+1.0	Frame 3 -> Frame 1	MtrunA17_Chr6R0132200 len=234 end=22184574 chr=MtrunA17Chr6 type=repeat_region begin=22184341 strand=- gn=MtrunA17Chr6R0132200	ATATTATTTAGTTTAGTTTTAATTAGATTTTAGTTTATTTTATATTAATATTATTTCCTTTTTAAGATAGTTTACTACAAATTGCATTTTATTATATTTCAGGAATGAATATTGGATGGATTGAGTCTTGGAGCAAAAGAAAGGGACTTGGAGCTGATTCGGTACGAAAATACAAAGATTGGAAGACAAAATATGTCTCCCCTAAAGTCAGAAGCGTGGCACGGCCCGTGCTAG	MS_peptide_130_R	GMNIGWISLGAKER	Reverse Frame
Frameshift	7	GMNIGWI	SLGAKER	+1.0	Frame 1 -> Frame 2	MtrunA17_Chr1R0106640 len=1244 begin=20905085 type=repeat_region end=20906328 chr=MtrunA17Chr1 gn=MtrunA17Chr1R0106640 strand=+	TGAGTGATGAGTCATTTATTGACTATTTTAATATGCTTTTTAGTCTAGTTTTATTTACATTTTATTTTATTTTATATTAGTATTATTTCCTTTTTAGGATAGTTTACTTTAAATTGCATTTTATTTTATTTTATTTTAGGAATGAATATTGGATGGATTGAGTCTTGGAGCAAAAGAAAGGGACTTGGAGCGGATTGGATGCAAAAATATGAAGATTGAGAGACAAAAATATGTCTCCCCCAAGTCAGAAGCCTGACACGGCCCGTGCTAGCCTTGGCACGGTCGTGCCACCCTCCAGAGTCACTTTTGCTGCTTTTGCTTAGATTTTAAGCTACTCTATTTTTAGCCCGAATGTAATAGCTTAGATTTTAAGTCGAACAAATGCTATAAATAGAGTAG…	MS_peptide_130_R	GMNIGWISLGAKER	Reverse Frame
Frameshift	7	GMNIGWI	SLGAKER	+1.0	Frame 2 -> Frame 3	MtrunA17_Chr8R0120260 len=1224 begin=21310673 type=repeat_region chr=MtrunA17Chr8 end=21311896 gn=MtrunA17Chr8R0120260 strand=+	ATGAGTCATTTATTGACTATTTTTATATGCTTTTTAGTTTAGTTTTATTTAGATTTTATTTTATTATATATTAGTATTATTTCCTTTTTAGGATAGTTTACTACAAATTGCATTTTATTTTATTTCAGGAATGAATATTGGATGGATTGAGTCTTGGAGCAAAAGAAAGGGACTTGGAGCCGATTGGATGCAAAAATATGAAGATTGAGAGACAAAAATATGTCTCCCCACAGTCAGAAGCTTGGCACGGCCCGTGCTAGCCTTGGCACGGCCGTGCCACCCTCCAGAGTGCCTTTTGCTGCTTTTTGCTTAGATTTTAAGCTACTCTATTTTTAGCCCAAATGTAATTGCTTAGATTTTAAGTCAAGTGTATGCTATAAATAGAGTAGCCATCCATCA…	MS_peptide_130_R	GMNIGWISLGAKER	Reverse Frame
Frameshift	7	GMNIGWI	SLGAKER	+1.0	Frame 2 -> Frame 3	MtrunA17_Chr7R0151820 len=819 gn=MtrunA17Chr7R0151820 strand=+ begin=21862171 type=repeat_region end=21862989 chr=MtrunA17Chr7	CTCCCATCTCTCTTATATGAAATGAAGAAAGGATTTTTCTCGGTCACTTTAGTGTTAAGGTTAGAACCCGTTCCTCATAATACATATCTTATACAGGAGCAAGAAAAGGGTTGGACTACACACACACACACACACTCACTTAAGACTTGTTGTTGGGTTGAATAAGTTCACAAGGAATACTTGAAGTTGTGATTAGTGAACATTGAAATGAAACCTCGAGGGAGACATAAGCTTTTATTTGAATTGTCATATATTAATCTTTTTGTTGTTGCCATGTCTATGCCTTTTGCTTGAGGACAAGCAAAGATTCAAGTGTGGGGGAGTTTGATGAGTCATTTATTACCTATTTCTAGATACTATTTAGTTTAGTTTTAATTAGATTTTAGTTTATTTTATATT…	MS_peptide_130_R	GMNIGWISLGAKER	Reverse Frame
Frameshift	7	GMNIGWI	SLGAKER	+1.0	Frame 1 -> Frame 2	MtrunA17_Chr6R0145010 len=224 strand=- gn=MtrunA17Chr6R0145010 chr=MtrunA17Chr6 end=23838466 type=repeat_region begin=23838243	ATAATATTTAGTATTGTTTTATTTAGATTTTAGTTATATTTATATTTATAATATTTTCTTTTTGAATTATATTACTACAATTGCATATTTTATATTTCAGGAATGAATATTGGATGGATTGAGTCTTGGAGCAAAAGAAAGGGACTTGGAGCCGATTGGATGCAAAAATATGAAGATTGAGAGACAAAAATATGTCTCCCCCAAGTCAGAAGCCTGGCACGGCC	MS_peptide_130_R	GMNIGWISLGAKER	Reverse Frame
Frameshift	7	GMNIGWI	SLGAKER	+1.0	Frame 1 -> Frame 2	MtrunA17_Chr1R0111260 len=18427 begin=21468834 type=repeat_region end=21487260 chr=MtrunA17Chr1 gn=MtrunA17Chr1R0111260 strand=+	AAGAATTATTATTACTAATGATGTTATTTATGTTGTTAAATATAATTATTGAAATATATGCTTGATATTATTGTTTTGTGAAATCTCACCCCTTCTGCTTGAAAATGTTGCTCTTCGTATGAGTAACTTGCAGGTATTAATGCTTAGTAGGAGTGATGGCTCAAGTGTCTTTAGGTGCTCTGATACGTAACGGGATGGGAATTTTAATGTTGTCTTTCTATTCCTTGCGTATTGTTTTTGAAGAATTATGACTATGTTTTTAGAATGGATTTTTATGAGATATTAATGATGAGGCCTTGTGCCAAAGACTGTTTTGATTATTGAATAATGTCCGCTGCGAAGTATTAAAGACTTTTTAGTTATCGAATTTTAAAGGATAAATAGTTATTTATTCAGTTT…	MS_peptide_130_R	GMNIGWISLGAKER	Reverse Frame
Frameshift	7	GMNIGWI	SLGAKER	+1.0	Frame 1 -> Frame 2	MtrunA17_Chr4R0152910 len=1499 type=repeat_region begin=23288091 end=23289589 chr=MtrunA17Chr4 gn=MtrunA17Chr4R0152910 strand=+	TGATGAGTCATTTATTGCTTACTTTTATATGCTTTTTAGTTTAGTTTTAATTAGATTTTATTTTATTTTATATTAGCATTATTTCCTCTTTAGGATAGTTTACTACAAATTGCATTTTATTTTATTTCAGGAATGAATATTGGATGGATTGAGTCTTGGAGCAAAAGAAAGGGACTTGGAGCCGATTGAATGCAAAAATATGAAGATTGAGAGACAAAAATATGTCTCTCCAAAGTCAGAAGCTTGGCACGGCCCGTGCTAGCATTGGCACGGCCGTGACACCCTCCAGAGTTCCTTTTGCTGCTTTTTGCTTAGATTTTAAGCTACTCTATTTTTAGCCCAAATGTAATTGCTTAGATTTTAAGTAGAATGTATGCTATAAATAGAGTAGCCATCCAT…	MS_peptide_130_R	GMNIGWISLGAKER	Reverse Frame
Frameshift	7	GMNIGWI	SLGAKER	+1.0	Frame 2 -> Frame 3	MtrunA17_Chr2R0137890 len=710 strand=- gn=MtrunA17Chr2R0137890 end=24983323 chr=MtrunA17Chr2 begin=24982614 type=repeat_region	TTTAAGGGGCACCATTGAGTCTAGATTGGGGAAGGGGGTAGGCCCTCCAACCTCCTACGTGAAGGTGTTGTTCCTTAAATAATGTACCCAAAATATGTAATTGGCAAAAGATCAAAAGGTCACAAAAACTCCCATCTCTCTTATATGAAATGAAGAATGAATTTTTCTTGGTTGATTTAGTACTAGGATTAGAACATGTTCCTCATTATATCTATCTTATACAGGAGCAAGAAAAGGGTTGGACTACACACACACACTCACTTAAGACTTGATTGTGGGTTGAAAAAGGATTACAAGAAATGCTTGAGTTTGTGATTAGTGTACTCTTTGAAATAAAAGCCTTTGAGGAGACATGTGCTTTGATTTAATTGTCATATGATAATGTTTTTTTATGCTACC…	MS_peptide_130_R	GMNIGWISLGAKER	Reverse Frame
Frameshift	7	GMNIGWI	SLGAKER	+1.0	Frame 1 -> Frame 2	MtrunA17_Chr2R0095600 len=492 strand=+ gn=MtrunA17Chr2R0095600 chr=MtrunA17Chr2 end=19063214 begin=19062723 type=repeat_region	TGATGAGTCATTTATTATATGTTTTTATATGTTATTTAGTTTAGTTTTAATTAGATTTTATTTTATTTTATATTAATATTATTTCCCTTTTAAGATAGTTTACAACAAATTGCATTTTATTATATTTCAGGAATGAATATTGGATGGATTGAGTCTTGGAGCAAAAGAAAGGGACTTGGAGCTGATTCGGTACGAAAATACAAAGATTGGAAGACAAAATATGTCTCCCCTAAAGTCAGAAGCTTGGCACGGCCCGTGCTAGCATTGGCACGGCCGTGCCACCCTCCAGAGTTGCTTTTGCTGCTTTTGCTTAGATTTTAAGCTACTCTATTTTTAGCCCGAATGTAATAGCTTAGATTTTAAGTCGAATAAATGCTATAAATAGAGTAGCCATCCATC…	MS_peptide_130_R	GMNIGWISLGAKER	Reverse Frame
Frameshift	7	GMNIGWI	SLGAKER	+1.0	Frame 2 -> Frame 3	MtrunA17_Chr3R0120340 len=253 chr=MtrunA17Chr3 end=18054114 begin=18053862 type=repeat_region strand=- gn=MtrunA17Chr3R0120340	TGATAAGTCATTTATTGCTTATTTTTATATGCTTTTTAGTTTAGTTTTAATTAGATTTTATTTTATATTAGTATTATTTTCTTTTTAGGATAGTTTACTACAAATTGCTTTTTATTTTATTTCAGGAATGAATATTGGATGGATTGAGTCTTGGAGCAAAAGAAAGGGGCTTGGAGCTGATTGAATGCGAAAATACGAAGATTCGGAGACAAAAATACGTCTCCCCCAAGTTAGAACTTTGGCACGGCCGTGC	MS_peptide_130_R	GMNIGWISLGAKER	Reverse Frame
Frameshift	7	GMNIGWI	SLGAKER	+1.0	Frame 2 -> Frame 3	MtrunA17_Chr1R0124260 len=5148 gn=MtrunA17Chr1R0124260 type=repeat_region	TAATATATATATATATATATATATATATATATATATATATATATATATTTATAAAATATTTTATTTCCTTTTCTTATCTTTTTATTCTTTTATTTTTTTATTTCTTATATATTTTATTTCCTTTTCTTTTTATTTTTTATATATAAATCTCTCTCTCTCTCTCTCCCTTTCTCCTTATTTTATTATTTTATTTTATTATTTTATTTTTTTTATTTATTTCTCATCTTTAACCATTCTTATCTCAGGCATGGCTCAAAACTATTATCCTTGGACTCCTTCCCTTGTTTTGCCTCCTTGTTATGGAATATTTGGTCATACTGGTCAACAACTAGGTAGTGTTGTTAGAAGTCCTGAGCAAGTAAACTATGCTCAATATAATCAAGGGTTTAGGAACGATCA…	MS_peptide_130_R	GMNIGWISLGAKER	Reverse Frame
Frameshift	7	GMNIGWI	SLGAKER	+1.0	Frame 3 -> Frame 1	MtrunA17_Chr2R0144360 len=1388 chr=MtrunA17Chr2 end=25745427 begin=25744040 type=repeat_region strand=- gn=MtrunA17Chr2R0144360	CTAAATGTGGTGATGACTTCTCAAACAAATTGTGCTTGAATTAAACCCTCTAAAAAGAGGAACTTCCTAAGTGAAGTAAACAAGTTGTAGCACTACTTAGGGTGATCATAGAAACTTGGAGGAAAGGATACCCCCTCACGGACTTCCAATGTGAAATGATAGCCCCTAGGCATCTACAAGCCCCCAAATGTATAAATTCATCAAATCTATCTTAACTCTCCCACTTCTCTTATATGAAATGAAGAAAAGATTTTTCTCGGTCATTTTAGTGTTAAGGTTAGAACCTGTTCCTCATAATATCTATCTTATACAGGAGCAAGAAAAGGGTTGGACTACACACACACACTCACTTGAGATTTGTTGTTGGGTTGAATGAATTTACAAGGAATACTTGAAGTT…	MS_peptide_130_R	GMNIGWISLGAKER	Reverse Frame
Frameshift	7	GMNIGWI	SLGAKER	+1.0	Frame 3 -> Frame 1	MtrunA17_Chr3R0092770 len=346 chr=MtrunA17Chr3 end=14755269 type=repeat_region begin=14754924 strand=+ gn=MtrunA17Chr3R0092770	ATATCTGATGAGTCATTTATTGACTATTTTTATATGCTGTTTAATTTAGTTTTAATTAGATTTTATTTTATTTTATATTAGCATTATTTCCTTTTTAGGATAGTTTACTACAAATTGCATTTTATTTTATTTTAGGAATGAATATTGGATGGATTGAGTCTTGGAGCAAAAGAAAGGGACTTGGAGCCGATTGGAAGCAAAAATATGAAGATTGAGAGACAAAAATATGTCTCCCCACAGTCAGAAGCTTGGCACAGCCCGTGCTAGCCTTGGCACGGCCGTGCCACCATCCAGAGTGCCTTTTGCTGCTTTTGCTTAGATTTTAAGCTACTCTCTTTTTAGCCCG	MS_peptide_130_R	GMNIGWISLGAKER	Reverse Frame
Frameshift	7	GMNIGWI	SLGAKER	+1.0	Frame 3 -> Frame 1	MtrunA17_Chr8R0099970 len=2926 type=repeat_region gn=MtrunA17Chr8R0099970	CTGTTCAGGTTAGAACCTGTTCCTCATAATATCTATCTTATACAGGAGCAAGAAAAGGGTTGGACTACACACACACACTCACTTGAGATTTGTTGTTGGGTTGAATAAGTTTACAAGGAATACTTGAAGTTGTGATTAGTGTACATTGAAATGAGACCTCGAGGGAGACATAAGCTTTTATTTAAATTGTCATATATTAATCCTTTTGTTGCTGCCATGTCTATTCCTTTTGCTTGAGGACAAGCAAAGATTCAAGTGTGGGGGAGTTTGATGAGTCATTTATTACCTATTTCTAGATATTATTTAGTTTAGTTTATTTAGATTTTAGTTTATTTTATATTAATATTTTAGTTTTTATACTACAAATTGCATTTTATTATATTTCAGGAATGAATATTG…	MS_peptide_130_R	GMNIGWISLGAKER	Reverse Frame
Frameshift	7	GMNIGWI	SLGAKER	+1.0	Frame 1 -> Frame 2	MtrunA17_Chr4R0154820 len=9589 gn=MtrunA17Chr4R0154820 type=repeat_region	ATATATATATATATATATATATATATAATCTCTCTCTCTCTCTCTCTCCCCCCCCCCCTTCTCCTTAAATTTTTTTTTTTTTTTATTTTTTTTTTTCTATCTTTAACCGTTTTGATTTCAGGCATGGCTCAAAGAAGATAATAACGATATGGATGAGAAACATACTTTCAAAGAGTATGCAATCACATCTTCAGATGAGTCGTACGATGCTATTGTGTACCCAACGGTTGAGGGTAGTAAATTTGAAATAAAGCCTGCACTTATTTACCTAGTGCAGCAAAATGAATTTTTCGGATCACCCACTGAGGATCCGAATCTTCATGTTTCAATTTTTCTAAGACTCAGTGGAACTTTGAAGGCAAACTAAGAGGCCGTAAGGCTGCACCTCTTTCCTTTCTC…	MS_peptide_130_R	GMNIGWISLGAKER	Reverse Frame
Frameshift	7	GMNIGWI	SLGAKER	+1.0	Frame 2 -> Frame 3	MtrunA17_Chr5R0104320 len=3068 begin=20737763 type=repeat_region end=20740830 chr=MtrunA17Chr5 gn=MtrunA17Chr5R0104320 strand=-	AATACGAAGATTCATAAAACGAAAGTGGAGTTTGGTATTCGAACAAGTGAATTTAGACAAAGATTGTAAAGGCAGTGAAATAGTCTTTACAATCTTTGAGACATATAGTTTCGATCTTCAAGGGAATTTAGCGAAATAGGCTTGGTTGTTAGAAGAACCAAAATCTAATAGTAATCAAGTCAGTAAAATAGGCTTGGTTGCTAGAGGAACAAAAGAGAAACTGTCTTGAGAAATTAGGTCTAACATAAGGTTATAAGTTTAATAGTTTGGTTTGTGAAGGACTTGTCATTAGGATGAACCAATAATTCCAAGGCTTTTATCTTTTCTTTTATTATTTTCTTTTAATTAAAAACCTAAACTTTTCTACCTTATAAACCTTTAGTCTAATCATTATCTAAA…	MS_peptide_130_R	GMNIGWISLGAKER	Reverse Frame
Frameshift	7	GMNIGWI	SLGAKER	+1.0	Frame 1 -> Frame 2	MtrunA17_Chr7R0054650 len=1213 gn=MtrunA17Chr7R0054650 strand=- type=repeat_region begin=9428590 end=9429802 chr=MtrunA17Chr7	TGATGAGTCATTTATTACCTATTTCTAGATATTATTTAGTTTAGTTTTAATTAGATTTTAGTTTATTTTATATTAATATTATTTCCTTTTTAAGATAGTTTACTACAAATTGCATTTTATTATATTTCAGGAATGAATATTGGATGGATTGAGTCTTGGAGCAAAAGAAAGGGACTTGGAGCTGATTCGGTACGAAAATACAAAGATTGGAAGACAAAATATGTCTCCCCTAAAGTCAGAAGCTTGGCACGGCCCGTGCTAGCATTGGCACGGCCGTGCCACCCTCCAGAGTTGCTTTTGCTGCTTTTGCTTAGATTTTAAGCTACTCTATTTTTAGCCCGAATGTAATTGCTTAGTTTTTAAGTCGAAAGAATGCTATAAATAGAGTAGCCATCCATC…	MS_peptide_130_R	GMNIGWISLGAKER	Reverse Frame
Frameshift	7	GMNIGWI	SLGAKER	+1.0	Frame 1 -> Frame 2	MtrunA17_Chr2R0087290 len=489 chr=MtrunA17Chr2 end=17673332 begin=17672844 type=repeat_region strand=+ gn=MtrunA17Chr2R0087290	TGATGAGTCATTTATTGACTATTTTAATATGCTTTTTAGTTTAGTTTTATTTAGATTTTATTTTATTTTATGTTAGTATTATTTCCTTTTTAGGATAGTTTACTTTAAATTGCATTTTATTTTATTTCAGGAATGAATATTGGATGGATTGAGTCTTGGAGCAAAAGAAAGGGACTTGGAACCGATTGGATGCAAAAATATGAAGATTGAGAGACAAAAATATGTCTCCCCCATGCCAGAAGCTTGGCACGGCCCGTGCTAAGCTTGGCACGGCCCGTGCTAACCTTGGCACGGCCGTGCCACCCTCCATAGTCACTTTTGCTGCTTTTGCTTAGATTTTAAGCTACTCTATTTTTAGCCCGAATGTAATAGCTTAGATTTTAAGTCGAACAAATGCTA…	MS_peptide_130_R	GMNIGWISLGAKER	Reverse Frame
Frameshift	7	GMNIGWI	SLGAKER	+1.0	Frame 3 -> Frame 1	MtrunA17_Chr3R0118590 len=7289 type=repeat_region gn=MtrunA17Chr3R0118590	TTTTTCTAAAACTAGGTCTATCTCTTTTATACCTCTTCCTAAAATCTTATCTTACCTCACTTTCTCCCCCAAAACTCTCTAAAATCTCAAAACAGCCCTCAACTAAATATTTTTATTTTCTTATCAAATCTTATTTTATTTAACAATAAAATAAGTCTCATAATCTTATCAAATCATTCAAATCAACTAAATCATCTTAAATCAACAAAACTCACACATATATTATATAAATATAATTTAATTGCCTAAACTCGATTAAATAAATAATTAAACGAAAGTGGGCGTTACACATTGTATCTCTTTTCTAGTACTTCTGGTACCATTGTTTAATGCACTTAATTTTGCCTCTAAAAAAAAAAAAAGTTCACGGGAACCATTCCAACTCTTTCCGATATCTGA…	MS_peptide_130_R	GMNIGWISLGAKER	Reverse Frame
Frameshift	7	GMNIGWI	SLGAKER	+1.0	Frame 2 -> Frame 3	MtrunA17_Chr7R0128010 len=353 gn=MtrunA17Chr7R0128010 strand=- begin=18647970 type=repeat_region end=18648322 chr=MtrunA17Chr7	TCCGCTCCACTCTTGACGAGTCATTTATTGCCTACTTTTATATGCTTTTTAGTTTAGGTTTAATTAGATTTTATTTTATTTTATATTAGCATTATTTCCTTTTTAGGATAGTTTACTTTAAATTGCATTTTATTTTATTTCAGGAATGAATATTGGATGGATTGAGTCTTGGAGCAAAAGAAAGGGACTTGGAGTCGATTGGATGAAAAATATGAAGATTGAGAGACAAAAATATGTCTCCCCACGGTCATGAGCTTGGCACGGCCCGTGCTAGCCTTGGCACGGCCGTGCCATCATCCAGAGTGCCTTTTGCTGCTTTTGCTTAGATTTTAAGCTACTCTATTTTTAGCCCG	MS_peptide_130_R	GMNIGWISLGAKER	Reverse Frame
Frameshift	7	GMNIGWI	SLGAKER	+1.0	Frame 2 -> Frame 3	MtrunA17_Chr8R0100000 len=246 end=18488238 chr=MtrunA17Chr8 type=repeat_region begin=18487993 strand=+ gn=MtrunA17Chr8R0100000	TGATGAGTCATTTATTACCTATTTCTAGATATTATTTAGTTTAGTTTATTTAGATTTTAGTTTATTTTATATTAATATTTTAGTTTTTATACTACAAATTGCATTTTATTATATTTCAGGAATGAATATTGGATGGATTGAGTCTTGGAGCAAAAGAAAGGGACTTGGAGCTGATTCGGTACGAAAATACAAAGATTGGAAGACAAAATATGTCTCCCCTAAAGTCAGAAGCTTGGCACGGCCCGT	MS_peptide_130_R	GMNIGWISLGAKER	Reverse Frame
Frameshift	7	GMNIGWI	SLGAKER	+1.0	Frame 3 -> Frame 1	MtrunA17_Chr2R0144000 len=796 end=25699080 chr=MtrunA17Chr2 type=repeat_region begin=25698285 strand=- gn=MtrunA17Chr2R0144000	TATTAATATTATTTCCCTTTTAAGATAGTTTACTACAAATTGCATTTTATTATATTTCAGGAATGAATATTGGATGGATTGAGTCTTGGAGCAAAAGAAAGGGACTTGGAGCTGATTCGGTACGAAAATACAAAGATTGGAAGACAAAATATGTCTCCCCTAAAGTCAGAAGCTTGGCACGGCCCGTGCTAGCATTGGCACGGCTGTGCCACCCTCCAGAGTGTCTTTTGCTGCTTTTGCTTAGATTTTAAGCTACTCTATTTTTAGCCCGAATGTAATTGCTTAGATTTTAAGTCGAATGTATGCTATAAATAGAGTAGCCATCCATCACAAATATTCATCTTTTCTTGGAATGCAATATGTGACAATTGTCTTTCTAATAAAAGTTCATCTTCCTTT…	MS_peptide_130_R	GMNIGWISLGAKER	Reverse Frame
Frameshift	7	GMNIGWI	SLGAKER	+1.0	Frame 2 -> Frame 3	MtrunA17_Chr7R0139150 len=253 type=repeat_region begin=20151867 end=20152119 chr=MtrunA17Chr7 gn=MtrunA17Chr7R0139150 strand=-	AGTCATTATTATATCTATTTTATCCATAATATTTAGTATTGTTTTATTTAGATTTTAGTTATATTTATATTTATAATATTTCCTTTTTGAATTATATTACTACAATTGCATATTTTATATTTCAGGAATGAATATTGGATGGATTGAGTCTTGGAGCAAAAGAAAGGGACTTGGAGCCGATTGGATGCAAAAATATGAAGCTTGAGAGACAAAAATATGTCTCCCCCAAGTCAGAAGCCTGGCACGGCCGTGC	MS_peptide_130_R	GMNIGWISLGAKER	Reverse Frame
Frameshift	7	GMNIGWI	SLGAKER	+1.0	Frame 1 -> Frame 2	MtrunA17_Chr7R0120750 len=331 chr=MtrunA17Chr7 end=17696428 type=repeat_region begin=17696098 strand=+ gn=MtrunA17Chr7R0120750	TGATGAGTCATTTATTACCTATTTCTAGATATTATTTAGTTTAGTTTTAATTAGATTTTAGTTTATTTTATATTAATATTATTTCCTTTTTAAGATAGTTTACTACAAATTGCATTTTATTATATTTCAGGAATGAATATTGGATGGATTGAGTCTTGGAGCAAAAGAAAGGGACTTGGAGCTGATTCGGTACGAAAATACAAAGATTGGATGACAAAATATGTCTCCCCTAAAGTCAGAAGCTTGGCACGGCCCGTGCTAGCATTGGCACGGCCGTGCCACCCTCCAGAGTTGCTTTTGCTTAGATTTTAAGCTACTCTATTTTTAGCCC	MS_peptide_130_R	GMNIGWISLGAKER	Reverse Frame
Frameshift	7	GMNIGWI	SLGAKER	+1.0	Frame 2 -> Frame 3	MtrunA17_Chr3R0118590 len=7289 type=repeat_region gn=MtrunA17Chr3R0118590	TTTTTCTAAAACTAGGTCTATCTCTTTTATACCTCTTCCTAAAATCTTATCTTACCTCACTTTCTCCCCCAAAACTCTCTAAAATCTCAAAACAGCCCTCAACTAAATATTTTTATTTTCTTATCAAATCTTATTTTATTTAACAATAAAATAAGTCTCATAATCTTATCAAATCATTCAAATCAACTAAATCATCTTAAATCAACAAAACTCACACATATATTATATAAATATAATTTAATTGCCTAAACTCGATTAAATAAATAATTAAACGAAAGTGGGCGTTACACATTGTATCTCTTTTCTAGTACTTCTGGTACCATTGTTTAATGCACTTAATTTTGCCTCTAAAAAAAAAAAAAGTTCACGGGAACCATTCCAACTCTTTCCGATATCTGA…	MS_peptide_130_R	GMNIGWISLGAKER	Reverse Frame
Frameshift	7	GMNIGWI	SLGAKER	+1.0	Frame 3 -> Frame 1	MtrunA17_Chr7R0223850 len=1373 type=repeat_region begin=33975334 chr=MtrunA17Chr7 end=33976706 gn=MtrunA17Chr7R0223850 strand=-	CTAAATGTGGTGATGACTTCTCAAATAAATTGTGCTTGAATTAAACCCTCTAAAAAGAGGAACTTCCTAAGTGAAGTAAACAAGTTGTAGCACTACTTAGGGTGATCATAGAAACTTAGAGGAAAGGATACCCCCTCACGGACTTCCAATGTGAAATGATAGCCCCTAGGCATCTACAAGCTCCCAAATGTATAAATTCATCAAGTCTATCTTAACTCTCCCACTTCTCTTATATGAAATGAAGAAAAGATTTTTCTCGGTCATTTTAGTGTTAAGGTTAGAACCTGTTCCTCATAATATCTATCTTATACAGGAGCAAGAAAAGGGTTGGACTACACACACATACACTCACTTAAGATTTGTTGTTGGGTTGAATAAGTTTACAAAGAATACTTGAAG…	MS_peptide_130_R	GMNIGWISLGAKER	Reverse Frame
Frameshift	7	GMNIGWI	SLGAKER	+1.0	Frame 1 -> Frame 2	MtrunA17_Chr7R0140110 len=448 end=20259065 chr=MtrunA17Chr7 type=repeat_region begin=20258618 strand=- gn=MtrunA17Chr7R0140110	TGATGAGTCATTTATTACCTATTTCTAGATATTATTTAGTTTAGTTTTAATTAGATTTTAGTTTATTTTAGATTAATATTATTTCCTTTTTAAGATAGTTTACTACAAATTGCATTTTATTATATTTCAGGAATGAATATTGGATGGATTGAGTCTTGGAGCAAAAGAAAGGGACTTGGAGCTGATTCGGTACGAAAATACAAAGATTGGAAGACAAAATATGTCTCCCCTAAAGTCAGAAGCTTGGCACGGCCGTGCCACCCTCCAGAGTGTCTTTTGCTGCTTTTTGCTTAGATTTTAAGCTACTCTATTTTTAGCCCAAATGTAATTGCTTAGATTTTAAGTCAAATGTATGCTATAAATAGAGTAGCCATCCATCACAAATAATTATCTTTTCTT…	MS_peptide_130_R	GMNIGWISLGAKER	Reverse Frame
Frameshift	7	GMNIGWI	SLGAKER	+1.0	Frame 3 -> Frame 1	MtrunA17_Chr6R0155880 len=2570 gn=MtrunA17Chr6R0155880 type=repeat_region	TTTGAAAGATAATAATAAAAAGAGCCTTGGGATCGTTGGTTTCATCTAAATAACAAGTCCTTCTCAAACCAAAACTATAAGCTTATAATATTATGTTAGACCTAATTTCTCAAGACAGTTTCTCTTATGTTCCTCTAGCAACCAAGCCTATTTCGCTGACTTGATTACTATCAGATTTTGGTTCCTCTACCAACCAAGCCTATTTCGCTGACTTGATTGTTATTAGTTCCCTTGAAGATCGAAACTATATGTCTCAAAGATTGCAAAGCCTATTTCGCTGACTTTGCAATCCTTGTCTGAATTCACTTTTCGAATATCAAAGCTCCACTTTCGTTTTATGAATTGATATTTTGAATAATGGATAAACAATTATCAAACCCTCCACTTTCGTTTCCACAG…	MS_peptide_130_R	GMNIGWISLGAKER	Reverse Frame
Frameshift	7	GMNIGWI	SLGAKER	+1.0	Frame 1 -> Frame 2	MtrunA17_Chr7R0126030 len=278 strand=+ gn=MtrunA17Chr7R0126030 chr=MtrunA17Chr7 end=18384462 type=repeat_region begin=18384185	TGATGAGTCATTATTATATCTATTTTATCCATAATATTTAGTATTGTTTTATTTAGATTTTAGTTATATTTATATTTATAATATTTCCTTTTTGAATTATATTACTACAATTGCATATTTTATATTTTAGGAATGAATATTGGATGGATTGAGTCTTGGAGCAAAAGAAAGGGACTTGGAGCCGATTGGATGCAAAAATATGAAGATTGAGAGACAAAAATATGTCTCGCCCAAGTCAGAAGCCTGGCACGGCCCGTGCTAGCCTTGGCACGGCCGTG	MS_peptide_130_R	GMNIGWISLGAKER	Reverse Frame
Frameshift	7	GMNIGWI	SLGAKER	+1.0	Frame 1 -> Frame 2	MtrunA17_Chr6R0111510 len=273 gn=MtrunA17Chr6R0111510 strand=- begin=19386733 type=repeat_region end=19387005 chr=MtrunA17Chr6	TTGCTTTTTCTATGTAATATTTGATGAGTCATTTATTGACTATTTTAATATGCTTTTTAGTTTAGTTTTATTTATATTTTATTTTATTATATATTAGTATTATTTCCTTTTTAGGATAGTTTACTACAAATTGCATTTTATTTTATTTCAGGAATGAATATTGGATGGATTGAGTCTTGGAGCAAAAGAAAGGGACTTGGAGCCGATTGGATGCAAAAATATGAAGATTGAGAGACAAAAATATGTCTCCCCCAAGTCAGAAGCCTGGCACGG	MS_peptide_130_R	GMNIGWISLGAKER	Reverse Frame
Frameshift	7	GMNIGWI	SLGAKER	+1.0	Frame 3 -> Frame 1	MtrunA17_Chr6R0047630 len=1035 strand=- gn=MtrunA17Chr6R0047630 chr=MtrunA17Chr6 end=9253487 type=repeat_region begin=9252453	TTTCCTTATGAGTCATTCATTATCTATTTCTAGATATTATTTAGTTTAGTTTTAATTAGATTTTAGTTTATTTTATATTAATATTATTTCCTTTTTAAGATAGTTTACTACAAATTGCATTTTATTATATTTCAGGAATGAATATTGGATGGATTGAGTCTTGGAGCAAAAGAAAGGGACTTGGAGCTGATCCGGTACGAAAATACAAAGATTGGAAGACAAAATATGTCTCCCCCAAAGTCAGAAGTTTGGCACGGCCCGTGCTAGCATTGGCCCGGCCGTGCCACACTCCAGAACTACTTTTGCTGCTTTTGCTTAGATTTTAAGCTACTCTATTTTTAGCCCGAATGTAATTGCTTAGATTTTAAGTCGAATGTATGTTATAAATAGAGTAGCCAT…	MS_peptide_130_R	GMNIGWISLGAKER	Reverse Frame
Frameshift	7	GMNIGWI	SLGAKER	+1.0	Frame 2 -> Frame 3	MtrunA17_Chr8R0100360 len=1097 end=18518930 chr=MtrunA17Chr8 type=repeat_region begin=18517834 strand=+ gn=MtrunA17Chr8R0100360	TTGATGAGTCATTTATTACCTATTTCTAGATATTATTTAGTTTAGTTTTAATTAGATTTTAGTTTATTTTATATTAATATTATTTCCTTTTTAAGATAGTGTACTACAAATTGCATTTTATTATATTTCAGGAATGAATATTGGATGGATTGAGTCTTGGAGCAAAAGAAAGGGACTTGGAGCTGATTCGGTACGAAAATACAAAGATTGGAAGACAAAATATGTCTCCCCTAAAGTCAGAAGCTTGGCATGGCCCGTGCTAGCATTGGCACGGCCGTGCCACCCTCAGAGTGTCTTTTGCTGCTTTTGCTTAGATTTTAAGCTACTCTATTTTTAGCCCGAATGTAATTGCTTGGATTTTAAGTCAAATGTATGCTATAAATAGAGTAGTCATCCATC…	MS_peptide_130_R	GMNIGWISLGAKER	Reverse Frame
Frameshift	7	GMNIGWI	SLGAKER	+1.0	Frame 2 -> Frame 3	MtrunA17_Chr7R0125950 len=283 begin=18363703 type=repeat_region chr=MtrunA17Chr7 end=18363985 gn=MtrunA17Chr7R0125950 strand=+	TTGATGAGTCATTATTATATCTATTTTATCCATAATATTTAGTATTGTTTTATTTAGATTTTAGTTATATTTATATTTATAATATTTCCTTTTTGAATTATATTACTACAATTGCATATTTTATATTTCAGGAATGAATATTGGATGGATTGAGTCTTGGAGCAAAAGAAAGGGACTTGGAGCCGATTGGATGCAAAAATATGAAGATTGAGAGACAAAAATATGTCTCGCCCAAGTCAAAAGCCTGGCACGGCCCGTGCTAGCCTTGGCACGACCCGTGCTA	MS_peptide_130_R	GMNIGWISLGAKER	Reverse Frame
Frameshift	7	GMNIGWI	SLGAKER	+1.0	Frame 2 -> Frame 3	MtrunA17_Chr2R0130310 len=240 strand=+ gn=MtrunA17Chr2R0130310 end=24120946 chr=MtrunA17Chr2 type=repeat_region begin=24120707	GTGATGAGTCATTTATTGACTATTTTAATATGCTTTTTAGTTTAGTTTTATTTAGATTTTATTTTATTTTATGTTGGTATTATTTCCCTTTTAGGATAGTTTACTTTAAATTGCATTTTATTTTATTTCAGGAATGAATATTGGATGGATTGAGTCTTGGAGCAAAAGAAAGGGACTTGGAGCCGATTGGATGCAAAAATATGAAGATTGAGAGACAAAAATATGTCTCCCCCATGTCAG	MS_peptide_130_R	GMNIGWISLGAKER	Reverse Frame
Frameshift	7	GMNIGWI	SLGAKER	+1.0	Frame 2 -> Frame 3	MtrunA17_Chr5R0122230 len=496 gn=MtrunA17Chr5R0122230 strand=- begin=22897019 type=repeat_region end=22897514 chr=MtrunA17Chr5	AAACGATTGATGAGTCATTTATTGCTTACTTTTATATGCTTTTTAGTTTAGTTTTAATTAGATTTTATTTTATTTTATATTAGCATTATTTCCTTTTTAGGATAGTTTACTACAAATTGCATTTTATTTTATTTCAGGAATGAATATTGGATGGATTGAGTCTTGGAGCAAAAGAAAGGGACTTGGAGCCGATTGAATGCATAAATATGAAGATTGAGAGACAAAAATATGTCTCCCCACAGTCAGAAGCTTGGCACGGCCCGTGCTAGCCTTGGCACGGCCGTGCCATCATCCAGAGTGCCTTTTGCTGCTTTTGCTTAGATTTAAAGCAACTCTATTTTTAGCCCGAATGTAATAGCTTAGATTTTAGTCGAGTGAATGCTATAAATAGAGTAGCCA…	MS_peptide_130_R	GMNIGWISLGAKER	Reverse Frame
Frameshift	7	GMNIGWI	SLGAKER	+1.0	Frame 1 -> Frame 2	MtrunA17_Chr3R0083220 len=264 gn=MtrunA17Chr3R0083220 strand=+ begin=13537366 type=repeat_region end=13537629 chr=MtrunA17Chr3	TGATGAGACATTTATTGACTATTTTAATATGCTTTTTAGTTTAGTTTTATTTAGATTTTATTTGATTTTATATTAGTATTATTTCCTTTTTAGGATAGTTTACTTTAAATTGCATTTTATTATATTTCAGGAATGAATATTGGATGGATTGAGTCTTGGAGCAAAAGAAAGGGACTTGGAGCCGATTGGATGCAAAAATATGAAGATTGAGAGACAAAAATATGTCTCCCCCAAGTCAGAAGCTTGGCACGGCCCGTGCTAGCC	MS_peptide_130_R	GMNIGWISLGAKER	Reverse Frame
Frameshift	7	GMNIGWI	SLGAKER	+1.0	Frame 1 -> Frame 2	MtrunA17_Chr5R0119550 len=8344 gn=MtrunA17Chr5R0119550 type=repeat_region	AAGTATTTTGTAGGTGATTGTCCGAGTAGGATTCAAGAAAACAGAAAATTTTGAAGCCTCGTCCTCCAGAATCTTGGCACGGCCCATGCTCACACTGGCACGGCCGTGCCAGACCTTGACTACCCAAAACAGGCCATTGTTCCAGAAAGTTGGCACGGCCGTGCCCGACCATCAGGTAGGTATAACCACACCTTTTGGCCTTCTTCTTCCCTCATTCTCCACCACAAACATCTCTCTACATCCAAACTTCTCTCTAAAACCTCCATATCCACAAAACCCTAAACCTCCATTTATATCCTAAAAACTCACCAATTCACAAAATTTCTCCACCCAACCAACCCCAAACACCATTCCAATCATAAACCCCCAATTAAAAACAACTTTCATACATCCAAACCA…	MS_peptide_130_R	GMNIGWISLGAKER	Reverse Frame
Frameshift	7	GMNIGWI	SLGAKER	+1.0	Frame 3 -> Frame 1	MtrunA17_Chr3R0201020 len=238 strand=+ gn=MtrunA17Chr3R0201020 end=30676214 chr=MtrunA17Chr3 type=repeat_region begin=30675977	TACAAATTGCATTTTATTATATTTCAGGAATGAATATTGGATGGATTGAGTCTTGGAGCAAAAGAAAGGGACTTGGAGCTGATTCGGTACGAAAATACAAAGATTGGAAGACAAAATATGTCTCCCCTAAAGTCAGAAGCTTGGCACGGCCCGTGCTAGCATTGGCACGGCCGTGCCACCCTCCAGAGTTGCTTTTGCTGCTTTTGCTTAGATTTTAAGCTACTCTATTTTTAGCCCG	MS_peptide_130_R	GMNIGWISLGAKER	Reverse Frame
Frameshift	7	GMNIGWI	SLGAKER	+1.0	Frame 2 -> Frame 3	MtrunA17_Chr7R0151250 len=1380 begin=21780370 type=repeat_region end=21781749 chr=MtrunA17Chr7 gn=MtrunA17Chr7R0151250 strand=-	CTAAATGTGGTAATGACTTCTCAAACAAATTGTGCTTGAATTAAACCCTCTAAAAAGAGGAACTTCCTAAGTGAAGTAAACAAGTTGTAGCACTACTTAGGGTGATCATAGAAACTTGGAGGAAAGGATACCCCCTCACGGACTTCCAATGTGAAATGATAGCCCCTAGGCATCTACAAGCCCCCAAATGTATAAATTCATCAAGTCTATCTTAACTCTCCCACTTCTCTTATATGAAATGAAGAAAAGGTTTTTCTCGGTCATTTTAGTGTTAAGGTTAGAACCTGTTCCTCATAATATCTATCTTATACAGGAGTAAGAAAAGGGTTGGACTACACACACACACACACTCACTTGAGACTTGTTGTTGGGTTGAATAGGTTTACAAGGAATACTTGA…	MS_peptide_130_R	GMNIGWISLGAKER	Reverse Frame
Frameshift	7	GMNIGWI	SLGAKER	+1.0	Frame 1 -> Frame 2	MtrunA17_Chr2R0151130 len=1264 begin=26519535 type=repeat_region end=26520798 chr=MtrunA17Chr2 gn=MtrunA17Chr2R0151130 strand=+	TGATGAGTCATTTATTACCTATTTCTAGATATTATTTAGTTTAGTTTTAATTAGATTTTAGTTTATTTTATATTAATATTATTTCCTTTTTAAGATAGTTTACTACAAATTGCATTTTATTATATTTTAGGAATGAATATTGGATGGATTGAGTCTTGGAGCAAAAGAAAGGGACTTGGAGCTGATTCGGTACGAAAATACAAAGATTGGAAGACAAAATATGTCTCCCCTAAAGTCAGAAGCTTGGCACGGCCGTGCCACCCTCCAGAGTGTCTTTTGCTGCTTTTGCTTAGATTTTAAGCTACTCTATTTTTAGCTCGAATGTAATTGCTTAGATTTTAAGTTAAATGTATGCTATAAATAGAGTAGCCATCCATCACAAATAATCATCTTTTCTTG…	MS_peptide_130_R	GMNIGWISLGAKER	Reverse Frame
Frameshift	7	GMNIGWI	SLGAKER	+1.0	Frame 3 -> Frame 1	MtrunA17_Chr8R0124290 len=1251 strand=+ gn=MtrunA17Chr8R0124290 chr=MtrunA17Chr8 end=21877393 type=repeat_region begin=21876143	TGATGAGTCATTTATTACCTATTTCTAGATATTATTTAGTTTAGTTTTAATTAGATTTTAGTTTATTTTATATAATATTATTTCCTTTTTAAGATAGTTTACTACAAATTGCATTTTATTATATTTCAGGAATGAATATTGGATGGATTGAGTCTTGGAGCAAAAGAAAGGGACTTGGAGCTGATTTGGCACAAAAATACAAAGATTGGAAGACAAAATATGTCTCCCCTAAAGTCAGAAGCTTGGCACGGCCCGTGCTAGCATTGGCACGGCCGTGCTAGCATTGGCACGGCCGTGCCACCCTCCAGAGTTCCTTTTGCTTAGATTTTAAGCTACTCTATTTTAGCCCGCAGTCTCTTGTGGAACATTCTAGTAATGTAATTGCTTAGATTTTAAATC…	MS_peptide_130_R	GMNIGWISLGAKER	Reverse Frame
Frameshift	7	GMNIGWI	SLGAKER	+1.0	Frame 1 -> Frame 2	MtrunA17_Chr2R0159010 len=384 gn=MtrunA17Chr2R0159010 strand=- type=repeat_region begin=27513325 end=27513708 chr=MtrunA17Chr2	TGATGAGTCATTTATTGACTATTTTAATATGCTTTTTAGTTTAGTTTTATTTAGATTTTATTTTATTTTATGTTAGTATTATTTCCTTTTTAGGATAGTTTACTTTAAATTGCATTTTATTTTATTTCAGGAATGAATATTGGATGGATTGAGTCTTGGAGCAAAAGAAAGGGACTTGGAGCCGATTGGATGCAAAAATATGAAGATTGAGAGACAAAAATATGTCTCCCCCATGCCAGAAGCTTGGCACGGCCCGTGCTAACCTTGGCACGGCCGTTCCACCCTCCAGTGTCACTTTTGCTGCTTTTGCTTAGATTTTAAGCTACTCTATTTTTAGCCCGAATGTAATAGCTTAGATTTTAAGTCGAACAAATGCTATAAATA	MS_peptide_130_R	GMNIGWISLGAKER	Reverse Frame
Frameshift	7	GMNIGWI	SLGAKER	+1.0	Frame 2 -> Frame 3	MtrunA17_Chr6R0105730 len=944 gn=MtrunA17Chr6R0105730 strand=- begin=18681248 type=repeat_region end=18682191 chr=MtrunA17Chr6	GAGTGATGAATGATGAGTCATTTATTGACTATTTTAATATGCTTTTTAGTTTAGTTTTATTTAGATTTTATTTGATTTTATATCAGTATTATTTCCTTTTTAGGATAGTTTACTTTAAATTGCATTTTATTATATTTCAGGAATGAATATTGGATGGATTGAGTCTTGGAGCAAAAGAAAGGGACTTGGAGCCGATTGGATGCAAAAATATGAAGATTGAGAGACAAAAATATGTCTCCCCCAAGTTAGAAGCTTGGCACGGCCTGTGCTAGCCTTGGCACGGCCGTGCCACCCTCCAGAGTCGCTTTTGCTGCTTTTGCTTAGATTTTAAGCTACTCTATTTTTAGCCCAGTAATAGCTTAGATTTTAAGTCGATTGAATGCTATAAATAGAGTAGCC…	MS_peptide_130_R	GMNIGWISLGAKER	Reverse Frame
Frameshift	7	GMNIGWI	SLGAKER	+1.0	Frame 1 -> Frame 2	MtrunA17_Chr3R0138610 len=1093 chr=MtrunA17Chr3 end=20393564 type=repeat_region begin=20392472 strand=+ gn=MtrunA17Chr3R0138610	TGATGAGTCATTTAATATCTATTTTTATATGCTATTTAGTTTAGTTTTAATTAGATTTTATTTTATTTTATATTAGTATTATTTCCTTTTTAAGATAGTTTACTACAAATTGCATTTTATTTTATTTCAGGAATGAATATTGGATGGATTGAGTCTTGGAGCAAAAGAAAGGGACTTGGAGCTGATTTAGTGCGAAAATACGAAGATTCGGAGACAAAAATACGTCTCCCCCAAAGTCAAAAGCTTGGCACGGCCTGTGCTAGCATTGGCACGGCCGTGCCACCCTCCAGAGTCACTTTTGCTGCTTTTGCTTAGATTTTAAGCTACTCTATTTTAGCCCGCAGTTTCTTGTGGAACATTCCAGTAATGTAATTGCTTAGATTTTAAGTCGAATGTATG…	MS_peptide_130_R	GMNIGWISLGAKER	Reverse Frame
Frameshift	7	GMNIGWI	SLGAKER	+1.0	Frame 2 -> Frame 3	MtrunA17_Chr6R0155540 len=241 end=25282718 chr=MtrunA17Chr6 type=repeat_region begin=25282478 strand=+ gn=MtrunA17Chr6R0155540	TTGATGAGTCATTTATTATTTGTTGTTATATGTTATTTAGTTTAGTTTTAATTAGATTTTAGTTTATTTTATATTAATATTATTTCCCTTTTAAGATAGTTTACTACAAATTGCATTTTATTATATTTCAGGAATGAATATTGGATGGATTGAGTCTTGGAGCAAAAGAAAGGGACTTGGAGCTGATTCGGTACGAAAAATACAAAGATTGGAAGACAAAATATGTCTCCCCTAAAGTCAG	MS_peptide_130_R	GMNIGWISLGAKER	Reverse Frame
Frameshift	7	GMNIGWI	SLGAKER	+1.0	Frame 3 -> Frame 1	MtrunA17_Chr7R0140030 len=1219 end=20236925 chr=MtrunA17Chr7 type=repeat_region begin=20235707 strand=+ gn=MtrunA17Chr7R0140030	GAGTCATTTGTTGACTATTTTAATATGCTTTTTAGTTTAGTTTTATTTAGATTTTATTTTATTTTATGTTAGTATTATTTCCTTTTTAGGATAGTTTACTTTAAATTGCATTTTATTTTATTTCAGGAATGAATATTGGATGGATTGAGTCTTGGAGCAAAAGAAAGGGACTTGGAGCCGATTGGATGCAAAAATATGAAGATTGAGAGATAAAAATATGTCTCCCCCATGCCAGAAGCTTGGCACGGCCCGTGCTAACCTTGGCACGGCCGTGCCACCCTCCAGTGTCACTTTTGCTGCTTTTGCTTAGATTTTAAGCTACTCTATTTTTAGCCCGAATGTAATAGCTTAGATTTTATGTCGAACAAATGCTATAAATAGAGTAGCCATCCATCACAA…	MS_peptide_130_R	GMNIGWISLGAKER	Reverse Frame
Frameshift	7	GMNIGWI	SLGAKER	+1.0	Frame 1 -> Frame 2	MtrunA17_Chr8R0125550 len=331 strand=+ gn=MtrunA17Chr8R0125550 end=21977539 chr=MtrunA17Chr8 begin=21977209 type=repeat_region	TGATGAGTCATTTATTGACTATTTTTATATGCTTTTTAGTTTAGTTTTAATTAAATTTTATTTTATTTTATATTAGCATTATTTCCTTTTTAGGATAGTTTACTACAAATTGCATTTTATTTTATTTCAGGAATGAATATTGGATGGATCAAGTCTTGGAGCAAAAGAAAGGGGCTTGGAGCCGATTGAATGCAAAAATATGAAGATTGAGAGACAAAAATATGTCTCCTCACAGTCAAAAGCTTGGCACGGCCCATGCTAGCCTTGGCACGGCTGTGCCACCATCCAGAGTGCCTTTTGCTGCTTTTGCCTAGATTTTAAGCTACTCTAT	MS_peptide_130_R	GMNIGWISLGAKER	Reverse Frame
Frameshift	7	GMNIGWI	SLGAKER	+1.0	Frame 1 -> Frame 2	MtrunA17_Chr3R0092640 len=320 end=14737542 chr=MtrunA17Chr3 type=repeat_region begin=14737223 strand=+ gn=MtrunA17Chr3R0092640	TGATGAGTCATTTATTGACTATTTTTATATGCTTTTTAGTTTAGTTTTAATTAGATTTTATTTTATTTTATATTAGCATTATTTCCTTTTTAGGATAGTTTACTACAAATTGCATTTTATTTTATTTCAGGAATGAATATTGGATGGATTGAGTCTTGGAGCAAAAGAAAGGGACTTGGAGCCGATTGGATGCAAAAATATGAAGATTGAGAGACAAAAATATGTCTCCCCACAGTCAGAAGCTTGGCACGGCCGTGCCACCATCCAGAGTGCCTTTTGCTGCTTTTGCTTAGATTTTAAGCTACTCTATTTTTAGCCCG	MS_peptide_130_R	GMNIGWISLGAKER	Reverse Frame
Frameshift	7	GMNIGWI	SLGAKER	+1.0	Frame 1 -> Frame 2	MtrunA17_Chr4R0148700 len=332 type=repeat_region begin=22740198 chr=MtrunA17Chr4 end=22740529 gn=MtrunA17Chr4R0148700 strand=+	TGATGAGTCATTTATTACCTATTTCTAGATATTATTTAGTTTAGTTTTAATTAGATTTTAGTTTATTTTATATTAATATTATTTCCTTTTTAAGATAGTTTACTACAAATTGCATTTTATTATATTTCAGGAATGAATATTGGATGGATTGAGTCTTGGAGCAAAAGAAAGAGACTTGGAGCTGATTCGGTACGAAAATACAAAGATTGGAAGACAAAATATGTCTCCCCTAAAGTCAGAAGCTTGGCACGGCCCGTGCTAGCATTGGAACGGCCGTGCCACCCTCCAGAGTTGCTTTTGCTTAGATTTTAAGCTATTCTATTTTAGCCCGC	MS_peptide_130_R	GMNIGWISLGAKER	Reverse Frame
Frameshift	7	GMNIGWI	SLGAKER	+1.0	Frame 1 -> Frame 2	MtrunA17_Chr3R0129670 len=339 strand=+ gn=MtrunA17Chr3R0129670 end=19154829 chr=MtrunA17Chr3 begin=19154491 type=repeat_region	TGATGAGTTATTTATTATCTGTTTTTATATGTTATTTAGTTTAGTTTTAATTAGATTTTAGTTTATTTTATATTAATATTATTTTCCTTTTAAGATAGTTTACTACAAATTGCATTTTATTATATTTCAGGAATGAATATTGGATGGATTGAGTCTTGGAGCAAAAGAAAGGGACTTGGAGCTGATTCGGTACGAAAATACAAAGATTGGAAGACAAAATATGTCTCCCCTAAAGTCAGAAGCTTGGCACGGACCGTGCTAGCATTGGCACGGCCGTGCCACCCTCCAGAGTTGCTTTTGCTGCTTTTGCTTAGATTTTAAGCTACTCTATTTTTAGCC	MS_peptide_130_R	GMNIGWISLGAKER	Reverse Frame
Frameshift	7	GMNIGWI	SLGAKER	+1.0	Frame 1 -> Frame 2	MtrunA17_Chr6R0266510 len=628 begin=42662212 type=repeat_region end=42662839 chr=MtrunA17Chr6 gn=MtrunA17Chr6R0266510 strand=-	TGATGAGTCATTTATTGACTATTTTAATATGCTTTTTAGTTTAGTTTTATTTAGATTTTATTTGATTTTATATTAGTATTATTTCCTTTTTAGGATAGTTTACTTTAAATTGCATTTTATTATATTTCAGGAATGAATATTGGATGGATTGAGTCTTGGAGCAAAAGAAAGGAACTTGGAGCCGATTGGATGCAAAAATATGAAGATTGAGAGACAAAAATATGTCTCCCACAAGTCAGAAGCTTGGCACGGCCCGTGCTAGCCTTGGCACGGCCGTGCCACCCTCCAGAGTCGCTTTTGCTGCTTTTGCTTAGATTTTAAGCTACTCTATTTTTAGCCCAAATGTAATAGCTTAGATTTTAAGTCGATTGAATGCTATAAATAGAGTAGCCATCCATC…	MS_peptide_130_R	GMNIGWISLGAKER	Reverse Frame
Frameshift	7	GMNIGWI	SLGAKER	+1.0	Frame 3 -> Frame 1	MtrunA17_Chr2R0160520 len=338 strand=- gn=MtrunA17Chr2R0160520 chr=MtrunA17Chr2 end=27705735 begin=27705398 type=repeat_region	GATGAGTCATTTATTGCCTATTTTTATATGCTATTTAGTTTAGTTTTAATTAGATTTTATTTTATTATATATTAGTATTATTTCCTTTTTAAGATAGTTTACTACAAATTGCATTTTATTTTATTTCAGGAATGAATATTGGATGGATTGAGTCTTGGAGCAAAAGAAAGGGGCTTGGAGCTGATTTAGTGCGAAAATACGAAGATTCGGAGACAAAAATACGTCTCCCCCAAGTCAGAAGCTTGGCACGGCCCGTGCCAGCATTGGCACGGCCGTGCCACCCTCCAGAGTCACTTTTGCTGCTTTTGCTTAGATTTTAAGCTACTCTACTTTAGCCC	MS_peptide_130_R	GMNIGWISLGAKER	Reverse Frame
Frameshift	7	GMNIGWI	SLGAKER	+1.0	Frame 1 -> Frame 2	MtrunA17_Chr8R0116750 len=286 begin=20907176 type=repeat_region end=20907461 chr=MtrunA17Chr8 gn=MtrunA17Chr8R0116750 strand=-	TGATGAGTCATTTATTGCTTATTTTTATATGCTATTTAGTTTAGTTTTAATTAGATTTTATTTTATTTTATATTTGTATTATTTCCTTTTTAAGATAGTTTACTACGAATTGCATTTTATTTTTTTTCAGGAATGAATATTGGATGGATTGAGTCTTGGAGCAAAAGAAAGGGACTTGGAGCTGATTGAATGCAAAAATACGAAGATTCGGAGACAAAAATACGTCTCCCCCAAGTTAGAAGCTTGGCACGGCCCGTGCCAGCATTGGCACGGCCCGTGCCAGCAT	MS_peptide_130_R	GMNIGWISLGAKER	Reverse Frame
Frameshift	7	GMNIGWI	SLGAKER	+1.0	Frame 1 -> Frame 2	MtrunA17_Chr8R0165580 len=786 end=27275599 chr=MtrunA17Chr8 type=repeat_region begin=27274814 strand=- gn=MtrunA17Chr8R0165580	TTTCCTTTTTAGGATAGTTTACTACAAATTGCATTTTATTTTATTTCAGGAATGAATATTGGATGGATTGAGTCTTGGAGCAAAAGAAAGGGACTTGGAGCTGATTGAATGCAAAAATACGAAGATTCAGAGACAAAAATACGTCTCCCTCAAGTCAGAAGCTTGGCACGGCCGTGCCACCCTTCAGAGTCGCTTTTGCTGCTTTTACTTAGATTTTAAGCTACTCTATTTTTAGCCCGAATGTAATTGCTTAGATTTTAAGTCAAATGTATGCTATAAATAGAGTAGCCATCCATCACAAATATTCATTTTACTTGGAATTCAATAAGTGACAATTGCTTTTCTAATTAAAGTTCTTTTCTTTTCCTTTATTTTCTTGTCATTTACTTTTATGTTTTC…	MS_peptide_130_R	GMNIGWISLGAKER	Reverse Frame
Frameshift	7	GMNIGWI	SLGAKER	+1.0	Frame 2 -> Frame 3	MtrunA17_Chr5R0136580 len=1375 strand=- gn=MtrunA17Chr5R0136580 end=24898246 chr=MtrunA17Chr5 begin=24896872 type=repeat_region	CTAAATGTGGTGATGACTTCTCAAACAAGTTGTGCTTAAATTAAACCCTCTAAAAAGAGGAACTTCCTAAGTGAAGATGAATAAGTTGTACCACTACTTAGGGTGATCATGGAAACTTGGAGGAAAGGATACCCCCTCGCGGACTTCCAATGTGAAATGATAGCCCCTAGGCATCTACAAGCCCCTAAGTGTCTAAATTATCAAATCTATCTAAACTCTCCCATCTCTCTTATATGAAATGAAGAAAGGATTTTTCTCGGTCACTTTAGTGTTAAGGTTAGGACCTATTCCTCATAATATCTATCTTATACAGGAGCAAGAAAAGGGTTGGACTACACACACACACACACACTCACTTAAGACTTGTTGTTGGGTTGAATAAGTTTACAAGGAATACTT…	MS_peptide_130_R	GMNIGWISLGAKER	Reverse Frame
Frameshift	7	GMNIGWI	SLGAKER	+1.0	Frame 2 -> Frame 3	MtrunA17_Chr4R0119030 len=333 gn=MtrunA17Chr4R0119030 strand=+ type=repeat_region begin=19052681 end=19053013 chr=MtrunA17Chr4	CTGATGAGTCATTTATTATCTGTTTTTATATGTTATTTAGTTTAGTTTTAATTAGATTTTAGTTTATTTTATATTAATATTATTTCCCTTTTAAGATAGTTTACTACAAATTGCATTTTATTATATTTCAGGAATGAATATTGGATGGATTGAGTCTTGGAGCAAAAGAAAGGGACTTGGAGCTGATTCGGTACGAAAATACAAAGATTGGAAGACAAAATATGTCTCCCTTAAAGTCAGAAGCTTGGCACGGCCCGTGCTAGCATTGGCACGGCCGTGCCACCCTCCAGAGTTGCTTTTGCTTAGATTTTAAGCTACTCTATTTTTAGCCCG	MS_peptide_130_R	GMNIGWISLGAKER	Reverse Frame
Frameshift	7	GMNIGWI	SLGAKER	+1.0	Frame 3 -> Frame 1	MtrunA17_Chr7R0129010 len=576 begin=18768891 type=repeat_region end=18769466 chr=MtrunA17Chr7 gn=MtrunA17Chr7R0129010 strand=-	AAACAGAGTGCTGATGAGTTAATTATTATCTATTTTTATATGTTATTTAGTTTAGTTTTAATTAGATTTTATTTTATTTTATATTAGTATTATTTCCTTTTTAAGATAGTTTACTACAAATTGCATTTTATTTTATTTCAGGAATGAATATTGGATGGATTGAGTCTTGGAGCAAAAGAAAGGGACTTGGAGCTGATTCAGTACGAAAATACGAAGATTCGGAGACAAAAATATGTCTCCCCCAAAGTCAGAAGCTTGGCACGGCCCGTGCTAGCATTGGCATGGCCGTGCCACCCTCGAGAGTCACTTTTGCTGCTTTTACTTAGATTTTATGCTACTCTATTTTAGCCCGCAGTTTCTTGTGGAACATTCTAGTAATGTAATTGCTTAGATTTTAAG…	MS_peptide_130_R	GMNIGWISLGAKER	Reverse Frame
Frameshift	7	GMNIGWI	SLGAKER	+1.0	Frame 1 -> Frame 2	MtrunA17_Chr1R0017460 len=397 gn=MtrunA17Chr1R0017460 strand=- type=repeat_region begin=4050135 end=4050531 chr=MtrunA17Chr1	TGATGAGTCATTTATTACCTATTTCTAGATATTAATTAGTTTAGTTTTAATTAGATTTTAGTTTATTCTATATTAATATTATTTCCTTTTTAAGATAGTTTACTACAAATTGCATTTTATTATATTTCAGGAATGAATATTGGATGGATTGAGTCTTGGAGCAAAAGAAAGGGACTTGGAGCTGATTCGGTACGAAAATACAAAGATTGGAAGACAAAATATGTCTCCCCCAAAGTCAGAAGCTTGGCACGGCCCGTGCTAGCATTGGCACGGCCGTGCCACCCTCCAGAGTTGCTTTTGCTTAGATTTTAAGCTACTCTATTTTTAGCCCGAATGTAATAGCTTAGATTTTAAGTCGAATGAATGCTATAAATAGAGTAGCCATCCATCACAAATA	MS_peptide_130_R	GMNIGWISLGAKER	Reverse Frame
Frameshift	7	GMNIGWI	SLGAKER	+1.0	Frame 3 -> Frame 1	MtrunA17_Chr3R0162130 len=539 gn=MtrunA17Chr3R0162130 strand=- type=repeat_region begin=23776196 end=23776734 chr=MtrunA17Chr3	TTTTATTTAGATTTTAGTTATATTTATATTTATAATATTTCCTTTTTGAATTATATTACTACAATTGCATATTTTATATTTCAGGAATGAATATTGGATGGATTGAGTCTTGGAGCAAAAGAAAGAGGATTGGAGCTGATTCGGTGCAGAAATACGAAGATTCGGAAGACAAAATATGTCTCCCCCAAGTCAGAACCTTGGCACGGCCGTGCCACCTTCCAATGCCTCTTTTGCTGCTTTTGCTTAGATTTTAAGCTACTCTATTTTTAGCCCAAATGTAATAGCTTAGATTTTAAGTCGAATAAATGCTATAAATAGAGTAGCCATCCATCACAAATAATCATCTTTTCTTGGAATGCAATATGTAACAATTGTCTTTCTAATAAAAGTTCATTTTAC…	MS_peptide_130_R	GMNIGWISLGAKER	Reverse Frame
Frameshift	7	GMNIGWI	SLGAKER	+1.0	Frame 3 -> Frame 1	MtrunA17_Chr7R0128060 len=1387 type=repeat_region begin=18654026 end=18655412 chr=MtrunA17Chr7 gn=MtrunA17Chr7R0128060 strand=-	CTAAATGTGGTGATGACTTCTCAAACAAATTGTGCTTGAATTAAACCCTCTAAAAAGAGGAACTTCCTAAGTGAAGTAAACAAGTTGTAGCACTACTTAGGGTGATCATAGAAACTTGGAGGAAAGGATACCCCCTCACGGACTTCCAATGTGAAATGATAGCCCCTAGGCATCTACAAGCCCCCAAATGTATAAATTCATCAAGTCTATCTTAACTCTCCCGCTTCTCTTATATGAAATGAAGAACAGATTTTTCTCGGTCATTTTAGTGTTAAGGTTAGAACCTGTTCCTCATAATATCTATCTTATACAGGAGCAAGAAAAGGGTTGGACTACACACACACACTCACTTAAGATTTGTTGTTGGGTTGAATAAGTTTACAAAGAATACTTGAAGTT…	MS_peptide_130_R	GMNIGWISLGAKER	Reverse Frame
Frameshift	7	GMNIGWI	SLGAKER	+1.0	Frame 1 -> Frame 2	MtrunA17_Chr7R0141820 len=4043 gn=MtrunA17Chr7R0141820 strand=- type=repeat_region begin=20513010 end=20517052 chr=MtrunA17Chr7	GAGTCATTTATTGCTTATTTTTATATGCTTTTTAGTTTAGTTTTAATTAGATTTTATTTTATTTTATATTACTATTATTTCCTTTTTTAGAATGGTTTATTACAAATTGCATTTTATTTTATTTCAGGAATGAATATTGGATGGATTGAGTCTTGGAGCAAAAGAAAGGGACTTGGAGCTGATTGAATGCGAAAATATGAAGATTGAGAGACAAAAATATGTCTCCCCAAAGTCAGAAGCTTGGCACGGCCCGTGCTAGCGTTGGCACGGCCGTGCCACCCTCCAGAGTGTTTTTTGCTGCTTTTGCTTAGATTTTAAGCTACTCTATTTTTAGCCCGAATGTAATTGCTTAGATTTTAAGTCAAATTTATGCTATAAATGGAGTAGCCATCCATCACA…	MS_peptide_130_R	GMNIGWISLGAKER	Reverse Frame
Frameshift	7	GMNIGWI	SLGAKER	+1.0	Frame 2 -> Frame 3	MtrunA17_Chr8R0133240 len=1242 type=repeat_region begin=23010762 end=23012003 chr=MtrunA17Chr8 gn=MtrunA17Chr8R0133240 strand=+	TTGATGAGTCATTTATTGACTATTTTAATATGCTTTTTAGTTTAGTTTTATTTAGATTTTATTTTATTTTATGTTAGTATTATTTCCTTTTTAGGATAGTTTACTTTAAATTGCATTTTATTTTATTTCAGGAATGAATATTGGATGGATTGAGTCTTGGAGCAAAAGAAAGGGACTTGGAGCCGATTGGATGCAAAAATATGAAGATTGAGAGACAAAAATATGTCTCCCCCATGTCAGAAGCTTGGCACGGCCCGTGCTAACCTTGGCACGGCCGTGCCACCCTCCAGAGTCACTTTTGCTGCTTTTGCTTAGATTTTAAGCTACTCTATATTTAGCCCGAATGTAATAGCTTAGATTTTAAGTCGAACAAATGCTATAAATAGAGTAGCCATCCAT…	MS_peptide_130_R	GMNIGWISLGAKER	Reverse Frame
Frameshift	7	GMNIGWI	SLGAKER	+1.0	Frame 1 -> Frame 2	MtrunA17_Chr2R0145110 len=278 chr=MtrunA17Chr2 end=25828612 type=repeat_region begin=25828335 strand=+ gn=MtrunA17Chr2R0145110	TATACTTTTTAGTTTAGTTTTAGTTAGATTTTATTTTATTTTATATTAGTAATATTTCCTTTTTAGGATAGTTTACTACAAATTGCATTTTATTTTATTTCAGGAATGAATATTGGATGGATTGAGTCTTGGAGCAAAAGAAAGGGACTTGGAGCTGATTGAATGCAAAAATACGAAGATTCGGAAACAAAAATACGTCTCCCCCAAGTCAGAAGCTTGGCACGGCCGTGCCACCCTCCAGAGTCGCTTTTGCTTAGATTTTAGGCTACTCTATTTTT	MS_peptide_130_R	GMNIGWISLGAKER	Reverse Frame
Frameshift	7	GMNIGWI	SLGAKER	+1.0	Frame 1 -> Frame 2	MtrunA17_Chr7R0131670 len=463 gn=MtrunA17Chr7R0131670 strand=+ begin=19158937 type=repeat_region end=19159399 chr=MtrunA17Chr7	TGATGAGTCATTTATTACCTATTTCTAGATATTATTTAGTTTAGTTTTAATTAGATTTTAGTTTATTTTATATTAATATTATTTCCTTTTTAAGATAGTTTACTACAAATTGCATTTTATTATATTTCAGGAATGAATATTGGATGGATTGAGTCTTGGAGCAAAAGAAAGGGACTTGGAGTTGATTCGGTACGAAAATACAAAGATTGGAAGACAAAATATGTCTCCCCTAAAGTCAGAAGCTTGGCACGGCCCGTGCTAGCATTGGCACGGCCGTGCCACCCTCCAGAGTTGCTTTTGCTGCTTTTGCTTAGATTTTAAGCTACTCTATTTTTAGCCCGAATGTAATTGCTTAGATTTTAAGTCGAAAGAATGCTATAAATAGAGTAGCCATCCATC…	MS_peptide_130_R	GMNIGWISLGAKER	Reverse Frame
Frameshift	7	GMNIGWI	SLGAKER	+1.0	Frame 1 -> Frame 2	MtrunA17_Chr7R0083750 len=1230 end=13850619 chr=MtrunA17Chr7 type=repeat_region begin=13849390 strand=+ gn=MtrunA17Chr7R0083750	TGATGAGTCATTTATTGTTTACTTTTATATGCTTTTTAGTTTAGTTTTAATTAGATTTTATTTTATTTTATATTAGCATTATTTCCTTTTTAGGATAGTTTACTTTAAATTGCATTTTATTTTATTTCAGGAATGAATATTGGATGGATTGAGTCTTGGAGCAAAAGAAAGGGACTTGGAGCCGATTGAATGCAAAAATATGAAGATTGAGAGACAAAAATATGTCTCCCCACAGTCAGAAGCTTGGCACGGCCCGTGCTAGCCTTGGCACGGCCGTGCCACCATCCAGAGTGCCTTTTGCTGCTTTTGCTTAGATTTTAAGCTACTCTATTTTTAGCCCAAATGTAATAGCTTAGATTTTAACTCGGATGAATGCTATAAATAGAGTAGCCATCCATC…	MS_peptide_130_R	GMNIGWISLGAKER	Reverse Frame
Frameshift	7	GMNIGWI	SLGAKER	+1.0	Frame 1 -> Frame 2	MtrunA17_Chr2R0139880 len=341 gn=MtrunA17Chr2R0139880 strand=+ begin=25270761 type=repeat_region end=25271101 chr=MtrunA17Chr2	TGATGAGTCATTTATTATCTATTTTAATATGTTATTTAGTTTAGTTTTAATTAGATTTTAGTTTATTTTATATTAATATTATTTCCTTTTTAAGATAGTTTACTACAAATTGCATTTTATTATATTTCAGGAATGAATATTGGATGGATTGAGTCTTGGAGCAAAAGAAAGGGACTTGGAGCTGATTCGGTACGAAAATACAAAGATTGGAAGACAAAATATGTCTCCCGTAAAGTCAGAAGCTTGGCACGGCCCGTGCTAGCATTGGCACGGCCGTGCCACCCTCTAGAGTGTCTTTTGCTGCTTTTGCTTAGATTTTAAGCTACTCTACTTTTAGCCCG	MS_peptide_130_R	GMNIGWISLGAKER	Reverse Frame
Frameshift	7	GMNIGWI	SLGAKER	+1.0	Frame 1 -> Frame 2	MtrunA17_Chr6R0046830 len=1073 strand=- gn=MtrunA17Chr6R0046830 chr=MtrunA17Chr6 end=9125897 type=repeat_region begin=9124825	CTTGATATACCCACATCTTGTTTTAACGTGAATAAATTCTCCAATGAGAAATGCACAAGTTGCCTCCCTTGAGTAAATGTATGAATAGGTATTTTAAGGAAATGCGTTCTAATTTTAGTGGTACGTTAACCTTTAAAAATTCTCAAAGTAAAAATAGTATAATTTAGTATAAAAGAGTTTATAAAAAGCCAAGCTAAAATTTATTTCAAGGTTGCATTATTGAATCTAGATTGGGGAAGGAGGTAGGCCCTCCAACTTCCTACGTGAAGGTAATGTTATCTTGAAAAACTTTAAAAGGCATCATTGAATCTAGATTGGGGAAGGGGGTAGGCCCTCCGACTTCCTACGTGAAGATGATGTTTTAAGGGGCATCATTGAATCTAAGATTGGGGAAGGAGG…	MS_peptide_130_R	GMNIGWISLGAKER	Reverse Frame
Frameshift	7	GMNIGWI	SLGAKER	+1.0	Frame 1 -> Frame 2	MtrunA17_Chr2R0133410 len=2306 strand=+ gn=MtrunA17Chr2R0133410 end=24472608 chr=MtrunA17Chr2 type=repeat_region begin=24470303	TGATGAGTCATTTATTACCTATTTCTAGATATTATTTAGTTTAGTTATAATTAGATTTTAGTTTATTTTATATTAATATTATTTCCTTTTTAAGATAGTTTACTAAAAATTGCATTTTATTATATTTCAGGAATGAATATTGGATGGATTGAGTCTTGGAGCAAAAGAAAGGGACTTAGAGCTGATTCGGTACAAAAATACAAAGATTGGAAGACAAAATATGTCTCCCCTAAAGTCAGAAGCTTGGCACGGCCCGTGCTAGCATTGGCACGGCCGTGCCACCCTCCAGAGTTGGTTTTGCTGCTTTTGCTTAGATTTTAAGCTACTCTATTTTTAGCCCAAATGTAATTGCTTAGATTTTAAGTTGAAAGAATGCTATAAATAGAGTAGCCATCCATC…	MS_peptide_130_R	GMNIGWISLGAKER	Reverse Frame
Frameshift	7	GMNIGWI	SLGAKER	+1.0	Frame 2 -> Frame 3	MtrunA17_Chr8R0130870 len=7315 gn=MtrunA17Chr8R0130870 type=repeat_region	ATCCCGTTCTTTTGCTCCAAGACTCAATCCATCCAATATTCATTCCTAAAATAAAATAAAATGCAATTTGTAGTAAACTATCCTAAAAAGGAAATAATACTAATATATAATAAAATAAAATCTAAATAAAACTAAACTAAAAAGCATATAAAAATAGTCAATAAATGACTCATCATCTGCCTTGATGGTTAGAGAGTTCGAGTTACTTGAACAGTTTAGAGATATGAGCCTAGTTTGTGAGCGGTCACCGCAGAGTGTGAAACTGGGAATGCTGAAGATTGACAGTGAATTTCTAAAGAGTATTAAAGAGGCACATAAAGTTGATGTCAAGTTTGTAGACTTGTTGGTTGCTAGTAATCAGACTGAAGATGGTGACTTTAAAGTCGATGACCATGGTGT…	MS_peptide_130_R	GMNIGWISLGAKER	Reverse Frame
Frameshift	7	GMNIGWI	SLGAKER	+1.0	Frame 3 -> Frame 1	MtrunA17_Chr8R0128900 len=423 type=repeat_region begin=22409064 end=22409486 chr=MtrunA17Chr8 gn=MtrunA17Chr8R0128900 strand=-	TTACCAACTGATGAGTCATTTATTGCTTACTTTTATATGCTTTTTAGTTTAGTTTTAATTAGATTTTATTTTATTTTATATTAGCATTATTTCCTTTTTAGGATAGTTTACTTTAAATTGCATTTTATTTTATTTCAGGAATGAATATTGGATGGATTGAGTCTTGGAGCAAAAGAAAGGGACTTGGAGCCGATTGGATACAAAAATATGAAGATTGAGAGGCAAAAATATGTCTCCCCTCAGTCAGAAGCTTAGCACGGCCCGTGCTAGCCTTGGCACGGCCGTGCCATCATCCAGAGTGCCTTTTGCTGCTTTTGCTTAGATTTTAAGCTACTCTATTTTTAGCTTGAATGTAATACCTTAGATTTTAAGTCGAGTGAATGCTATAAATAGAGTAGC…	MS_peptide_130_R	GMNIGWISLGAKER	Reverse Frame
Frameshift	7	GMNIGWI	SLGAKER	+1.0	Frame 1 -> Frame 2	MtrunA17_Chr2R0145670 len=1231 strand=+ gn=MtrunA17Chr2R0145670 end=25907346 chr=MtrunA17Chr2 type=repeat_region begin=25906116	TGATGAGTCATTTATTGCTTACTTTTATATGCTTTTTAGTTTAGTTTTAATTAGATTTTATTTTATTTTATATTAGCATTATTTCCTTTTTAGGATAGTTTACTTTAAATTGCATTTTATTTTATTTCAGGAATGAATATTGGATGGATTGAGTCTTGGAGCAAAAGAAAGGGACTTAAAGTCGATTGGATACAAAAATATGAAGATTGAGAGACAAAAATGTCTCCCCACAGTAAGAAGCTTGGCACGGCCCGTGCTAGCCTTGGCACGGCCGTGCCACCATCCAGAGTGCCTTTTGCTGCTTTTGCTTAGATTTTAAGCTACTCTATTTTTAGCCCGAATGTAATAGCTTAGATTTTAAGTCAAATGAATGCTATAAATAGAGTAGCCATCCATCAC…	MS_peptide_130_R	GMNIGWISLGAKER	Reverse Frame
Frameshift	7	GMNIGWI	SLGAKER	+1.0	Frame 2 -> Frame 3	MtrunA17_Chr4R0081580 len=192 gn=MtrunA17Chr4R0081580 strand=- begin=14065086 type=repeat_region end=14065277 chr=MtrunA17Chr4	AATTGAATCCTGATGAGTCATTTATTGACTATTTTAATATGCTTTTTAGTTTAGTTTTATTTAGATTTTATTTGATTTTATATTAGTATTATTTCCTTTTTAGGATAGTTTACTTTAAAATGCATTTTATTATATTTCAGGAATGAATATTGGATGGATTGAGTCTTGGAGCAAAAGAAAGGGACTTGGAGC	MS_peptide_130_R	GMNIGWISLGAKER	Reverse Frame
Frameshift	7	GMNIGWI	SLGAKER	+1.0	Frame 1 -> Frame 2	MtrunA17_Chr3R0114350 len=1212 type=repeat_region begin=17416865 chr=MtrunA17Chr3 end=17418076 gn=MtrunA17Chr3R0114350 strand=-	TGATGAGTCATTTATTACCTATTTCTAGATATTATTTAGTTTAGTTTTAATTAGATTTTAGTTTATTTTATATTAATATTATTTCCTTTTTAAGATAGTTTACTACAAATTGCATTTTATTATATTTCAGGAATGAATATTGGATGGATTGAGTCTTGGAGCAAAAGAAAGGGACTTGGAGCTGATTCAGTACGAAAATACAAAGATTGGAAGACAAAATATGTCTCCCCTAAAGTCAGAAGCTTGGCACGGCCCGTGCTAGCATTGGCACGGCCGTGCCACCCTCCAGAGTGTCTTTTGCTGCTTTTGCTTAGATTTTAAGCTACTCTATTTTTAGCCCGAATGTAATTGCTTAGATTTTAAGTCAAATGTATGCTATAAATAGAGTAGCCATCCATC…	MS_peptide_130_R	GMNIGWISLGAKER	Reverse Frame
Frameshift	7	GMNIGWI	SLGAKER	+1.0	Frame 3 -> Frame 1	MtrunA17_Chr4R0154830 len=1130 begin=23599139 type=repeat_region end=23600268 chr=MtrunA17Chr4 gn=MtrunA17Chr4R0154830 strand=+	TATTTCCTTTTTAAGATAGTTTACTACAAATTGCATTTTATTATATTTCAGGAATGAATATTGGATGGATTGAGTCTTGGAGCAAAAGAAAGGGACTTGGAGCTGATTCGGTACGAAAATACAAAGATTGGAAGACAAAATATGTCTCCCCTAAAGTCAGAAGCTTGGCACGGCCCGTGCTAGCATTGGCACGGCCGTGCCACCCTCCAGAGTGTCTTTTGCTGCTTTTGCTTAGATTTTAAGCTACTTTATTTTTAGCCCGAATGTAATTGCTTAGATTTTAAGTCAAATGTATGCTATAAATAGAGTAGCCATCCATCACAAATATTCATCTTTTCTTTGAATACAATATGTGACAATTGTCTTTCTAATAAAAGTTCATTTTACTTTCTTGTTATT…	MS_peptide_130_R	GMNIGWISLGAKER	Reverse Frame
Frameshift	7	GMNIGWI	SLGAKER	+1.0	Frame 1 -> Frame 2	MtrunA17_Chr6R0061200 len=1165 gn=MtrunA17Chr6R0061200 strand=+ begin=11775170 type=repeat_region end=11776334 chr=MtrunA17Chr6	TGATGAGTCATTTATTACCTATTTCTAGATATTATTTAGTTTAGTTTTAATTAGATTTTAGTTTATTTTATATTAATATTATTTCCTTTTTAAGATAGTTTACTACAACTTGCATTTTATTATATTTCAGGAATGAATATTGGATGGATTGAGTCTTGGAGCAAAAGAAAGGGACTTAGAGCTGATTCGGTACGAAAATACAAAGATTGGAAGACAAAATATGTCTCCCCTAAAGTCAGAAGCTTGGCACGGCCCGTGCTAGCATTGGCACGGCCGTGCCACCATCCGGAGTCACTTTTGATGCTTTTGCTTAGATTTTAAGCTACTCTATTTTAGCCCACAGTTTCTTGTGGAACATTCTTGTGATTTAATTGCTTAGATTTTAAGTCGAATGTATGC…	MS_peptide_130_R	GMNIGWISLGAKER	Reverse Frame
Frameshift	7	GMNIGWI	SLGAKER	+1.0	Frame 1 -> Frame 2	MtrunA17_Chr7R0132090 len=1553 strand=+ gn=MtrunA17Chr7R0132090 end=19210205 chr=MtrunA17Chr7 type=repeat_region begin=19208653	TGATGAGTCATTATTATATCTATTTTATCCATAATATTTAGTATTGTTTTATTTAGATTTTAGTTATATTTATATTTATAATATTTTCTTTTTGAATTATATTACTACAATTGCATATTTTATATTTCAGGAATGAATATTGGATGGATTGAGTCTTGGAGCAAAAGAAAGAGGATTGGACCTGATTCGGTGCAGAAATACGAAGATTCGGAAGACAAAATATGTCTCCCCCAAGTCAGAACCTTGGCACGGCCCGTGCTAGGCTTGGCATGGCCGTGCCACCTTCCAATGCCTCTTTTGCTGCTTTTGCTTAGATTTTAAGCTACTCTATTTTTAGCCCAAATGTAATAGCTTAGATTTTAAGTCGAATAAATGCTATAAATAGAGTAGCCATCCATC…	MS_peptide_130_R	GMNIGWISLGAKER	Reverse Frame
Frameshift	7	GMNIGWI	SLGAKER	+1.0	Frame 3 -> Frame 1	MtrunA17_Chr3R0133260 len=676 strand=- gn=MtrunA17Chr3R0133260 end=19595227 chr=MtrunA17Chr3 begin=19594552 type=repeat_region	TGATGAGTCATTTATTGCTTACTTTTATATGCTTTTTAGTTTAGTTTTAATTAGATTTATTTTATTTTATATTAGCATTATTTCCTTTTTAGGATAGTTTACTTTAAATTGTATTTTATTTTATTTTAGGAATGAATATTGGATGGATTGAGTCTTGGAGCAAAAGAAAGGGACTTGGAGCCGATTGGATGCAAAAATATGAAGATTGAGAGACAAAAATATGTCTCCCCACAGTCAGAAGCTTGGCACGGCCCGTGCTAGCCTTGGCACGGCCGTGCCATCATCCAGAGTGCCTTTTGTTGCTTTTGCTTAGATTTTAAGCTACTCTATTTTTAGCTCGAATGTAATAGCTTAGATTTTAAGTCGAGTGAATGCTATAAATAGAGTAGCCATCCATCA…	MS_peptide_130_R	GMNIGWISLGAKER	Reverse Frame
Frameshift	7	GMNIGWI	SLGAKER	+1.0	Frame 1 -> Frame 2	MtrunA17_Chr6R0125430 len=987 gn=MtrunA17Chr6R0125430 strand=+ type=repeat_region begin=21247709 end=21248695 chr=MtrunA17Chr6	TGATGAGTCATTTATTGCTTACTTTTATATGCTTTTTAGTTTAGTTTTAATTAGATTTTATTTTATTTTATATTAGCATTATTTCCTTTTTAGGATAGTTTACTTTAAATTGCATTTTATTTTATTTCAGGAATGAATATTGGATGGATTGAGTCTTGGAGCAAAAGAAAGGGACTTGGAGTCGATTGGATGCAAAAATATGAAGATTGAGAGACAAAAATATGTCTCCCCACAGTCAGAAGCTTGGCAGGGCCCGTGCTAGCCTTGGCACGGCCGTGCCACCATCCAGAGTGCCTTTTGCTGCTTTTGCTTAGATTTTAAGCTACTCTATTTTTAGCCCAAATGTAATAGCTTAGATTTTAAGTCGAATGAATGCTATAAATAGAGTAGCCATCCATC…	MS_peptide_130_R	GMNIGWISLGAKER	Reverse Frame
Frameshift	7	GMNIGWI	SLGAKER	+1.0	Frame 1 -> Frame 2	MtrunA17_Chr2R0038830 len=709 gn=MtrunA17Chr2R0038830 strand=- begin=8007349 type=repeat_region end=8008057 chr=MtrunA17Chr2	ATTTTATTTGATTTTATATTAGTATTATTTCCTTTTTAGGATAGTTTACTTTAAATTGCATTTTATTATATTTCAGGAATGAATATTGGATGGATTGAGTCTTGGAGCAAAAGAAAGGGACTTGGAGCCGATTGGATGCAAAAATATAAAGATTGAGAGACAAAAATATGTCTCCCACAAGTCAGAAGCTTGGCACGGCCCGTGCTAGCCTTGGCACGGCCGTGCCACCCTCCAGAGTCGCTTTTGCTGCTTTTGCTTAGATTTTAAGCTACTCTATTTTTAGCCCAAATGTAATAGCTTAGATTTTAAGTCGATTGAATGCTATAAATAGAGTAGTCATCCATCACAAACATTCATCTTTTCTGGGAATACAATATGTGACAATTGTATTTCTAATAA…	MS_peptide_130_R	GMNIGWISLGAKER	Reverse Frame
Frameshift	7	GMNIGWI	SLGAKER	+1.0	Frame 3 -> Frame 1	MtrunA17_Chr7R0154760 len=286 end=22277432 chr=MtrunA17Chr7 begin=22277147 type=repeat_region strand=+ gn=MtrunA17Chr7R0154760	ATATTATTTAGTTTAGTTTTAATTAGATTTTAGTTTATTTTATATTAATATTATTTCCTTTTTAAGATAGTTTACTACAAATTGCATTTTATTATATTTCAGGAATGAATATTGGATGGATTGAGTCTTGGAGCAAAAGAAAGGGACTTGGAGCTGATTCGGTACGAAAATACAAAGATTGGAAGACAAAATATGTCTCCCCTATAGTCAGAAGCTTGGCACGGCCGTGCCACCCTCCAGAGTGCCTTTTGCTGCTTTTGCTTAGATTTTAAGCTACTCTATTTTT	MS_peptide_130_R	GMNIGWISLGAKER	Reverse Frame
Frameshift	7	GMNIGWI	SLGAKER	+1.0	Frame 2 -> Frame 3	MtrunA17_Chr4R0063410 len=1073 end=11281293 chr=MtrunA17Chr4 type=repeat_region begin=11280221 strand=- gn=MtrunA17Chr4R0063410	ACCAAGTGTGAATTGATGAGTCATTTATTGACTATTTATATATGCTTTTTTGTTTAGTTTTAATTAGATTTTAATTTATTTTATATTAGCATTATTTCCTTTTTAGGATAGTTTACTACAAATTGCATTTTATTTTATTTCAGGAATGAATATTGGATGGATTGAGTCTTGGAGCAAAAGAAAGGGACTTGGAGCCGATTGGATGCAAAAATATAAAGATTGAGAGACAAAATATGTCTCCCCACAGTCAGAAGCTTGGCACGGCCCGTGCTAGCCTTGGCACGGCCGTGCCACCATCCAGAGTGCCTTTTGCTGATTTTGCTTAGATTTTAAGCTACTATATTTTTGGCCCGAATGTAATAGCTTAGATTTTAAGTCGAATGAATGCTATAAATAGAG…	MS_peptide_130_R	GMNIGWISLGAKER	Reverse Frame
Frameshift	7	GMNIGWI	SLGAKER	+1.0	Frame 3 -> Frame 1	MtrunA17_Chr2R0130350 len=1654 end=24126704 chr=MtrunA17Chr2 type=repeat_region begin=24125051 strand=- gn=MtrunA17Chr2R0130350	TAATAAAAGTTCATTTACTTTCTTGTTATTTACTTTTATGCTTTCTCTCTTCTTCTCCTTGTCTACGATGAACATTAGTGAGTAGACTTCTTCTTGTCTTGGGATTGTTGGATAAGTCTAAATGACATAATCCTAATCAAACCAAGCTTTAAACCTTAATCTTCTGTAACCCTAATTTCTTATCTAAATTCACCGCTTTAACATGGATCAACCATTATCAAACTGTGGAAATGAAAGTGGAAGGTTTGATAATTGTTTATCCATCATCTCAAATATCAATTCATAAAACGAAAGTGGAGCTTTGATATTCGAACAAGTGAATCTAGACAAAGATTGTAAAGGCAGTGAAATATTCTTTACAATCTTTGAGACATATAGTTTCGAACTTCAAGGATTCTA…	MS_peptide_130_R	GMNIGWISLGAKER	Reverse Frame
Frameshift	7	GMNIGWI	SLGAKER	+1.0	Frame 1 -> Frame 2	MtrunA17_Chr8R0133820 len=9042 strand=- gn=MtrunA17Chr8R0133820 chr=MtrunA17Chr8 end=23085767 type=repeat_region begin=23076726	ACTATTGATGAGTCATTTATTACATATTTCTAGATATTATTTAGTTTAGTTTTAATTAGATTTTAGTTTATTTTATATTAATATTATTTCCTTTTTAAGATAGTTTACTACAAATTGCATTTTATTATATTTCAGGAATGAATATTGGATGGATTGAGTCTTGGAGCAAAAGAAAGGGACTTGGAGCCGATTCGGTACGAAAATACAAAGATTGGAAGACAAAATATGTCTCCCCTAAAGTCAGAAGCTTGGCACGGCCCGTGCTAGTATTGGCACGGCCGTGCCACCCTCTATAGTGTCTTTTGCTGCTTTTTGCTTAGATTTTAAGCTACTCTATTTTTAGCCCAAATGTAATTGCTTAGATTTTAAGTCAAATGTATGCTATAAATAGAGTAGCCA…	MS_peptide_130_R	GMNIGWISLGAKER	Forward Frame
Frameshift	7	GMNIGWI	SLGAKER	+1.0	Frame 3 -> Frame 1	MtrunA17_Chr3R0040310 len=156 end=7085039 chr=MtrunA17Chr3 type=repeat_region begin=7084884 strand=+ gn=MtrunA17Chr3R0040310	TTTTATATGCTTTTTAGTTTAGTTTTAATTAGATTTTATTTTATTTTATATTAGCATTATTTCCTTTTTAGGATAGTTTACTACAAATTGCATTTTATTTTATTTCAGGAATGAATATTGGATGGATTGAGTCTTGGAGCAAAAGAAAGGGACTTG	MS_peptide_130_R	GMNIGWISLGAKER	Reverse Frame
Frameshift	7	GMNIGWI	SLGAKER	+1.0	Frame 3 -> Frame 1	MtrunA17_Chr2R0172600 len=1433 strand=- gn=MtrunA17Chr2R0172600 end=29062375 chr=MtrunA17Chr2 type=repeat_region begin=29060943	TACATGAAAGTGCTTTCTTGTGTTGTAAGTGTTCTTGCTATAACCACATCAAGTTTTATTGTGAAAATTCTCCAATGAGAAAAGCACCTAGTTGCAATCCTTGAGTAAGTGTATGAATAGGTATTTTAAGGAACACGTTCTAACTTTAATGGTAACCTGGACCCTTAAAAATCTTCAGAGTAAAAGTAGTATAAGTTTGTGTGGGAATAATTTTAATGTGCTGTAATGTGTAAATCAAAATGGGGCAGAAGAATATGACCAGCACGTGGAGGAAAGGATACCCCCTCACTAACTTCCTAAATGTGGTGATGACTTCTCAAACAAATTGTGCTTAAATTAAACCCTCTAAAAAGAGGAACTTCCTAAGTGAAGATGAATAAGTTGTAGCACTACTTAGGG…	MS_peptide_130_R	GMNIGWISLGAKER	Reverse Frame
Frameshift	7	GMNIGWI	SLGAKER	+1.0	Frame 1 -> Frame 2	MtrunA17_Chr8R0144060 len=1279 gn=MtrunA17Chr8R0144060 strand=+ begin=24308479 type=repeat_region chr=MtrunA17Chr8 end=24309757	TTTGTGCTACCATGTTTATGCCTTTTGCTTGAGGACAAGCAAAGATTCAAGTGTGGGGGAGTTTGATGAGTCATTATTATATCTATTTTATCCATAATATTTAGTATTGTTTTATTTAGATTTTAGTTATATTTATATTTATAATATTTCCTTTTTGAATTATATTACTACAATTGCATATTTTATATTTCAGGAATGAATATTGGATGGATTGAGTCTTGGAGCAAAAGAAAGAGGATTGGAGCTGATTCGGTGCAGAAATATGAAGATTCGATGACAAAATATGTCTCCCCCAAAGTCAGAACCTCGGCACGGCCCGTGCTAGGCTTGGCACGGCCGTGCCACCTTCCAATGCCTCTTTTGCTACTTTTGTTTAGATTTTAAGCTACTCTATTTTTA…	MS_peptide_130_R	GMNIGWISLGAKER	Forward Frame
Frameshift	7	GMNIGWI	SLGAKER	+1.0	Frame 2 -> Frame 3	MtrunA17_Chr6R0166210 len=1200 strand=+ gn=MtrunA17Chr6R0166210 chr=MtrunA17Chr6 end=26789221 begin=26788022 type=repeat_region	TGATGAGTCATTAATTACCTATTTCTAGATATTATTTAGTTTAGTTTTAATATTAATATTAAAATTATTTCCTTTTTAAGATAGTTTACTACAAATTGCATTTTATTATATTTCAGGAATGAATATTGGATGGATTGAGTCTTGGAGCAAAAGAAAGGGACTTGGAGCTGATTCGGTACGAAAATACAAAGATTGGAATACAAAATATGTCTCCCCTAAAGTCAGAAGCTTGGCACGGCCCGTGCTAGCATTGGCACGGCCGTGCCACCCTCCAGAGTTACTTTTGCTGCTTTTGCTTAGATTTTAAGCTACTTTATTTTTAGCCCGAATGTAATTGCTTAGATTTTAAGTCGAATGTATGCTATATATAGAGTAGCCATCCATCACAAATATTCATCT…	MS_peptide_130_R	GMNIGWISLGAKER	Forward Frame
Frameshift	7	GMNIGWI	SLGAKER	+1.0	Frame 1 -> Frame 2	MtrunA17_Chr4R0067660 len=1244 strand=- gn=MtrunA17Chr4R0067660 end=11973119 chr=MtrunA17Chr4 type=repeat_region begin=11971876	TGATGAGTCATTTATTGCTTACTTTTATATGCTTTTTAATTTAGTTTTAATTAGATTTTATTTTATTTTATATTAGCATTATTTCCTTTTTAGGATAGTTTACTTTAAATTGCATTTTATTTTATTTCAGGAATGAATATTGGATGGATTGAGTCTTGGAGCAAAAGAAAGGGACTTGGAGCTGATTGGATGCGAAAATATGAAGATTGAGAGACAAAAATATGTCTCCCCTAAGTCAGAAGCTTGGCACGGCCCGTGCTAGCAGTGGCACGGCCCGTGCTAGCAGTGGCACGGCCGTGCCACCCTCCAGAGTGTCTTTTACTGCTTTTTGCTTAGATTTTAAGCTACTCTATTTTTAGCCCGAATGTAATTGCTTAGATTTTAAGTCGAAAGAATGCT…	MS_peptide_130_R	GMNIGWISLGAKER	Forward Frame
Frameshift	7	GMNIGWI	SLGAKER	+1.0	Frame 3 -> Frame 1	MtrunA17_Chr2R0143970 len=9003 gn=MtrunA17Chr2R0143970 type=repeat_region	GCGAGCGATGAACATTCATCACTCGCGAGGCGAGGATCATAGCTCGCTATGGCGAGCGATGAACTTTGGCTCGGACAGAATGCAGTTTCTACACAAATTTCATGATCTCACATGGTTCTAAGCCTAATCTCAATTCCATAATTCATCCTAAACATATTCTAAGGTTATAGGACGGTTTCTACATCAATCTAATCAAGTTTTACCGTTTGATTAACACATAATAACCAAATAATAACCAACATAGATCATCACATCATAGTTCATATACAACATAACAACATCTTAATCATAATTCATATACAACATAACAACATCATTAATTCTAATTCATATACTACATAACAACATCATTAATTCTCAAATATCAATTCATAAAATGAAAGTGGAGCTTTGATATTC…	MS_peptide_130_R	GMNIGWISLGAKER	Forward Frame
Frameshift	7	GMNIGWI	SLGAKER	+1.0	Frame 2 -> Frame 3	MtrunA17_Chr2R0152870 len=1744 gn=MtrunA17Chr2R0152870 strand=+ begin=26745806 type=repeat_region end=26747549 chr=MtrunA17Chr2	TGACTTCTCAAATAAATTGTGTTTGAATTAAACCCTCTAAAAAGAGGAACTTCCTAAGTGAAGTAAACAAGTTGTAGCACTACTTAGGGTGATCATAGAAACTTGGAGGAAAGGATACCCCCTCACGGACTTCCAATGTGAAATGATAGCCCCTAGGCATCTACAAGCCCCCAAATGTATAAATTCATCAAGTTTATCTTAACTCTCCCACTTCTCTTATATGAAATGAAGAAAAGATTTTACTCGTTCATTTTAGTATTAAGGTTAGAACCTGTTCCTCATAATATCTATCTTATACAGGAGCAAGAAAAGGGTTGGACTACACACACGTACACTCACTTAAGATTTGTTGTTGGGTTGAATAAGTTTACAAAGAGTACTTGAAGTTGTGATTAGTGT…	MS_peptide_130_R	GMNIGWISLGAKER	Forward Frame
Frameshift	7	GMNIGWI	SLGAKER	+1.0	Frame 1 -> Frame 2	MtrunA17_Chr1R0039590 len=6881 strand=+ gn=MtrunA17Chr1R0039590 end=8718213 chr=MtrunA17Chr1 type=repeat_region begin=8711333	CCGGTTGATGAGTCATTATTATATCTATTTTATCCATAATATTTAGTATTGTTTTATTTAGATTTTAGTTAGATTTATATTTATAATATTTCCTTTTTGAATTATATTACTACAATTGCATATTTTATATTTCAGGAATGAATTTTGGATGGATTGAGTCTTGGAGCAAAAGAAAGGATTGGAACTGATTCGGTGCAGAAAAACGAAGATTCGGAAGACAAAATATGTCTCCCCCAAGTCAGAACCGTGGCACGGTCCGTGCTAGGCTTGGCACGGCCGTGCCACCTTCCAATGCCTCTTTTGCTGCTTTTGCTTAGATTTTAAGCTACTCTATTTTTAGCCCAAATGTAATAGCTTAGATTTTAAGTCGAATAAATTCTATAAATAGAGTAGCCATCC…	MS_peptide_130_R	GMNIGWISLGAKER	Forward Frame
Frameshift	7	GMNIGWI	SLGAKER	+1.0	Frame 3 -> Frame 1	MtrunA17_Chr2R0152070 len=19379 gn=MtrunA17Chr2R0152070 strand=+ begin=26630426 type=repeat_region end=26649804 chr=MtrunA17Chr2	TTTGCTGCTTTTGCTGCTTTTACTTAGATTTTAAGCTACTCTATTTTTAGCCCGAATGTAATAGCTTAGATTTTAAGTCGAACAAATGTTATAAATAGAGTAGCCATCCATCACAAATATTCATGTTTACTTGGAATTCAATAAGTGACAATTGCTTTTCTAATTAAAGTTCTTTTCTTTTCTTTTATTTTCTTGTCATTTACTTTTATGCTTTCTCTCTCCTCCCCCAAGTCTACGATGAACATGAGTGAGTAGACTTCTCCTTGTCTTGGGATTGTTGGATAAGTCTAAATGACATAATCCTAATCAAACCAAGCTCTAAGCCTTAATCTTATGTAACCCTAATTTCTTATCTGAATTCACCGTCTTAACATGGATCAACCATTATCAAACTGTGGA…	MS_peptide_130_R	GMNIGWISLGAKER	Forward Frame
Frameshift	7	GMNIGWI	SLGAKER	+1.0	Frame 1 -> Frame 2	MtrunA17_Chr5R0119500 len=511 gn=MtrunA17Chr5R0119500 strand=+ type=repeat_region begin=22507886 end=22508396 chr=MtrunA17Chr5	TGATGAGTCATTTATTGACTATTTTAATATGCCTTTTAGTCTAGTTTTATTTAGATTTTATTTTATTTTATACTAGCATTATTTCCTTTTTAGGATAGTTTACTTTAAATTGCATTTTATTTTATTTCAGGAATGAATATTGGATGGATTGAGTCTTGGAGCAAAAGAAAGGGGCTTGGAGCCGATTGGATGCAAAAATATGAAGATTGAGAGACAAAAATATGTCTCCCCCAAGTCAGAAGCCTGGCACGGCCCGTGCTAGACTTGGCACGGCCGTGCCACCGTCCAGAGTCACTTTTGCTGCTTTTGCTTAGATTTTAAGCTACTCTATTTTTAGCCCGAATGTAATAGCTTAGATTTTAAGTCGAACAAATGCTATAAATAGAGTAGCCATCCATC…	MS_peptide_130_R	GMNIGWISLGAKER	Forward Frame
Frameshift	7	GMNIGWI	SLGAKER	+1.0	Frame 3 -> Frame 1	MtrunA17_Chr2R0177230 len=6725 begin=29702264 type=repeat_region chr=MtrunA17Chr2 end=29708988 gn=MtrunA17Chr2R0177230 strand=-	TTACTGATGAGTCATTTATTACCTATTTCTAGATATTATTTAGTTTAGTTTTAATTAGATTTTAGTTTATTTTATATTAATATTATTTCCTTGTTAAGATAGTTTACTACAAATTGCATTTTATTATATTTCAGAAATGAATATTGGATGGATTGAGTCTTGGAGCAAAAGAAAGGGACTTGGAGCTGATTCGGTACGGAAATACAAAGATTGGAAGACAAAATATGTCTCCCCTAAAGTCAGAAGCTTGGCACGGCCCGTGCTAGCATTGGCACGGCCGTGCAACCCTCCAGAGTGTCTTTTGCTGCTTTTTGCTTTGATTTTAAGCTACTCTATTTTTAGCCCAAATGTAATTGCTTAGATTTTAAGTCAAACGTATGCTATAAATAGAGTAGCCAT…	MS_peptide_130_R	GMNIGWISLGAKER	Forward Frame
Frameshift	7	GMNIGWI	SLGAKER	+1.0	Frame 2 -> Frame 3	MtrunA17_Chr1R0140750 len=2218 strand=+ gn=MtrunA17Chr1R0140750 end=25389750 chr=MtrunA17Chr1 begin=25387533 type=repeat_region	CCTCCATATGGACCTCAATGATAAAAATGTGAGCTTTCCTCTTCCTCTCTTCCCTTATTTCTCCTTCTCCTCGTTCTTCTTCTTCTTCTTCTTCCTCTCCTTCTCTTTTATTTTTCTTTTATCTTGAATCATTGAGGACAATGCTTCTCCTAAGTGTGGGGAGAGCCTAATAAAGTGTCTTTAGTCGTAGTGTTTCCAAACTCCCTTGAACTTTATTCTTTTGTTTTGTTTCATTGTAAAAGGCATGGTTAAGTAGCTAATTTCTATTGAAAATATCATGACACAAAATTTTCATTGTCTCCTCTTATTTGGTTTATTCTTGTACATGAAAGCAAACTCTTGTGTTTTAAGTCTTCCTGATATACCCACATCTTGTTTTAAAGTGAATAAAATTCTCCA…	MS_peptide_130_R	GMNIGWISLGAKER	Forward Frame
Frameshift	7	GMNIGWI	SLGAKER	+1.0	Frame 2 -> Frame 3	MtrunA17_Chr2R0160840 len=1216 gn=MtrunA17Chr2R0160840 strand=+ begin=27746137 type=repeat_region chr=MtrunA17Chr2 end=27747352	ATGATGAGTCATTATTATATCTATTTTATCCATAATATTTAGTATTGTTTTATTTAGATTTTAGTTATATTTATATTTATAATATTTCCTTTTTGAATTATATTACTACAATTGCATATTTTATATTTCAGGAATGAATATTGGATGGATTGAGTCTTGGAGCAAAAGAAAGAGGATTGGAGCTGATTCGGTGCAGAAATACGAAGATTCGGAAGACAAAATATGTCTCCCCCAAGTCAGAACCTTGGCACGGCCCGTGCTAGGCTTGGCACGGCCGTACCACCTTCCAATGCCTCTTTTGCTGCTTTTGCTTAGATTTTAAGCTACTCTATTTTTAGCCCAAATGTAATAGCTTAGATTTTAAGTCGAATAAATGCTATAAATAGAGTAGCCATCCAT…	MS_peptide_130_R	GMNIGWISLGAKER	Forward Frame
Frameshift	7	GMNIGWI	SLGAKER	+1.0	Frame 1 -> Frame 2	MtrunA17_Chr8R0144030 len=1201 gn=MtrunA17Chr8R0144030 strand=+ type=repeat_region begin=24303239 end=24304439 chr=MtrunA17Chr8	ATATCTATTTTATCCATAATATTTAGTATTGTTTTATTTAGATTTTAGTTATATTTATATTTATAATATTTCCTTTTTGAATTATATTACTACAATTGCATATTTTATATTTCAGGAATGAATATTGGATGGATTGAGTCTTGGAGCAAAAGAAAGAGGATTGAAGCTGATTCGGTGCAGAAATATGAAGATTCGATGACAAAATATGTCTCCCCCAAAGTTAGAACCTCGCCACGGCCCGTGCTAGGCTTGGCACGGCCGTGCCACCTTCCAGTGCCTCTTTTGCTGCTTTTGCTTAGATTTTAAGCTACTCTATTTTTAGCCCGAATGTAATAGCTTAGATTTTAAGTCGAACAAATGCTATAAATAGAGTAGCCATCCATCACAAATAATCATCTT…	MS_peptide_130_R	GMNIGWISLGAKER	Forward Frame
Frameshift	7	GMNIGWI	SLGAKER	+1.0	Frame 3 -> Frame 1	MtrunA17_Chr8R0128290 len=8899 gn=MtrunA17Chr8R0128290 strand=- type=repeat_region begin=22305227 chr=MtrunA17Chr8 end=22314125	AACTGATGAGTCATTTATTGCTTACTTTTATATGCTTTTTAGTTTAGTTTTATTTAGATTTTATTTTATTTTATGTTAGTATTATTTCCTTTTTAGGATAGTTTACTTTAAATTGCATTTTATTTTATTTCAGGAATGAATATTGGATGGATTGAGTCTTGGAGCAAAAGAAAGGGACTTGGAGCCGATTGGATGCAAAAATATGAAGATTGAGAGACAAAAATATGTCTCCCCCATGCCAGAAGCTTGGCACGGCCCGTGCTAACCTTGGCACGGCCGTGCCACCCTCCAGTGTCATTTTTGCTGCTTTTGCTTAGATTTTAAGCTACTCTATTTTTAGCCCGAATGTAATAGCTTAGATTTTAAGTGGAACAAATGCTATAAATAGAGTAGCCATCC…	MS_peptide_130_R	GMNIGWISLGAKER	Forward Frame
Frameshift	7	GMNIGWI	SLGAKER	+1.0	Frame 3 -> Frame 1	MtrunA17_Chr4R0117070 len=3767 end=18830549 chr=MtrunA17Chr4 begin=18826783 type=repeat_region strand=+ gn=MtrunA17Chr4R0117070	CCCCCATTGAACCAACTAAGAAACCCACAAATTCTTCACCAATTCACCCAACCCAACTCCTAACACTTCCTCAAACCCCAACCCCATAACCCAACCAACTTTTTCCACCAAAAACATTTCCCAAAACCCAACCTTCACCCAAAACACAAAAGGTCAACCAAGGTCAAGGATAATGGCATCTAGGAAAGGTGGAGCAAGCTCTTCCGGAGGACCACAATCAAAGAAGAAAACGCAAGCCAAGAATCATGGCATAATCTTCAAGGACACCAAGCATAGGGACAGGTATAAAACTCTTCTCTCTAAACCTTTGCACCCTTGTCGATATCCAGATCCTTATACTTTGAGTGTGCTAGGACTAAGGGATAATGTGTTTAGCTTACTAGGAAATTTAGGTTGGGT…	MS_peptide_130_R	GMNIGWISLGAKER	Forward Frame
Frameshift	7	GMNIGWI	SLGAKER	+1.0	Frame 1 -> Frame 2	MtrunA17_Chr8R0128290 len=8899 gn=MtrunA17Chr8R0128290 strand=- type=repeat_region begin=22305227 chr=MtrunA17Chr8 end=22314125	AACTGATGAGTCATTTATTGCTTACTTTTATATGCTTTTTAGTTTAGTTTTATTTAGATTTTATTTTATTTTATGTTAGTATTATTTCCTTTTTAGGATAGTTTACTTTAAATTGCATTTTATTTTATTTCAGGAATGAATATTGGATGGATTGAGTCTTGGAGCAAAAGAAAGGGACTTGGAGCCGATTGGATGCAAAAATATGAAGATTGAGAGACAAAAATATGTCTCCCCCATGCCAGAAGCTTGGCACGGCCCGTGCTAACCTTGGCACGGCCGTGCCACCCTCCAGTGTCATTTTTGCTGCTTTTGCTTAGATTTTAAGCTACTCTATTTTTAGCCCGAATGTAATAGCTTAGATTTTAAGTGGAACAAATGCTATAAATAGAGTAGCCATCC…	MS_peptide_130_R	GMNIGWISLGAKER	Forward Frame
Frameshift	7	GMNIGWI	SLGAKER	+1.0	Frame 1 -> Frame 2	MtrunA17_Chr2R0139830 len=1220 type=repeat_region begin=25264853 chr=MtrunA17Chr2 end=25266072 gn=MtrunA17Chr2R0139830 strand=-	TGATGAGTCATTTATTATCTATTTTAATATGTTATTTAGTTTAGTTTTAATTAGATTTTAGTTTATTTTATATTAATATTATTTCCTTTTTAAGATAGTTTACTACAAATTGCATTTTATTATATTTCAGGAATGAATATTGGATGGATTGAGTCTTGGAGCAAAAGAAAGGGACTTGGAGCTGATTCGGTACGAAAATACAAAGATTGGAAGACAAAATATGTCTCCCCTAAAGTCAGAAGCTTGGCACGGCCCGTGCTAGCATTGGCATGGCCGTGCCACCCTCCAGAGTGTCTTTTGCTGCTTTTACTTAGATTTTAAGCTACTCTATTTTTAGTCCGAATGTAATTGCTTAGATTTTAAGTCAAATGTATGCTATAAATAGAGTAGCCATCCATC…	MS_peptide_130_R	GMNIGWISLGAKER	Forward Frame
Frameshift	7	GMNIGWI	SLGAKER	+1.0	Frame 2 -> Frame 3	MtrunA17_Chr7R0149700 len=888 strand=+ gn=MtrunA17Chr7R0149700 end=21622135 chr=MtrunA17Chr7 type=repeat_region begin=21621248	AAAATCTTCAGAGTAAAAGTAGTATAAGTTTGTGTGGGAATAATTCTAATGTGATGAAATGTGTAAACCGAAATGGGGCGGAAGGATATCACCACACGTGGAGGAAAGGATACCCTCTCACTGACTTCCTAAATGTGGTGATGACTTCTCAAACAAATTGTGCTTGAATTAAACCCTCTAAAAAGAGGAACTTCCTAAGTGAAGTAAACAAGTTGTAGCACTACTTAGGGTGATCATAGAAACTTGGAGCAAAGGATACCCCCTCACGGACTTCCAATGTGAAATGATAGCCCCTAGGCATCTACAAGCTCCCAAATGTATAAATTCATCAAGTCTATCTTAACTCTCCCACTTCTCTTATATGAAATGAAGAAAAGATTTTTCTCGGTCATTTTAGTG…	MS_peptide_130_R	GMNIGWISLGAKER	Forward Frame
Frameshift	7	GMNIGWI	SLGAKER	+1.0	Frame 1 -> Frame 2	MtrunA17_Chr8R0123760 len=11508 begin=21803390 type=repeat_region end=21814897 chr=MtrunA17Chr8 gn=MtrunA17Chr8R0123760 strand=+	GCTTTGATGAGTCATTTATTGCTTAATTTTATATGCTTTTTAGTTTAGTTTTAATTAGATTTTATTTTATTTTATATTAGCATTATTTCCTTTTTAGGATAGTTTACTTTAAATTGCATTTTATTTTATTTCAGGAATGAATATTGGATGGGTTGAGTCTTGGAGCAAAAGAAAGGGACTTTGAGCCGATTGGATGCAAAAATATGAAGATTGAGAGACAAAAATATGTCTCCCCACAGTCAGAAGCTTCGCACGGCCCGTGCTAGCCTTGGCACGGCCGTGCCATCATCCAGAGTGCCTTTTGCTGCTTTTGCTTAGATTTTAAGCTACTCTATTTTTAGCCCGAATGTAATAGCTTAGATTTTAAGTCGAGTGAATGCTATAAATAGAGTAGCCATC…	MS_peptide_130_R	GMNIGWISLGAKER	Forward Frame
Frameshift	7	GMNIGWI	SLGAKER	+1.0	Frame 3 -> Frame 1	MtrunA17_Chr4R0121350 len=6312 type=repeat_region begin=19241321 chr=MtrunA17Chr4 end=19247632 gn=MtrunA17Chr4R0121350 strand=-	TTTAGGCTAGCCTTGGCACGGCCGTGCCACCATCCAGAGTGCCTTTTGCTGCTTTTGCTTAGATTTTAAGCTACTCTATTTTTAGCCCGAATGTAATAGGTTAGATTATAAGTCGAATGAATGCTATAAATAGAGTAGCCATCCATCACAAATATTCATCTTTACTTGGAATTCAATAAGTGACAATTGCTTTTCTAAATAAAGTTCTTTTCTTTTCCTTTATTTGCTTGTCATTTACTTTTATGCTTTCTCTCTTCTCCCCCATGTCTACGATGAACATGCGTGAGTAGACTTCTCCTTGTCTTGGGATTGTTGGATAAGTCTAAATGACATAATCCTAATCAAACCAAGCTCTAAGCCTTAATCTTATGTAACCCTAATTTCTTATCTGAATTCACC…	MS_peptide_130_R	GMNIGWISLGAKER	Forward Frame
Frameshift	7	GMNIGWI	SLGAKER	+1.0	Frame 2 -> Frame 3	MtrunA17_Chr1R0121500 len=1224 gn=MtrunA17Chr1R0121500 strand=+ begin=22947885 type=repeat_region end=22949108 chr=MtrunA17Chr1	AAGGCTCTGATGAGTCATTTATTACCTATTTCTAGATATTATTTAGTTTAGTTTTAATTAGATTTTAGTTTATTTTATATTAATATTATTTCCTTTTTAAGATAGTTTACTACAAATTGCATTTTATTATATTTCAGGAATGAATATTGGATGGATTGAGTCTTGGAGCAAAAGAAAGGGACTTGGAGCTGATTCGGTACGAAAATACAAAGATTAGAAGACAAAATATGTCTCCCCTAAAGTCAGAAGCTTGGCACGGCCCGTGCTAGCATTGGCACGGCCGTGCCACCCTCGAGAGTGTCTTTTGCTGCTTTTGCTTAGATTTTAAGCTACTCTATTTTTAGCCCGAATGTAATTGCTTAGATTTTAAGTCAAATGTATGCTATAAATAGAGTAGCC…	MS_peptide_130_R	GMNIGWISLGAKER	Forward Frame
Frameshift	7	GMNIGWI	SLGAKER	+1.0	Frame 1 -> Frame 2	MtrunA17_Chr4R0132740 len=2550 begin=20682215 type=repeat_region end=20684764 chr=MtrunA17Chr4 gn=MtrunA17Chr4R0132740 strand=-	ACAATGAAAGATGGGCATGGATACACAATGAGGTAGAGAGGATAAACACCAAGCAACAAAGGCAAGGTGTCGGTTTATCCGGACTAAGAAATGATGTCCTACGGGGCAACCGCATCACCGAAGAAAATAATCAAATGCTTCGGAATATGATGCAACACCTACACCTCCAAGGCCCTCCCTGCGGACCTCAATGACAAATGTGAGCTTTCCTCTTCCTCTCTTCCCTTATCTCTTCTCTACCTTCTCCTCCTACTTCTTCTTCTACTTCTTCTAATCCTTCTTCTTCTTCTTTAGTTTTCTTATTTTGAATCATTGAGGACAATGCTTCTCCTAAGTGTGGGGGGAGCCTAATAAAGTGTCTTTAGTCGTAGTGTTTCCAAACTCCCTTGAACTTTATAC…	MS_peptide_130_R	GMNIGWISLGAKER	Forward Frame
Frameshift	7	GMNIGWI	SLGAKER	+1.0	Frame 2 -> Frame 3	MtrunA17_Chr4R0132240 len=6750 end=20614918 chr=MtrunA17Chr4 type=repeat_region begin=20608169 strand=+ gn=MtrunA17Chr4R0132240	GCTGTTGATGAGTCATTTATTACCTATTTCTAGATATTATTTAGTTTAGTTTTAATTAGATTTTAGATTATTTTATATTAATATTATTTCCTTTTTTAAGATAGTTTACTACAAATTGCATTTTATTATATTTCAGGAATGAATATTGGATGGATTGAGTCTTGGAGCAAAAGAAAGGGACTTGGAGCTGATTCGGTACGAAAATACAAAGATTGGAAGACAAAATATGTCTCCCCTAAAGTCAGAAGCTTGGCATGGCCCGTGCTAGCATTGGCACGGCTGTGCCACCCTCCAGAGTGTCTTTTGCTGCTTTTGCTTAGATTTTAAGCTACTCTATTTTTAGCCCGAATGTAATTGCTTAGATTTTAAGTCAATTATATGCTATAAATAGAGTAGTCA…	MS_peptide_130_R	GMNIGWISLGAKER	Forward Frame
Frameshift	7	GMNIGWI	SLGAKER	+1.0	Frame 1 -> Frame 2	MtrunA17_Chr4R0132240 len=6750 end=20614918 chr=MtrunA17Chr4 type=repeat_region begin=20608169 strand=+ gn=MtrunA17Chr4R0132240	GCTGTTGATGAGTCATTTATTACCTATTTCTAGATATTATTTAGTTTAGTTTTAATTAGATTTTAGATTATTTTATATTAATATTATTTCCTTTTTTAAGATAGTTTACTACAAATTGCATTTTATTATATTTCAGGAATGAATATTGGATGGATTGAGTCTTGGAGCAAAAGAAAGGGACTTGGAGCTGATTCGGTACGAAAATACAAAGATTGGAAGACAAAATATGTCTCCCCTAAAGTCAGAAGCTTGGCATGGCCCGTGCTAGCATTGGCACGGCTGTGCCACCCTCCAGAGTGTCTTTTGCTGCTTTTGCTTAGATTTTAAGCTACTCTATTTTTAGCCCGAATGTAATTGCTTAGATTTTAAGTCAATTATATGCTATAAATAGAGTAGTCA…	MS_peptide_130_R	GMNIGWISLGAKER	Forward Frame
Frameshift	7	GMNIGWI	SLGAKER	+1.0	Frame 2 -> Frame 3	MtrunA17_Chr4R0168620 len=757 gn=MtrunA17Chr4R0168620 strand=- begin=25537477 type=repeat_region chr=MtrunA17Chr4 end=25538233	ATTTTTATATGCTTTTTAGTTTAGTTTTAATTAGATTTTAGTTTATTTTATATTAATATTATTTCCTTTTTAAGATAGTTTACTATAAATTGCATTTTATTATATTTCAGGAATGAATATTGGATGGATTGAGTCTTGGAGCAAAAGAAAGGGACTTGGAGCCGATTCGGTACGAAAATACAAAGATTGGAAGACAAAATATGTCTCCCCTAAAGTCAGAAGCTTGGCACGGCCCGTGCTAGCATTGGCACGGCCGTGCACCCTCCAGAGTGTCTTTTGCTGCTTTTTGCTTAGATTTTAAGCTACTCTATTTTTAGCCCAAATGTAATTGCTTAGATTTTAAGTCAAATGTATGCTATAAATAGAGTAGCCATCCATCACAAATATTCATCTTTTCTT…	MS_peptide_130_R	GMNIGWISLGAKER	Forward Frame
Frameshift	7	GMNIGWI	SLGAKER	+1.0	Frame 2 -> Frame 3	MtrunA17_Chr2R0133350 len=7382 end=24468205 chr=MtrunA17Chr2 begin=24460824 type=repeat_region strand=+ gn=MtrunA17Chr2R0133350	CGTATTGATGAGTCATTTATTGCTTACTTTTATATTCTTTTAGTTTAGTTTTATTTAGATTTTATTTTATTTTATGTTAATATTATTTCCTTTTTAGGATAGTTTACTTTAAATTGCATTTTATTTTATTTCAGGAATGAATATTGGATGGATTGAGTCTTGGAGCAAAAGAAAGGGACTTGGAGCCGATTGGATGCAAAAATATGAAGATTGAGAGACAAAAATATGTCTCCCCCATGCCAGAAGCTTGGCACGGCCGTGCCACCCTCCAGTGTTACTTTTGCTGCTTTTGCTTAGATTTTAAGCTACTCTATTTTTAGCCCGAATGTAATAGCTTAGATTTTAAGTCGAACAAATGCTATTAATAGAGTAGCCATCCATCACAAATATTCATCTTTC…	MS_peptide_130_R	GMNIGWISLGAKER	Forward Frame
Frameshift	7	GMNIGWI	SLGAKER	+1.0	Frame 2 -> Frame 3	MtrunA17_Chr2R0133350 len=7382 end=24468205 chr=MtrunA17Chr2 begin=24460824 type=repeat_region strand=+ gn=MtrunA17Chr2R0133350	CGTATTGATGAGTCATTTATTGCTTACTTTTATATTCTTTTAGTTTAGTTTTATTTAGATTTTATTTTATTTTATGTTAATATTATTTCCTTTTTAGGATAGTTTACTTTAAATTGCATTTTATTTTATTTCAGGAATGAATATTGGATGGATTGAGTCTTGGAGCAAAAGAAAGGGACTTGGAGCCGATTGGATGCAAAAATATGAAGATTGAGAGACAAAAATATGTCTCCCCCATGCCAGAAGCTTGGCACGGCCGTGCCACCCTCCAGTGTTACTTTTGCTGCTTTTGCTTAGATTTTAAGCTACTCTATTTTTAGCCCGAATGTAATAGCTTAGATTTTAAGTCGAACAAATGCTATTAATAGAGTAGCCATCCATCACAAATATTCATCTTTC…	MS_peptide_130_R	GMNIGWISLGAKER	Forward Frame
Frameshift	7	GMNIGWI	SLGAKER	+1.0	Frame 3 -> Frame 1	MtrunA17_Chr2R0159050 len=458 begin=27515028 type=repeat_region end=27515485 chr=MtrunA17Chr2 gn=MtrunA17Chr2R0159050 strand=+	GATGAGTCATTTATTACCTATTTCTAGATATTATTTAGTTTAGTTTTAATTAGATTTTAGTTTATTTTATATTAATATTATTTCCTTTTTAAGATAGTTTACTACAAATTGCATTTTATTATATTTCAGGAATGAATATTGGATGGATTGAGTCTTGGAGCAAAAGAAAGGGACTTGGAGCTGATTCGGTACGAAAATACAAAGATTGGAAGACAAAATATGTCTCCCCTAAAGTCAGAACCTTGGCACGGCCCGTGCTAGCATTGGCACGGCCGTGCCACCCTCCAGAGTGTCTTTTTCTGCTTTTGCTTAGATTTTAAGCTATTCTATTTTTAGCCCGAATGTAACTGCTTAGATTTTAAGTCAAATGTACGCTATAAATAGAGTAGCCATCCATCA…	MS_peptide_130_R	GMNIGWISLGAKER	Forward Frame
Frameshift	7	GMNIGWI	SLGAKER	+1.0	Frame 2 -> Frame 3	MtrunA17_Chr2R0108500 len=2123 gn=MtrunA17Chr2R0108500 strand=+ begin=21038102 type=repeat_region chr=MtrunA17Chr2 end=21040224	CTTGTCACCTTCCCGTTGAGCTCGAGCATAAGGCCTATTGGGCAATTAGAAACCTCAACTTAGACCCCAATTTAGCCGGTGAAAAAGAAAACTTCAATTAAACGAGCTAGAAGAACTTAGGATAGATGCCTATGAGAATGCCCGCATTTATAAGGAGAGAACTAAGAATTGGCATGACAAGAAAATCGTCAAGAAGCACTTCAAAAGCGGTGACCTTGTGCTGCTCTTTAATTCTAGGCTAAAGCTCTTTCCAGGTAAACTACGGTCACATGGTTCGGTCCTTTTCAAGTTCGCACGGTCTACCCTTATGGGGCGATTGAAATCTTTTTTGAAGAAACAGGATCCTTCACGGTTAATGGACAAAGGCTTAAAATCTATAATACCGGAGAAGTAAATGAA…	MS_peptide_130_R	GMNIGWISLGAKER	Forward Frame
Frameshift	7	GMNIGWI	SLGAKER	+1.0	Frame 1 -> Frame 2	MtrunA17_Chr7R0139610 len=494 end=20202140 chr=MtrunA17Chr7 begin=20201647 type=repeat_region strand=+ gn=MtrunA17Chr7R0139610	AGACTGGAGACATCTGATGAGTCATTTATTGCTTACTTTTATATGCTTTTTAGTTTAGTTTTATAGATTTTATTTTATTTTATGTTAGTATTATTTCCTTTTTAGGATAGTTTACTTTAAATTGCATTTTATTTTATTTCAGGAATGAATATTGGATGGATTGAGTCTTGGAGCAAAAGAAAGGGACTTGGAGCCGATTGGATGCAAAAATATGAAGATTGAGAGACAAAAATATGTCTCCCCCATGCCAGAAGCTTGGCACGGCTCGTGCTAACCTTGGCACGGTCGTGCCACCCTCCAGTGTCACTTTTGCTGCTTTTGCTTAGATTTTAAGCTACTCTATTTTTAGCCCGAATGTAATAGCTTAGATTTTAAGTCGAACAAATGCTATAAATAGAG…	MS_peptide_130_R	GMNIGWISLGAKER	Forward Frame
Frameshift	7	GMNIGWI	SLGAKER	+1.0	Frame 2 -> Frame 3	MtrunA17_Chr2R0227290 len=1473 begin=38488021 type=repeat_region end=38489493 chr=MtrunA17Chr2 gn=MtrunA17Chr2R0227290 strand=-	TTTATATGCTTTTTAGTTTAGTTTTATTTAGATTTTATTTTATTATATATTAGTATTATTTCCTTTTTAGGATAGTTTACTACAAATTGCATTTTATTTTATTTCAGGAATGAATATTGGATGGATTGAGTCTTGGAGCAAAAGAAAGGGACTTGGAGCTGATTGGATGCAAAAATATGAAGATTGAGAGACAAAAATACGTCTTCCCAAAGTCAGAAGCTTGGCACGGCCCGTGCTAGCCTTGGCATGGCCGTGCCACCCTCCAGAGTGCCTTTTGCTGCTTTTTGCTTAGATTTTAAGCTACTCTATTTTTAGCCCAAATGTAATTGCTTAGATTTTAAGTCAAATGTATGCTATAAATAGAGTAGCCATCCATCACAAATATTCATCTTTACTTGG…	MS_peptide_130_R	GMNIGWISLGAKER	Forward Frame
Frameshift	7	GMNIGWI	SLGAKER	+1.0	Frame 3 -> Frame 1	MtrunA17_Chr2R0145010 len=1258 type=repeat_region begin=25818818 end=25820075 chr=MtrunA17Chr2 gn=MtrunA17Chr2R0145010 strand=-	GCCTTTTGCTTGAGGACAAGCAAAGATTCAAGTGTGGGGGAGTTTGATGAGTCATTTATTGCTTATTTTTATATGCTTTTTAGTTTAGTTTTATTTAGATTTTATTTTATTTTATATTAGTAATATTTCCTTTTTAGGATAGTTTACTACAAATTGCATTTTATTTTATTTCAGGAATGAATATTGGATGGATTGAGTCTTGGAGCAAAAGAAAGGGACTTGGAGCTGATTGAATGCAAAAATACGAAGATTCAGAGACAAAAATACGTCTCCCCCAAGTCAGAAGCTTGGCACGGCCCGTGCCATCATTGGCACGGCCGTGCCACCCTCCAGAGTCGCTTTTGCTGCTTTTGCTTAGATTTTAAGCTACTCTATTTTTAGCCCGAATGTAATTGCTTA…	MS_peptide_130_R	GMNIGWISLGAKER	Forward Frame
Frameshift	7	GMNIGWI	SLGAKER	+1.0	Frame 3 -> Frame 1	MtrunA17_Chr6R0144970 len=1219 end=23833792 chr=MtrunA17Chr6 type=repeat_region begin=23832574 strand=+ gn=MtrunA17Chr6R0144970	ACTGATGAGTCATTATTATATCTATTTTATCCATAATATTTAGTATTGTTTTATTTAGATTTTAGTTATATTTATATTTATAATATTTCCTTTTTGAATTATATTACTACAATTGCATATTTTATATTTCAGGAATGAATATTGGATGGATTGAGTCTTGGAGCAAAAGAAAGGGACTTGGAGCCGATTGGATGCAAAAATATGAAGATTGAGAGACAAAAATATGTCTCCCCCAAGTCAGAAGCCTGGCACGGCCCGTGCTAGCCTTGGCACGGCCGTTCCACCCTCCAGAATCACTTTTGCTGCTTTTGCTTAGATTTTAAGCTACTCTGTTTTTAGCCCGAATGTAATAGTTTAGATTTTAAGTCAAACAAATGCTATAAATAGAGTAGCCATCCA…	MS_peptide_130_R	GMNIGWISLGAKER	Forward Frame
Frameshift	7	GMNIGWI	SLGAKER	+1.0	Frame 3 -> Frame 1	MtrunA17_Chr1R0118670 len=6987 gn=MtrunA17Chr1R0118670 strand=- begin=22614121 type=repeat_region chr=MtrunA17Chr1 end=22621107	TTGTGGGGATGTGATGAGTCATTTATTATCTGTTTTTATATGTTATTTAGTTTAGTTTTAATTAGATTTTAGTTTATTTTATATTAATATTATTTCCCTTTTAAGATAGTTTACTACAAATTGCATTTTATTATATTTCAGGAATGAATATTGGATGGATTGAGTCTTGGAGCAAAAGAAAGGGACTTGGAGCTGATTCGGTACGAAAATACAAAGATTGGAAGACAAAATATGTCTCCCCTAAAGTCAGAAGCTTGGCACGGCCCGTGCTAGCATTGGCACGGCCGTGCCACCCTCCAGAGTTGCTTTTGCTTAGATTTTAAGCTACTCTATTTTTAGCCCGAATGTAATAGCTTAGATTTTAAGTCGAATGAATGCTATAAATAGAGTAGCCATCCA…	MS_peptide_130_R	GMNIGWISLGAKER	Forward Frame
Frameshift	7	GMNIGWI	SLGAKER	+1.0	Frame 3 -> Frame 1	MtrunA17_Chr1R0118670 len=6987 gn=MtrunA17Chr1R0118670 strand=- begin=22614121 type=repeat_region chr=MtrunA17Chr1 end=22621107	TTGTGGGGATGTGATGAGTCATTTATTATCTGTTTTTATATGTTATTTAGTTTAGTTTTAATTAGATTTTAGTTTATTTTATATTAATATTATTTCCCTTTTAAGATAGTTTACTACAAATTGCATTTTATTATATTTCAGGAATGAATATTGGATGGATTGAGTCTTGGAGCAAAAGAAAGGGACTTGGAGCTGATTCGGTACGAAAATACAAAGATTGGAAGACAAAATATGTCTCCCCTAAAGTCAGAAGCTTGGCACGGCCCGTGCTAGCATTGGCACGGCCGTGCCACCCTCCAGAGTTGCTTTTGCTTAGATTTTAAGCTACTCTATTTTTAGCCCGAATGTAATAGCTTAGATTTTAAGTCGAATGAATGCTATAAATAGAGTAGCCATCCA…	MS_peptide_130_R	GMNIGWISLGAKER	Forward Frame
Frameshift	7	GMNIGWI	SLGAKER	+1.0	Frame 3 -> Frame 1	MtrunA17_Chr1R0145000 len=1384 strand=+ gn=MtrunA17Chr1R0145000 end=25874459 chr=MtrunA17Chr1 type=repeat_region begin=25873076	TCATTTATTGCTTACTTTTATATGCTTTTTAGTTTAGTTTTAATTAGATTTTATTTTATTTTATATTATTATTATTTTCTTTTTAGGATAGTTTACTTTAAATTGCATTTTATTTTATTTCAGGAATGAATATTGGATGGATTGAGTCTTGGAGCAAAAGAAAGGGACTTGGAGCCGATTGGATGCAAAAATATGAAGATTGAGAGACAAAAATATGTCTCCCCCACATTCAGAAGCTTGGCACGGCCCGTGCTAGCCTTGGCACGGCCGTGCCACCATCCAGAGTGCCTTTTGCTGCTTTTGCTTAGATTTTAAGCTACTCTATTTTTAGCCTGAATGTAATAGCTTAGATTTTAAGTCGAATGAATGCTATAAATAGAGTAGCCATCCATCACAAAT…	MS_peptide_130_R	GMNIGWISLGAKER	Forward Frame
Frameshift	7	GMNIGWI	SLGAKER	+1.0	Frame 2 -> Frame 3	MtrunA17_Chr7R0139200 len=1590 strand=+ gn=MtrunA17Chr7R0139200 chr=MtrunA17Chr7 end=20158600 begin=20157011 type=repeat_region	CTAAATAAAGAACTTAAATGTGCAAATGGCAAAGAACAAAAATTCTCAAATACTCCCATCTTTCTTATATGAATTATAGAAGGAATCTTTCTTGGTTGGTTTAGTGCTAGGATTAGACCATGTTTCCTCATAATGCCTAATCTTATACAGGAGCAAGAAAAGGGTTGGACTTCACACACACACTCACTTAAAACTTGATCGTTGGGTTGAATAAAAATTACAAGAAATGCTTGAGTTTGTGATTAGTGTACATTTGGGATTTACGCCCTTGAGGAGACATATCCTTTAATCGAATTGTCATTTGATAAAATTGTTTGTGCTACCATGTTTATGCCTTTTGCTTGAGGACAAGCAAAGATTCAAGTATGGGGGAGTTTGATGAGTCATTATTATATCTAT…	MS_peptide_130_R	GMNIGWISLGAKER	Forward Frame
Frameshift	7	GMNIGWI	SLGAKER	+1.0	Frame 2 -> Frame 3	MtrunA17_Chr0c03R0001930 len=1226 gn=MtrunA17Chr0c03R0001930 strand=- begin=226942 type=repeat_region end=228167 chr=MtrunA17Chr0c03	TTTATATGCTATTTAGTTTAGTTTTAATTAGATTTTATTTTATTTTGTATTAGTATTATTTCCTTTTTAAGATAGTTTACTACAAATTGCATTTTATTTTATTTCAGGAATGAATATTGGATGGATTGAGTCTTGGAGCAAAAGAAAGGGGCTTGGAGCTGATTTAGTGCGAAAATACGAAGATTAGGAGTCAAAAATACGTCTAGCCCAAAGTCATAAGCTTGGAACGGCCCGTGCTCGCATTGGCACGGTCGTGCCACCCTCTAGAGTCACTTTTGCTGCTTTTGCTTAGATTTTAAGCTACTCTATTTTAGCCCGCAGTTTCTTGTGGAACATTCCAGTAATGTAATTGCTTAGATTTTAAGTCGAATGCATGCTATAAATAGAGTAGCTATCCAT…	MS_peptide_130_R	GMNIGWISLGAKER	Forward Frame
Frameshift	7	GMNIGWI	SLGAKER	+1.0	Frame 1 -> Frame 2	MtrunA17_Chr3R0089410 len=6483 gn=MtrunA17Chr3R0089410 strand=+ type=repeat_region begin=14334188 end=14340670 chr=MtrunA17Chr3	AAGCTTGGCATGGCCCATGCCATCATTGGCACGGCCGTGCCACCCTCCAAAGTCGCTTTTGCTTAGATTTTAAGCTACTCTATTTTTAGCCCGAATGTAATTGCTTAGATTTTAAGTCAAATGTATGCTATAAATAGAGTAGCCATCCATCACAAATATTCATCTTTTCTTGGAATGCAATATTTTACAATTGTCTTTCTAATAAAAGTTCATTTACTTTCTTGTTATTTACTTTTATGTTTTCTCTCTTCTTCTCCTTGTCTACCATGAACATTAGTGAGTAGACTTCTCTTTGTCTTGGGATTGTTGGATAAGTCTAAATGACATAATCCTAATCAACCCAAGCTCTAAGCCTTAATCTTATGTAACTCTAATTTCTTATCTAAATTCACCGCTTTA…	MS_peptide_130_R	GMNIGWISLGAKER	Forward Frame
Frameshift	7	GMNIGWI	SLGAKER	+1.0	Frame 2 -> Frame 3	MtrunA17_Chr1R0150560 len=473 strand=+ gn=MtrunA17Chr1R0150560 chr=MtrunA17Chr1 end=26664606 begin=26664134 type=repeat_region	TTGATGCGTCATTTATTGACTATTTTAATATGATTTTTAGTTTAGTTTTATTTAGATTTTATTTGATTTTATATTAGTATTATTTCCTTTTTAGGATAGTTTACTTTAAATTGCATTTTATTATATTTCAGGAATGAATATTGGATGGATTGAGTCTTGGAGCAAAAGAAAGGGACTTGTAGCCGATTGGATGCAAAAATATGAAGATTGAGAGACAAAAATATGTCTCCCCCAAGTCAGAAGCTTGGCACGGCCCGTGCTAGCCATGGCACGGCCGTGCCACCCTCCAGAGTCACTTTTGCTGCTTTTGCTTAGATTTTAAGCTACTCTATTTTTAACCCGAATGTAATAGCTTAGATTTTAAGTCGAACAAATGCTATAAATAGAGTAGCCATCCAT…	MS_peptide_130_R	GMNIGWISLGAKER	Reverse Frame
Frameshift	7	GMNIGWI	SLGAKER	+1.0	Frame 1 -> Frame 2	MtrunA17_Chr7R0119570 len=804 gn=MtrunA17Chr7R0119570 strand=- begin=17562512 type=repeat_region end=17563315 chr=MtrunA17Chr7	CATTATATCTATCTTATACAGGAGCAAGAAAAGGGTTGGACTACACACACACACTTACTTAAGACTTGATTGTTGGGTTGAAAAAGGATTATAAGAAATGCTTGAGTTTGTGATTAGTGTACTCTTTGAAATAAAAGCCTTTGAGGAGACATCTGCTTCAATGTAATTGTCATATGATAATGTTATTTTATGCTACCATGTTTATGCCTTTTGCTTGAGGACAAGCAAAGATTCAAGTATGGGGGAGTTTGATGAGTCATTTATTGCTTACTTTTATATGCTTTTTAGTTTAGTTTTAATTAGATTTTATTTTATTTTATATTAGTATTATTTCCTTTTTAGGATAGTTTACTACAAATTGCATTTTATTTTATTTCAGGAATGAATATTGGATGGATT…	MS_peptide_130_R	GMNIGWISLGAKER	Forward Frame
Frameshift	7	GMNIGWI	SLGAKER	+1.0	Frame 3 -> Frame 1	MtrunA17_Chr3R0085790 len=264 gn=MtrunA17Chr3R0085790 strand=- type=repeat_region begin=13911913 end=13912176 chr=MtrunA17Chr3	TGATGAGTCATTTATTGCTTACTTTTATATGCTTTTTAGTTTAGTTTTAATTAGATTTTATTTTATTTTATTTTATATTAGCATTATTTTCTTTTTAGGATAGTTTACTTTAAATTGCATTTTATTTTATTTCAGGAATGAATATTGGATGGATTGAGTCTTGGAGCAAAAGAAAGGGACTTGGAGCTGATTGGATGCAAAAATAAGAAAATTGAGAGACAAAAATATGTCTCCCCAAAGTCAGAAGCTTAGCACGGCCCGTGC	MS_peptide_130_R	GMNIGWISLGAKER	Forward Frame
Frameshift	7	GMNIGWI	SLGAKER	+1.0	Frame 2 -> Frame 3	MtrunA17_Chr6R0155880 len=2570 gn=MtrunA17Chr6R0155880 type=repeat_region	AAAGATAATAATAATAAAAGGAGCCTTGGGATCATTGGTTCATCTAAATGACAAGTCCTTTACAAACCAAACTATAAGCTTATAACTTTATGTTAGACCTAATTTCTCAAGACAGTTTCTCTTTTGTTCTTCTAGCAACCAAGCCTATTTCGCTGACTTGATTACTATTAGATTTTGGTTCCTCTAACAACCAAGCCTATTTCGCTGACTTGATTATTATTAGTTCCCTTGAAGATCGAAACTATATGTCTCAAAGATTGCAAAGACTATTTCGTTGCCTTTGCAATCCTTGTCTAAATTCACTTATTCGAATATCAAAGCTCCACTTTCGTTTTATGAATTGATATTTGAGATGATGGATAAACAATTATCAAACCCTCCACTTTCGCTTCCACAGTT…	MS_peptide_130_R	GMNIGWISLGAKER	Forward Frame
Frameshift	7	GMNIGWI	SLGAKER	+1.0	Frame 2 -> Frame 3	MtrunA17_Chr4R0054920 len=1076 strand=- gn=MtrunA17Chr4R0054920 end=9798917 chr=MtrunA17Chr4 type=repeat_region begin=9797842	CTCCCACCTCTCTTATATGAAATGAAGAAAATATTTTTCTCGGTCATTTTAGTGTTAAGATTAGAACCTGGTCCTCATAATATCTATCTTATACAGGAGCAAGAAAAGGGTTGGACTACACACACACACTCACTTGAGATTTGTTGTTGGGTTGAATAAGTTTACAAGGAATACTTGAAGTTATTATTACTGTGCATTGAAATAAGACCTCGAGGGAGACATAAGCTTTTATTTAAATTGTCAAATATTGATCCTTTTGTTGCTGCCATGTCTATGCGTTTTGCTTGAGGACAAGCAAAGATTCAAGTGTGGGGGAGTTTGATGAGTCATTTATTGACTATTTTAATATGATTTTTAGTTTAGTTTTATTTAGATTTTATTTTATTATATATTAGTATT…	MS_peptide_130_R	GMNIGWISLGAKER	Forward Frame
Frameshift	7	GMNIGWI	SLGAKER	+1.0	Frame 2 -> Frame 3	MtrunA17_Chr2R0153310 len=1449 end=26784372 chr=MtrunA17Chr2 type=repeat_region begin=26782924 strand=- gn=MtrunA17Chr2R0153310	TTTTAATTAGATTTTATTTTATTTTATATTAGCATTATTTCCTTTTTAGGATAGTTTACTACAAATTGCATTTTATTTTATTTCAGGAATGAATATTGGATGGATTGAGTCTTGGAGCAAAAGAAAGGGACTTAGAGCCGATTGGATGCAAAAATATGAAGATTGAGAGACAAAAATATGTCTCCCCACAGTCAGAAGCTTTGCACGGCCCGTGCTAGCCTTGGCACGGCCGTGCCATCATCCAGAGTACCTTTTGCTACTTTTGCTTAGATTTTAAGCTACTCTATTTTTAGCCCGAATGTAATAGCTTAGATTTTAAGTCGAGTGAATGCTATAAATAGAGTAGCCATCCATCACAAATATTCATCTTTACTTGGAATTCAATAAGTGACAATTGCT…	MS_peptide_130_R	GMNIGWISLGAKER	Forward Frame
Frameshift	7	GMNIGWI	SLGAKER	+1.0	Frame 3 -> Frame 1	MtrunA17_Chr7R0112670 len=8475 type=repeat_region gn=MtrunA17Chr7R0112670	AATGTTGTTGTGATCTGCCTATGCTGCTATTGTTATTTAACTAAGTTGTATGAGTCATTATAAGATGAATAAGATGATGTTGAACCTCCAAATTATTAGATACATAAGAGATGATGATTAAGATGTTTTTAAGAGATCGAGTCCATGCATTAGCATACATATGTTGGGGGCTTATACCCTGGAGCTTACTACTCACCACGATGGAGCATTAGCTCAAATTAAAGATGGGGGCTTATGCCCTGGAAGTATATTAATACTCAATAAAGTTGGGGGCTCATGCCCTGTATTTGTACCACATGCATATAAGAGGTCTAAGTTGCATTGTCGCATAGTCGAGTCAAATAATGAAAGATGTTATGATGTTATGTGAATAATGATGCTACGATGTATAAGATGATA…	MS_peptide_130_R	GMNIGWISLGAKER	Forward Frame
Frameshift	7	GMNIGWI	SLGAKER	+1.0	Frame 2 -> Frame 3	MtrunA17_Chr1R0146760 len=1145 end=26108909 chr=MtrunA17Chr1 type=repeat_region begin=26107765 strand=+ gn=MtrunA17Chr1R0146760	ATACCCACATCTTGTTTTAACGTGAATAAATTCTCCAATGAGAAAAACACAAAGTTGCTTCCCTTGAGTAAGTGTATGAATAGGTATTTTAAGGAAATGCGTTCTAATTTTAGTGGTACGTTGACCTTTAAAAATTCTCAAAATAAAAGTAGTATAAGTTAGTATAAGAGAGTTTATAAAAAGCCAAAAAGCCAAATTGATTTCAAGGTTGCATCATTGAATCTAGATTGGGGAAGGGGGTAGGCCCTCCGACTTCCTATGAGAAGGTGGTGTTATCTTGAGAAACTTTAAAAAGCGTCATCGAATCTAGATTGGGGATGGGGGTAGGCCCTCCGACTTCCTACGAGAAGATGACGTTTTAAGGGGCAACATTGAATCTAGATTGGGGAAGGGGGTAGG…	MS_peptide_130_R	GMNIGWISLGAKER	Forward Frame
Frameshift	7	GMNIGWI	SLGAKER	+1.0	Frame 1 -> Frame 2	MtrunA17_Chr4R0174840 len=1219 begin=26543041 type=repeat_region end=26544259 chr=MtrunA17Chr4 gn=MtrunA17Chr4R0174840 strand=+	TGAGTCATTTATTGCTTACTTTTATATGATTTTTAGTTTAGTTTTATTTAGATTTTATTTTATTTTATGATAGTATTATTTCCTTTTTAGGATAGTTTACTTTAAATTGCATTTTATTTTATTTCAGGAATGAATATTGGATGGATTGAGTCTTGGAGCAAAAGAAAGGGACTTGGAGCGGATTGGATGCAAAAATATGAAGATTGAGAGACAAAAATATGTCTCCCCCATGCCAGAAGCTTGGCACGGCCCGTGCTAACCTTGGCACGGCCGTGCCACCCTCCAGTGTCACTTTTGCTGCTTTTGCTTAGATTTTAAGCTACTCTATTTTTAGCCCGAATGTAATAGCTTAGATTTTAAGTCGAACAAATGCTATAAATAGAGTAGCCATCCATCACA…	MS_peptide_130_R	GMNIGWISLGAKER	Forward Frame
Frameshift	7	GMNIGWI	SLGAKER	+1.0	Frame 1 -> Frame 2	MtrunA17_Chr7R0117680 len=637 strand=+ gn=MtrunA17Chr7R0117680 end=17395360 chr=MtrunA17Chr7 type=repeat_region begin=17394724	CACTCACTTAAGACTTGATTGTTGGGTTGAAAAAGGATTATAAGAAATGCTTGAGTTTGTGATTAGTGTACTCTTTGAAATAAAAGCCTTTGAGGAGACATGTGCTTTAATGTAATTGTCATATGATAATGTTATTTTATGCTACCATGTTTATGCCTTTTGCTTGAGGACAAGCAAAGATTCAAGTGTGGGGGAGTTTGATAAGTCATTTATTGCTTATTTTTATATGCTATTTAGTTTAGTTTTAATTAGATTTTATTTTATTTTATATTAGTATTATTTCCTTTTTAAGATAGTTTACTACAAATTGCATTTTATTTTATTTCAGGAATGAATATTGGATGGATTGAGTCTTGGAGCAAAAGAAAGGGACATGGAGCTGATTGAATGCAAAAATAC…	MS_peptide_130_R	GMNIGWISLGAKER	Forward Frame
Frameshift	7	GMNIGWI	SLGAKER	+1.0	Frame 2 -> Frame 3	MtrunA17_Chr2R0130450 len=787 end=24136288 chr=MtrunA17Chr2 type=repeat_region begin=24135502 strand=+ gn=MtrunA17Chr2R0130450	AGAACCTGTTCCTCATAATATCTATCTTATACAGGAGAAAGAAAAGGGTTGGACTACACACACATACACTCACTTAAGATTTGTTGTTGGGTTGAATAAGTTTACAAAGAATACTTGAAGTTGTGATTAGTGTACGTTGAAATGAAACCTCGAGGGAGACATAAGTTTTTATTTAAAGTGTCATATATTAATCCTTTTGCTGCTGCCATTGCTATGCCTTTTGCTTGAGGACAAGCAAAGATTCAAGTGTGGGGGAGTTTGATGAGTCATTTATTGACTATTTTAATATTCTTTTTAGTTTAGTTTTATTTAGATTTTATTTTATTTTATGTTAGTATTATTTCCTTTTTAGGATAGTTTACTTTAAATTGCATTTTATTTTATTTCAGGAATGAATAT…	MS_peptide_130_R	GMNIGWISLGAKER	Forward Frame
Frameshift	7	GMNIGWI	SLGAKER	+1.0	Frame 3 -> Frame 1	MtrunA17_Chr6R0147210 len=20748 end=24157091 chr=MtrunA17Chr6 type=repeat_region begin=24136344 strand=- gn=MtrunA17Chr6R0147210	TGTACTCGCCTCGCGAGCACTTCCAGAACTGAATGTAAGTTAGTATGTTGCGATCTGTTTCGCATAAATTGATTAGGGTTGGACCCTTAGGTAATAATGTGACCTATTTAAGATGTTAACTGAGATCTGTGAAGCTGCTATGAACTGTTAAGCTGATTATAATGTGATTTAATGATTAATTGCATTACTTGAAATATTATTGAACGATCAAGATGTTGATGAAATGAATTGATATGATGAAGTATAATGTTGTTGTGATCTGATTATGCTGCTATTGTTATTTAACTAAGTTGCATGAGTCTATACAAGATGATTAAGATGATGTTGAATTCCAAATTATTGGATGTATATGAGATGATGATTAAGATGTTTTAGATGATTGAGTCCATGCATTAGCAT…	MS_peptide_130_R	GMNIGWISLGAKER	Forward Frame
Frameshift	7	GMNIGWI	SLGAKER	+1.0	Frame 2 -> Frame 3	MtrunA17_Chr7R0083980 len=7637 gn=MtrunA17Chr7R0083980 strand=+ type=repeat_region begin=13870633 end=13878269 chr=MtrunA17Chr7	GCTTGATGAGTCATTTATTGCTTATTTTTATATGCTATTTAGTTTAGTTTTAACTAGATTTTATTTTATTTTATATTAGTATTATTTCCTTTTTAAGATAGTTTACTACAAATTGCATTTTATTTTATTTCGGGAATGAATATTGGATGGATTGAGTCTTAGAGCAAAAGAAAGGGACTTGGAGCTGATTTAGTACGAAAATACGAAGATTCAGAGACAAAAATACGTCTCCCCAAAGTCAGAAGCTTGGCACGGCCCGTGCTAGCATTGGCACGGCCGTGCCACCCTCTAGAGTCACTTTTGCTGCTTTTGCTTAGATTTTAAGCTACTCTATTTTAGCCCGCAGTTTCTTGTGGAACATTCCAGTAATGTAATTGCTTAGATTTTAAGTCGAATGTA…	MS_peptide_130_R	GMNIGWISLGAKER	Forward Frame
Frameshift	7	GMNIGWI	SLGAKER	+1.0	Frame 3 -> Frame 1	MtrunA17_Chr4R0127800 len=7330 gn=MtrunA17Chr4R0127800 type=repeat_region	TTAACCAACATTAGGTTAAATACTCTTAAATACCTTAATTGCACTCATAATACTTCTAGTTTCGAGGTTTGGAAATATTCCCTAAGTTTTGGATTAACTTAGAAACGGTTATGCTGAATTTTCATAAGATTTCACTAAGACCTACTTGGAGTATTTTCATCATAACTCCTAAACCAAAATTCATTTTAAAGTCAAACCAAAGCCATTGGAAAGCTAACAAAATTATCTACAACTTTCATGTTTACACCAAAGGCCAATTCAAAACAGAAACGTGTGAAACAGACACAAGAACACAAAATAAGAAATGCTGTAAAAAGGCATTTCGCTTAAGCGAACGGTGCTTCGCTTAAGCGAACTACTTACAGTAGCTGTTCGCTTACAGCTCGCTTCCGTCTCGCT…	MS_peptide_130_R	GMNIGWISLGAKER	Forward Frame
Frameshift	7	GMNIGWI	SLGAKER	+1.0	Frame 2 -> Frame 3	MtrunA17_Chr2R0130300 len=16371 strand=- gn=MtrunA17Chr2R0130300 end=24120710 chr=MtrunA17Chr2 type=repeat_region begin=24104340	TCAGAAGCTTGGCACGGCCGTGCCACCCTCCAGAGTCACTTTTGCTGCTTTTGCTTAGATTTTAAGCTACTCTATTTTTAGCCCGAATGTAATAGCTTAGATTTTAAGTCGAACAAATGCTATAAATAGAGTAGCCATCCATCACAAATATTCATCTTTACTTGGAATTCAATAAGTGACAATTGCATTTCTAATTAAAGTTCTTTTCTTTTCCTTTATTTTCTTGTCATTTACCTTTATGCTTTCTCTCTTCTCCCCCGTGTCTACGATGAACATGAGTGAGTAGACTTCTTCTTGTCTTGGGATTGTTGGATAAGTCTAAATGACATAATCCTAATCAAACCAAGCTCTAAGCCTTAATCTTATGTAACCCTAATCTCTTATCTGAATTCACCGTCT…	MS_peptide_130_R	GMNIGWISLGAKER	Forward Frame
Frameshift	7	GMNIGWI	SLGAKER	+1.0	Frame 1 -> Frame 2	MtrunA17_Chr1R0140760 len=1077 gn=MtrunA17Chr1R0140760 strand=- begin=25389798 type=repeat_region end=25390874 chr=MtrunA17Chr1	TGATGAGTCATTTATTGCTTACTTTTATATGCTTTTTAGTTTAGTTTTATTTAGATTTTATTTTATTTTATATTAGTATTATTTCCTTTTTAGGATAGTTTACTACAAACTGCATTTTATTTTATTTCAGGAATGAATATTGGATGGATCGAGTCTTGGAGCAAAAGAAAGGGACTTGGAGCCGATTGAATGCAAAAATATGAAGATTGGGAGACAAAAATATATCTCCCCACAGTCAGAAGCTTGGCACGGCCCGTGCTAGCCTTGGCACGGCCGTGCCACCCTCCAGAGTGCCTTTTGCTGCTTTTTGCTTAGATTTTAAGCTACTCTATTTTTAGCCCAAATGTAATTGCTTAGATTTTAAGTCAAATGTATGCTATAAATAGAGTAGCCATCCAT…	MS_peptide_130_R	GMNIGWISLGAKER	Forward Frame
Frameshift	7	GMNIGWI	SLGAKER	+1.0	Frame 1 -> Frame 2	MtrunA17_Chr7R0027970 len=235 end=4703130 chr=MtrunA17Chr7 type=repeat_region begin=4702896 strand=- gn=MtrunA17Chr7R0027970	TGATGAGTCATTTATTATCCATTTCTAGATGTTATTTAGTCTAGTTTTAATTAGATTTAAGTTTATTTTATATTAGTATTATTTCCTTTTTAAGATAGTTTACTACAAATTGCATTTTATTATATTTCAGGAATGAATATTGGATGGATTGAGTCTTGGAGCAAAAGAAAGGGACCTGGAGCTGATTCGGTACGAAAATACAAAGATTTGAAGACAAAATATGTCTCCCCCAAAG	MS_peptide_130_R	GMNIGWISLGAKER	Forward Frame
Frameshift	7	GMNIGWI	SLGAKER	+1.0	Frame 2 -> Frame 3	MtrunA17_Chr7R0151170 len=606 end=21776436 chr=MtrunA17Chr7 type=repeat_region begin=21775831 strand=+ gn=MtrunA17Chr7R0151170	GAAGGATTTTGTGCTCTGATGAGTCATTTATTACCCATTTCTAGATATTATTTAGTTTAATTTTAATTAGATTTTAGTTTATTTTATATTAATATTATTTCCTTTTTAAGATAGTTTACTACAAATTGCATTTTATTATATTTCAGGAATGAATATTGGATGGATTGAGTCTTGGAGCAAAAGAAAGGGACTTGGAGCTGATTCGGTACGAAAATACAAAGATTGGAAGACAAAATATGTCTCCCCTAAAGTCAGAAGCTTGGCACGGCCCGTGCTAGCATTGGCACGGCCGTGCCACCCTCCAGAGTTGATTTTGCTGCTTTTGCTTAGATTTTAAGCTACTCTATTTTTAGCCCGAATGTAATTGCTTAGATTTTAAGTCGAAAGAATGCTATAAAT…	MS_peptide_130_R	GMNIGWISLGAKER	Forward Frame
Frameshift	7	GMNIGWI	SLGAKER	+1.0	Frame 3 -> Frame 1	MtrunA17_Chr7R0156050 len=7610 gn=MtrunA17Chr7R0156050 strand=+ type=repeat_region begin=22472114 end=22479723 chr=MtrunA17Chr7	TATAACACCTAATTTCTTATTTAAATTCACCGCTTTAACATGTATCAACCATTATCAAACTGTGGAAATGAAAGTGGAGGGTTTGATAATTGTTTATCCATCATTCCAAATATCAATTCATAAAACGAAAGTGGAGCTTTGATATTCGAACAAGTGAATTTAGACAAGGATTGCAAAGGCAGCGAAATAGTCTTTGCAATCTTTGAGACATATAGTTTCGATCTTCAAGGGAACTAATAATAATCAAGTCAGCGAAATAGGCTTGGTTGTTAGAGGAACCAAAATCTAATAGTAATCAAGTCAGCGAAATAGGCTTGGTTGCTAGAGGAACATAAGAAACACTGTCTTGAGAAATTAGGTCTAACATAAAGTTATAAGCTTTTAGTTTGATTTGTGAAG…	MS_peptide_130_R	GMNIGWISLGAKER	Forward Frame
Frameshift	7	GMNIGWI	SLGAKER	+1.0	Frame 2 -> Frame 3	MtrunA17_Chr3R0085900 len=1215 strand=- gn=MtrunA17Chr3R0085900 end=13919242 chr=MtrunA17Chr3 type=repeat_region begin=13918028	TTTATTGCTTACTTTTATATGCTTTTTAGTTTAGTTTTAATTAGATTTTATTTTATTTTATTTTATATTAGCATTATTTTCTTTTTAGGATAGTTTACTTTAAATTGCATTTTATTTTATTTCAGGAATGAATATTGGATGGATTGAGTCTTGGAGCAAAAGAAAGGGACTTGGAGCTGATTGGATGCAAAAATAAGAAGATTGAGAGACAAAAATATGTCTCCCCAAAGTCAGAAGCTTGGCACGGCCCGTGCTAGCATTGGCACGGCCGTGCCACCCTCCAGAGTGCTTTTTGTTGCTTTTGCTTAGATATTAAGCTACTCTATTTTTAGCCCGAATGTAATTGCTTAGATTTTAAGTCGAATGAATGCTATAAATATAGTAGCCATCCATCACAAA…	MS_peptide_130_R	GMNIGWISLGAKER	Forward Frame
Frameshift	7	GMNIGWI	SLGAKER	+1.0	Frame 2 -> Frame 3	MtrunA17_Chr3R0129740 len=610 begin=19159744 type=repeat_region end=19160353 chr=MtrunA17Chr3 gn=MtrunA17Chr3R0129740 strand=-	TTTATATGTTATTTAGTTTAGTTTTAATTAGATTTTAGTTTATTTTATATTAATATTATTTCCCTTTTAAGATAGTTTACTACAAATTGCATTTTATTATATTTCAGGAATGAATATTGGATGGATTGAGTCTTGGAGCAAAAGAAAGGGACTTGGAGCTGATTCGGTACGAAAATACAAAGATTGGAAGACAAAATATGTCTCCCCTAAAGTCAGAAGCTTGGCACGGCCCGTGCTAGCATTGGCACGGCCGTGCCACCCTCCAGAGTTGCTTTTGCTGCTTTTGCTTAGATTTTAAGCTACTCTATTTTTAGCCCGAATGTAATAGCTTAGATTTTAAGTCGAATGAATGCTATAAATAGAGTAGCCATCCATCACAAATATTCATCTTTTCTTGGA…	MS_peptide_130_R	GMNIGWISLGAKER	Forward Frame
Frameshift	7	GMNIGWI	SLGAKER	+1.0	Frame 2 -> Frame 3	MtrunA17_Chr2R0128810 len=177 strand=+ gn=MtrunA17Chr2R0128810 end=23926606 chr=MtrunA17Chr2 begin=23926430 type=repeat_region	CAGTTGATGAGTCATTTATTACCTATTTCTAGATATTATTTAGTTTAGTTTTAATTAGATTTTAGTTTATTTTATATTAATATTATTTCCTTTTTAAGATAGTTTACTACAAATTGCATTTTATTATATTTCAGGAATGAATATTGGATGGATTGAGTCTTGGAGCAAAAGAAAGGG	MS_peptide_130_R	GMNIGWISLGAKER	Forward Frame
Frameshift	7	GMNIGWI	SLGAKER	+1.0	Frame 1 -> Frame 2	MtrunA17_Chr3R0118660 len=231 strand=- gn=MtrunA17Chr3R0118660 end=17836547 chr=MtrunA17Chr3 type=repeat_region begin=17836317	TGATGAGTCATTTATTGCTTACTTTTATATGCTTTTTAGTTTAGTTTTAATTAGATTTTATTTTATTTTATATTAGCATTATTTCCTTTTTAGGATAGTTTACTACAAATTGCATTTTATTTTATTTCAGGAATGAATATTGGATGGATTGAGTCTTGGAGCAAAAGAAAGGGACTTGGAGCCGATTGAATGCAAAAATATGAAGATTGAGAGACAAAAATATTTCTCCCC	MS_peptide_130_R	GMNIGWISLGAKER	Forward Frame
Frameshift	7	GMNIGWI	SLGAKER	+1.0	Frame 1 -> Frame 2	MtrunA17_Chr4R0062940 len=19312 type=repeat_region begin=11163448 end=11182759 chr=MtrunA17Chr4 gn=MtrunA17Chr4R0062940 strand=+	AATATCTACGAAAAAAAACATTCTTCAATCTGCATGCATTGCAAGTTCTTCAAAATAGAAATACGGATACATGAAGTAACATAAATTATTCAATGTAGCAACTAAATCCCTATGCCATCAAACAAGATATTCACATAATCTAACATTTTAAACTGACAAGGATTGTAAATTAAGTAGGAAACATACTGATACATGTAGTAACATATATTATAATTAAAAAGTAATATGAGGAAGAGAAACTCACTTTCATCGAGTTGGAACCAAACTTTCAACGTAATCCTTGGCCCATAACCACCATATTTTATTAGTAATTCTAATTTGCTCGCCTCTATTGTCTCTGCAATTATAGATAAATGTTGTGTCGTTTTCATCATTTGCAAATATCAATGTTTCCGCATT…	MS_peptide_130_R	GMNIGWISLGAKER	Forward Frame
Frameshift	7	GMNIGWI	SLGAKER	+1.0	Frame 1 -> Frame 2	MtrunA17_Chr2R0135640 len=6802 gn=MtrunA17Chr2R0135640 strand=- type=repeat_region begin=24726002 end=24732803 chr=MtrunA17Chr2	TGTGATGAGTCATTTATTGCTTATTTTTATATGCTTTTTAGTTTAGTTTTAATTAGATTTTATTTTATTTTATATTAGTATTATTTCCTTTTTAGAATAGTTTACTACAAATTGCATTTTATTTTATTTCAGGAATGAATATTGGATGGATTGAGTCGTGGAGCAAAAGAAAGGGACTTGGAGCTGATTGAATGCGAAAATATGAAGATTGAGAGACAAAAATATGTCTCCCCAAAGTCAGAAGCTTCGCACGGCCCGTGCTAGCATTGGCACGGCCGTGCCACCCTCCAGAGTGTCTTTTGCTGCTTTTGCTTAGATTTTAAGCTACTCTATTTTTAGCCCGAATGTAATTGCTTAGATTTTAAGTCAAATGTATGCTATAAATAGAGTAGCCATCCA…	MS_peptide_130_R	GMNIGWISLGAKER	Forward Frame
Frameshift	7	GMNIGWI	SLGAKER	+1.0	Frame 1 -> Frame 2	MtrunA17_Chr7R0120820 len=515 type=repeat_region begin=17704632 end=17705146 chr=MtrunA17Chr7 gn=MtrunA17Chr7R0120820 strand=-	TGATGAGTCATTTATTACCTATTTCTAGATATTATTTAGTTTAGTTTTAATTAGATTTTAGTTTATTTTATATTAATATTATTTCCTTTTTAAGATAGTTTACTACAAATTGCATTTTATTATATTTCGGGAATGAATATTGGATGGATTGAGTCTTGGAGCAAAAGAAAGGGACTTGGAGCTGATTCGGTACGAAAATACAAAGATTGGAAGACAAAATATGTCTCCCCTAAAGTCAGAAGCTTGGCACGGCCCGTGCTAGCATTGGCACGGCCGTGCCACCCTCCAGAGTTGCTTTTGCTGCTTTTGCTTAGATTTTAAGCTACTCTATTTTTAGCCCGAATGTAATTGCTTAGATTTTAAGTCGAAAGAATGCTATAAATAGAGTAGCCATCCATC…	MS_peptide_130_R	GMNIGWISLGAKER	Forward Frame
Frameshift	7	GMNIGWI	SLGAKER	+1.0	Frame 2 -> Frame 3	MtrunA17_Chr8R0124400 len=517 chr=MtrunA17Chr8 end=21887630 type=repeat_region begin=21887114 strand=+ gn=MtrunA17Chr8R0124400	TGACAGGTGATGAGTCATTTATTGACTATTTTAATATGCTTTTTAGTTTAGTTTTATTTAGATTTTATTTGATTTTATATTAGTATTATTTCCTTTTTAGGATAGTTTACTTTAAATTGCATTTTATTATATTTCAGGAATGAATATTGGATGGATTGAGTCTTGGAGCAAAAGAAAGGGACTTGGAGCCGATTGGATGCAAAATATGAAGATTGAGAGACAAAAATATGTCTCCCCCAAGTCAGAAGCTTGGCACGGCCGTGCCACCCTCCAGAGTCACTTTTGCTGCTTTTGCTTAGATTTTAAGCTACTCTATTTTTAGCCCGAATGTAATAGCTTAGATTTTAAGTCGAACAAATGCTATAAATAGAGTAGCCATCCATCACAAATATTCATCTT…	MS_peptide_130_R	GMNIGWISLGAKER	Forward Frame
Frameshift	7	GMNIGWI	SLGAKER	+1.0	Frame 1 -> Frame 2	MtrunA17_Chr6R0113880 len=1497 gn=MtrunA17Chr6R0113880 type=repeat_region	GTGCGGTGATGAGTCATTTATTGCTTACTTTTATATGTTTTTTAGTTTAGTTTTAATTAGATTTTATTTTATTTTATATTAGCATTATTTCCTTTTTAGGATAGTTTACTTTAAATTGCATTTTATTTTATTTCAGGAATGAATATTGGATGGATTGAGTCTTGGAGCAAAAGAAAGGGACTTGGAGCCGATTGGATGCAAAAATATTAAGATTGAGAGACAAAAATATGTCTCCCCACAGTCAGAAGCTTGGCACGTCCCGTGCTAGCCTTGGCACGGCCGTGCCATCATCCAGAGTGCCTTTTGCTGCTTTTTCTTAGATTTTAAGCTACTCTATTTTTAGCCCGAATGTAATAGCTTAGATTTTAAGTCAAATGAATGCTATAAATAGAGTAGCCA…	MS_peptide_130_R	GMNIGWISLGAKER	Forward Frame
Frameshift	7	GMNIGWI	SLGAKER	+1.0	Frame 1 -> Frame 2	MtrunA17_Chr7R0130010 len=231 chr=MtrunA17Chr7 end=18952752 type=repeat_region begin=18952522 strand=- gn=MtrunA17Chr7R0130010	TGATGAGTCATTTATTGACTATTTTAATATGCTTTTTAGTTTAGTTTTATTTAGAATTTATTTTATTTTATGTTAGTATTATTTCCTTTTTAGGATAGTTTACTTTAAATTGCATTTTATCTTATTTCAGGAATGAATATTGGATGGATTGAGTCTTGGAGCAAAAGAAAGGGACTTGGAGCCGATTGGATGCAAAAATATGAAGATTGAGAGACAAAAATATGTCTCCCC	MS_peptide_130_R	GMNIGWISLGAKER	Forward Frame
Frameshift	7	GMNIGWI	SLGAKER	+1.0	Frame 1 -> Frame 2	MtrunA17_Chr4R0113770 len=3390 strand=+ gn=MtrunA17Chr4R0113770 end=18492609 chr=MtrunA17Chr4 type=repeat_region begin=18489220	GGTGGGTTGCTATGTTACGACCTATGCGGGGTTATGAAAATTTCACCTATGAGTTTTTAAGTTCAATTGTTTTTACAAAGGATAGGATGAATTTTGATAGCCCTAATCATAGAATCTCTTTCCAGCTTTTGAACATTGATTACGAGATGTCTCTTCCACACTTTTGTGATGAGCTGGGCTTTGCTAACGCGGGGTTCATCCACGACTCTTGGGATCAAAGTCTTAAGTTGGTTGACTATCAACCTGCCACCGTTTGGGAACATATCAGCGGCCTTAGGCAATCTAATACATGTTCCAACAAAACTAACAACATGCTTAGGTACCTTCAACGAGTGATGGCTTGCACTATTTGGGGTAGAACCGAATTGGGAAACACTAGGACGGATGAACTTTTTATGC…	MS_peptide_130_R	GMNIGWISLGAKER	Forward Frame
Frameshift	7	GMNIGWI	SLGAKER	+1.0	Frame 3 -> Frame 1	MtrunA17_Chr8R0098550 len=8984 type=repeat_region begin=18318685 end=18327668 chr=MtrunA17Chr8 gn=MtrunA17Chr8R0098550 strand=+	CATTTATTGCTTACTTTTATATGCTTTTTAGTTTAGTTTTAATTAGATTTTATTTTATTTTATATTAGCATTATTTCCTTTTTAGGATAGTTTACTACAAATTGCATTTTATTTTATTTCAGGAATGAATATTGGATGGATTCAGTCTTGGAGTAAAAGAAAGGGACTTGGAGCCGATTGGATGCAAAAATATGAAGATTGAGAGACAAAAATATGTCTCCCCACAGTCAGAAGCTTGGCACGGCCCGTGCTAGCCTTGGCACGGCCGTGCCACCATCCAGAGTGCCTTTTGCTGCTTTTGCTTAGATTTTAAGCTACTCTATTTTTAGCCCGAATGTAATAGCTTAGATTTTAAGTCGAATGAATGCTATAAATAGAGTAGCCATCCATCACAAATAT…	MS_peptide_130_R	GMNIGWISLGAKER	Forward Frame
Frameshift	7	GMNIGWI	SLGAKER	+1.0	Frame 1 -> Frame 2	MtrunA17_Chr7R0125800 len=534 gn=MtrunA17Chr7R0125800 strand=- type=repeat_region begin=18357299 end=18357832 chr=MtrunA17Chr7	TGATGAGTTAATTATTATCTATTTTTATATGTTATTTAGTTTAGTTTTAATTAGATTTTATTTTATTTTATACTAGTATTATTTCCTTTTTAAGATAGTTTACTACAAATTGCATTTTATTTTATTTCAGGAATGAATATTGGATGGATTGAGTCTTGGAGCAAAAGAAAGGGACTTGAAGCTGATTTAGTACGAAAATACGAAGATTTGGAGACAAAAATATGTCTCCCCCAAAGTCAGAAGCTTGGCACGGCCCGTGCTAGCATTGGCACGGCTGTGCCACCCTCCAGAGTCACTTTTGCTGCTTTTGCTTAGATTTTAAGCTACTCTATTTTAGCCCGCAGTTTCTTGTGGAACATTCTAGTAATGTAATTGCTTAGATTTTAAGTCGAATGTATG…	MS_peptide_130_R	GMNIGWISLGAKER	Forward Frame
Frameshift	7	GMNIGWI	SLGAKER	+1.0	Frame 1 -> Frame 2	MtrunA17_Chr1R0121670 len=239 begin=22962690 type=repeat_region chr=MtrunA17Chr1 end=22962928 gn=MtrunA17Chr1R0121670 strand=+	GTGGATTGATGAGTCATTTATTGACTATTTTAATATGCTTTTTAGTTTCGTTTTATTTAGATTTTATTTTATTTTATGTTAGTATTATTTCCTTTTTAGGATAGTTTACTTTAAATTGCATTTTATTTTATTTCAGGAATGAATATTGGATGGATTGAGTCTTGGAGCAAAAGAAAGGGACTTGGAGCCGATTGGATGCAAAAATATGAAGATTTAGAGACAAAAATATGTCTCCCCCA	MS_peptide_130_R	GMNIGWISLGAKER	Forward Frame
Frameshift	7	GMNIGWI	SLGAKER	+1.0	Frame 3 -> Frame 1	MtrunA17_Chr3R0088320 len=1249 strand=+ gn=MtrunA17Chr3R0088320 chr=MtrunA17Chr3 end=14240734 type=repeat_region begin=14239486	GAGATTGAGAGAGTGTTTCGGGTGATTGATGAGTCATTTATTGACTATTTTAATATGCTTTTTAGTTTAGTTTTATTTAGATTTTATTTTATTTTATGTTAGTATTATTTCCTTTTTAGGATAGTTTACTTTAAATTGCATTTTATTTTATTTCAGGAATGAATATTGGATGGATTGAGTCTTGGAGCAAAAGAAAGGGACTTGGAGCCGATTGGATGCAAAAATATGAAGATTGAGAGACAAAAATATGTCTCCCCCTAGCCAGAAGCTTGGCACGGCCCGTGCTAACCTTGGCACGGCCGTGCCACCATCCAGAGTCACTTTTGCTGCTTTTGCTTAGATTTTAAGATACTATATTTTTAGCCCGAATGTAATAGCTTAGATTTTAAGTCGAACAAA…	MS_peptide_130_R	GMNIGWISLGAKER	Forward Frame
Frameshift	7	GMNIGWI	SLGAKER	+1.0	Frame 3 -> Frame 1	MtrunA17_Chr8R0116640 len=1019 strand=+ gn=MtrunA17Chr8R0116640 end=20874126 chr=MtrunA17Chr8 begin=20873108 type=repeat_region	GATGAGTCATTAATTACCCATTTCTAGATATTATTTAGTTTAGTTTTAATTAGATTTTAGTTTATTTTATATTAATATTATTTCCTTTTTAAGATAGTTTACTACAAATTGCATTTTATTATATTTCAGGAATGAATATTGGATGGATTGAGTCTTGGAGCAAAAGAAAGGGACTTGGAGCTGATTCGGTACGAAAATACAAAGATTGGAAGACAAAATATGTCTCCCCTAAAGTCAGAAGCTTGGCACGGCCCGTGCTAGCATTGGCACGGTCGTGCCACCCTCCAGAGTTGCTTTTGCTGCTTTTGCTTAGATTTTAAGCTACTCTATTTTTAGCCCGAATGTAATTGCTTAGATTTTAAGTCGAAAGAATGCTATAAATAGAGTAGCCATCCATCA…	MS_peptide_130_R	GMNIGWISLGAKER	Forward Frame
Frameshift	7	GMNIGWI	SLGAKER	+1.0	Frame 2 -> Frame 3	MtrunA17_Chr6R0186680 len=410 end=29363833 chr=MtrunA17Chr6 type=repeat_region begin=29363424 strand=- gn=MtrunA17Chr6R0186680	CATTTAGTACCTATTTCTAGATATTATTTAGTTTAGTTTTAATTAGATTTTAGTTTATTTTATATCAATATTATTTCCTTTTTAAGATAGTTTACTACAAATTGCATTTTATTATATTTCAGGAATGAATATTGGATGGATTGAGTCTTGGAGCAAAAGAAAGGGACTTGGAGCTGATTCGGTACAAAAATACAAAGATTGGAAGACAAAATATGTCTCCCCTAAAGTCAGAAGCTTGGCACGGCCCGTGCTAGCATTGGCACGGCCGTGCCACCCTCCAGAGTCACTTTTGCTGCTTTTGCTTAGATTTTAAGCTACTCTATTTTAGCCCGCAGTTTCTTGTGGAACATTCCAGTAATGTAATTGCTTAGATTTTAAGTCGAATGTATGCTATAAATA…	MS_peptide_130_R	GMNIGWISLGAKER	Forward Frame
Frameshift	7	GMNIGWI	SLGAKER	+1.0	Frame 3 -> Frame 1	MtrunA17_Chr8R0115600 len=665 strand=+ gn=MtrunA17Chr8R0115600 end=20748640 chr=MtrunA17Chr8 begin=20747976 type=repeat_region	AGTCATTTATTGCTTACTTTTATATGCTTTTTAGTTTAGTTTTAATTATATTTTATTTTATTTTATATTAGCATTATTTCCTTTTTAGGATAGTTTACTTTAAATTTATTTCAGGAATGAATATTGGATGGATTGAGTCTTGGAGCAAAAGAAAGGGACTTGGAGCCGATTGGATGCAAAAATATGAAGATTGAGAGACAAAAATATGTCTCCCCACAGTCAGAAGCTTGGCACGGCCCGTGCGAGCCTTGGCACGGCCGTGCCACCATCCAAAGTGCCTTTTGCTGCTTTTGCTTAGATTTTAAGCTACTTTATTTTTAGCCCAAATGTAATAGCTTAGATTTTAAGTCGAATGAATGCTATAAATAGAGTAGCCATCCATCACAAATATTCATCTTT…	MS_peptide_130_R	GMNIGWISLGAKER	Forward Frame
Frameshift	7	GMNIGWI	SLGAKER	+1.0	Frame 3 -> Frame 1	MtrunA17_Chr2R0038820 len=3591 gn=MtrunA17Chr2R0038820 type=repeat_region	ATCTATTATGGGATGTGAGATGCTGGAAAACACACATGATGAATGTGTATACTTTTTTTTCTTGAAAAGGAAATGTGTATACTTTTTTTAGATCTCTCCATTGAATTGAATATGTACCTATTTCATTATTTTATAACTATTTTTAATAAATTAATTTTTATTATTCTTTAAAAAAAATAGATAAATTAATTTTTATTAGTTAAACCATAAAACCAAGGAACTTATATAGTATTTGTTTTGGTGTTTTCCTTTTACACAATGCAAAAATAACAACCCTTTCTCATTATTATTTTTCGGATAGGTCCTTTTCTCATTATTATTAGAGATTTACTTTTCCCACCCTATGCCTTTCCTCGTGAGCCCTATTTTTTTCCCTTCTTACCTCTGGTTCGAATTTCG…	MS_peptide_130_R	GMNIGWISLGAKER	Forward Frame
Frameshift	7	GMNIGWI	SLGAKER	+1.0	Frame 1 -> Frame 2	MtrunA17_Chr3R0040290 len=19205 chr=MtrunA17Chr3 end=7097862 begin=7078658 type=repeat_region strand=- gn=MtrunA17Chr3R0040290	TCAGTACTATAATAAAAGTTTTAATACAACTTTATTTGAAAGACGACCTCTTAGGTCACAACCTTGTAAAAATATATCAAGATTGGATTAAAAGCAATTAAAAGCAAGAGTATTGAAGAAAATTAATGCTCTTTTATTTAATGGGTCCTGCTAACCGCTGCCCCCGGGGCACTGGTTAAGCATACCATAAATGGGAATTATTACCATAAAAGGAAACTGTTTTTGACTTTATTATAAATTAATTACACAATTTCAATGCATTAACTATTATAAATAAATTAATTACACAATTTCAATGAATTAACTATTATAAATTAATTACACAATTTCAATGCATTAACTACCATAAATGTCAAAGTTTCCGCGGCAGTTAACTGCCGAAATTTCCTCGGCAGTTAA…	MS_peptide_130_R	GMNIGWISLGAKER	Forward Frame
Frameshift	7	GMNIGWI	SLGAKER	+1.0	Frame 3 -> Frame 1	MtrunA17_Chr3R0089030 len=5413 begin=14292670 type=repeat_region end=14298082 chr=MtrunA17Chr3 gn=MtrunA17Chr3R0089030 strand=-	AAGCTTGGCACGGCCCATGCCATCATTGACACGGCCGTGCCACCCTCCAAAGTCGCTTTTGCTTAGATTTTAAGCTACTCTATTTTTAGCCCGAATGTAATTGCTTAGATTTTAAGTCAAATGTATGCTATAAATAGAGTAGCCATCCATCACAAATATTCATCTTTTCTTGGAATGCAATATTTTACAATTGTCTTTCTAATAAAAGTTCATTTACTTTCTTGTTATTTACTTTTATGTTTTCTCTCTTCTTCTCCTTGTCTACGATGAACATTAGTGAGTAGACTTCTCTTTGTCTTGGGATTGTTGGATAAGTCTAAATGACATAATCCTAATCAACCCAAGCTCTAAGCCTTAATCTTATGTAACTCTAATTTCTTATCTAAATTCACCGCTTTA…	MS_peptide_130_R	GMNIGWISLGAKER	Forward Frame
Frameshift	7	GMNIGWI	SLGAKER	+1.0	Frame 3 -> Frame 1	MtrunA17_Chr4R0117110 len=7854 end=18841534 chr=MtrunA17Chr4 begin=18833681 type=repeat_region strand=- gn=MtrunA17Chr4R0117110	TGAAATGATGAGTCATTTATTGACTATTTTAATATGCTTTTTAGTTTAGTTTTATTTAGATTTTATTTTATTTTATGTTAGTATTATTTCCTTTTTAGGATAGTTCACTTTAAATTGCATTTTATTTTATTTCAGGAATGAATATTGGATGGATTGAGTCTTGGAGCAAAAGAAAGGGACTTGGAGCCGATTGGATGCAAAAATATGAAGATTGAGAGACAAAAATATGTCTCCCCCATGCCAGAAGCTTGGCACGGCCCGTGCTAACCTTGGCACCGCCGTGCCACCCTCCAGAGTCACTTTTGCTACTTTTGCTTAGATTTTAAGCTACTCTATTTTTAGCCCGAATGTAATAGCTTAGATTTTAAGTCGAACAAATGCTATAAATAGAGTAGCCAT…	MS_peptide_130_R	GMNIGWISLGAKER	Forward Frame
Frameshift	7	GMNIGWI	SLGAKER	+1.0	Frame 3 -> Frame 1	MtrunA17_Chr3R0085650 len=1210 begin=13900670 type=repeat_region end=13901879 chr=MtrunA17Chr3 gn=MtrunA17Chr3R0085650 strand=-	TTTATTGCTTACTTTTATATGCTTTTTAGTTTAGTTTTAATTAGATTTTATTTTATTTTATATTAGCATTATTTCCTTTTTAGGATAGTTTACTTCAAATTGAATTTTATTTTATTTCAGGAATGAATATTGGATGGATTGAGTCTTGGAGCAAAAGAAAGGGACTTGGAGCTGATTGGATGCAAAAATATGAAGATTGAGAGACAAAAATATGTCTCCCCAAAGTCAGAAGCTTTGCACGGCCCGTGCTAGCATTGGCAAGGCCGTGCCACCCTCCAGAGTGCTTTTTACTGCTTTTGCTTAGATTTTAAGCTACTCTATTTTTAGCCCGAATGTAATTGCTTAGATTTTAAGTCGAATGAATGCTATAAATAGAGTAGCCATCCATCACAAATATTC…	MS_peptide_130_R	GMNIGWISLGAKER	Forward Frame
Frameshift	7	GMNIGWI	SLGAKER	+1.0	Frame 3 -> Frame 1	MtrunA17_Chr2R0114550 len=7204 gn=MtrunA17Chr2R0114550 strand=+ type=repeat_region begin=22095758 end=22102961 chr=MtrunA17Chr2	TCAATTCATAAAACGAAAGTGGAGCTTTGATATTCGAACAAGTGAATTTAGACAAGGATTGCAAAGGCAGCGAAATAGTCTTTGCAATCTTTGAGACATATAGTTTCGATCTTCAAGGGAACTAATAATAATCAAGTCAGCGAAATAGGCTTGGTTGTTAGAGGAACCAAAATCTAATAGTAATCAAGTCAGCGAAATAGGCTTGGTTACTAGAGGAACATAAGAGAAACTGTCTTGAGAAATTAAGTCTAACATAAAGTTATAAGCTTTTAGTTTGGTTTGTGAAGGACTTGTCATTTAGATGAACCAACGATCCCAAGGCTCCTTTTATTATTATTATCTTTCAAACACTTGAAAATCCCAACTTACAATCCTTTTCTCCTCTAATCATTACCAAAG…	MS_peptide_130_R	GMNIGWISLGAKER	Forward Frame
Frameshift	7	GMNIGWI	SLGAKER	+1.0	Frame 3 -> Frame 1	MtrunA17_Chr3R0162230 len=473 type=repeat_region begin=23804717 end=23805189 chr=MtrunA17Chr3 gn=MtrunA17Chr3R0162230 strand=+	CATGTCTATGCCTTTTGCTTGAGGACAAGCAAAGATTCAAGTGTGGGGGAGTTTGATGAGTCATTATTATATCTATTTTATCCATAATATTTAGTATTATTTTATTTAGATTTTAGTTATATTTATATTTATAATATTTTCTTTTTGAATTATATTACTACAATTGCATATTTTATATTTCAGGAATGAATATTGGATGGATTGAGTCTTGGAGCAAAAGAAAGAGGATTGGAGCTGATTCGGTGCAGAAATACGAAGATTCGGAAGACAAAATATGTCTCCCCCAAGTCAGAACCTTGGCACGGCCCGTGCTAGGCTTGGCACGGCCGTGCCACCTTCCAATGCCTCTTTTGCTGCTTTTGCTTAGATTTTAAGCTACTCTATTTTTAGCCCAAATGT…	MS_peptide_130_R	GMNIGWISLGAKER	Forward Frame
Frameshift	7	GMNIGWI	SLGAKER	+1.0	Frame 1 -> Frame 2	MtrunA17_Chr2R0142480 len=1245 strand=- gn=MtrunA17Chr2R0142480 chr=MtrunA17Chr2 end=25552276 begin=25551032 type=repeat_region	TGATGAGTCATTTATTGCTTACTTTTATATGCTTTTTAGTTTAGTTTTAATTAGATTTTATTTTATTTTATATTAGTATTATTTCCTTTTTAGGATAGTTTACTACAAATTGCATTTTATTTTATTTCAGGAATGAACATTGGATGGATTGAGTCTTGGAGCAAAAGAAAGGGACTTGGAGCTGATTCGGTACGAAAATACAAAGATTGGAAGACAAAAGTACGTCTCCCCCAAATCAGAAGCTTGGCACGGCCCGTGCCATCATTGGCACGGCCGTGCCACCCTCCAGAGTCGCTTTTGCTGCTTTTGCTTAGATTTTAAGCTACTCTATTTTTAGCCCGAATGTAATTGCTTAGATTTTAAGTCGAATGTATGTTATAAATAGAGTAGCCATCCATC…	MS_peptide_130_R	GMNIGWISLGAKER	Forward Frame
Frameshift	7	GMNIGWI	SLGAKER	+1.0	Frame 1 -> Frame 2	MtrunA17_Chr2R0171950 len=331 type=repeat_region begin=28968042 end=28968372 chr=MtrunA17Chr2 gn=MtrunA17Chr2R0171950 strand=+	GACATGTGCTTTGATTTAATTGTCATATGATAATGTTGTTTTATGCTACCATGTTTATGCCTTTTGCTTGAGGACAAGCAAAGATTCAAGTGTGGGGGAGTTTGATGAGTTAATTATTATCTATTTTTATATGTTATTTAGTTTAGTTTTAATTAGATTTTATTTTATTTTATATTAGTATTATTTCCTTTTTAAGATAGTTTACTACAAATTGCATTTTATTGTATTTCAGGAATGAATATTGGATGGATTGAGTCTTGGAGCAAAAGAAAGGGACTTGGAGCTGATTTAGTACGAAAATATGAAGATTCAGAGACAAAAATATGTCTCC	MS_peptide_130_R	GMNIGWISLGAKER	Forward Frame
Frameshift	7	GMNIGWI	SLGAKER	+1.0	Frame 1 -> Frame 2	MtrunA17_Chr1R0127570 len=1085 strand=- gn=MtrunA17Chr1R0127570 end=23768204 chr=MtrunA17Chr1 type=repeat_region begin=23767120	TATTGACTATTTTAATATGCTTTTTAGTTTAGTTTTATTTAGATTTTATTTTATTTTATGTTAGTATTATTTCCTTTTTAGGATAGTTTACTTTAAATTGCATTTTATCTTATTTCAGGAATGAATATTGGATGGATTAAGTCTTGGAGCAAAAGAAAGGGACTTGGAGCCGATTGGATGCAAAAATATGAAGATTGAGAAACAAAAATATGTCTCCCCCATGCCTGAAGCTTGGCACGGCCCGTGCTAACCTTGGCACGGCCGTGCCACCCTCCAGTGTCACTTTTGCTGCTTTTGCTTAGATTTTAAGCTACTCTATTTTTAGGCCGAATGTAATAGCTTAGATTTTAAGTCGAACAAATGCTATAAATAGAGTAGCCATCCATCACAAATATTCAT…	MS_peptide_130_R	GMNIGWISLGAKER	Forward Frame
Frameshift	7	GMNIGWI	SLGAKER	+1.0	Frame 1 -> Frame 2	MtrunA17_Chr7R0006380 len=6251 end=954684 chr=MtrunA17Chr7 type=repeat_region begin=948434 strand=+ gn=MtrunA17Chr7R0006380	TAAGTGATGAGTCATTTATTACCTATTTCTAGATATTATTTAGTTTAGTTTTAATTAGATTTTAGTTTATTTTATATTAATATTATTTCCTTTTTAAGATAGTTTACTACAAATTGCATTTTATTATATTTCAGGAATGAATATTGGATGGATTGAGTCTTGGAGCAAAAGAAAAGGACTTGGAGCTGATTTGGTACGAAAATACAAAGATTGGAAGACAAAATATGTCTCCCCTAAAGTCAGAAGCTTGGCACGGCCCATGCTAGCATTGGCACGACCGTGCCACCCTCCAGAGTTGCTTTTGCTGCTTTTGCTTAGATTTTAAGCTACTCTATTTTAGCCCGCAGTCTCTTGTGGAACATTCTAGTAATGTAATTGCTTAGATTTTAAGTCGAATGT…	MS_peptide_130_R	GMNIGWISLGAKER	Forward Frame
Frameshift	7	GMNIGWI	SLGAKER	+1.0	Frame 1 -> Frame 2	MtrunA17_Chr0c01R0003170 len=8494 end=391077 chr=MtrunA17Chr0c01 begin=382584 type=repeat_region strand=- gn=MtrunA17Chr0c01R0003170	TTTAAGAGAGTTCTCAGGAACCTGGTGGAGCAAAATGGACCCTTCCTATCGAAAAACCAAGCTGCCTAGGAGTCCATTCATGATCTTGTGCTTTCCACACGAATTTTGTCGGGAATTGATTGTAAGTCATATTTCTTGCTTCTTTATACTTCTGATTTGCTTTCATCCAAGCCAAAAACTTTGTAGTTTTTCTATGCGATCTTTCAATGACATCTGCAATATCCTCGTTCTCTTCGTACGTAATTGAATGCTCATTTTCTAAATGATAATTGATGAGTCATTTATTGACTATTTTAATACGCTTTTTAGTTTAGTTTTATTTAGATTTTATTTTATTTTATGTTAGTATTATTTCCTTTTTAGGATAGTTTACTTTAAATTGCATTTTATTTTATTTCA…	MS_peptide_130_R	GMNIGWISLGAKER	Forward Frame
Frameshift	7	GMNIGWI	SLGAKER	+1.0	Frame 1 -> Frame 2	MtrunA17_Chr0c01R0003170 len=8494 end=391077 chr=MtrunA17Chr0c01 begin=382584 type=repeat_region strand=- gn=MtrunA17Chr0c01R0003170	TTTAAGAGAGTTCTCAGGAACCTGGTGGAGCAAAATGGACCCTTCCTATCGAAAAACCAAGCTGCCTAGGAGTCCATTCATGATCTTGTGCTTTCCACACGAATTTTGTCGGGAATTGATTGTAAGTCATATTTCTTGCTTCTTTATACTTCTGATTTGCTTTCATCCAAGCCAAAAACTTTGTAGTTTTTCTATGCGATCTTTCAATGACATCTGCAATATCCTCGTTCTCTTCGTACGTAATTGAATGCTCATTTTCTAAATGATAATTGATGAGTCATTTATTGACTATTTTAATACGCTTTTTAGTTTAGTTTTATTTAGATTTTATTTTATTTTATGTTAGTATTATTTCCTTTTTAGGATAGTTTACTTTAAATTGCATTTTATTTTATTTCA…	MS_peptide_130_R	GMNIGWISLGAKER	Forward Frame
Frameshift	7	GMNIGWI	SLGAKER	+1.0	Frame 2 -> Frame 3	MtrunA17_Chr4R0142630 len=1202 gn=MtrunA17Chr4R0142630 strand=- begin=21881119 type=repeat_region end=21882320 chr=MtrunA17Chr4	TTTATATGCTATTTAGTTTAGTTTTAATTACATTTTATTTTATTTTATATTAGTATTATTTCCTTTTTAAGATAGTTTACTACAAATTGCTTTTTATTTTATTTCAGGAATGAATATTGGATGGATTGAGTCTTGGAGCAAAAGAAAGGGACTTGGAGCTGATTTAGTGCGAAAATACAAAGATTCGGAGACAAAAATACGTCTCCCCCAAAGTCAGAAGATTGGCACAGCCGTGCCACCCTCCAGAGTCACTTTTGCTGCTATTGCTTAGATTTTAAGCTACTCTATTTTATCCCGCAGTTTCTTGTGGAACATTCCAGAAATGTAATTGCTTAGATTTTAAGTCGAATGTATGCTATAAATAGAGTAGCTATCCATCACAAATATTCATCTTTTCTT…	MS_peptide_130_R	GMNIGWISLGAKER	Forward Frame
Frameshift	7	GMNIGWI	SLGAKER	+1.0	Frame 2 -> Frame 3	MtrunA17_Chr8R0106620 len=1239 gn=MtrunA17Chr8R0106620 strand=- begin=19476716 type=repeat_region end=19477954 chr=MtrunA17Chr8	TTGATGAGTCATTTATTGACTATTTTAATATGCTTTTTAGTTTAGTTTTATTTAGATTTTATTTTATTTTATGTTAGTATTATTTCCCTTTTATGATAGTTTACTTTAAATTGCATTTTATTTTATTTCAGGAATGAATATTGGATGGATTGAGTCTTGGAGCAAAAGAAAGGGACTTGGAGCCGATTGGATGCAAAAATATGAAGATTGAGAGACAAAAATATGTCTCCCCCATGTCAGTAGCTTGGCACGGCCCGTGCTAACATTGGCACGGCCGTGCCACCCTCCAGAGTCACTTTTGCTGCTTATGCTTAGATTTTAAGCTACTCTATTTTTAGCCCGAATGTAATAGCTTAGATTTTAAGTCGAACAAATGCTATAAATAGAGTAGCCATCCAT…	MS_peptide_130_R	GMNIGWISLGAKER	Forward Frame
Frameshift	7	GMNIGWI	SLGAKER	+1.0	Frame 1 -> Frame 2	MtrunA17_Chr6R0190020 len=733 gn=MtrunA17Chr6R0190020 strand=- type=repeat_region begin=29805192 chr=MtrunA17Chr6 end=29805924	CATTATTGAATCTAGATTGGGGAAGGGGGTAGGCCCTCCGACTTCCTACGTGAAGATAATGTTTTAAGGGGCACCATTGAATCTAGATTGGGGAAGGGGGTAGGCCCTCCGACTTCCTACTTGAAAGTGTTGTTCCTTAAATAAAGTTTGTTTAAATTCCAAATATGTGCTAATGGCAAAGATCAAAAAGATCATAAACACTTCCATCTCTCTTATACAAAATGAAGAAAAAGTTTTTCTTGGTTGGTTTAGTACTAGGACTAGAACATGCTTCCTCATAATACCTATCTTATACAGGAGCAAGAAAAGGGCTGGACTACACACACACACACTCATTTGAAACTTGATTGTTGGGTTGAAAAAGGATTACAAGAAATGCTCGAGTTTGTGATTAGTGTA…	MS_peptide_130_R	GMNIGWISLGAKER	Forward Frame
Frameshift	7	GMNIGWI	SLGAKER	+1.0	Frame 3 -> Frame 1	MtrunA17_Chr1R0131630 len=4312 type=repeat_region gn=MtrunA17Chr1R0131630	GATCGTTGGTTTCATCTAAATAACAAGTCCTTCACAAACCAAACTAAAAGCTTATAATGTTATGTTAGACCTAATTTCTCAAGACAGTTTCTCTTATGTTCCTCTAGCAACCAAGCCTATTTCGCTGACTTGATTACTATTAGATTCTGGTTCCTCTAACAACCAAGCCTATTTCGCTGACTTGATTATTATTAGTTCCCTTGAAGATCGAAACTATATGTCTCAAAGATTGCAAGGACTATTTCGCTGCCTTTGCAATCGTTGTCTAAATTCACTTGTTCGAATATCAAAGCTCCACTTTAGTTTTATGAATTGATATTTGGAATAATGGATAAACAATTATCAAACCCTCCACTTTCGTTTCCACAGTTTGATAATGGTTGATCCATGTTTAAGCGG…	MS_peptide_130_R	GMNIGWISLGAKER	Forward Frame
Frameshift	7	GMNIGWI	SLGAKER	+1.0	Frame 1 -> Frame 2	MtrunA17_Chr4R0117110 len=7854 end=18841534 chr=MtrunA17Chr4 begin=18833681 type=repeat_region strand=- gn=MtrunA17Chr4R0117110	TGAAATGATGAGTCATTTATTGACTATTTTAATATGCTTTTTAGTTTAGTTTTATTTAGATTTTATTTTATTTTATGTTAGTATTATTTCCTTTTTAGGATAGTTCACTTTAAATTGCATTTTATTTTATTTCAGGAATGAATATTGGATGGATTGAGTCTTGGAGCAAAAGAAAGGGACTTGGAGCCGATTGGATGCAAAAATATGAAGATTGAGAGACAAAAATATGTCTCCCCCATGCCAGAAGCTTGGCACGGCCCGTGCTAACCTTGGCACCGCCGTGCCACCCTCCAGAGTCACTTTTGCTACTTTTGCTTAGATTTTAAGCTACTCTATTTTTAGCCCGAATGTAATAGCTTAGATTTTAAGTCGAACAAATGCTATAAATAGAGTAGCCAT…	MS_peptide_130_R	GMNIGWISLGAKER	Forward Frame
Frameshift	7	GMNIGWI	SLGAKER	+1.0	Frame 2 -> Frame 3	MtrunA17_Chr8R0165570 len=5895 gn=MtrunA17Chr8R0165570 type=repeat_region	ATATATATATATATATATATATATATATATATATATATATATATATATATATATATAGATGATTTAAAATTTACTAATTACCTAAATACTTAGGAAGTTCCTCGTATTTGGGTGGATTAGGAGCCATGAAACATCCAACACTATCTCTCCAGTTAGCAAACTTGTCTCGATATAAGCTAATAGTAGATAAATAAACAACTTTCTTTTCCATATCACGGTTGTAAAATTGTTTTCTTACTTCAGGATCTTGTTCATGAAACCTACGAATTCCATTAATTGTTTCATCCAATACATTAATTGGAATTCCATGATTAATCACTTGAAAAAATCCCTACTCCTTGCATGCGGATCGAATTTGGTTAATTACTTCAACACGACGAGAAGGATCAATGTGGATGT…	MS_peptide_130_R	GMNIGWISLGAKER	Forward Frame
Frameshift	7	GMNIGWI	SLGAKER	+1.0	Frame 1 -> Frame 2	MtrunA17_Chr3R0134310 len=1211 strand=+ gn=MtrunA17Chr3R0134310 end=19757471 chr=MtrunA17Chr3 begin=19756261 type=repeat_region	TTTGGTATCTGATGAGTCATTTATTGACTATTTTAATATGCTTTTTAGTTTAGTTTTATTTAGATTTTATTTGATTTTATATTAGTATTATTTCCTTTTTAGGATAGTTTACTTTAAATTGCATTTTATTATATTTCAGGAATGAATATTGGATGGATTGAGTCTTGGAGCAAAAGAAAGGGGCTTGGAGCCGATTGGATGCAAAAATATGAAGATTGAGAGACAAAAATATGTCTCCCCCAAGTCAGAAGCTTGGCACGGCCGTGCCACCCTCCAGAGTCGCTTTTGCTGCTTTTGCTTAGATTTTAAGCTACTCTATTTTTAGCCCAAATGTAATAGCTTAGATTTTAAGTCGATTGAATGCTATAAATAGAGTAGCCATCCATCACAAATATTCAT…	MS_peptide_130_R	GMNIGWISLGAKER	Forward Frame
Frameshift	7	GMNIGWI	SLGAKER	+1.0	Frame 3 -> Frame 1	MtrunA17_Chr6R0142090 len=266 strand=+ gn=MtrunA17Chr6R0142090 end=23470817 chr=MtrunA17Chr6 type=repeat_region begin=23470552	TGCTAGGCTGATGAGTCATTTATTGACTATTTTAATATGCTTTTTAGTTTAGTTTTATTTAGATTTTATTTTATTTTATGTTAGTATTATTTCCTTTTTAGGATAGTTTACTTTAAATTGCATTTTATTTTATTTCAGGAATGAATATTGGATGGATTGAGTCTTGGAGCAAAAGAAAGGGACTTGGAACCGATTGGATGCAAAAATATGAAGATTGAGAGACAAAAATAGGTCTCCCCCATGCCAGAAGCTTGGCACGGCCGTGC	MS_peptide_130_R	GMNIGWISLGAKER	Forward Frame
Frameshift	7	GMNIGWI	SLGAKER	+1.0	Frame 3 -> Frame 1	MtrunA17_Chr3R0039310 len=406 strand=+ gn=MtrunA17Chr3R0039310 end=6964934 chr=MtrunA17Chr3 begin=6964529 type=repeat_region	GATGAGTCATTTATTATCTGTTTTTATATGTTATTTAGGTTAGTTTTAATTAGATTTTAGTTTATTTTATATTAATATTATTTCCCTTTTAAGATAGTTTACTACAAATTGCATTTTATTATATTTCAGGAATGAATATTGGATGGATTGAGTCTTGGAGCAAAAGAAAGGGACTTGGAGCTGATTTGGTACGAAAATACAAAGATTGGAAGACAAAATATGTCTCCCCTAAAGTCAGAAGCTTGGCACGGCCCGTGCTAGCATTGGCACGGCCGTGCCACCCTCCAGAGTTGCTTTTGCTGCTTTTGCTTAGATTTTAAGCTACTCTATTTTTAGCCCAAATGTAATAGCTTAGATTTTAAGTCGAATAAATGCTATAAATAGAGTAGCCATCCATCA…	MS_peptide_130_R	GMNIGWISLGAKER	Forward Frame
Frameshift	7	GMNIGWI	SLGAKER	+1.0	Frame 1 -> Frame 2	MtrunA17_Chr4R0113590 len=912 strand=- gn=MtrunA17Chr4R0113590 end=18453110 chr=MtrunA17Chr4 begin=18452199 type=repeat_region	TGATGAGTCATTATTATATCTATTTTATCCATAATATTTAGTATTGTTTTATTTAGATTTTAGTTATATTTATATTTATAATATTTCCTTTTTGAATTATATTACTACAATTGCATATTTTATATTTCAGGAATGAATATTGGATGGATTGAGTCTTGGAGCAAAAGAAAGAGGATTGGAGCTGATTCGGTGCAGAAATACGAAGATTCGGAAGACAAAATATGTCTCCCCCAAGTCAGAACCTTGGCACGGCCCGTGCTAGGCTTGGCACGGCCGTGCCACCTTCCAATGCCTCTTTTGCTTAGATTATAAGCTACTCTATTTTTAGCCCAAATGTAATAGCTTAGATTTTAAGTCGAATAAATGCTATAAATAGAGTAGCCATCCATCACAAATAAT…	MS_peptide_130_R	GMNIGWISLGAKER	Forward Frame
Frameshift	7	GMNIGWI	SLGAKER	+1.0	Frame 1 -> Frame 2	MtrunA17_Chr1R0146710 len=1216 gn=MtrunA17Chr1R0146710 strand=+ type=repeat_region begin=26099838 end=26101053 chr=MtrunA17Chr1	TGATGAGTCATTTATTATATATTTTTATATGTTATTTAGTTTAATTTTAATTAGATTTTAGTTTATTTTATATTAATATTATTTCCCTTTTAAGATAGTTTACTACAAATTGCATTTTATTATATTTTAGGAATGAATATTGGATGGATTGAGTCTTGGAGCAAAAGAAAGGGACTTGGAGCTGATTCGGTACAAAAATATGAAGATTGAGAGACAAAAATATGTCTCCCTAAAGTCAGAAGCTTGGCACGGCCCGTGCTAGCATTGGCACGGCCGTGCCACCCTCCAGAGTGCCTTTTGCTGCTTTTGCTTAGATTTTAAGCTACTCTATTTTTAGCCCGAATGTAATTGCTTAGATTTTAAGTCGAATGAATGCTATAAATAGAGTAGCCATCCATC…	MS_peptide_130_R	GMNIGWISLGAKER	Forward Frame
Frameshift	7	GMNIGWI	SLGAKER	+1.0	Frame 2 -> Frame 3	MtrunA17_Chr6R0166270 len=894 gn=MtrunA17Chr6R0166270 strand=+ begin=26794282 type=repeat_region end=26795175 chr=MtrunA17Chr6	TTATACAGGAGCAAGAAAAGGGTTGGACTACACACACACACTCACATAAGACTTGTTGTTGGGTTGAATAAGTTCACAAGGAATACTTGAAGTTGTGATTAGTGTACATTAAAATGAAACCTCGAGGGAGACATAAGCTTTTATTTGAATTGTCATATATTAATCCTTTTCTTTTTTTGCTGCCATGTCTATGCATTTTGCTTGAGGACAAGCAAAGATTAAGTGTGGGGGAGTTTGATGAGTCATTTATTACCTATTTCTAGATATTATTTAGTTTAGTTTTAATTAGATTTTAGTTTATTTTTTTATATTAATATTATTTCCTTTTTAAGATAGTTTACTACAAATTGCATTTTATTATATTTCAGGAATGAATATTGGATGGATTGAGTCTTGGAG…	MS_peptide_130_R	GMNIGWISLGAKER	Forward Frame
Frameshift	7	GMNIGWI	SLGAKER	+1.0	Frame 3 -> Frame 1	MtrunA17_Chr1R0150540 len=6532 begin=26656559 type=repeat_region end=26663090 chr=MtrunA17Chr1 gn=MtrunA17Chr1R0150540 strand=+	GAGCTGATGAGTTATTTATTGACTATTTTAATATGCTTTTTAGTTTAGTTTTATTTAGATTTTATTTGATTTTATATTAGTATTATTTCCTTTTTAGGATAGTTTACTTTAAATTGCATTTTATTATATTTCAGGAATGAATATTGGATGGATTGAGTCTTGGAGCAAAAGAAAGGGACTTGGAGCCGATTGGATGCAAAAATATGAAGATTGGGAGACAAAAATATGTCTTCCCCAAGTCAGAAGCTTGGCACGGCCCGTGCTAGCCTTGGCACGGCTGTGCCACCCTCCAGAGTCACTTTTGCTGCCTTTGCTTAGATTTTAAGCTACTCTATTTTTAGCCCGAATGTAATAGCTTAGATTTTAAGTCGAACAAATGCTATAAATAGAGTAGCCATC…	MS_peptide_130_R	GMNIGWISLGAKER	Forward Frame
Frameshift	7	GMNIGWI	SLGAKER	+1.0	Frame 2 -> Frame 3	MtrunA17_Chr1R0150540 len=6532 begin=26656559 type=repeat_region end=26663090 chr=MtrunA17Chr1 gn=MtrunA17Chr1R0150540 strand=+	GAGCTGATGAGTTATTTATTGACTATTTTAATATGCTTTTTAGTTTAGTTTTATTTAGATTTTATTTGATTTTATATTAGTATTATTTCCTTTTTAGGATAGTTTACTTTAAATTGCATTTTATTATATTTCAGGAATGAATATTGGATGGATTGAGTCTTGGAGCAAAAGAAAGGGACTTGGAGCCGATTGGATGCAAAAATATGAAGATTGGGAGACAAAAATATGTCTTCCCCAAGTCAGAAGCTTGGCACGGCCCGTGCTAGCCTTGGCACGGCTGTGCCACCCTCCAGAGTCACTTTTGCTGCCTTTGCTTAGATTTTAAGCTACTCTATTTTTAGCCCGAATGTAATAGCTTAGATTTTAAGTCGAACAAATGCTATAAATAGAGTAGCCATC…	MS_peptide_130_R	GMNIGWISLGAKER	Forward Frame
Frameshift	7	GMNIGWI	SLGAKER	+1.0	Frame 2 -> Frame 3	MtrunA17_Chr6R0116260 len=582 end=20082625 chr=MtrunA17Chr6 begin=20082044 type=repeat_region strand=+ gn=MtrunA17Chr6R0116260	GTTGTTTTTTCTGGATTCGTAATATTGATGAGTCATTTATTACCTATTTCTAGATATTATTTAGTTTAGTTTTAATTAGATTTTAGTTTATTTTATATTAATATTATTTCATTTTTAAGATAGTTTACTACAAATTGCATTTTATTATATTTCAGGAATGAATATTGGATGGATTGAGTCTTGGAGCAAAAGAAAGGGACTTGGAGCTGATTCGGTACGAAAATACAAAGATTGGAAGACAAAACATGTCTCCCCTAAAGTCAGAAGCTTGGCACGGCCTGTGCTAGCATTGGCACGGCCGTGCCACCCTCCAGAGTGTCTTTTGCTGCTTTTGCTTAGATTTTAAGCTACTCTATTTTTAGCCCGAATGTAATTGCTTAGATTTTAAGCTACTCTATT…	MS_peptide_130_R	GMNIGWISLGAKER	Forward Frame
Frameshift	7	GMNIGWI	SLGAKER	+1.0	Frame 2 -> Frame 3	MtrunA17_Chr7R0144120 len=686 strand=- gn=MtrunA17Chr7R0144120 end=20807216 chr=MtrunA17Chr7 type=repeat_region begin=20806531	TCACTGATGAGTCATTTATTGCTTACTTTTATATACTTTTTAGTTTATTTTTATTTAGATTTTATTTTATTTTATGTTAGTATTATTTCTTTTTTAGGATACTTTACTTTAAATTGCATTTTATTTTATTTCAGGAATGAATATTGGATGGATTGAGTCTTGGAGCAAAAGAAAGGGACTTGGAGCCGATTGGATGCAAAAATATGAAGATTGAGAGACAAAAATATGTCTCCCCCATGCCAGAAGCTTGGCACGGCCCGTGTTAACCTTGGCACGGCCGTGCCACCCTCCAGTGTCACTTTTGCTGCTTTTGCTTAGATTTTAAGCTACTCTATTTTTAGCCCGAATGTAATAGCTTAGATTTTAAGTCGAACAAATGCTATAAATAGAGTAGCCATC…	MS_peptide_130_R	GMNIGWISLGAKER	Forward Frame
Frameshift	7	GMNIGWI	SLGAKER	+1.0	Frame 1 -> Frame 2	MtrunA17_Chr6R0159110 len=1221 chr=MtrunA17Chr6 end=25804513 begin=25803293 type=repeat_region strand=- gn=MtrunA17Chr6R0159110	TGATGAGTCATTTATCGACCATTTTAATATGCTTTTTAGTTTAGTTTTATTTAGATTTTATTTTATTTTATATTAGTATTATTTCCTTTTTAGGATAATTTACTTTAAATTGCACTTTATTTTATTTCAGGAATGAATATTGGATGGATTGAGTCTTGGAGCAAAAGAAAGGGACTTGGAGCCGATTGGATGCAAAAATATGAAGATTGAGAGACAAAAATATGTCTCCCCCAAGTCAGAAGCCTGGCACGGCCCGTGCTAGACTTGGCACGGCCGTGCCACCCTCCAGAGTCACTTTTGCTGCTTTTTGCTTAGATTTCAAGCTACTCTATTTTTAGCCCGAATGTAATTGCTTAGATTTTAAGTCGAATGAATGCTATAAATAGAGTAGCCATCCAT…	MS_peptide_130_R	GMNIGWISLGAKER	Forward Frame
Frameshift	7	GMNIGWI	SLGAKER	+1.0	Frame 1 -> Frame 2	MtrunA17_Chr3R0201180 len=236 end=30711176 chr=MtrunA17Chr3 begin=30710941 type=repeat_region strand=- gn=MtrunA17Chr3R0201180	TGATGAGTCATTTATTATCTGTTTTTATATGTTATTTAGTTTAGTTTTAATTAGATTTTAGTTTATTTTATATTAATATTATTTCCCTTTAAAGATAGGTTACTACAAATTGCATTTTATTATATTTCAGGAATGAATATTGGATGGATTGAGTCTTGGAGCAAAAGAAAGGGACTTGGAGCTGATTCGGTACGAAAATACAAAGATTGGAAGACAAAATATGTCTCCCCTAAAGT	MS_peptide_130_R	GMNIGWISLGAKER	Forward Frame
Frameshift	7	GMNIGWI	SLGAKER	+1.0	Frame 1 -> Frame 2	MtrunA17_Chr8R0097320 len=9564 strand=+ gn=MtrunA17Chr8R0097320 chr=MtrunA17Chr8 end=18176776 type=repeat_region begin=18167213	GTTGAAGAAAAATCCCTTTGAAATTGTTTTTAAATGATAAACAAACTCTTGTATTAAAATTAAGATTATAATTTTATTTGGTTATTTAATGTGTGCTCTTGAGTGAATTTTATTAAGGATAGGAAAGTCCAAAACTCACACATTGTTAAAGCCATGTATCATTGGATGTTTATGCTCAAGCTTTCAAGAAGAATATGATTCATTATTAATCAAGAAAGGTTAATTAAGTGATTTAATCCATAAAGCATCACAAAGGAAATGCCATGTGCGCAAGCAAGAGAAAATGAACAAACATTTTGTTTCAATCATGTGCTAATCATTTGAAAAAGACAAGGATGATGACATAAGCCCTATTGTGTATCTTGATGAGCAAGCAAGAAAAAGTCATATAGTAACAAG…	MS_peptide_130_R	GMNIGWISLGAKER	Forward Frame
Frameshift	7	GMNIGWI	SLGAKER	+1.0	Frame 2 -> Frame 3	MtrunA17_Chr8R0100170 len=1223 begin=18501456 type=repeat_region chr=MtrunA17Chr8 end=18502678 gn=MtrunA17Chr8R0100170 strand=-	TGATGAGTCATTTATTGCTTACTTTTATATGCTTTTTTAGTTTAGTTTTAATTAGATTCCATTTTATTTTATATTAGCATTATTTCCTTTTTAGGATAGTTTACTTTAAATTGCATTTTATTTTATATCAGGAATGAATATTGGATGGATTGAGTCTTGGAGCAAAAGAAAGGGACTTGGAGCCGATTGGATGCAAAAATATGAAGATTGAGAGACAAAAATATGTCTTCCCACAGTCAGAAGCTTGGCACGGCCCGTGCTAGCCTTGGCACGGCCGTGCCATCATCCAGTGTCACTTTTGCTGCTTTTGCTTAGATTTTAATCTACTCTATTTTTAGCCCGAATGTAATAGCTTAGATTTTAAGTCGAACAAATGCTATAAATAGAGTAGCCATCCAT…	MS_peptide_130_R	GMNIGWISLGAKER	Forward Frame
Frameshift	7	GMNIGWI	SLGAKER	+1.0	Frame 1 -> Frame 2	MtrunA17_Chr2R0166920 len=1208 begin=28412193 type=repeat_region end=28413400 chr=MtrunA17Chr2 gn=MtrunA17Chr2R0166920 strand=+	ATATACTGATGAGTCATTTATTACCTATTTCTAGATATTATTTAGTTTAGTTTTAATTAGATTTTAGTTTATTCTATATTAATATTATTTCCTTTTTAAGATAGTTTACTACAAATTGCATTTTATTATATTTCAGGAATGAATATTGGATGGATTGAGTCTTGGAGCAAAAGAAAGGGACTTGGAGCTGATTCGGTACGAAAATACAAAGATTGGAAGACAAAATATGTCTCCCCCAAAGTCAGAAGCTTGGCACGGCCGTGCCACCCTCCAGAGTTTCTTTTGCTGCTTTTGCTTAGATTTTAAGCTACTCTATTTTTAGCCCGAATGTAATAGCTTAGATTTTAAGTCGAATGAATGCTATAAATAGAGTAGCCATCCATCACAAATAATCATCTT…	MS_peptide_130_R	GMNIGWISLGAKER	Forward Frame
Frameshift	7	GMNIGWI	SLGAKER	+1.0	Frame 1 -> Frame 2	MtrunA17_Chr2R0172500 len=9323 type=repeat_region gn=MtrunA17Chr2R0172500	CTGATGGGATAAAACCGCAAGTGCACGGTTCTATCGAAGTAGTAAAAAGAGTATCGTTTCGACAGGGAGTTATGAATTCAATTAACTTTTAACAATGATTAGATGAAAGTTTCAAAGGTTAAAAATTTTGGATTTTTAATTGAAAGAAAAGTAACTAATAATAAAAGGGTGCCTTGGGATTATTGGTCCGTCATGACGGCAAATCCTTCACAAACAAAACCTTTAAACCTAGAACCTTATGTTAGACCTAATTTCTAAAGGCAAGTTTCTCTTTAGCCTATCACATCTCCTTTCGGTCTCAGTGAGTGTGTTCCTCTAGAAATCACGCTATTTTCATGGTTGATTGATATTAGAATCCTTGAAGTTCGAAACTTTATATGTCTCAAGGTTTGCTAGACT…	MS_peptide_130_R	GMNIGWISLGAKER	Forward Frame
Frameshift	7	GMNIGWI	SLGAKER	+1.0	Frame 3 -> Frame 1	MtrunA17_Chr8R0008240 len=13897 chr=MtrunA17Chr8 end=1562118 type=repeat_region begin=1548222 strand=+ gn=MtrunA17Chr8R0008240	TTTATGATAGTGTTAGCCAATATTTGTGAAAATATGATCATTTAATGCAGTCAAGGGTTTGACCAAAAAATGGAGCGTAGCTTTGTGGACAGAATCCATCGAAAAATACAAATCTACTTCAGCAGGAATCGAAGAGTGGGTTTTTGTTCGACAAGTAAAGGAAGTTGTCGACGCGCCTTCCAATTTTTTTGGATAAGGCCAAGCGGTTAGCAAACGGCTAGTTTCGAACGGCTAGTCTCGATTTTGAATCGAAGGATATGATTAGGTAGTTATAGGACTATCTGTATAAATAGTAGTTTTTTCTTAGGAAAAAGGGTCACAATTCAATCATACTAAAAACTTACACTCAATACTGTCCGTATGGAAGCGACAAACGAGTCACAAGTTGGAAAGTATGAA…	MS_peptide_130_R	GMNIGWISLGAKER	Forward Frame
Frameshift	7	GMNIGWI	SLGAKER	+1.0	Frame 1 -> Frame 2	MtrunA17_Chr1R0160270 len=1218 strand=- gn=MtrunA17Chr1R0160270 end=28249632 chr=MtrunA17Chr1 begin=28248415 type=repeat_region	TGATAAGTCATTTATTGCTTATTTTTATATGCTTTTTAGTTTAGTTTTAATTAGATTTTATTTTATTTTATATTAGTATTATTTCCTTTTTAGGATAGTTTACTACAAATTGCATTTTATTTTATTTCAGGAATGAATATTGGATGGATTGAGTCTTGGAGCAAAAGAAAGGGACTTGGAGCTGATTGAATGCAAAAATACAAAGATTCGGAGACAAAAATATGTCTCCCCCAAGTCAGAAGCTTGGCACGGCCCGTGCCATCATTGGCATGGCCGTGCCACCCTCCAGAGTCGCTTTTGCTGCTTTTGCTTAGATTTTAAGCTACTCTATTTTTAGCCCGAATGTAATTGCTTAGATTTTAAGTCGAATGTATGCTATAAATAGAGTAGCCATCCATC…	MS_peptide_130_R	GMNIGWISLGAKER	Forward Frame
Frameshift	7	GMNIGWI	SLGAKER	+1.0	Frame 3 -> Frame 1	MtrunA17_Chr3R0095370 len=385 type=repeat_region begin=15057983 end=15058367 chr=MtrunA17Chr3 gn=MtrunA17Chr3R0095370 strand=+	TTTTAATATGTTATTTAGTTTCGTTTTAATTAGATTTAGGTTTATTTTATATTTATATTATTTCCTTTTTGAATTATTTTACTTTAATTCCATATTGTTATATTTCAGGAATGAATATTGGATGGATTGAGTCTTGGAGCAAAAGAAAGGGACTTGGAGCCGATTGAATGCAAAAATATGAAGATTGAGAGACAAAAATATGTCTCCCCCAAGTCAGAAGCTTGGCACGGCCCGTGCTAGCCTTGGCACGGCCGTGCCACCCTCCAGAGTCACTTTTGCTGCTTTTGCTTAGATTTTAAGCTACTCTATTTTTAGCCCGAATGTAATAGCTTAGATTTTAAGTCGAACAAATGCTATAAATAGAGTAGCCATCCATCACAAATAT	MS_peptide_130_R	GMNIGWISLGAKER	Forward Frame
Frameshift	7	GMNIGWI	SLGAKER	+1.0	Frame 1 -> Frame 2	MtrunA17_Chr7R0149660 len=221 end=21617047 chr=MtrunA17Chr7 begin=21616827 type=repeat_region strand=+ gn=MtrunA17Chr7R0149660	TGAAGAGTGATTATTATATCTATTTTATCCATAATATTTAGTATTGTTTTATTTAGATTTTAGTTATATTTATATTTATAATATTTCCTTTTTGAATTATATTACTACAATTGCATATTTTATATTTCAGGAATGAATATTGGATGGATTGAGTCTTGGAGCAAAAGAAAGAGGATTGGAGCTGATTCGGTGCAGAAATACGAATATTCGGAAGACAAAAT	MS_peptide_130_R	GMNIGWISLGAKER	Forward Frame
Frameshift	7	GMNIGWI	SLGAKER	+1.0	Frame 1 -> Frame 2	MtrunA17_Chr5R0119610 len=3609 gn=MtrunA17Chr5R0119610 strand=- type=repeat_region begin=22519856 end=22523464 chr=MtrunA17Chr5	TGATGAGTCATTTATTGACTATTTTAATATGCTTTTTAGTCTAGTTTTATTTAGATTTTATTTTATTTTATATTAGTATTATTTCCTTTTTAGGATAGTTTACTTTAAATTGCATTTTATTTTATTTCAGGAATGAATATTGGATGGATTGAGTCTTGGAGCAAAAGAAAGGGACTTGGAGCCGATTGGATGCAAAAATATGAAGATTGAGAGACAAAAATATGTCTCCCCCAAGTCAGAAGCCTGGCACGGCCCGTGCTAGACTTGGCACGGCCGTGCCACCCTCCAGAGTCACTTTTGCTGCTTTTGCTTAGATTTTAAGCTACTCTATTTTTAGCCCGAATGTAATAGCTTAGATTTTAAGTCGAACAAATGCTATAAATAGAGTAGCCATCCATC…	MS_peptide_130_R	GMNIGWISLGAKER	Forward Frame
Frameshift	7	GMNIGWI	SLGAKER	+1.0	Frame 1 -> Frame 2	MtrunA17_Chr6R0143210 len=1208 begin=23580628 type=repeat_region end=23581835 chr=MtrunA17Chr6 gn=MtrunA17Chr6R0143210 strand=-	TGATGAGTTATTTATTGCTTATTTTTATATGCTTTTTAGTTTAGTTTTAATTACATTTTATTTTATTTTATATTAGTATTATTTCCTTTTTAGAATAGTTTACTACAAATTGCATTTTATTTTATTTCAGGAATGAATATTGGATGGATTAAGTCTTGGAGCAAAAGAAAGGGACTTGGAGCTGATTGAATGCGAAAATACGAAGATTGAGAGACAAAAATATGTCTCCCCAAAGTCAGAAGCTTGGCACGGCCCGTGCTAGCATTGGCACGGCCGTGCCACCCTCCAGAGTTACTTTTGCTGCTTTTGCTTAGATTTTAAGCTACTCTATTTTTAGCCCGAATGTAATTGCTTAGATTTTAAGTCGAATGTATGCTATAAATAGAGTAGCCATCCATC…	MS_peptide_130_R	GMNIGWISLGAKER	Forward Frame
Frameshift	7	GMNIGWI	SLGAKER	+1.0	Frame 2 -> Frame 3	MtrunA17_Chr6R0190640 len=3250 strand=- gn=MtrunA17Chr6R0190640 end=29879388 chr=MtrunA17Chr6 begin=29876139 type=repeat_region	AACAATTTCCCAAAACCCAACCTTCACCCAAAACACAAAAGGTCAAACCAAGGTCAAGGATCAATGGCATCTAGGAGAGGTGGAGCAAGCTCTTCCGGAGGACCACAATCAAAGAAGAAAACGCAAGCCAAGAATCATGGCATAATCTTCAAGGACACCAAGCAAAGGGATAGGTATAAAATTCTTATCTCTAAACCTTTGCACCCTTGTCGATATCCTGATCCTTATACTTTGAGTGTGCTAGGACTAAGGGATAATGTGTTTAACTTACTAGGAAATTTAGGATGGGTTGATATGCTTAGACCTATGAAAGGTTTTGAAAATTTCACTTATGAATTCTTAAGTTCTATTGAATTTACGAAGGATAAAGTGAACTTTGATAACCCCGACCATAGAGTC…	MS_peptide_130_R	GMNIGWISLGAKER	Forward Frame
Frameshift	7	GMNIGWI	SLGAKER	+1.0	Frame 3 -> Frame 1	MtrunA17_Chr8R0114580 len=422 begin=20609438 type=repeat_region end=20609859 chr=MtrunA17Chr8 gn=MtrunA17Chr8R0114580 strand=-	AATGATGAGTCATTTATTGCCTATTTTTATATGCTTTCTAGTTTGGTTTTAATTAGATTTTATTTTATTTTATATTAGTATTATTTCCTTTTTAGGATAGTTTACTACAAATTGCATTTTATTTTATTTCAGGAATGAATATTGGATGGATTGAGTCTTGGAGCAAAAGAAAGGGACTTGGAGCTGATTGGATGCGAAAATATGAAGATTGAGAGACAAAAATATGTCTCCCCAAAGTCAGAAGCTTGGCACGGCCCGTGCTAGCATTGGCACGGCCGTGCCACCCTCCAGAGTGTCTTTTGCTGCTTTTGCTTAGATTTTAAGCTACTCTATTTTTAGCCCGAATGTAATCGCTTAAATTTTAAGTCGAATGAATGCTATAAATAGAGTAGCCATCCA…	MS_peptide_130_R	GMNIGWISLGAKER	Forward Frame
Frameshift	7	GMNIGWI	SLGAKER	+1.0	Frame 2 -> Frame 3	MtrunA17_Chr6R0142100 len=7558 chr=MtrunA17Chr6 end=23478387 type=repeat_region begin=23470830 strand=+ gn=MtrunA17Chr6R0142100	TCACTTTTGCTGCTTTTGCTTAGATTTTAAGCTACTCTATTTTTAGCCCGAATGTAATAGCTTAGATTTTAAGTCGAACAAATGCTATAAATAGAGTAGCCATCCATCACAAATATTCATCTTTACTTGGAATTCAATAAGTGACAATTGCTTTTCTAATTAAAGTTCTTTTCTTTTCCTTTATTTTCTTGTCATTTACCTTTATGCTTTCTCTCTTCTCCCCCATGTCTACGATGAACATGAGTGAGTAGACTTCTCCTTGTCTTGGGATTGTTGGATAAGTCTAAATGACATAATCCTAATCAAACCAAGCTCTAAGCCTTAATCTTATGTAACCCTAATTCTTATATGAATTCACCGTCTTAACATGGATCAACCATTATCAAACTGTGGAAACGA…	MS_peptide_130_R	GMNIGWISLGAKER	Forward Frame
Frameshift	7	GMNIGWI	SLGAKER	+1.0	Frame 3 -> Frame 1	MtrunA17_Chr4R0132550 len=1018 strand=+ gn=MtrunA17Chr4R0132550 end=20650504 chr=MtrunA17Chr4 begin=20649487 type=repeat_region	GATGAGTCATTATTATTTATATTTTATCCATAATATTTAGTATTGTTTTATTTAGATTTTAGTTAAATTTATATTTATAATATTTCCTTTTTGAATTATATTACTACAATTGCATATTTTATATTTCAGGAATGAATATTGGATGGATTGAGTCTTGGAGCAAAAGAAAGAGGATTGGAGCTGATTCGGTGCAGAAATACGAAGATTCAGAAGACAAAGTATGTCTCCCCCAAGTCAGAACCTTGGCACGGTCCATGCTAGGCTTGGCACGGCCGTGCCACCTTCCAATGCCTCTTTTGCTGCTTATGCTTAGATTTTAAGCTACTCTATTTTTAGCCCAAATGTAATAGCTTAGATTTTAAGTCGAATAAATGCTATAAATAGAGTAGCCATCCATCA…	MS_peptide_130_R	GMNIGWISLGAKER	Forward Frame
Frameshift	7	GMNIGWI	SLGAKER	+1.0	Frame 1 -> Frame 2	MtrunA17_Chr2R0169570 len=1216 strand=- gn=MtrunA17Chr2R0169570 end=28692439 chr=MtrunA17Chr2 type=repeat_region begin=28691224	TGATGAGTCATTTATAACCTATTTCTAGATATTATTTAGTTTAGTTTTAATTAGATTTTAGTTTATTTTATATTAATATTATTTCCTTTTTAAGATAGTTTACTACAAATTGCATTTTATTATATTTCAGGAATGAATATTGGATGGATTGAGTCTTGGAGCAAAAGAAAGGGACTTGGAGCCGATTCGGTACGAAAATACAAAGATTGGAAGACAAAATATGTCTCCCCTAAAGTCAGAAGCTTGGCACGGCCCGTGCTAGCATTGGCACGGCCGTGCCACCCTCTAGAGTGTCTTTTGCTGCTTTTTGCTTAGATTTTAAGCTACTCTATTTTTAGCCCAAATGTAATTGCTTAGATTTTAAGTCAAATGAATGCTATAAATAGAGTAGCCATCCAT…	MS_peptide_130_R	GMNIGWISLGAKER	Forward Frame
Frameshift	7	GMNIGWI	SLGAKER	+1.0	Frame 2 -> Frame 3	MtrunA17_Chr6R0157050 len=653 type=repeat_region begin=25489105 end=25489757 chr=MtrunA17Chr6 gn=MtrunA17Chr6R0157050 strand=-	TGATGAGTTAATTAATATCTATTTTTACATGTTATTTAGTTTAGTTTTAATTATATTTTATTTTATTTTATATTAGTATTATTTCCTTTTTAAGATAGTTTAGTTTTATTTTATATTACTACAAATTGCATTTTATTATATTTCAGGAATGAATATTGGATGGATTGAGTCTTGGAGCAAAAGAAAGGGACTTGGAGCTGATTTAGTACGAAAATACGAAGATTCAAAGACAAAAATATGTCTCCCCCAAAGTCAGAAGCTTGGCACGACCCGTGCTAACATTGGCACGGCGGTGCCACCCTCCAGAGTCACTTTTGCTGCTTTTGCTTAGATTTTAAGCTACTCTATTTTAGCCCGCGGTTTCTTGTGGAACATTCTAGTAATGTAATTGCTTAGATT…	MS_peptide_130_R	GMNIGWISLGAKER	Forward Frame
Frameshift	7	GMNIGWI	SLGAKER	+1.0	Frame 1 -> Frame 2	MtrunA17_Chr3R0030550 len=1238 type=repeat_region begin=5331703 end=5332940 chr=MtrunA17Chr3 gn=MtrunA17Chr3R0030550 strand=-	TGATGAGTCATTTATTACCTATTTCTAGATATTATTTAGTTTAGTTTTAATTAGATTTTAGTTTATTTTATATTAATATTATTTCCTTTTTAAGATAGTTTACTACAAATTGCATTTTATTATATTTCAGGAATGAATATTGGATGGATTGAGTCTTGGAGCAAAAGAAAGGGATTTGGAGCTGATTCGGTACGAAAATACAAAGATTGGAAGACAAAATATGTCTCCCCTAAAGTCAGAAGCTTGGCACGGCCCGTGCCACCCTCCAGAGTTGCTTTTGCTGCTTTTGCTTAGATTTTAAGCTACTCTATTTTAGCCCGCAGTCTCTTGTGGAACATTCTAGTAATTTAATTGCTTAGATTTTAAGTCGAATGTATGCTATAAATAGAGTAGCTAGCC…	MS_peptide_130_R	GMNIGWISLGAKER	Forward Frame
Frameshift	7	GMNIGWI	SLGAKER	+1.0	Frame 3 -> Frame 1	MtrunA17_Chr6R0162710 len=1098 type=repeat_region gn=MtrunA17Chr6R0162710	TAAAGGAAAGGAAAAGAACTTTATTTCGAAAAGCAATTGTCACTTATTGTATTCCAAGTAAAGATGAATATTTGTGATGGCTAGCTACTCTATTTATAGTACACAATTGACTTAAAATCTAAGCAAGTAGATTCCAAGAATATTCCTCGGTAGCTTGTGCGCCAAAATAGAATAGCTTGGAGTCCAAGCAAAAGCAGCAAAAGGTCTCTGGAGGGTGGCACGGTCGTGCCAAGGCTAGCACGGGCCGTGCCAGGCTTCTGACTTGTGGGAGATATATTTTGTTTCCCAATCTTCGTATTTTCATGTCCAATTTGCTCCAAATCCCTTTCTTTTGCTCCAAGACTCAATCCATCCAATATTCTTCCCTGAAATATAATAAATTGCAATTTAAAGTAAACT…	MS_peptide_130_R	GMNIGWISLGAKER	Forward Frame
Frameshift	7	GMNIGWI	SLGAKER	+1.0	Frame 2 -> Frame 3	MtrunA17_Chr8R0008240 len=13897 chr=MtrunA17Chr8 end=1562118 type=repeat_region begin=1548222 strand=+ gn=MtrunA17Chr8R0008240	TTTATGATAGTGTTAGCCAATATTTGTGAAAATATGATCATTTAATGCAGTCAAGGGTTTGACCAAAAAATGGAGCGTAGCTTTGTGGACAGAATCCATCGAAAAATACAAATCTACTTCAGCAGGAATCGAAGAGTGGGTTTTTGTTCGACAAGTAAAGGAAGTTGTCGACGCGCCTTCCAATTTTTTTGGATAAGGCCAAGCGGTTAGCAAACGGCTAGTTTCGAACGGCTAGTCTCGATTTTGAATCGAAGGATATGATTAGGTAGTTATAGGACTATCTGTATAAATAGTAGTTTTTTCTTAGGAAAAAGGGTCACAATTCAATCATACTAAAAACTTACACTCAATACTGTCCGTATGGAAGCGACAAACGAGTCACAAGTTGGAAAGTATGAA…	MS_peptide_130_R	GMNIGWISLGAKER	Forward Frame
Frameshift	7	GMNIGWI	SLGAKER	+1.0	Frame 2 -> Frame 3	MtrunA17_Chr6R0190560 len=336 end=29863496 chr=MtrunA17Chr6 begin=29863161 type=repeat_region strand=- gn=MtrunA17Chr6R0190560	ATGATGAGTCATTTATTGCTTACTTTTATATGCTTCTTAGTTTAGTTTTATTTAGATTTTATTTTATTTGATATTAGTATTATTTCCTTTTTAGGATAGTTTACTACAAATTGCATTTTATTCTATTTCAGGAATGAATATTGGATGGATTGAGTCTTGGAGCAAAAGAAAGGGACTTGGAGCCGATTAGATGCAAAAATATGAAGATTGAGAGACAAAAATATGTCTCCCCCAAGTCAGAAGCCTGGCACGGCCCGTGCTAGCCTTGGCACGGCCGTGCCACCCTCCAGAGTCACTTTTGCTGCTTTTTGCTTAGATTTTAAGCTACTCTATTTT	MS_peptide_130_R	GMNIGWISLGAKER	Forward Frame
Frameshift	7	GMNIGWI	SLGAKER	+1.0	Frame 1 -> Frame 2	MtrunA17_Chr1R0144770 len=1607 end=25855635 chr=MtrunA17Chr1 begin=25854029 type=repeat_region strand=+ gn=MtrunA17Chr1R0144770	AATGTGAAATGATAGCCCCTATGCATCTACAAGCCCCCAAGTGTATAAATTCATCAAATCTAAACTCTCCCACTTCTCTTATATGAAATGAAGAAAAGATTTTTCTCGGTCATTTTAGTGTTAAGGTTAGAACCTGTTCCTAATAATATCTATCTTATACAGGAGCAAGAAAAGGGTTGGACTACACACACGTACACTCACTTAAGATTTGTTGTTGGGTTGAATAAGTTTACAAGGAATGCTTGAAGTTGTGATCAGTGTACATTGAAATGAAACCTCGGGGGAGACATAAGCTTTTATTTAAAGTGTCATATATTAATCCTTTTGTTGCTGCCATGTCTATGCCTTTTGCTTGAGGACAAGCAAAGATTCAAGTGTGGGGGAGTTTGATGAGTCATT…	MS_peptide_130_R	GMNIGWISLGAKER	Forward Frame
Frameshift	7	GMNIGWI	SLGAKER	+1.0	Frame 3 -> Frame 1	MtrunA17_Chr2R0123800 len=7860 strand=- gn=MtrunA17Chr2R0123800 end=23176451 chr=MtrunA17Chr2 type=repeat_region begin=23168592	CATGATGAGTCATTTATTGCTTACTTTTATACGCTTTTTAGTTTAGTTTTATTTAGATTTTATTTTATTTTATGTTAGTATTATTTCCTTTTTAGGATAGTTTACTTTAAATTGCATTTTATTTTATTTCAGGAATGAATATTGGATGGATTGAGTCTTGGAGCAAAAGAAAGGGACTTGGAGCCGATTGGATGCAAAAATATGAAGATTGAGAGACAAAAATATGTCTCCCCCATGCCAGAAGCTTGGCACGGCCCGTGCTAACCTTGGCACGGCCCGTGCCACCCTCCAGTGTCACTTTTGCTGCTTTTGCTTAGATTTTAAGCTACTCTATTTTTAGCCTGAATGTAATAGCTTAGATTTTCATTCGAACAAATGCTATAAATAGAGTAGCCATCC…	MS_peptide_130_R	GMNIGWISLGAKER	Forward Frame
Frameshift	7	GMNIGWI	SLGAKER	+1.0	Frame 1 -> Frame 2	MtrunA17_Chr7R0140100 len=1436 type=repeat_region gn=MtrunA17Chr7R0140100	ATAATGTTACGTTAGACCTAATTTCTCAAGACAGTTTCTCTTATGTTCCTCTAGCAACCAAACCTATTTTGCTGACTTGATTACTATTAGATTTTGGTTCCTCTAACAACCAAGCCTATTTCGCTGACTTGATTGTTATTAGTTCCCTTGAAGATCGAAACTATATGTCTCAAAGATTGCAAAGCCTATTTCGCTGACTTTGCAATCCTTGTCTGAATTCACTTGTTCGAATATCAAAGCTCCACTTTCGTTTTATGAATTGATATTTGGAATAATGGATAAACAATTATCAAACCCTCCACTTTCGTTTCCACAGTTTGATAATGGTTGATCCATGTTAAAGCGGCGAATTCATATAAGAAATTAGGGTTACATAAGATTAAGGCTTAGAGCTTGGTT…	MS_peptide_130_R	GMNIGWISLGAKER	Forward Frame
Frameshift	7	GMNIGWI	SLGAKER	+1.0	Frame 3 -> Frame 1	MtrunA17_Chr6R0148210 len=257 type=repeat_region begin=24288238 end=24288494 chr=MtrunA17Chr6 gn=MtrunA17Chr6R0148210 strand=+	GATGAGTCATTTATTGACTATTTTAATATGCTTTTCAATCTAGTTTTATTTATATTTTATTTTATTTTATATTAGTATTATCTCCTTTTTAGGATAGTTTTTTTTAAATTGCATTTTATTTTATTTCAGGAATGAATATTGGATGGATTGAGTCTTGGAGCAAAAGAAAGGGACTTGGAGCCGATTGGATGCAAAAATATGAAGATTGAGAGACAAAAATATGTCTCCCCCAAGTCAGTAGCCTGGCACAGCCGTGC	MS_peptide_130_R	GMNIGWISLGAKER	Forward Frame
Frameshift	7	GMNIGWI	SLGAKER	+1.0	Frame 2 -> Frame 3	MtrunA17_Chr7R0162450 len=7018 begin=23230979 type=repeat_region end=23237996 chr=MtrunA17Chr7 gn=MtrunA17Chr7R0162450 strand=-	ATTAAAATCAGGATGATGAGTCATTTATTGCTTACTATTATATGCTTTTTAGTTTAATTTTAATTAGATTTTATTTTATTTTATATTAGTATTATTTCCTTTTTAGGATAGTTTACTACAAATTGCATTTTATTTTATTTCAGGAATGAATATTTGATGGATTGAGTCTTGGAACAAAAGAAAGGGACTTGGAGCTGATTGAATGCGAAAATACGAAGATTCGGAGACAAAAATACGTCTCCCCCAAGTCAGAAGCTTGGCACGGCCCATGCCATCATTGGCACGACCGTGCCACCCTCCAGAGTCGCTTTTGCTGCTTTTGCTTAGATTTTAAGCTACTCTATTTTTAGTCCGAATGTAATTGCTTAGATTTTAAGTCGAATGTATGCTATAAATAGA…	MS_peptide_130_R	GMNIGWISLGAKER	Forward Frame
Frameshift	7	GMNIGWI	SLGAKER	+1.0	Frame 3 -> Frame 1	MtrunA17_Chr1R0118210 len=7201 end=22569135 chr=MtrunA17Chr1 type=repeat_region begin=22561935 strand=+ gn=MtrunA17Chr1R0118210	TAAGTCTAAATTCACCGTTTTAACATGGATCAACCATTATCAAACTGTGGAAACGAAAGTGGAGGGTTTGATGATTGTTTATCCATCATTCCAAATATCAATTCATAAAACGAAAGTGGAGTTTTGATATTCGAACAAGTGAATTTAGACAAGGATTGCAAAGTCAGCGAAATAGGCTTTGCAATCTTTGAGACAGATAGTTTCGATCTTCAAGGGAACTAATAACAATCAAGTCAGCGAAATAGGTTTGGTTGTTAGAGGAACCAAAATCTAATAGTAATCAAGTCAGCGAAATAGGCTCGGTTGCTAGAGGAACATAAGAGAAACTATCTTGAGAAATTAGGTCTAACATAACATTATAAGCTTATAGTTTTGGTTTGAGAAGGACTTGTTATTTAG…	MS_peptide_130_R	GMNIGWISLGAKER	Forward Frame
Frameshift	7	GMNIGWI	SLGAKER	+1.0	Frame 2 -> Frame 3	MtrunA17_Chr8R0255500 len=645 strand=- gn=MtrunA17Chr8R0255500 end=45084210 chr=MtrunA17Chr8 begin=45083566 type=repeat_region	TGATGAGTCATTTATTGACTATTTTAATATGCTTTTTAGTTTAGTTTTATTTAGATTTTATTTTATGTTAGTATTATTTCCTTTTTAGGATAGTTTACTTTAAATTGCATTTTATTTTATTTCAGGAATGAATATTGGATGGATTGAGTCTTGGAGCAAAAGAAAGGGACTTGGAGCCGATTGGATGCAAAAATATGAAGATTGAGAGACAAAAATATGTCTTCCCTATGTCAGAAGCCTGGCACGGCCCGTGCTAGCCTTGGCACAGTTGTGCCACCCTCCAGAGTCACTTTTGCTGCTTTTGCTTAGATTTTAAGGTACTCTATTTTTAGCCCGAATGTAATAGCTTAGATTTTAAGTCGAACAAATGCTATAAATAGAGTAGCCATCCATCACAAA…	MS_peptide_130_R	GMNIGWISLGAKER	Forward Frame
Frameshift	7	GMNIGWI	SLGAKER	+1.0	Frame 3 -> Frame 1	MtrunA17_Chr6R0047570 len=4927 type=repeat_region gn=MtrunA17Chr6R0047570	TATATATATATATATATATATATATATATATATATATATATATATATATATATATATATATAGCATATGTAAGATACTATTTAAACAAAACATAACCAATTAACTATTAGCCACATTTAAATAATAAACTCTAAAAATAAAAAACAAAATTTATCAGTACATTTAAACACTGTATCATCTTCAGTTGTAACTTTAACTTCAATTGTTCCATTTTCTCATTTAAATACTTGAGCAAGTAATATATTTGAATGATTTTAAATCAATCAATAATAACAAGCTTCTGAATGCATTCTCTAAAATTCAATGTATGCCGTTCTCACGCATTGGCGTAGCTTCTGTACATAACAAGCATAGAAAAAACGAGTTATGTTAACCTTAAAGGCAACATTTCAGCAGCTT…	MS_peptide_130_R	GMNIGWISLGAKER	Forward Frame
Frameshift	7	GMNIGWI	SLGAKER	+1.0	Frame 3 -> Frame 1	MtrunA17_Chr3R0083210 len=20440 end=13537369 chr=MtrunA17Chr3 type=repeat_region begin=13516930 strand=- gn=MtrunA17Chr3R0083210	AGCCTTTGCACGGCCGTGCCACCCTCTAGAGTCACTTTTGCTGCTTTTGCTTAGATTTTAAGCTACTCTATTTTTAGCCCGAATGTAATAGCTTAGATTTTAAGTCGAACAAATGCGATAAATAGAGTAGCCATCCATCACAAATATTCATCTTTACTTGGAATACAATAAGTGACAATTGCTTTTCTAATTAAAGTTCTTTTCTTTTCCCTTTATTTTCTTGTCATTTACCTTTATGCTTTCTCTCTTCTCCCCCATGTCTACGATGAACATGAGTGAGTAGACTTCTCCTTGTCTTGGGATTGTTGGATAAGTCTAAATGACATAATCCTAATCAAACCAAGCTCTAAGCCTTAATCTTATGTAACCCTAATTTCTTATCTGAATTCACCGCTTTAA…	MS_peptide_130_R	GMNIGWISLGAKER	Forward Frame
Frameshift	7	GMNIGWI	SLGAKER	+1.0	Frame 1 -> Frame 2	MtrunA17_Chr5R0119570 len=1772 strand=+ gn=MtrunA17Chr5R0119570 chr=MtrunA17Chr5 end=22515407 type=repeat_region begin=22513636	TTATTGAAAATATCATGACACAAAATTTTCATTGTCTCCTCTTATTTGGTTGATTCTTGTACATGAAAGCAAACTCTTGTGTTTTAAGTCTTCTTGATATACCCACATCTTGTTTTAAAGTGAATAAAATTCTCCAATGAGAAAAACACAAAGTTGCTTCCCTTGAGTAAATGTATGACTAGGTATTTTAAGGAAACGCGTTTTAATCTTAGTGGTGCATTAACCTTTAAAGATTCTCAAAGTGCCAGTAGTATAAGTTAGTACAAGGGAGTTCATAAAAAGCCAAAAAGCCAAATAAATTCCAAGATCTCATCATTGAATCTAGATTGGGGAAGGAGGTAGGTCCTCCGACTTCCTACGTGAAGATGATCGTTATCTTGAGAAAAACTTTGAAAAGCA…	MS_peptide_130_R	GMNIGWISLGAKER	Forward Frame
Frameshift	7	GMNIGWI	SLGAKER	+1.0	Frame 2 -> Frame 3	MtrunA17_Chr8R0150240 len=6230 strand=- gn=MtrunA17Chr8R0150240 end=25111964 chr=MtrunA17Chr8 begin=25105735 type=repeat_region	CCATTGATGAGTCATTTATTACCTATTTCTAGATATTATTTAGTTTAGTTTTAATTAGATTTTAGTTTATTTTATATTAATATTATTTCCTTTTTAAGATAGTTTACTACAAATTGCATTTTATTATATTTCAGGAATGAATATTGGATGGATTGAGTCTTGGAGCAAAAGAAATGGACTTGGAGCTGATTCGGTACGAAAATACAAAGATTGGAAGACAAAATATGTCTCCCCTAAAGTCAGAAGCTTGGCACAGCCCGCGCTAACATTGGCACGGCCGTGCCACCCTCCAGAGTGTCTTTTGCTGCTTTTGCTTAGATTTTAAGCTACTCTATTTTTAGCCCGAATGTAATTGCTTAGATTTTAAGTCAAATGTATGCTATAAATAGAGTAGCCATC…	MS_peptide_130_R	GMNIGWISLGAKER	Forward Frame
Frameshift	7	GMNIGWI	SLGAKER	+1.0	Frame 2 -> Frame 3	MtrunA17_Chr3R0085850 len=535 strand=- gn=MtrunA17Chr3R0085850 chr=MtrunA17Chr3 end=13915723 type=repeat_region begin=13915189	TGATGAGTCATTTATTGCTTACTTTTATATGCTTTTTAGTTTAGTTTTAATTAGATTTTATTTATTTTATTTTATATTAGCATTATTTTCTTTTTAGGATAGTTTACTTTAAATTGCATTTTATTTTATTTCAGGAATGAATATTGGATGGATTGAGTCTTGGAGCAAAAGAAAGGGACTTGGAGCTGATTGGATGCAAAAATAAGAAGATTGAGAGACAAAAATATGTCTCCCCAAAGTCAGAAGCTTGGCACGGCCCGTGCTAGCATTGGCACGGCCCGTGCTAGCATTGGCACGGCCGTGCCACCCTCCAGAGTGCTTTTTGTTGCTTTTGCTTAGATATTAAGCTACTCTATTTTTAGCCCGAATGTAATTGCTTAGATTTTAAGTCGAATGAAT…	MS_peptide_130_R	GMNIGWISLGAKER	Forward Frame
Frameshift	7	GMNIGWI	SLGAKER	+1.0	Frame 3 -> Frame 1	MtrunA17_Chr7R0080780 len=1036 gn=MtrunA17Chr7R0080780 strand=+ type=repeat_region begin=13385614 end=13386649 chr=MtrunA17Chr7	GATGAGTCATTTATTGCTTACTTTTATATGCTTTTTAGTTTAGTTTTAATTAGATTTTATTTTATTTTATATTAGCATTATTTCCTTTTTAGGATAGTTTACTTTAAATTGCATTTTATTTTATTTCAGGAATGAATATTGGATGGATTGAGTCTTGGAGCAAAAGAAAGGGACTTGGAGCCAATTGGATGCGAAAATATGAAGATTGAGAGACAAAAATATGTCTCCCCAAAGTCAGAAGCTTGGCACGGCCCGTGCTAGCATTGGCACGGTCGTGCCACCCTCCAGAGTGCCTTTTGCTGCTTTTTGCTTAGATTTTAAGCTACTCTATTTTTAGCCCAAATGTAATTGCTTAGATTTTAAGTCAAATGTATGCTATAAATAGAGTAGTCATCCATC…	MS_peptide_130_R	GMNIGWISLGAKER	Forward Frame
Frameshift	7	GMNIGWI	SLGAKER	+1.0	Frame 3 -> Frame 1	MtrunA17_Chr7R0141720 len=6802 type=repeat_region begin=20501736 chr=MtrunA17Chr7 end=20508537 gn=MtrunA17Chr7R0141720 strand=-	GTCAGTGATGAGTCATTTATTACCTATTTCTAGATATTATTTAGTTTAGTTTTAATTAGATTTTAGTTTATTTTATATTAATATTATTTCCTTTTTAAGATAGTTTACTACAAATTGCATTTTATTATATTTCAGGAATGAATATTGGATGGATTGAGTCTTGGAGCAAAAGAAAGGGACTTGGAGCTGATTCGGTACGAAAATACAAAGATTGGAAGACAAAATATGTCTCCCCTAAAGTCAGAAGCTTGGCACGGCCCGTGCTAGCATTGGCACGGCCGTGCCACCCTCCAGAGTGTCTTTTGCTGCTTTTGCTTAGATTTTAAGCTACTCTATTTTTAGCCCGAATGTAATTGCTTAGATTTTAAGTCAAATGTATGCTATAAATAGAGTAGCCAT…	MS_peptide_130_R	GMNIGWISLGAKER	Forward Frame
Frameshift	7	GMNIGWI	SLGAKER	+1.0	Frame 2 -> Frame 3	MtrunA17_Chr7R0141720 len=6802 type=repeat_region begin=20501736 chr=MtrunA17Chr7 end=20508537 gn=MtrunA17Chr7R0141720 strand=-	GTCAGTGATGAGTCATTTATTACCTATTTCTAGATATTATTTAGTTTAGTTTTAATTAGATTTTAGTTTATTTTATATTAATATTATTTCCTTTTTAAGATAGTTTACTACAAATTGCATTTTATTATATTTCAGGAATGAATATTGGATGGATTGAGTCTTGGAGCAAAAGAAAGGGACTTGGAGCTGATTCGGTACGAAAATACAAAGATTGGAAGACAAAATATGTCTCCCCTAAAGTCAGAAGCTTGGCACGGCCCGTGCTAGCATTGGCACGGCCGTGCCACCCTCCAGAGTGTCTTTTGCTGCTTTTGCTTAGATTTTAAGCTACTCTATTTTTAGCCCGAATGTAATTGCTTAGATTTTAAGTCAAATGTATGCTATAAATAGAGTAGCCAT…	MS_peptide_130_R	GMNIGWISLGAKER	Forward Frame
Frameshift	7	GMNIGWI	SLGAKER	+1.0	Frame 3 -> Frame 1	MtrunA17_Chr7R0077760 len=543 strand=+ gn=MtrunA17Chr7R0077760 end=12924133 chr=MtrunA17Chr7 begin=12923591 type=repeat_region	ACCTTAGAGATGACTGATGAGTCATTTATTGCTTATTTTTATATGCTTTTTAGTTTAGTTTTAATTAGATTTTATTTTATTTTATATTAGTATTATTTTATTTTTAGGATAGTTTACTACAAATTGCATTTTATTTTATTTCAGGAATGAATATTGGATGGATTGAGTCTTGGAGCAAAAGAAAGGGACTTGGAGCTGATTGAATGCAAAAATACGAAGATTCGGAGACAAAAATACGTCTCCCTCAAGTCAGAAGCTTGGCACGGCCCGTGCCATCATTGGCACGGCCGTGCCACCCTCCAGAGTCGCTTTTGCTGCTTTTGCTTAGATTTTAAGCTACTCTACTTTTAGCCCGAATGTAATTGCTTAGATTTTAAGTCAAATGTATGCTATAAATAG…	MS_peptide_130_R	GMNIGWISLGAKER	Forward Frame
Frameshift	7	GMNIGWI	SLGAKER	+1.0	Frame 1 -> Frame 2	MtrunA17_Chr7R0149680 len=7276 type=repeat_region gn=MtrunA17Chr7R0149680	TATATATATATATATATATATATATATATATATATATATATATATATCTCCCTTTCTCCTTATTTTATTATTTTATTTTATTTTTATTATTTCTTATCTTTAACCGTTCTTATCTCAGGCATGACTCAAAACTACTATCCTTAGGCTCCTTCCCCTGTTTTGCCTCCTTGTTATGGAATATTTGGTCATGCTGATCAACTAGGTAGTGTTGTTAGAAGTCCTGAGCAAGTAAACTATGCTCAATATAATCAAAGGTTTAGGAACGATCAATTTTTTCAAACCCCTCAAAATCTTTTTGGACAACAAACAACACCACCTGATTTTGAAAATAACCAAGGAATCCCTCAAAGATCCAACTTGGAACTTTTGCTAGAAAATCTTGTATTAGATAACTCTAGG…	MS_peptide_130_R	GMNIGWISLGAKER	Forward Frame
Frameshift	7	GMNIGWI	SLGAKER	+1.0	Frame 1 -> Frame 2	MtrunA17_Chr7R0151940 len=491 gn=MtrunA17Chr7R0151940 strand=- begin=21870476 type=repeat_region end=21870966 chr=MtrunA17Chr7	TGATGAGTCATTTATTACCTATTTCTAGATACTATTTAGTTTAGTTTTAATTAGATTTTAGTTTATTTTATATTAATATTATTTCCTTTTTAAGATAGTTTACTACAAATTGCATTTTATTATATTTCAGGAATGAATATTGGATGGATTGAGTCTTGGAGCAAAAGAAAGGGATTTGGAGCTGATTCGGTACGAAAATACAAAGATTGGAAGACAAAATATGTCTCCCCTAAAGTTAGAAGCTTGGCACGGCCCGTGCTAGCATTGGCACGGCCGTGCCACCCTCCAGAGTGTCTTTTGCTGCTTTTGCTTAGATTTTAAGCTACTCTATTTTTAGCCCAAATGTAACTCCTCCAGAGTGTCAAATGTATGCTATAAATAGAGTAGCCATCCATCACA…	MS_peptide_130_R	GMNIGWISLGAKER	Forward Frame
Frameshift	7	GMNIGWI	SLGAKER	+1.0	Frame 1 -> Frame 2	MtrunA17_Chr1R0121680 len=9047 end=22971974 chr=MtrunA17Chr1 type=repeat_region begin=22962928 strand=+ gn=MtrunA17Chr1R0121680	ATGTCAGAAGCTTGGCACGGCCCGTGCTAGCCTTGGCACGGCCGTGCCACCCTCCAGAGTCACTTTTGCTGCTTTTGCTTAGATTTTAAGCTACTCTATTTTTAGCCCGAATGTAATAGCTTAGATTTTAAGTCGAACAAATGCTATAAATAGAGTAGCCATCCATCACAAATATTCATCTTTACTTGGAATTCAATAAGTGACAATTGCTTTTCTAATTAAAGTTCTTTTCTTTTCCTTTATTTTCTTGTCATTTACTTTTATGCTTTCTCTCTTCTCCCCCATGTCTACGATGAACATGAGTGAGTAGACTTCTCCTTGTCTTGGGATTGTTGGATAAGTCTAAATGACATAATCCTAACCAAACCAAGCTCTAAGCCTTAATCTTATGTAACCCTA…	MS_peptide_130_R	GMNIGWISLGAKER	Forward Frame
Frameshift	7	GMNIGWI	SLGAKER	+1.0	Frame 1 -> Frame 2	MtrunA17_Chr8R0144790 len=420 gn=MtrunA17Chr8R0144790 strand=- begin=24405282 type=repeat_region end=24405701 chr=MtrunA17Chr8	TGATGAGTCATTATTATATCTATTTTATCCATAATATTTAGTATTGTTTTATTTAGATTTTAGTTATATTTATATTTATAATATTTCCTTTTTGAATTATATTACTACAATTGCATATTTTATATTTCAGGAATGAATATTGGATGGATTGAGTCTTGGAGCAAAAGAAAGAGGATTGGAGCTGATTCGGTGCAGAAATATGAAGATTCGATGACAAAATATGTCTCCCCCAAAGTCAGAACATCGGCACGGCCCGTGCTAGGCTTGGCACGGCCGTGCCACCTTCCAATGCCTCTTTTGCTGCTTTTGCTTAGATTTTAAGCTACTCTATTTTTAGCCCGAATGTAATAGCTTAGATTTTAAGTCAAACAAATGCTATAAATAGAGTAGCCATCCATC…	MS_peptide_130_R	GMNIGWISLGAKER	Forward Frame
Frameshift	7	GMNIGWI	SLGAKER	+1.0	Frame 1 -> Frame 2	MtrunA17_Chr1R0127610 len=511 gn=MtrunA17Chr1R0127610 strand=- begin=23774359 type=repeat_region end=23774869 chr=MtrunA17Chr1	CTCAGCTAGTGATGAGTCATTTATTGACTATTTTAATATGCTTTTTAGTTTAGTTTTATTTAGATTTTATTTTATTTTAGGTTAGTATTAATTCCTTTTTAGGATAGTTTACTTTAAATTGCATTTTATCTTATTTCAGGAATGAATATTGGATGGATTGAGTCTTGGAGCAAAAGAAAGGGACTTGGAGCCGATTGGATGCAAAAATATGAAGATTGAGAGACAAAAATATGTCTCCCCCATGCCAGAAGCTTGGCACGGCCGTGCCACCCTCCAGTGTCACTTTTGCTGCTTTTGCTTAGATTTTAAGCTACTCTATTTTTAGCCCGAATGTAATAGCTTAGATTTTAAGTCGAACAAATGCTATAAATAGAGTAGCCATCCATCACAAATATTCAT…	MS_peptide_130_R	GMNIGWISLGAKER	Forward Frame
Frameshift	7	GMNIGWI	SLGAKER	+1.0	Frame 1 -> Frame 2	MtrunA17_Chr7R0073260 len=20831 begin=12211580 type=repeat_region end=12232410 chr=MtrunA17Chr7 gn=MtrunA17Chr7R0073260 strand=-	AATTATCCTGTGTGGTAGGACATACATGTGACCTTCCACAATCGTTTCCTAAGACATCGTATTGAGTTGATAAGCATGTTGAATTAGTCCGTTGTATGGACCAAAATCCGATTCAGCAAGGATTTCTAAAGCTTCGAAAATTTGACAAAAACAAATTTAAAACAAATATACCCTTTCAAAAGTCCCATCTTGAAGTTGTTTTTTTGTTTTTGTTTTTTGGCATTTCTTCCAAGTTGTTTTACTGAAAGTGAAATTGACAAATAAGCCAATCCAAAAATGGTGGGTGTAAGATCGAGGAGTCGTCAAGAAAAAAATTGAAGGTCCATCTACAAAAACTAATAATATTTTTTGTGGTCTTCACAAATTACAGATCTTTAGTTATCTTTTACACTATTTGAT…	MS_peptide_130_R	GMNIGWISLGAKER	Forward Frame
Frameshift	7	GMNIGWI	SLGAKER	+1.0	Frame 3 -> Frame 1	MtrunA17_Chr4R0113690 len=1049 chr=MtrunA17Chr4 end=18483656 type=repeat_region begin=18482608 strand=+ gn=MtrunA17Chr4R0113690	ATTCTTGTGTTGTGAGTGTTCTTGCTATACCCACATCAAGTTTTATTGTGAAAATTCTCCAATGAGAAAAGCACCTAGTTGCAATCCTTGAGTAAGTGTATGAATAGGTATTTTAAGGAACACGTTCTAACTTTAATGGTAACTTGGACCCTTAAAAATCTTCAGAGTAAAAGTAGTATAAGTTTGTGTGGGAATAATTCTAATGTGTTGTAATGTGTAAACCAAAGTGGGGCAGAAGAATATCACCAGCACGTGGAGGAAAGGATACCCCCTCTCTGACTTCCTAAATGTGGTGATGACTTCTCAAATAAATTGTGCTTAAATAAAACCCTCTAAAAAGAGGAACTTCCTAAGTGAAGATGAATAAGTTGTAGCACTACTTAGGGTGATCATGGAAAC…	MS_peptide_130_R	GMNIGWISLGAKER	Forward Frame
Frameshift	7	GMNIGWI	SLGAKER	+1.0	Frame 2 -> Frame 3	MtrunA17_Chr3R0090600 len=292 type=repeat_region begin=14489110 end=14489401 chr=MtrunA17Chr3 gn=MtrunA17Chr3R0090600 strand=-	TTGATGAGTCATTTATTGCTTATTTTTATATGTTATTTAGTTTAATTTTAATTAGATTTTATTTTATTTTATATTAGTATTATTTCCTTTTTAAGATAGTTTACTACAAATTGCATTTTATTTTATTTCAGGAATGAATATTGGATGGATTGAGTCTTGGAGCAAAAGAAAGGGACTTGGAGCTGATTGAATGCAAAAATACGAAGATTCAGAGACAAAAATACGTCTCCCCCAAAGTCAGAAACTTGGCACGGCCCGTGCCAGCATTGGCACGGTCGTGCCACCCTCCAGA	MS_peptide_130_R	GMNIGWISLGAKER	Forward Frame
Frameshift	7	GMNIGWI	SLGAKER	+1.0	Frame 1 -> Frame 2	MtrunA17_Chr3R0091230 len=1219 gn=MtrunA17Chr3R0091230 strand=+ type=repeat_region begin=14551671 end=14552889 chr=MtrunA17Chr3	TGATGAGTCATTTATTGCTTACTTTTATATTCTTTTTAGTTTAGTTTTAATTAGATTTTATTTTATTTTATATTAGTATTATTTCCTTTTTAGGATAGTTTACTACAAATTGCATTTTATTTTATTTCAGGAATGAATATTGGATGGATTGAGTCTTGGAGCAAAAGAAAGGGACTTGGAGCTGATTGAATACGAAAATATGAAGATTGAGAGACAAAAATATGTCTCCCCAAAGTCAGAAGCTTGGCACGGCCCGTGCTAGCATTGGCACGGCCATGCCACCCTACAGAGTGTCTTTTGCTGCTTGTTGCTTAGATTTTAAGCTACTCTATTTTTAGCCCGAATGTAATTGCTTAGAATTTAAATCGAATATATGCTATAAATAGAGTAGCCATCCAT…	MS_peptide_130_R	GMNIGWISLGAKER	Forward Frame
Frameshift	7	GMNIGWI	SLGAKER	+1.0	Frame 2 -> Frame 3	MtrunA17_Chr2R0123800 len=7860 strand=- gn=MtrunA17Chr2R0123800 end=23176451 chr=MtrunA17Chr2 type=repeat_region begin=23168592	CATGATGAGTCATTTATTGCTTACTTTTATACGCTTTTTAGTTTAGTTTTATTTAGATTTTATTTTATTTTATGTTAGTATTATTTCCTTTTTAGGATAGTTTACTTTAAATTGCATTTTATTTTATTTCAGGAATGAATATTGGATGGATTGAGTCTTGGAGCAAAAGAAAGGGACTTGGAGCCGATTGGATGCAAAAATATGAAGATTGAGAGACAAAAATATGTCTCCCCCATGCCAGAAGCTTGGCACGGCCCGTGCTAACCTTGGCACGGCCCGTGCCACCCTCCAGTGTCACTTTTGCTGCTTTTGCTTAGATTTTAAGCTACTCTATTTTTAGCCTGAATGTAATAGCTTAGATTTTCATTCGAACAAATGCTATAAATAGAGTAGCCATCC…	MS_peptide_130_R	GMNIGWISLGAKER	Forward Frame
Frameshift	7	GMNIGWI	SLGAKER	+1.0	Frame 1 -> Frame 2	MtrunA17_Chr4R0038460 len=1217 gn=MtrunA17Chr4R0038460 strand=+ type=repeat_region begin=7010493 chr=MtrunA17Chr4 end=7011709	TGATGAGTCATTTATTATCCTTTTTTATATGTTATTTAGTTTAGTTTTAATTAGATTTAAGTTTATTTTATATTAGTATTACTTCCTTTTTGAGATAGTTTACTACAAATTGCATTTTATTATATTTCAGGAATGAATATTGGATGGATTGAGTCTTGGAGCAAAAGAAAGGGATTTGGAGCTGATTCGGTACGAAAATACGAAGATTTGGAGACAAAATATGTTTTCCCCAAAGTCAGAAGCTTGGCACGACCGTGCCACCCTCCAGAATCGCTTTTGCTGCTTTTGCTTAGATTTTAAGCTACTCTATTTTAGCCCGCAGTTTCTTGTGGAACATTCTAGTAATGTAATTGCTTAGATTTTAAGTCGAATGTATGCTATAAATAAAGTAGCTAGGCA…	MS_peptide_130_R	GMNIGWISLGAKER	Forward Frame
Frameshift	7	GMNIGWI	SLGAKER	+1.0	Frame 3 -> Frame 1	MtrunA17_Chr4R0033010 len=614 gn=MtrunA17Chr4R0033010 strand=- begin=6082933 type=repeat_region end=6083546 chr=MtrunA17Chr4	TGATGAGTCATTATTATATCTATTTTATCCATAATATTTAGTATTGTTTTATTTAGATTTTAGTTATATTTATATTTATAATATTTCCTTTTTGAATTATATTACTACAATTGCATATTTATATTTCAGGAATGAATATTGGATGGATTGAGTCTTGGAGCAAAAGAAAGAGGATTGGAGCTGATTCGGTGTAGAAATACGAAGATTCAGAAGACAAAATATGTCTCCCCCAAGTCAGAACCTTGGCACGGCCCGTGCTAGGCTTGGCACGGCCGTGCCACCTTCCAATGCCTCTTTTGCTGCTTTTGCTTAGATTTTAAGCTACTCTATTTTAGCCCAAATGTAATAGCTTAGATTTTAAGTCAAATAAATGTTATAAATAGAGTAGCCATCCATCAC…	MS_peptide_130_R	GMNIGWISLGAKER	Forward Frame
Frameshift	7	GMNIGWI	SLGAKER	+1.0	Frame 2 -> Frame 3	MtrunA17_Chr6R0132770 len=247 begin=22244284 type=repeat_region end=22244530 chr=MtrunA17Chr6 gn=MtrunA17Chr6R0132770 strand=+	TCAAAAAGCACTAGACTCCTGATGAGTCATTTATTGCTTACTTTTATATGCTTTTTAGTTTAGTTTTAATTAGATTTTATTTTATTTTATATTAGCATTATTTCCTTTTTAGGATAGTTTACTTTAAATTGCATTTTATTTTATTTCAGGAATGAATATTGGATGGATTGAGTCTTGGAGCAAAAGAAAGGGACTTGGAGCTGATTGGATGCAAAAATATGAAGATTGAGAGACAAAAATATGTCTC	MS_peptide_130_R	GMNIGWISLGAKER	Forward Frame
Frameshift	7	GMNIGWI	SLGAKER	+1.0	Frame 3 -> Frame 1	MtrunA17_Chr4R0101150 len=995 type=repeat_region begin=17020133 end=17021127 chr=MtrunA17Chr4 gn=MtrunA17Chr4R0101150 strand=+	CACATAAAAGTCATTGATGAGTCATTTATTGCTTACTTTTATATGCTTTTTAGTTTAGTTTTATTTAGATTTTATTTTATTTTATGTTAGTATTATTTCCTTTTTAGGATAGTTTACTTTAAATTGCATTTTATTTTATTTCAGGAATGAATATTGGATGGATTGAGTCTTGGAGCAAAAGAAAGGGACTTGGAGCCGATTGGGTGCAAAAATATGAAGATTGAGAGACAAAAATATGTCTCCCCCATGCCAGAAGCTTGGCACGGCCCGTGCTAACCTTGGCACAGCCGTGCCACCCTCCAGTGTCACTTTTGCTGATTTTGCTTAGATTTTAAGCTACTCTATTTTTAGCCCGAATGTAATAGCTTCGATTTTAAGTCGAACAAATGCTATAAATAG…	MS_peptide_130_R	GMNIGWISLGAKER	Forward Frame
Frameshift	7	GMNIGWI	SLGAKER	+1.0	Frame 1 -> Frame 2	MtrunA17_Chr2R0149200 len=1643 end=26312911 chr=MtrunA17Chr2 begin=26311269 type=repeat_region strand=+ gn=MtrunA17Chr2R0149200	CATTCTAGTGATTGCTTAGATTTTAAGTCGAATGTAAACTATAAATAGAGTAGTCAGCCATCACAAACATTCATCTTTTCTTGGAATTCAATATGTGACAATTGTCTTTCTAATAAAAGTTCATTTACTTTCTTGTTATTTACTTTTATGCTTTCTCTCCTCTTCTCCTTGTCTACGATGAACATTAGTGAGTAGACTTCTCTTGTCTTGGGATTGTTGGATAAATCTAATGACATAATCCTAATCAAACCAAGCTTTAAACCTTAATCTTATGTAACCCTAATTCCTTATCTAAATTCACCGCTTTAACATGGTGATGAACGGTGGGCATGGATGCAAACCAAAGTTCAAAGAACATGCACCGAGCAACAAAGACAAGGTGTTGAAATGATCGGGCTA…	MS_peptide_130_R	GMNIGWISLGAKER	Forward Frame
Frameshift	7	GMNIGWI	SLGAKER	+1.0	Frame 3 -> Frame 1	MtrunA17_Chr4R0131660 len=1197 type=repeat_region begin=20517406 end=20518602 chr=MtrunA17Chr4 gn=MtrunA17Chr4R0131660 strand=+	ATTATGTTATTTAACTAGATATTATTTAGTTTAGTTTTAATTAGATTTTAGTTTATTTTATATTAATATTATTTCCTTTTTAAGATAGTTTACTACAAATTGCATTTTATTATATTTCAGGAATGAATATTGGATGGATTGAGTCTTGGAGCAAAAGAAAGGTACTTGGAGCTGATTCGGTACGAAAATACAAAGATTGGAAGACAAAATATGTCTCCCCTAAAGTCAGAAGCTTGGCACGGCCCGTGCTAGCATTGGCACGGCCGTGCCACCCTCCAGAGTTGCTTTTGCTGCTTTTGCTTAGATTTTAAGCTACTCTATTTTAAGCCCGCAGTCTCTTGTGGAACATTCTAGTAATGTAATTGCTTAGATTTTAAGTCGAATGTATGCTATAAACAG…	MS_peptide_130_R	GMNIGWISLGAKER	Forward Frame
Frameshift	7	GMNIGWI	SLGAKER	+1.0	Frame 1 -> Frame 2	MtrunA17_Chr1R0109610 len=7750 begin=21270043 type=repeat_region end=21277792 chr=MtrunA17Chr1 gn=MtrunA17Chr1R0109610 strand=-	AATATGCTTTTTAGTTTAGTTTTATTTAGATTTTATTTTATTTTATATTAGTATTATTTACTTTAAATTGCATTTTATTTTATTTCAGGAATGAATATTGGATGGATTGAGTCTTGGAGCAAAAGAAAGGGACTTGGAGCCGATTGAATGCAAAAATATGAAGATTGAGAGACAAAAATATGTCTCACCCAAGTCAGAAGCCTGGCACGGCCCGTGCTAGCCTTGGCACGGCCGTGCCACCCTCCAGAGTCACTTTTGCTGCTTTTGCTTAGATTTTAAGCTACTATATTTTTAGCCCGAATGTAATAGCTTAGATTTTGAGTCGAACAAATGCTATAAATAGAGTAGCCATCCATCACAAATATTAATCTTTACTTGGAATACAATAAGTGACAATTG…	MS_peptide_130_R	GMNIGWISLGAKER	Forward Frame
Frameshift	7	GMNIGWI	SLGAKER	+1.0	Frame 3 -> Frame 1	MtrunA17_Chr1R0109610 len=7750 begin=21270043 type=repeat_region end=21277792 chr=MtrunA17Chr1 gn=MtrunA17Chr1R0109610 strand=-	AATATGCTTTTTAGTTTAGTTTTATTTAGATTTTATTTTATTTTATATTAGTATTATTTACTTTAAATTGCATTTTATTTTATTTCAGGAATGAATATTGGATGGATTGAGTCTTGGAGCAAAAGAAAGGGACTTGGAGCCGATTGAATGCAAAAATATGAAGATTGAGAGACAAAAATATGTCTCACCCAAGTCAGAAGCCTGGCACGGCCCGTGCTAGCCTTGGCACGGCCGTGCCACCCTCCAGAGTCACTTTTGCTGCTTTTGCTTAGATTTTAAGCTACTATATTTTTAGCCCGAATGTAATAGCTTAGATTTTGAGTCGAACAAATGCTATAAATAGAGTAGCCATCCATCACAAATATTAATCTTTACTTGGAATACAATAAGTGACAATTG…	MS_peptide_130_R	GMNIGWISLGAKER	Forward Frame
Frameshift	7	GMNIGWI	SLGAKER	+1.0	Frame 1 -> Frame 2	MtrunA17_Chr1R0124290 len=867 strand=+ gn=MtrunA17Chr1R0124290 end=23292509 chr=MtrunA17Chr1 type=repeat_region begin=23291643	GTGATGAGTCATTTATTACCTATTTCTAGATATTATTTAGTTTAGTTTTAATTAGATTTTAGTTTATTTTATATTAATATTATTTCCTTTTAAGATAGTTTACTACAAATTGCATTTTATTATATTTCAGGAATGAATATTGGATGGATTGAGTCTTGGAGCAAAAGAAAGGGACTTGGAGCTGATTCGTTACGAAAATACAAAGATTGGAAGACAAAATATGTCTCCCCTAAATTCAGAAGTTGGAACGGCCCGTGCTAGCATTGGCACGGCCGTGCCACCCTCCAGAGTGTCTTTTGCTGCTTTTGCTTAGATTTTAAGCTACTCTATTTTTAGCCCGAATGTAATTGCTTAGATTTTAAGTCAAATGTATGATATAAATAGAGTAGTCATCCATCA…	MS_peptide_130_R	GMNIGWISLGAKER	Reverse Frame
Frameshift	7	GMNIGWI	SLGAKER	+1.0	Frame 1 -> Frame 2	MtrunA17_Chr5R0069420 len=1218 gn=MtrunA17Chr5R0069420 strand=- type=repeat_region begin=14393362 end=14394579 chr=MtrunA17Chr5	TGATGAGTCATTATTATATCTATTTTATCCATAATATTTATTATTGTTTTATTTAGATTTTAGTTATATTTATATTTATAATATTTCCTTTTTGAATTATATTACTACAATTGCATATTTTATATTTAAGGAATGAATATTGGATGGATTGAGTCTTGGAGCAAAAGAAAGAGGATTGGAGCTGATTCGGTGCAGAAATACGAAGATTCGGAAGACAAAATATGTCTCCCCCAAGTCAGAACCTTGGCACGGCCCGTGCTAGGCTTGGCACGGCCGTGCCACCTTCCAATGCCTCTTTTGCTGCTTTTACTTAGATTTTAAGCTACTCTATTTTTAGCCCAATTGTAATAGCTTAGATTTTAAGTCGAATAAATGCTATAAATAGAGTAGCCACCCATC…	MS_peptide_130_R	GMNIGWISLGAKER	Reverse Frame
Frameshift	7	GMNIGWI	SLGAKER	+1.0	Frame 2 -> Frame 3	MtrunA17_Chr1R0118200 len=577 type=repeat_region begin=22561362 end=22561938 chr=MtrunA17Chr1 gn=MtrunA17Chr1R0118200 strand=-	TAAGTGATGAGTCATTTATTGCTTACTTTTATATGCTTTTTAGTTTAGTTTTAATTAGATTTTATTTTATTTTATATTAGCATTATTTCCTTTTTAGGATAGTTTACTTTAAATTGCATTTTATTTTATTTCAGGAATGAATATTGGATGGATTGAGTCTTGGAGCAAAAGAAAGGGACTTGGAGTCAATTGGATACAAAAATATGAAGATTGAGAGACAAAAATATGTCTCCCCACAGTCAGAAGCTTGGCACGGCCCGTGCTAGCCTTGGCACGGCTGTGCCACCATCCAGAGTGCCTTTTGCTGCTTTTGCTTAGATTTTAAGCTACTCTATTTTTAGCCCGAATGTAATAGCTTAGATTTTAAGTCAAATGAATGCTATAAATAAAGTAGCCATC…	MS_peptide_130_R	GMNIGWISLGAKER	Reverse Frame
Frameshift	7	GMNIGWI	SLGAKER	+1.0	Frame 1 -> Frame 2	MtrunA17_Chr8R0124380 len=1338 strand=+ gn=MtrunA17Chr8R0124380 end=21883317 chr=MtrunA17Chr8 begin=21881980 type=repeat_region	TGATGAGTCATTTATTACCTATTTCTAGATATTATTTAGTTTAGTTTTAATTAGATTTTAGTTTATTTTATATTAATATTATTTCCTTTTTAAGATAGTTTACTACAAATTGCATTTTATTATATTTCAGGAATGAATATTGGATGGATTGAGTCTTGGAGCAAAAGAAAGGGACTTGGAGCTGATTCGGTACAAAAATACAAATATTGGAAGACAAAATATGTCTCCCCTAAAGTCAGAAGCTTGGCACGGCCCGTACTAGCATTGGCACGGCCGTGCCACCCTCCAGAGTTGCTTTTGCTACTTTTGCTTAGATTTTAAGCTACTCTATTTTAGTATGCAGTCTCTTGTGGAACATTCTAGTAATGTAATTGCTTAGATTTTAAGTCGAATGTATGC…	MS_peptide_130_R	GMNIGWISLGAKER	Reverse Frame
Frameshift	7	GMNIGWI	SLGAKER	+1.0	Frame 1 -> Frame 2	MtrunA17_Chr6R0134090 len=183 begin=22411754 type=repeat_region end=22411936 chr=MtrunA17Chr6 gn=MtrunA17Chr6R0134090 strand=-	TACTGATGAGTTAATTATTATCTATTTTTATATGTTATTTAGTTTAGTTTTAATTAGATTTTATTTTATTTTATATTAGTATTATTTCCTTTTTAAGATAGTTTACTACAAATTGCATTTCATTTTATTTCAGGAATGAATATTGGATGGATTGAGTCTTGGAGCAAAAGAAAGGGACTTGGA	MS_peptide_130_R	GMNIGWISLGAKER	Reverse Frame
Frameshift	7	GMNIGWI	SLGAKER	+1.0	Frame 2 -> Frame 3	MtrunA17_Chr7R0098350 len=276 gn=MtrunA17Chr7R0098350 strand=+ begin=15391998 type=repeat_region chr=MtrunA17Chr7 end=15392273	GTTTGGTTTTAATTAGATTTTATTTCATTTTATATTAGTATTATTTCCTTTTTAGGATAGTTTACTACAAATTGCATTTTATTTTATTTCAGGAATGAATATTGGATGGATTGAGTCTTGGAGCAAAAGAAAGGGACTTGGAGCTGATTGGATGCGAAAATATGAAGATTGAGAGACAAAAATATGTCTCCCCAAAGTCAGAAGCTTGGCACGGCCGTGCCACCCTCCAGAGTGTGTTTTGCTGCTTTTGCTTAGATTTTAAGCTACTCTATTTTT	MS_peptide_130_R	GMNIGWISLGAKER	Reverse Frame
Frameshift	7	GMNIGWI	SLGAKER	+1.0	Frame 1 -> Frame 2	MtrunA17_Chr4R0119550 len=341 end=19085136 chr=MtrunA17Chr4 begin=19084796 type=repeat_region strand=+ gn=MtrunA17Chr4R0119550	TGATGAGTCATTTATTACCTATTTCTAGATATTATTTAGTTTAGTTTTAATTAGATTTTAGTTTATTTTATATTAATATTATTTCCTTTTTAAGATAGTTTACTACAAATTGCATTTTATTATATTTCAGGAATGAATATTGGATGGATTGAGTCTTGGAGCAAAAGAAAGGGACTTGGATCTGATTCGGTACGAAAATACAAAGATTGGAAGACAAAATATGTCTCCCCTAAAGTCAGAAGCTTGGCACGGCCCGTGCTAGCATTGGCACGGCCGTGCCACCCTCCAGAGTGTCTTTTGCTGCTTTTTGCTTAGATTTTAAGCTACTCTATTTTTAGCCC	MS_peptide_130_R	GMNIGWISLGAKER	Reverse Frame
Frameshift	7	GMNIGWI	SLGAKER	+1.0	Frame 1 -> Frame 2	MtrunA17_Chr2R0145160 len=1213 strand=+ gn=MtrunA17Chr2R0145160 chr=MtrunA17Chr2 end=25844215 type=repeat_region begin=25843003	TGATGAGGCATTTATTACCTATTTCTAGATATTATTTAGTTTAGTTTTAATTAGATTTTAGTTTATTTTATATTAATATTATTTCCTTTTTAAGATAGTTTACTACAAATTGCATTTTATTATATTTCAGGAATGAATATTGGATGGATTGAGTCTTGGAGCAAAAGAAAGGGAGTTGGAGCTGATTCGGTACGAAAATACAAAGATTGGAAGACAAAATACGTCTCCCCTAAAGTCAGAAGCTTGGCACGGCCCGTGCTAGCATTGGCACGGCCGTGCCACCCTCTAGAGTGTCTTTTGCTGCTTGTTGCTTAGATTTTAAGCTACTCTATTTTTATCCCAAATGTAATTGATTAGATTTTAACTCAAACGTATGCTATAAATAGAGTAGCCATCCAT…	MS_peptide_130_R	GMNIGWISLGAKER	Reverse Frame
Frameshift	7	GMNIGWI	SLGAKER	+1.0	Frame 1 -> Frame 2	MtrunA17_Chr5R0108250 len=1089 end=21263640 chr=MtrunA17Chr5 type=repeat_region begin=21262552 strand=- gn=MtrunA17Chr5R0108250	TGATGAGTTAATTATTATCTATTTTTATATGTTATTTAGTTTAGTTTTAATTAGATTTTATTTTATTTTATATTAGTATTATTTCCTTTTTAAGATAGTTTACTACAAATTGCATTTCATTTTATTTAAGGAATGAATATTGGATGGATTGAGTCTTGGAGCAAAAGAAAGGGAATTGGAGCTGATTTAGTGCGAAAATACGAAGATTCAGAGACAAAAATATGTCTCCCTAAAGTCAGAAGCTTGGCACGGCCCGTGCTAGCATTGGCACGGCCGTGCCACCCTCCAGAGTCACTTTTGCTTAGATTTTAGGCTACTCTATTTTAGCCCGTAGTTTCTTGTGGAACATTCTAATAATGTAATTGCTTAGATTTTAAGTCGAATGTATGCTATAAATAG…	MS_peptide_130_R	GMNIGWISLGAKER	Reverse Frame
Frameshift	7	GMNIGWI	SLGAKER	+1.0	Frame 1 -> Frame 2	MtrunA17_Chr1R0129370 len=567 end=23921958 chr=MtrunA17Chr1 begin=23921392 type=repeat_region strand=+ gn=MtrunA17Chr1R0129370	TAGATTTTATTTTATTTTATATTAGTATTATTTCTTTTTTAGAATAGTTTACTACAAATTGCATTTTATTTTATTTCAGGAATGAATATTGGATGGATTGAGTCTTGGAGCAAAAGAAAGGGACTTGGAGCTGATTGAATGCGAAAATACGAAGATTGAGAGAAAAAAATATGTCTACCCAAAGTCAGAAGCTTGGTACGGCCCGTGCTAGCATTGGCACGGCCGTGCCACCCTCCAGAGTTACTTTTGCTGCTTTTGCTTAGATTTTAAGCTACTCTATTTTTAGCCCGAATGTAATTGCTTAGATTTTAAGTCAAATGTGTGCTATAAATAGAGTAGCCATCCATCAATAATATTCATCTTTACTTGGACTTCAATAAGTGACAATTGCTTTTCTAA…	MS_peptide_130_R	GMNIGWISLGAKER	Reverse Frame
Frameshift	7	GMNIGWI	SLGAKER	+1.0	Frame 1 -> Frame 2	MtrunA17_Chr4R0117140 len=365 gn=MtrunA17Chr4R0117140 strand=- begin=18842932 type=repeat_region end=18843296 chr=MtrunA17Chr4	TGATGAGTCATTTATTGACTATTTTAATATGCTTTTTAGTTTAGTTTTATTTAGATTTTATTTCATTTTATATTAGTATTATCTCCTTTTTAGGATAGTTTACTTTAAATTGCATTTTATTTTATTTCAGGAATGAATATTGGATGGATTGAGTCTTGGAGCAAAAGAAAGGGACTTGGAGCCGATTGGATGCAAAAATATGAAGATTGAGAGACAAAAATATGTCTCCCCAAAGTCAGAAGCTTGGCACGGCCGTGCCATCATCCAGAGTGCCTTTTGCTGCTTTTGCTTAGATTTTAAGTCGAATGAATGCTATATTTAGCCCAAATGTAATAGCTTAGATTTTAAGTCGAATGAATGCTATA	MS_peptide_130_R	GMNIGWISLGAKER	Reverse Frame
Frameshift	7	GMNIGWI	SLGAKER	+1.0	Frame 1 -> Frame 2	MtrunA17_Chr7R0123480 len=523 end=18020249 chr=MtrunA17Chr7 type=repeat_region begin=18019727 strand=+ gn=MtrunA17Chr7R0123480	TGATGAGTCATTTATTACTTATTTCTAGATATTATTTAGTTTAGTTTTAATTAGATTTTAGTTTTTTTTATATTAATATTATTTCCTTTTTAAGATAGTTTACTACAAATTGCATTTTATTATATTTCAGGAATGAATATTGGATGGATTGAGTCTTGGAGCAAAAGAAAGGGACTTGGAGCTGATTCGGTACGAAAATACAAAGATTGGAAGACAAAATATGTCTCCCCTAAAGTCAGAAGCTTGGCACGCCCCGTGCTAGCATTGGCACGGCCGTGCCACCCTCCAGAGTGTCTTTTGCTGCTTTTGCTTAGATTTTAAGCTACTCTATTTTTAGCCCGAATGTAATTGCTTAGATTTTAAGTCAAATGTATGCTATAAATAGAGTAGCCATCCATC…	MS_peptide_130_R	GMNIGWISLGAKER	Reverse Frame
Frameshift	7	GMNIGWI	SLGAKER	+1.0	Frame 2 -> Frame 3	MtrunA17_Chr3R0228040 len=1226 strand=+ gn=MtrunA17Chr3R0228040 end=35897800 chr=MtrunA17Chr3 type=repeat_region begin=35896575	TATGTGATGAGTCATTTATTGACTATTTTTATATGCTTTTTAGTTTAGTTTTATTTAGATTTTATTTTATTATATATTAGTATTATTTTCTTTTTAGGATAGTTTACTACAAATTGCATTTTATTTTATTTCAGGAATGAATATTGGATGGATTGAGTCTTGGAGCAAAAGAAAGGGACTTGGAGCCGATTGGATGCAAAAATATGAAGATTGAGAGACAAAAATATGTCTCCCCACAGTCATAAGCTTGGCACGGCCCGTGCTAGCCTTGGCACGGCCGTGCCACCCTCCAGAGTGCCTTTTGCTGCTTTTTGCTTAGATTTTAAGCTACTCTATTTTTAGCCCAAATGTAATTGCTTAGATTTTAAGTCAAGTGTATGCTATAAATAGAGTAGCCAC…	MS_peptide_130_R	GMNIGWISLGAKER	Reverse Frame
Frameshift	7	GMNIGWI	SLGAKER	+1.0	Frame 3 -> Frame 1	MtrunA17_Chr1R0133720 len=14351 gn=MtrunA17Chr1R0133720 strand=- begin=24386945 type=repeat_region end=24401295 chr=MtrunA17Chr1	GATATTGATGAGTCATTTATTACCTATTTCTAGATATTATTTAGTTTAGTTTTAATTAGATTTTAGTTTATTTTATATTAATATTATTTCCTTTTTAAGATAATGTACTACAAATTGCATTTTATTATATTTCAGGAATGAATATTGGATGGATTTAGTCTTGGAGCAAAAGAAAGGGACTTGGAGCTGATTCGGTACGAAAATACAAAGATTGGAAGACAAAATATGTCTCCCCTAAAGTCAGAAGCTTGGCACGGCCCGTGCTAGCATTGGCACGGCTGTGCCACCCTCCAGAGTGTCTTTTGCTGCTTTTGCTTAGATTTTAAGCTACTCTATTTTTAGCCCGAATGTAATTGCTTAGATTTTAAGTCAAATGTATGCTATAAATAGAGTAGCCAT…	MS_peptide_130_R	GMNIGWISLGAKER	Reverse Frame
Frameshift	7	GMNIGWI	SLGAKER	+1.0	Frame 3 -> Frame 1	MtrunA17_Chr1R0133720 len=14351 gn=MtrunA17Chr1R0133720 strand=- begin=24386945 type=repeat_region end=24401295 chr=MtrunA17Chr1	GATATTGATGAGTCATTTATTACCTATTTCTAGATATTATTTAGTTTAGTTTTAATTAGATTTTAGTTTATTTTATATTAATATTATTTCCTTTTTAAGATAATGTACTACAAATTGCATTTTATTATATTTCAGGAATGAATATTGGATGGATTTAGTCTTGGAGCAAAAGAAAGGGACTTGGAGCTGATTCGGTACGAAAATACAAAGATTGGAAGACAAAATATGTCTCCCCTAAAGTCAGAAGCTTGGCACGGCCCGTGCTAGCATTGGCACGGCTGTGCCACCCTCCAGAGTGTCTTTTGCTGCTTTTGCTTAGATTTTAAGCTACTCTATTTTTAGCCCGAATGTAATTGCTTAGATTTTAAGTCAAATGTATGCTATAAATAGAGTAGCCAT…	MS_peptide_130_R	GMNIGWISLGAKER	Reverse Frame
Frameshift	7	GMNIGWI	SLGAKER	+1.0	Frame 2 -> Frame 3	MtrunA17_Chr2R0103920 len=600 end=20351163 chr=MtrunA17Chr2 type=repeat_region begin=20350564 strand=+ gn=MtrunA17Chr2R0103920	AAAGAACAAAAATTCTCAAATACTCCCATCTTTCTTATATGAATTATAGAAGGAATCTTTCTTGGTTGGTTTAGTGCTAGGATTAGACCATGTTTCCTCATAATGCCTAATCTTATACAGGAGCAAGAAAAGGGTTGGACTTCACATACACACTCACTTAAAACTTGATCGTTGGGTTGAATAAAAATTACAAGAAATGCTTGAGTTTATGATTAGTGTACATTTGAGATTTAAGCCCTTGAGGAGACATGTCCTTTAATCGAATTGTCATTTGATAAAATTGTTTGTGCTACCATGTTATTGCCTTTTGCTTGAGGACAAGCAAAGATTCAAGTATGGGGGAGTTTGATGAGTCATTATTATATCTATTTTATCCATAATATTTAGTATTGTTTTATT…	MS_peptide_130_R	GMNIGWISLGAKER	Reverse Frame
Frameshift	7	GMNIGWI	SLGAKER	+1.0	Frame 3 -> Frame 1	MtrunA17_Chr8R0138490 len=1254 strand=+ gn=MtrunA17Chr8R0138490 end=23642894 chr=MtrunA17Chr8 type=repeat_region begin=23641641	ATGAGATTCTGATGAGTCATTTATTGACTATTTTAATATGCTTTTTAGTTTAGTTTTATTTAGATTTTATTTTATTATATATTAGTATTATTTCTTTTTTAAGATAGTTTACTACAAATTGCATTTTATTTTATTTTATTTCAGGAATGAATATTGGATGGATTGAGTCTTGGAGCAAAAGAAAGAGACTTGGAGCCATTTGGATGCAAAAATATGAAGATTGAGAGACAAAAATATGTCTCCCCCAAGTCAGAAGCCTGGCACGGCCCGTGCTAGCCTTGGCACGGCCATGCCACCCTCCAGAGTCACTTTTGCTGCTTTTTGCTTAGATTTTAAGCTACTCTATTTTTAGCCCGAATGTAATAGCTTAGATTTTAAGTCGAATGAATGCTATAAATA…	MS_peptide_130_R	GMNIGWISLGAKER	Reverse Frame
Frameshift	7	GMNIGWI	SLGAKER	+1.0	Frame 1 -> Frame 2	MtrunA17_Chr4R0132670 len=532 type=repeat_region begin=20676098 chr=MtrunA17Chr4 end=20676629 gn=MtrunA17Chr4R0132670 strand=-	ACTTGCAATTGATGAGTCATTTATTGACTATTTTAATATGCTTTTTAGTTTAGTTTTATTTAGATTTTATTTTATTTTATGTTAGTATTATTTCCTTTTTAGGATAGTTTACTCTAAATTGCATTTTATTTTATTTCAGGAATGAATATTGGATGGATTGAGTCTTGGAGCAAAAGAAAGGGACTTGGAGCCGATTGGATGCAAAAATATGAAGATTGAGAGACAAAAATATGTCTCCCCCATGCCAGAAGCTTGGCACGGCCCGTGCTAACCTTGGCACGGCCGTGCCACCCTCCAGTGTCACTTTTACTGCTTTTGCTTAGATTTTAAGCTACTCTATTTTTAGCCCGAATGTAATAGCTTAGATTTTAAGTCGAACAAATGCTATAAATAGAGTAG…	MS_peptide_130_R	GMNIGWISLGAKER	Reverse Frame
Frameshift	7	GMNIGWI	SLGAKER	+1.0	Frame 1 -> Frame 2	MtrunA17_Chr7R0089380 len=568 strand=- gn=MtrunA17Chr7R0089380 end=14436151 chr=MtrunA17Chr7 begin=14435584 type=repeat_region	GTTGCTTTGTGATGAGTCATTTATTGCTTACTTTTATATGCTTTTTAGTTTAGTTTTATTTAGATTTTATTTTATTTTATGTTAGTATTATTTCCTTTTTAGAATAGTTTACTTTAAATTGCATTTTATTTTATTTCAGGAATGAATATTGGATGGATTGAGTCTTGGAGCAAAAGAAAGGGACTTGGAGCTGATTGGATGCAAAAATATGAAGATTGAGAGACAAAAATATGTCTCCCCCATGCCAGAAGCTTGGCACGGCCCGTGCTAACCTTGGCACGCCCGTGCCACCCTCCAGTGTCACTTTTGCTACTTTTGCTTAGATTTTAAGCTACTATATTTTTAGCCCGAATGTAATAGCTTAGATTTTAAGTCGAACAAATGCTATAAATAGAGTAG…	MS_peptide_130_R	GMNIGWISLGAKER	Reverse Frame
Frameshift	7	GMNIGWI	SLGAKER	+1.0	Frame 1 -> Frame 2	MtrunA17_Chr2R0138810 len=976 strand=+ gn=MtrunA17Chr2R0138810 chr=MtrunA17Chr2 end=25136330 type=repeat_region begin=25135355	TGATGAGTCATTTATTGCTTATTTTTATATGCTTTTTAGTTTACTTTTAATTAGATTTTATTTTATTTTATATTAGTATTATTTCCTTTTTAGAATAGTTTACTACAAATTGCATTTTATTTTATTTCAGGAATGAATATTGGATGGATTGAGTCTTGGAGCAAAAGAAAGGGACTTGGAGCTGATTGAATGCGAAAATACGAAGATTGAGAGACAAAAATATGTCTCCCCAAAGTCAGAAGCTTGGCACGGCCCGTGCCAGCATTGGCACGCCTGTGCCACCCTCAAGAGTTACTTTTGCTGCTTTTGCTTAGATTTTAAGCTACTCTATTTTTAGCCCGAATGTAATTGCTTAGATTTTAAGTCGAGTGTATGCTATAAATAGAGTAGCCATCCATC…	MS_peptide_130_R	GMNIGWISLGAKER	Reverse Frame
Frameshift	7	GMNIGWI	SLGAKER	+1.0	Frame 1 -> Frame 2	MtrunA17_Chr1R0131630 len=4312 type=repeat_region gn=MtrunA17Chr1R0131630	TCATCTAAATAACAAGTCCTTCACAAACCAAACTAAAAGCTTATAATGTTATGTTAGACCTAATTTCTCAAGACAGTTTCTCTTATGTTCCTCTAGCAACCAAGCCTATTTCGCTGACTTGATTACTATTAGATTCTGGTTCCTCCAACAACCAAGCCTATTTCGCTGACTTGATTATTATTAGTTCCCTTGAAGATCGAAACTATATGTCTCAAAGATTGCAAGGACTATTTCGCTGCCTTTGCAATCCTTGTCTAAATTCACTTGTTCGAATATCAAATCTCCACTTTCGTTTTATGAATTCATATTTGGAATAATGGATAAACAATTATCAAACCCTCCACTTTCGTTTCCACAGTTTGATAATGGTTGATCCATGTTTAAGCGGTGAATTTAGAT…	MS_peptide_130_R	GMNIGWISLGAKER	Reverse Frame
Frameshift	7	GMNIGWI	SLGAKER	+1.0	Frame 2 -> Frame 3	MtrunA17_Chr2R0133070 len=7753 gn=MtrunA17Chr2R0133070 type=repeat_region	GCTCGCGTGGCGAGCGATGAAGTTCATCACTCGCAAGGCGAGGATCATCACTCGCCGTGGCGAGCGATGAACAGAAGCACGGGCAGACTAGGGTTTTTCTCAAAAATCCAACACACAACATGGTTCAAAGCCTAATTTTGATTCCATAATCCATCCTAAACATGTTCTAAGGTTAAAGGACGGTTTCTACATCAATCTACACAAGTTTTACCGTTTGATCATCAATTTTTAGGGTTTTGACCTAATTTCCAAACTTTTCTAAAACAATCGTAACTTTGCCATTTAATCATCAGAATCACAGCAATCAACGTTATTGAATTATTAGTCTCACCCTTACCTTGTTTGAAGAAAATCGCAGCACTCTTGGTCTCTTGCTCCTCTCTAAGCTTTTCTCCCTTT…	MS_peptide_130_R	GMNIGWISLGAKER	Reverse Frame
Frameshift	7	GMNIGWI	SLGAKER	+1.0	Frame 3 -> Frame 1	MtrunA17_Chr2R0098470 len=653 type=repeat_region begin=19469171 chr=MtrunA17Chr2 end=19469823 gn=MtrunA17Chr2R0098470 strand=+	TTTAGTTTAGTTTTAATTAGATTTTATTTTATTTTACATTAGTATTATTTCCTTTTTAGGATAGTTTACTACAAATTGCATTTTATTTTATTTCAGGAATGAATATTGGATGGATTGAGTCTTGGAGCAAAAGAAAGGGACTTCGAGCTGATTGAATGTGAAAATACGAAGATTCGGAGACAAAAATACGTCTCCCCCAAGTCATAAGCTTGGCACGGCCTGTGCCATCATTGGCACGGCTGTGCCACCCTCCAGAGTCGTTTTTGCTGCTTTTGCTTAGATTTTAAGCTACTCTATTTTTAGCCCGAATGTAATTGCTTAGATTTTAAGTCGAATGTATGCTATAAATAGAGTAGCCATCCATCACAAATATTCATCTTTTCTTGGAATTCAATAAGT…	MS_peptide_130_R	GMNIGWISLGAKER	Reverse Frame
Frameshift	7	GMNIGWI	SLGAKER	+1.0	Frame 3 -> Frame 1	MtrunA17_Chr8R0133820 len=9042 strand=- gn=MtrunA17Chr8R0133820 chr=MtrunA17Chr8 end=23085767 type=repeat_region begin=23076726	ACTATTGATGAGTCATTTATTACATATTTCTAGATATTATTTAGTTTAGTTTTAATTAGATTTTAGTTTATTTTATATTAATATTATTTCCTTTTTAAGATAGTTTACTACAAATTGCATTTTATTATATTTCAGGAATGAATATTGGATGGATTGAGTCTTGGAGCAAAAGAAAGGGACTTGGAGCCGATTCGGTACGAAAATACAAAGATTGGAAGACAAAATATGTCTCCCCTAAAGTCAGAAGCTTGGCACGGCCCGTGCTAGTATTGGCACGGCCGTGCCACCCTCTATAGTGTCTTTTGCTGCTTTTTGCTTAGATTTTAAGCTACTCTATTTTTAGCCCAAATGTAATTGCTTAGATTTTAAGTCAAATGTATGCTATAAATAGAGTAGCCA…	MS_peptide_130_R	GMNIGWISLGAKER	Forward Frame
Frameshift	7	GMNIGWI	SLGAKER	+1.0	Frame 2 -> Frame 3	MtrunA17_Chr4R0132910 len=211 gn=MtrunA17Chr4R0132910 strand=+ type=repeat_region begin=20703053 end=20703263 chr=MtrunA17Chr4	TTGATGAGTCATTATTATATCTATTTTATCCATAATATTTAGTATTGTTTTATTTAGATTTTAGTTATATTTATATTTATAATATTTCCTTTTTGAATTATATTACTACAATTGCATATTTTATATTTCAGGAATGAATATTGGATGGATTGAGTCTTGGAGCAAAAGAAAGAGGATTGGAGCTGATTCGGTGCAGAAATACGAAGATTCG	MS_peptide_130_R	GMNIGWISLGAKER	Reverse Frame
Frameshift	7	GMNIGWI	SLGAKER	+1.0	Frame 3 -> Frame 1	MtrunA17_Chr2R0257050 len=16862 gn=MtrunA17Chr2R0257050 strand=+ begin=44772505 type=repeat_region end=44789366 chr=MtrunA17Chr2	TATGACTGTAACGCCCATTTTCGTTTAATTGTTTAATTAATCGAGTTTAGGCGATTATATTATATTTATATAATATATGCATGATTTTGATATGTTTTGATGATTTAAGTTGATTTGGATAATTTGATGTGTTTTGATAAGATTATGAGGCTTATTTTATTGTTAAATAAAATAAGATTCGATAAGAAAATAGAAATATGAAAAATATTTAGTTGGGGGCTGTTTTGATATTTTAGATAGTTTTGGGGGAGAAAGTGAGATAAGATAAGTAATTAGGAAGAGATATAAATAGGGAAGACCTAATCGTTAGAAAAACTATTGTACGTGAAAACTTTTGGAAAAGGGAGAAAAAGCTTAGAAGGGAGGAGATCAAAGAGAGAGCTGCGATTTCTTCATAAC…	MS_peptide_130_R	GMNIGWISLGAKER	Forward Frame
Frameshift	7	GMNIGWI	SLGAKER	+1.0	Frame 2 -> Frame 3	MtrunA17_Chr2R0257050 len=16862 gn=MtrunA17Chr2R0257050 strand=+ begin=44772505 type=repeat_region end=44789366 chr=MtrunA17Chr2	TATGACTGTAACGCCCATTTTCGTTTAATTGTTTAATTAATCGAGTTTAGGCGATTATATTATATTTATATAATATATGCATGATTTTGATATGTTTTGATGATTTAAGTTGATTTGGATAATTTGATGTGTTTTGATAAGATTATGAGGCTTATTTTATTGTTAAATAAAATAAGATTCGATAAGAAAATAGAAATATGAAAAATATTTAGTTGGGGGCTGTTTTGATATTTTAGATAGTTTTGGGGGAGAAAGTGAGATAAGATAAGTAATTAGGAAGAGATATAAATAGGGAAGACCTAATCGTTAGAAAAACTATTGTACGTGAAAACTTTTGGAAAAGGGAGAAAAAGCTTAGAAGGGAGGAGATCAAAGAGAGAGCTGCGATTTCTTCATAAC…	MS_peptide_130_R	GMNIGWISLGAKER	Forward Frame
Frameshift	7	GMNIGWI	SLGAKER	+1.0	Frame 1 -> Frame 2	MtrunA17_Chr7R0127990 len=259 type=repeat_region begin=18645503 chr=MtrunA17Chr7 end=18645761 gn=MtrunA17Chr7R0127990 strand=-	TGATGAGTCATTTATTGCTTACTTTTATATGCTTTTTAGTTTAGTTTTAATTAGATTTTATTTTATTTTATATTAGCATTATTTCCTTTTTAGGATAGTTTACTACAAATTGCATTTTATTTTATTTCAGGAATGAATATTGGATGGATTGAGTCTTGGAGCAAAAGAAAGGGACTTGGAGCCGATTGGATGCAAAAATATGAAGATTGAGAGACAAAAATATGTCTCCCCATAGTCAGAAGCTTGGCACGGCCCGTGC	MS_peptide_130_R	GMNIGWISLGAKER	Forward Frame
Frameshift	7	GMNIGWI	SLGAKER	+1.0	Frame 2 -> Frame 3	MtrunA17_Chr3R0120360 len=8044 end=18062422 chr=MtrunA17Chr3 begin=18054379 type=repeat_region strand=+ gn=MtrunA17Chr3R0120360	GAGAAACATAAGAGAAACTGTTTTGAGAAATTAGGTCTAACATAAAGTTATAAGCTTTTAGTTTAGTTTGTAAAGGACTTGTCATTTAGATGAACCAACAATTCCAAAGCTCCTTTTATTATTATTATTATCTTTCAACGCTTGAAAACCCCAACTTACAATCCTTTTCTCCTCTAATCATTACCAAAGGTTAATTGAATTAAACTACTCCCTGTCGGAACGATACTCTTTTCATACTACTTCGGTAAGACCGTGCACTTGCGGTTTTATCTCATCAAGTTTTTGGCGCCGCTGCCGGGGAGTACTTTGTGATTAGAACTCCTTCTCCCTCTTTTCTTCTTCTTCTTCTTTCTTTCTTTCCTTACACTTGACTTCTTGGGTGGCATAAACTAATAGATA…	MS_peptide_130_R	GMNIGWISLGAKER	Forward Frame
Frameshift	7	GMNIGWI	SLGAKER	+1.0	Frame 3 -> Frame 1	MtrunA17_Chr1R0124230 len=885 type=repeat_region begin=23281528 end=23282412 chr=MtrunA17Chr1 gn=MtrunA17Chr1R0124230 strand=-	ATTGTCATATATTAATCTTTTTGTTGCTGCCATGTCTATGCCTTTTGCTTGAGGACAAGCAAAGATTCAAGTGTGGGGGAGTTTGATGAGTCATTTATTACCTATTTCTAGATATTATTTAGTTTAGTTTTAATTAGATTTTAGTTTATTTTATATTAATATTATTTCCTTTTTAAGATAGTTTACTACAAATTGCATTTTATTATATTTTAGGAATGAATATTGGATGGATTGAGTCTTGGAGCAAAAGAAAGGGACTTGGAGCTGATTCGGTACGAAAATACAAAGATTGGAAGACAAAATATGTCTCCCCTAAAGTCAGAAGCTTGGCATGGCCCGTGCTAGCATTGGCACGGCCGTGCCACCCTCCAGAGTGTCTTTTGCTGCTTTTGCTTAGAT…	MS_peptide_130_R	GMNIGWISLGAKER	Forward Frame
Frameshift	7	GMNIGWI	SLGAKER	+1.0	Frame 2 -> Frame 3	MtrunA17_Chr4R0125780 len=16200 gn=MtrunA17Chr4R0125780 strand=+ begin=19803117 type=repeat_region end=19819316 chr=MtrunA17Chr4	AGACAACTCAACAACTTAACAACTCATGGATGACAACTCATCAACAACGACTTTGACTTGACAATGCTACTTCGACTTCTGAATCATGCATGTGGTACCAAGCCAGGGCATCAAGCCCCCAACATATTGAGTATAAATACACTCCCAGGGCATCAAGTCCTCAACTTAAAGAGCAAAAGCTCACAGGGCATCAAACCTTCAACGTATTGACCATAAATACACTCCCAGGGCATCAAGCCCTCAACTTAAAGAGCAAAAGCTCACAGGGCATCAAGCCCTCAACGTAAATGAGTATGCATGGACTCAACAACTAATGCAACGACACCCAACAACTTCAACGACATATATATTATACTAATAAATACCATATAACATATACATTTCTACACCAGATAACAT…	MS_peptide_130_R	GMNIGWISLGAKER	Forward Frame
Frameshift	7	GMNIGWI	SLGAKER	+1.0	Frame 2 -> Frame 3	MtrunA17_Chr8R0117010 len=674 gn=MtrunA17Chr8R0117010 strand=+ type=repeat_region begin=20924878 chr=MtrunA17Chr8 end=20925551	GTAGGCCCTCCAACCTCCTACGTGAAGGTGTTGTTCCTTAAATAAAGTATCCAAAATGTAATTGGCAAAAGATCAAAAAGATCACAAAAACTCCCATCTCTCTTATATGAATTGAAAGAATAATTTTTCTTGGTTAATTTAGTACTAGGATTAGAACATGTTCCTCATTATATCTATCTTATACAGGAGCAAGAAAAGGGTTGGACTACACACACACTCACTTAAGACTTGATTGTTGGGTTGAAAAAGGATTATAAGAAATGCTTGAGTTTGTGATTAGTGTACTCTTTGAAATAAAAGCCTTTGAGGGGACATGTGATTTAATGTAATTGTCATATGATAATGTTATTTTATGCTACCATGTTTATGCCTTTTGCTTGAGGACAAGCAAAGATTCAA…	MS_peptide_130_R	GMNIGWISLGAKER	Forward Frame
Frameshift	7	GMNIGWI	SLGAKER	+1.0	Frame 1 -> Frame 2	MtrunA17_Chr1R0300860 len=6855 type=repeat_region begin=56653533 end=56660387 chr=MtrunA17Chr1 gn=MtrunA17Chr1R0300860 strand=-	GCTTAGATTTTAAGCTACTCTATTTTAGCCCGCAGTTTCTTGTGGAACATTCTAGTAATGTAATTACTTAGATTTTAAGTCAAATGTATGCTATAAATAGAGTAGCTATCCATCACAAATATTCATCTTTTCTTGGAATTCAATAAGTGACGATTGTCTTTCTAATAAAAGTTCTTTTCTTTTCCTTTATTTTCTTGTCATTTACTTTTATGCTTTCTCTCTTCTTCCCCATGTCTACGATGAACATGAGTGAGTAGACTTCTCTTTGTCTTGGGATTGTTGGATAAGTCTAAATGACATAATCCTGATCAAACCAAGCTCTAAGCCTTAATCTTATGTAACCCTAATTTCTTATCTAAATTCACCGTTTTAACATGGATCAACCATTATCAAACTGTG…	MS_peptide_130_R	GMNIGWISLGAKER	Forward Frame
Frameshift	7	GMNIGWI	SLGAKER	+1.0	Frame 3 -> Frame 1	MtrunA17_Chr7R0082370 len=7841 gn=MtrunA17Chr7R0082370 strand=- begin=13605899 type=repeat_region end=13613739 chr=MtrunA17Chr7	ATATCTGATGAGTCATTTATTGCTTACTTTTATATGCTTTTTAGTTTAGTTTTATTTAGATTTTATTTTATTTTATGTTAGTATTATTTCCTTTTTAGGATAGTTTACTTTAAATTGCATTTTATTTTATTTCAGGAATGAATATTGGATGGATTGAGTCTTGGAGCAAAAGAAAGGGACTTGGAGCTGATTGGATGCAAAAATATGAAGATTGAGAGACAAAAATATGTCTCCCCCATGCCAGAAGCTTGGCACGGCCCGTGCTAACCTTGGCACGGCCGTGCCACCCTCCAGTGTCACTTTTGCTGCTTTTGCTTAGATTTTAAGCTACTCTATTTTTAGCCTGAATGTAATGGCTTAGATTTTAAGTCGAACAAATGCTATAAATAGAGTAGCCAT…	MS_peptide_130_R	GMNIGWISLGAKER	Forward Frame
Frameshift	7	GMNIGWI	SLGAKER	+1.0	Frame 3 -> Frame 1	MtrunA17_Chr2R0152060 len=979 type=repeat_region gn=MtrunA17Chr2R0152060	TTTTTAGTTTAGTTTTATTTAGATTTTATGTTAGTATTATTTCCTTTTAAGGATAGTTTACTTTAAATTGCATTTTCTTTTATTTCAGGAATGAATATTGGATGGATTGAGTCTTGGAGCAAAAGAAAGGGACTTGGAGCCGATTGGACGCAAAAATATGAAGATTGAGAGACAAAAATATGTCTCCCCCATGCCAGAAGCTTGGCACGGCCTGTGCTAACCTTGGCACGGCCGTGCCACCCTCCAGTGTCACTTTTGCTGATTTTGCTTAGATTTTAAGCTACTCTATTTTTAGCCCGAATGTAATAGCTTAGATTTTAAGTCGAACAAATGCTATAAATAGAGTAGCCATCTGTTTACACTGATTTTTGGTAAACAATCGCTGGTTTCAATGATGTT…	MS_peptide_130_R	GMNIGWISLGAKER	Forward Frame
Frameshift	7	GMNIGWI	SLGAKER	+1.0	Frame 3 -> Frame 1	MtrunA17_Chr4R0152860 len=1527 end=23284378 chr=MtrunA17Chr4 begin=23282852 type=repeat_region strand=- gn=MtrunA17Chr4R0152860	CTCCCATCTCTCTTATATGAAATGAAGAAAGGATTTTTCTCGGTCACTTTAGTGTTAAGGTTAGAACCTGTTCCTCATAATATCTATCTTATACAGGAGCAAGAAAAGGGTTGGACTACACACACACACACTCACTTAAGACTTGTTGTTGGGTTGAATAAGTTCACAAGGAATACTTGAAGTTGTGATTAGTGTACATTGAAATGAAACATCGAGGGAGACATAAACTTTTATTTGAATTGTCATATATAAATCCTTTTTTGTTGCTGCCATGTCTATGCCTTTTGCTTGAGGACAAGCAAAGATTCAAGTGTGGGGGAGTTTGATGAGTCATTTATTGCTTACTTTTATATGCTTTTTAGTTTAGTTTTAATTAGATTTTATTTTATTTTAGATTAG…	MS_peptide_130_R	GMNIGWISLGAKER	Forward Frame
Frameshift	7	GMNIGWI	SLGAKER	+1.0	Frame 1 -> Frame 2	MtrunA17_Chr4R0114920 len=1490 begin=18614698 type=repeat_region end=18616187 chr=MtrunA17Chr4 gn=MtrunA17Chr4R0114920 strand=+	TTTAGTGCTAGGATTAGACCATGTTTCCTCATAATGCCTATCTTATACAGGAGCAAGAAAAGGGTTGGACTTCACACACACACTCACTTAAAACTTTATCGTTGGGTTGAATAAAAATTACAAGAAATGCTTGAGTTTGTGATTAGTGTACATTTGGGATTTAAGCCCTTGAGGAGACATGTGCTTTAATCGAATTGTCATTTGATAAAATTGTTTGTGCTACTACGTTTATGCCTTTTGCTTGAGGACAAGCAAAGATTCAAGTGTGGGGGAGTTTGATGAGTCATTTATTGACTATTTTAATATGCTTTTTAGTCTAGTTTTATTTAGATTTTATTTTATTTTATATTAGTATTATTTCCTTTTTAGGATAGTTTACTTTCAATTGCATTTTATTTT…	MS_peptide_130_R	GMNIGWISLGAKER	Forward Frame
Frameshift	7	GMNIGWI	SLGAKER	+1.0	Frame 1 -> Frame 2	MtrunA17_Chr8R0125500 len=1541 gn=MtrunA17Chr8R0125500 strand=- begin=21969718 type=repeat_region end=21971258 chr=MtrunA17Chr8	CTCCCACTTCTCTTATATGAAATGAAAAAAAGATTTTTCTCGGTCATTTTAGTGTTAAGGTTAGAACCTGTTCCTCATAATATATATCTTATACAGGAGCAAGAAAAGGGTTGGACTACACACACATACACTCACTTAAGATTTGTTGTTGGGTTGAATAAGTTTACAAAGAATACTTGAAGTTGTGATTAGTGTACGTTGAAATGAAACCTCGAGGGAGACATAAGCTTTTATTTAAAGTGTCATATATTAATCCTTTTGTTGCTGCCATGTCTATGTCTTTTGCTTGAGGACAAGCAAAGATTCAAGTGTGGGGGAGTTTGATGAGTCATTTATTGACTATTTTTATATGCTTTTTAGTTTAGTTTTAATTATATTTTATTTTATTTTATATTAGCA…	MS_peptide_130_R	GMNIGWISLGAKER	Forward Frame
Frameshift	7	GMNIGWI	SLGAKER	+1.0	Frame 2 -> Frame 3	MtrunA17_Chr3R0108480 len=7354 strand=- gn=MtrunA17Chr3R0108480 end=16582086 chr=MtrunA17Chr3 type=repeat_region begin=16574733	AGGTTTTGATGAGTCATTTATTGCTTATTTTTATATGCTTTTTAGTTTAGTTTTAATTAGATTTTATTTTATTTTATATTAGTATTATTTTCTTTTTAGAATAAGTTTACTACAAATTGCATTTTATTTTATTTCAGGAATGAATATTGGATGGATTGAGTCTTGGAGCAAAAGAAAGGGACTTGGAGTTGATTGAATGCGATAATACGAAGATTGAGAGACAAAAATATGTCTCCCCAAAGTCAGAAGCTTGGCACGGCCCGTGCTAGCATTGGCACGGCCGTGCCACCCTCCAGAGTTACTTTTGCTGCTTTTGCTTTGATTTTAAGCTACTCTATTTTTAGCCCGAATGTAATTGCTTAGATTTTAAGTCAAATGTATGCTATAAATAGAGTAGCC…	MS_peptide_130_R	GMNIGWISLGAKER	Forward Frame
Frameshift	7	GMNIGWI	SLGAKER	+1.0	Frame 3 -> Frame 1	MtrunA17_Chr1R0145350 len=7831 type=repeat_region begin=25926471 end=25934301 chr=MtrunA17Chr1 gn=MtrunA17Chr1R0145350 strand=-	GCCACTGATGAGTCATTTATAGCTTACTTTTATATGCCTTTTAGTTTAGTTTTATTTAGATTTTATTTTATTTTATGTTAGTATTATTCCCTTTTTAGGATAGTTTACTTTAAATTGCATTTTATTTTATTTCAAGAATGAATATTGGATGGATTGAGTCTTGGAGCAAAAGAAAGGGACTTGGAGCCGATTGGATGCAAAAATATGAAGATTGAGAGACAAAAATATGTCTCCCCCATGCCAGAAGCTTGGCACGGCCCGTGCTAACCTTGGCACGGCCGTGCCAACCTCCAGTGTCACTTTTGCCTGTTTTTGCTTAGATTTTAAGCTACTCTATTTTTAGCCCGAATGTAATAGCTTAGATTTTAAGTCGAACAAATGCTATAAATAGAGTAGCCA…	MS_peptide_130_R	GMNIGWISLGAKER	Forward Frame
Frameshift	7	GMNIGWI	SLGAKER	+1.0	Frame 3 -> Frame 1	MtrunA17_Chr7R0155560 len=7413 end=22418296 chr=MtrunA17Chr7 type=repeat_region begin=22410884 strand=- gn=MtrunA17Chr7R0155560	TACCTTGGCACGGCCCGTGCTTACCTTGGCACGGCCGTGCCACCCTCCAGAGTCACTTTTGCTGCTTTTGCTTAGATTTTAAGCAACTCTATTTTTAGCCCGAATGTAATAGCTTAGATTTTAAGTCGAACAAATGCTATAAATAGAGTAGCCATCCATCACAAATATTCATCTTTACTTGGAATACAATAAGTGACAATTGCTTTTCTAATTAAAGTTCTTTTCTTTTCCTTTATTTTCTTGTCATTTACTTTTATGCTTTCTCTCTTCTCCCCCATGTCTACGATGAACATGAGTGAGTAGACTTCTCCATGTCTTGGGACTGTTGGATAAGTCTAAATGACATAATCCTAATCAAACCAAGCTCTAAGCCTTAATCTTATGTAACCCTAATTTCTT…	MS_peptide_130_R	GMNIGWISLGAKER	Forward Frame
Frameshift	7	GMNIGWI	SLGAKER	+1.0	Frame 1 -> Frame 2	MtrunA17_Chr2R0152060 len=979 type=repeat_region gn=MtrunA17Chr2R0152060	TTTTTAGTTTAGTTTTATTTAGATTTTATGTTAGTATTATTTCCTTTTAAGGATAGTTTACTTTAAATTGCATTTTCTTTTATTTCAGGAATGAATATTGGATGGATTGAGTCTTGGAGCAAAAGAAAGGGACTTGGAGCCGATTGGACGCAAAAATATGAAGATTGAGAGACAAAAATATGTCTCCCCCATGCCAGAAGCTTGGCACGGCCTGTGCTAACCTTGGCACGGCCGTGCCACCCTCCAGTGTCACTTTTGCTGATTTTGCTTAGATTTTAAGCTACTCTATTTTTAGCCCGAATGTAATAGCTTAGATTTTAAGTCGAACAAATGCTATAAATAGAGTAGCCATCTGTTTACACTGATTTTTGGTAAACAATCGCTGGTTTCAATGATGTT…	MS_peptide_130_R	GMNIGWISLGAKER	Forward Frame
Frameshift	7	GMNIGWI	SLGAKER	+1.0	Frame 2 -> Frame 3	MtrunA17_Chr5R0119550 len=8344 gn=MtrunA17Chr5R0119550 type=repeat_region	TTTTGTTCTTGTTATTTTAAGTATTTTGTAGGTGATTGTCCGAGTAGGATTCAAGAAAACAGAAAATTTTGAAGCCTCGTCCTCCAGAATCTTGGCACGGCCCATGCTCACACTGGCACGGCCGTGCCAGACCTTGACTACCCAAAACAGGCCATTGTTCCAGAAAGTTGGCACGGCCGTGCCCGACCATCAGGTAGGTATAACCACACCTTTTGGCCTTCTTCTTCCCTCATTCTCCACCACAAACATCTCTCTACATCCAAACTTCTCTCTAAAACCTCCATATCCACAAAACCCTAAACCTCCATTTATATCCTAAAAACTCACCAATTCACAAAATTTCTCCACCCAACCAACCCCAAACACCATTCCAATCATAAACCCCCAATTAAAAACAAC…	MS_peptide_130_R	GMNIGWISLGAKER	Forward Frame
Frameshift	7	GMNIGWI	SLGAKER	+1.0	Frame 1 -> Frame 2	MtrunA17_Chr8R0099960 len=572 strand=+ gn=MtrunA17Chr8R0099960 end=18486083 chr=MtrunA17Chr8 type=repeat_region begin=18485512	TATCAAGTCTATCTTAACTCTCCCACTTCCCTTATATGAAATGAAGAAAAGATTTTTCTCGGTCATTTTAGTGTTAAGGTTAGAACCTGTTCCTCATAATATCTATCTTATACAGGAGCAAGAAAAGGGTTGAACTACACACACACACACACACTCACTTGAGATTTGTTGTCGGGTTGAATAAGTTTACAAGGAATGCTGGAAGTTGTGATTAGTGTACATTGAAATGAAACCTCGAGGGAGACATAAGCTTTTATTTAAAGTGTCATATATTAATCCTTCTGTTGCTGCCATGTCTATGCCTTTTGCTTGAGGACAAGCAAAGATTCAAGTGTGGGGGAGTTTGATGAGTCATTTATTGCTTACTTTTATATGCTTTTTTAGTTTAGTTTTAATTAG…	MS_peptide_130_R	GMNIGWISLGAKER	Forward Frame
Frameshift	7	GMNIGWI	SLGAKER	+1.0	Frame 2 -> Frame 3	MtrunA17_Chr4R0154850 len=1439 gn=MtrunA17Chr4R0154850 strand=- begin=23602087 type=repeat_region end=23603525 chr=MtrunA17Chr4	TTGATGAGTCATTTACTACCTACTTCTAGATATTATTTTGTTTAGTTTTAATTAGATTTTAGTTTATTTTATATTAATATTATTTCCTTTTTAAGATAGTTTACTACAAATTGCATTTTATTATATTTCAGGAATGAATATTGGATGGATTGAGTCTTGGAGCAAAAGAAAGGGACTTGGAGCTGATTCGGTACGAAAATACATAGATTGGAAGACAAAATATGTCTCCCCTAAAGTCAGAAGCTTGGCACGGCCCGTGCTAGCATTGGCACGGCCATGCCACCCTCCAGAGTGTCTTTTGCTGCTTTTGCTTAGATTTTAAGCTACTCTATTTTTAGCCCGAATGTAATTGCTTAGATTTTAAGTCAAATGTATGCTATAAATAGAGTAGCCATCCAT…	MS_peptide_130_R	GMNIGWISLGAKER	Forward Frame
Frameshift	7	GMNIGWI	SLGAKER	+1.0	Frame 2 -> Frame 3	MtrunA17_Chr3R0107090 len=21131 type=repeat_region begin=16406360 end=16427490 chr=MtrunA17Chr3 gn=MtrunA17Chr3R0107090 strand=+	ATCCTTTTGTTGCTGCCATGTCTATGCCTTTTGCTTGAGGACAAGCAAAGATTCAAGTGTGGGGGAGTTTGATGAGTCATTTATTGCTTACTTTTATATGCTTTTTAGTTTAGTTTTATTTAGATTTTATTTTATTTTATGTTAGTATTATTTCCTTTTTAGGATAGTTTACTTTAAATTGCATTTTATTTTATTTCAGGAATGAATATTGGATGGATTGAGTCTTGGAGCAAAAGAAAGGGACTTGGAGCCGATTGGATGCAAAAATATGAAGATTGAGAGACAAAAATATGTCTCCCCCATGCCAGAAGCTTGGCACGGCCCGTGCTAACCTTGGCACCGCCGTGCCACCCTCCAGTGTCACTTTTGCTGCTTTTGCTTAGATTTTAAGCTACTCTA…	MS_peptide_130_R	GMNIGWISLGAKER	Forward Frame
Frameshift	7	GMNIGWI	SLGAKER	+1.0	Frame 2 -> Frame 3	MtrunA17_Chr3R0107090 len=21131 type=repeat_region begin=16406360 end=16427490 chr=MtrunA17Chr3 gn=MtrunA17Chr3R0107090 strand=+	ATCCTTTTGTTGCTGCCATGTCTATGCCTTTTGCTTGAGGACAAGCAAAGATTCAAGTGTGGGGGAGTTTGATGAGTCATTTATTGCTTACTTTTATATGCTTTTTAGTTTAGTTTTATTTAGATTTTATTTTATTTTATGTTAGTATTATTTCCTTTTTAGGATAGTTTACTTTAAATTGCATTTTATTTTATTTCAGGAATGAATATTGGATGGATTGAGTCTTGGAGCAAAAGAAAGGGACTTGGAGCCGATTGGATGCAAAAATATGAAGATTGAGAGACAAAAATATGTCTCCCCCATGCCAGAAGCTTGGCACGGCCCGTGCTAACCTTGGCACCGCCGTGCCACCCTCCAGTGTCACTTTTGCTGCTTTTGCTTAGATTTTAAGCTACTCTA…	MS_peptide_130_R	GMNIGWISLGAKER	Forward Frame
Frameshift	7	GMNIGWI	SLGAKER	+1.0	Frame 1 -> Frame 2	MtrunA17_Chr3R0107090 len=21131 type=repeat_region begin=16406360 end=16427490 chr=MtrunA17Chr3 gn=MtrunA17Chr3R0107090 strand=+	ATCCTTTTGTTGCTGCCATGTCTATGCCTTTTGCTTGAGGACAAGCAAAGATTCAAGTGTGGGGGAGTTTGATGAGTCATTTATTGCTTACTTTTATATGCTTTTTAGTTTAGTTTTATTTAGATTTTATTTTATTTTATGTTAGTATTATTTCCTTTTTAGGATAGTTTACTTTAAATTGCATTTTATTTTATTTCAGGAATGAATATTGGATGGATTGAGTCTTGGAGCAAAAGAAAGGGACTTGGAGCCGATTGGATGCAAAAATATGAAGATTGAGAGACAAAAATATGTCTCCCCCATGCCAGAAGCTTGGCACGGCCCGTGCTAACCTTGGCACCGCCGTGCCACCCTCCAGTGTCACTTTTGCTGCTTTTGCTTAGATTTTAAGCTACTCTA…	MS_peptide_130_R	GMNIGWISLGAKER	Forward Frame
Frameshift	7	GMNIGWI	SLGAKER	+1.0	Frame 3 -> Frame 1	MtrunA17_Chr2R0152280 len=532 strand=+ gn=MtrunA17Chr2R0152280 end=26700488 chr=MtrunA17Chr2 begin=26699957 type=repeat_region	AATTAAACCCTTGATGAGTCATTATTATATCTATTTTATCCATAATATTTAGTATCGTTTTATTTAGATTTTAGTTATATTTATATTTATAATATTTCCTTTTTGAATTATATTACTACAATTGCATATTTTATATTTCAGGAATGAATATTGGATGGATTGAGTCTTGGAGCAAAAGAAAGAGGATTGGAGCTGATTCGGTGCAGAAATACGAAGATTCGGAAGACAAAATATGTCTCCCCCAAGTCAGAACCTTAGCACGGCCCGTGCTAGGCTTGGCACGGCCGTGCCACCTTCCAATGCCTCTTTTGCTGCTTTTGCTTAGATTTTAAGCTACTCTATTTTTAGCCCAAATGTAATAGCTTAGATTTTAAGTCAAATAAATGCTATAAATAGAGT…	MS_peptide_130_R	GMNIGWISLGAKER	Forward Frame
Frameshift	7	GMNIGWI	SLGAKER	+1.0	Frame 1 -> Frame 2	MtrunA17_Chr7R0133240 len=9505 strand=+ gn=MtrunA17Chr7R0133240 end=19385966 chr=MtrunA17Chr7 begin=19376462 type=repeat_region	ACCTTGACATAATCCTAATCAAGCCAAGCTCTAAGCCTAAATCTTATGTAACCCTAATTCCTTATCTAAATTCACCGCTTTAACATGGATCAACCATTATCAAACTGTGGAAACGAAAGTGGAGGGTTTGATAATTGTTTATCCATTATCTCAAATATCAATTCATAAAACGAAAGTGGAGCTTTGATATTCGAACAAGTGAATTTAGACAAGGATTGCAAAGGCAGTGAAATAGTCTTTGCAATCTTTGAGACATATAGTTTCGATCTTCAAGGGAACTAATAATGATAAAGTCAGCGAAACAGGCTTGGTTGTTAGAGGAACCAAAATCTAATAGTAATCAAGTCAGCGAAATAAGCTTGGTTGCTAAAGGAACACAAGAGAAACTGTCTTGAGAAA…	MS_peptide_130_R	GMNIGWISLGAKER	Forward Frame
Frameshift	7	GMNIGWI	SLGAKER	+1.0	Frame 1 -> Frame 2	MtrunA17_Chr1R0121520 len=3540 begin=22951099 type=repeat_region chr=MtrunA17Chr1 end=22954638 gn=MtrunA17Chr1R0121520 strand=+	CACTTTTCTTCTTCTTCCTTCATTCTCAAACACAAACTTCCCTCATCCTTCAACTTCCCTCTCTAAACCTCCATAACATCAACATTTAAACCTCCATATCTATCTCCATTCATCATTCCAAACATTTACCACCAATCAAAACCAACATTCATCCATTCAAACACCAAATTCTACACCATTTAACCCTAACCCAAAAACCAAAAAAAAAATTCTTCACCAATCTCCATCATTAAACTCATCAACCTCACTTAAACCCCAACCCATCACTAAACCAACCTTTCCAAACCAAAACCTTACCAAACCCTAACCTTCCCTAAAACCCAAACCAAGTTAACTAGGTCAATGGCATCAAAAAGGCAAGGAGATTGAAAGCTCTAGAAGTGGTGCAAAGAAAGAGAA…	MS_peptide_130_R	GMNIGWISLGAKER	Forward Frame
Frameshift	7	GMNIGWI	SLGAKER	+1.0	Frame 3 -> Frame 1	MtrunA17_Chr2R0186880 len=21111 end=31168128 chr=MtrunA17Chr2 begin=31147018 type=repeat_region strand=+ gn=MtrunA17Chr2R0186880	CTAAAAATCAGTTTTCATACATTATGTATTACTCGTTTCCCTAAACGCCGCTAGTTTGAGTGTTGTAGAATTTCAATAATGATTTGCAACCCATTTTCCGACTTGGAAACTCTTATTTATACCTAAAGAAAATAACCGGCAAAACACTAATCTCATGATCAACACTTTCTTCATCTTAGACAACCGCTTGTCCCCACGTTTTCACTAAGGAAACCTCTCTTGAGCTTGAAATCGTGTTTTCCCGCCTAGAGTGCTTGACTTCGATGCAATTACATTTTCAGCCTTGCTCTATCGAACTTCTAACTATGCGCGCTAAGCTTGCTATCTTGCCAAAATCCCCACATTAGAAAGAGAAAGTCTTCAATTCATGTAAGGTTAAAGGTCAACCAAATGTTGACC…	MS_peptide_130_R	GMNIGWISLGAKER	Forward Frame
Frameshift	7	GMNIGWI	SLGAKER	+1.0	Frame 2 -> Frame 3	MtrunA17_Chr1R0092870 len=1152 gn=MtrunA17Chr1R0092870 strand=- begin=18649806 type=repeat_region end=18650957 chr=MtrunA17Chr1	AGATAGTTTACTACAAATTGTATTTTATTTTATTTCAGGAATGAATATTGGATGGATTGAGTCTTGGAGCAAAAGAAAGAGACTTGGAGCTGATTCAGTACGAAAATACGAAGATTCGGAGACAAAAATATGTCTCCCCCAAAGTTAGAAGCTTGGCACGGCCCGTGCTAGCATTGACACGACCGTGCCACCCTCCAGAGTCACTTTTGCTGCTTTTGCTTGGATTTTAAGCTACTCTATTTTAGCCCGCAGTTTCTTGTGGAACATTCTAGTAATGTAATTGCTTAGATTTTAAGTCGAATGTATGCTATAAATAGAGTAGCTAGTCATCACAAATAATCATCTTTTCTTTGGAATCCAATAAGTGACAATTGTCTTTTGAATAAAAGTTATTTTCTT…	MS_peptide_130_R	GMNIGWISLGAKER	Forward Frame
Frameshift	7	GMNIGWI	SLGAKER	+1.0	Frame 1 -> Frame 2	MtrunA17_Chr8R0099970 len=2926 type=repeat_region gn=MtrunA17Chr8R0099970	AGTGTTAAGGTTAGAACCTGTTCCTCATAATATCTATCTTATACAGGAGCAAGAAAAGGGTTGAACTACACACACACACACACACTCACTTGAGATTTGTTGTCGGGTTGAATAAGTTTACAAGGAATGCTGGAAGTTGTGATTAGTGTACATTGAAATGAAACCTCGAGGGAGACATAAGCTTTTATTTAAAGTGTCATATATTAATCCTTCTGTTGCTGCCATGTCTATGCCTTTTGCTTGAGGACAAGCAAAGATTCAAGTGTGGGGGAGTTTGATGAGTCATTTATTGCTTACTTTTATATGCTTTTTTAGTTTAGTTTTAATTAGATTTTATTTTATTTTATATTAGCATTATTTCCTTTTTAGGATAGTTTACTTTAAATTGCATTTTATTTT…	MS_peptide_130_R	GMNIGWISLGAKER	Forward Frame
Frameshift	7	GMNIGWI	SLGAKER	+1.0	Frame 3 -> Frame 1	MtrunA17_Chr7R0097980 len=373 end=15363965 chr=MtrunA17Chr7 begin=15363593 type=repeat_region strand=+ gn=MtrunA17Chr7R0097980	TTTTACTTAAATTGTCATATATTAATCTTTTTGTTGCTGCCATGTCTATGCCTTTTGCTTGAGGACAAGCAAAGATTCAAGTGTGGGGGAGTTTGATGAGTCATTTATTGACTATTTTTAATGCTTTTTAGTTTAGTTTTAATTAGATTTTATTTTATTTTATATTAACATTATTTCCTTTTTAGGATAGTTTACTACAAATTGCATTTTATTTTATTTCAGGAATGAATATTGGATGGATTGAGTCTTGGAGCAAAAGAAAGGGACTTGGAGCTGATTGGATGCAAAAATATGAAGATTGAGAGACAAAAATATGTCTCCCCAAAGTCAGAAGCGTGGCACGGCCCGTGCTAGCATTGGCACGGCCGTGCCA	MS_peptide_130_R	GMNIGWISLGAKER	Forward Frame
Frameshift	7	GMNIGWI	SLGAKER	+1.0	Frame 1 -> Frame 2	MtrunA17_Chr8R0103720 len=648 type=repeat_region begin=19065594 chr=MtrunA17Chr8 end=19066241 gn=MtrunA17Chr8R0103720 strand=-	TGATGAGTCATTTATTGACTATTTTAATATGTTTTTTAGTTTAGTTTTATTTAGCTTTTATTTTATTTTATGTTAGTATTATTTCCTTTTTAGGATAGTTTACTTTGAATTGCATTTTATTTTATTTCAGGAATGAATATTGGATGGATTGAGTCTTGGAGCAAAAGAAAGGGACTTGGAGCCGATTGGATGCAAAAATATGAAGATTGAGAGACAAAAATATGTCTCCCCCATGCCAGAAGCTTGGCACGGCCCGTGCTAACCTTGGCACGGCCGCGCCACCCTCCAGTGTCACTTTTGCTGCTTTTGCTTAGATTTTAAGCTACTCTATTTTTAGCCCGAATGTAATAGCTTAGATTTTAAGTCGAACAAATGCTATAAATAGAGTAGCCATCCATC…	MS_peptide_130_R	GMNIGWISLGAKER	Forward Frame
Frameshift	7	GMNIGWI	SLGAKER	+1.0	Frame 3 -> Frame 1	MtrunA17_Chr6R0214140 len=408 type=repeat_region begin=33473912 chr=MtrunA17Chr6 end=33474319 gn=MtrunA17Chr6R0214140 strand=-	TTGGGTTGAATAAGTTTACAAGGAATACTTGAAGTTGTGATTAGTGTACATTGAAATGAGACCTCGAGGGAGACATAAGCTTTTATTTAAATTGTCATATATTAATCCTTTTGTTGCTGCCATGTCTATGCCTTTTGCTTGAGGACAAGCAAAGATTCAAGTGTGGGGGAGTTTGATGAGTCATGTATTACCTATTTCTAGATATTATTTAGTTTAGTTTTAATTAGATTTTAGTTTATTTTATATTAATATTATTTCCTTTTTAAGATAGTTTACTACAAATTGCATTTTATTATATTTCAGGAATGAATATTGGATGGATTGAGTCTTGGAGCAAAAGAAAGGGACTTGGAGCTGATTCGGTACGAAAATACAAAGATTGGAAGACAAAATATGTCT…	MS_peptide_130_R	GMNIGWISLGAKER	Forward Frame
Frameshift	7	GMNIGWI	SLGAKER	+1.0	Frame 2 -> Frame 3	MtrunA17_Chr3R0107090 len=21131 type=repeat_region begin=16406360 end=16427490 chr=MtrunA17Chr3 gn=MtrunA17Chr3R0107090 strand=+	ATCCTTTTGTTGCTGCCATGTCTATGCCTTTTGCTTGAGGACAAGCAAAGATTCAAGTGTGGGGGAGTTTGATGAGTCATTTATTGCTTACTTTTATATGCTTTTTAGTTTAGTTTTATTTAGATTTTATTTTATTTTATGTTAGTATTATTTCCTTTTTAGGATAGTTTACTTTAAATTGCATTTTATTTTATTTCAGGAATGAATATTGGATGGATTGAGTCTTGGAGCAAAAGAAAGGGACTTGGAGCCGATTGGATGCAAAAATATGAAGATTGAGAGACAAAAATATGTCTCCCCCATGCCAGAAGCTTGGCACGGCCCGTGCTAACCTTGGCACCGCCGTGCCACCCTCCAGTGTCACTTTTGCTGCTTTTGCTTAGATTTTAAGCTACTCTA…	MS_peptide_130_R	GMNIGWISLGAKER	Forward Frame
Frameshift	7	GMNIGWI	SLGAKER	+1.0	Frame 3 -> Frame 1	MtrunA17_Chr5R0150040 len=7542 gn=MtrunA17Chr5R0150040 strand=- begin=26788628 type=repeat_region end=26796169 chr=MtrunA17Chr5	TTATTTAGATTTTATTTTATTTTATATTAGTATTATTTCCTTTTTAGAATAGTTTACTACAAATTGTATTTTATTTTATTTCAGGAATGAATATTGGATGGATTGAGTCTTGGAGCAAAAGAAAGGGACTTGGAGCTGATTGAATGCGAAAATATGAAGATTGAGAGACAAAAATATGTCTCCCCAAAGTCAGAAGCTTGGCACGGCCCGTGCTAGCATTGGCACGGCCGTGCCACCCTCCAGAGTGTCTTTTGCTGCTTTTGCTTAGATTTTAAGCTACTCTATTTTTAGCCCGAATGTAATTGCTTAGATTTTAAGTCGAATGTATGTTATAAATAGAGGAGCCATCCATCACAAATATTCATCTTTACTTGGAATTCAATAAGTGACAATTGCTTT…	MS_peptide_130_R	GMNIGWISLGAKER	Forward Frame
Frameshift	7	GMNIGWI	SLGAKER	+1.0	Frame 1 -> Frame 2	MtrunA17_Chr7R0082370 len=7841 gn=MtrunA17Chr7R0082370 strand=- begin=13605899 type=repeat_region end=13613739 chr=MtrunA17Chr7	ATATCTGATGAGTCATTTATTGCTTACTTTTATATGCTTTTTAGTTTAGTTTTATTTAGATTTTATTTTATTTTATGTTAGTATTATTTCCTTTTTAGGATAGTTTACTTTAAATTGCATTTTATTTTATTTCAGGAATGAATATTGGATGGATTGAGTCTTGGAGCAAAAGAAAGGGACTTGGAGCTGATTGGATGCAAAAATATGAAGATTGAGAGACAAAAATATGTCTCCCCCATGCCAGAAGCTTGGCACGGCCCGTGCTAACCTTGGCACGGCCGTGCCACCCTCCAGTGTCACTTTTGCTGCTTTTGCTTAGATTTTAAGCTACTCTATTTTTAGCCTGAATGTAATGGCTTAGATTTTAAGTCGAACAAATGCTATAAATAGAGTAGCCAT…	MS_peptide_130_R	GMNIGWISLGAKER	Forward Frame
Frameshift	7	GMNIGWI	SLGAKER	+1.0	Frame 3 -> Frame 1	MtrunA17_Chr3R0134060 len=9677 type=repeat_region begin=19723777 end=19733453 chr=MtrunA17Chr3 gn=MtrunA17Chr3R0134060 strand=+	ATAAAACCACTAACTTCTTTTCTTCTACTTCTTTCTTTTGTATTACCACTAACTTCTTGGGTTCTCGGTTTCTTATGCGAAGAAGTAAAAGTCTCGGAGAATTTATTCCTGAGATCGAAAGGTTTTTGCATAAGAAAAAGAGAGAGGCACAAAATAATACTGCTATGGCTGAACGCACTCTCAAAGAGTATGCTACTCCTTCAACGGAGGAGCCACAAGCTATTATCGTGTACCCAACGGTTGCGGGTAATAACTTCGAAATCAAGCCTGAACTACTCAATTTAGTGCAACAGAATCAGTTTTTTGGATCACCCACTGAGGATCCAAATCTCCATATTTCTTCCTTCCTTAGACTCAGTGACACCATAAAAGAGAACCAAGAAGCCGTAAGACTTCATC…	MS_peptide_130_R	GMNIGWISLGAKER	Forward Frame
Frameshift	7	GMNIGWI	SLGAKER	+1.0	Frame 3 -> Frame 1	MtrunA17_Chr6R0131120 len=1298 strand=+ gn=MtrunA17Chr6R0131120 end=21990063 chr=MtrunA17Chr6 type=repeat_region begin=21988766	AGGGTGCCTGATGAGTCATTTAATATTTATTTTTATATGTTATTTAGTTTAGTTTTAAATAGATTTTATTTTATTTTATATTAGTATTATTTCCTTTTTGAGTTAGTTTACTACAAATTGCACGTTATTATATTTCAGGAATGAATATTGGATGGATTGAGTCTTGGAGCAAAAGAAAGGGACTTGGAGCTGATTTAGTACGTAAATACGAAGATTCAGAGACAAAAATATGTCTCCCCAAAGTCAGAAGCTTGGCACGGCCCGTGCTAGCATTGGCACGGCCGTGCCACCCTCCAGAGTCACTTTTGCTGCTTTTGCTTAGATTTTAAGTTACTCTATTTTAGCCCGCAGTTTCTTGTGGAACATTCTAGTAATATAATTGCTTAGATTTTAAGTCGA…	MS_peptide_130_R	GMNIGWISLGAKER	Forward Frame
Frameshift	7	GMNIGWI	SLGAKER	+1.0	Frame 1 -> Frame 2	MtrunA17_Chr4R0094860 len=605 gn=MtrunA17Chr4R0094860 strand=- begin=16080242 type=repeat_region chr=MtrunA17Chr4 end=16080846	TGATGAGTCATTTATTGCTTACTTTTATATGCTTTTTAGTTTAATTCTAATTAGATTTTATTTTATTTTATATTATTATTATTTCCTTTTTAGGATAGTTTACTACAAATTGCATTTTATTTTATTTCAGGAATGAATATTGGATGGATTGAGTCTTGGAGCAAAAGAAAGGGACTTGGAGCTGATTGAATGCAAAAATATGAAGATTCGAAGACAAAAATACGTCTCCCTCAAGTTTGAAGCTTGGCACGGCCCGTGCCATCATTGACACGGCCGTGCCACCCTCCAGAGTCACTTTTGCTGCTTTTGCTTAGATTTTAAGCTACTCTATTTTTAGCCCGAATGTAATTGCTTAGATTTTAAGTCGAATGTATGCTATAAATAGAGTAGCCATCCATC…	MS_peptide_130_R	GMNIGWISLGAKER	Forward Frame
Frameshift	7	GMNIGWI	SLGAKER	+1.0	Frame 3 -> Frame 1	MtrunA17_Chr8R0128970 len=1898 strand=+ gn=MtrunA17Chr8R0128970 end=22425272 chr=MtrunA17Chr8 type=repeat_region begin=22423375	GTAACCTGGACCCTTAAAAATCTTCAGAGTAAAAGTAGTATAAGTTTATGTGGGAATAATTCTAATGTAATGAAATGTGTAAACCGAAATGGGGCGGAAGGATATCACCACATGTGGAGGAAAGGATACCCTCTCACTGACTTCCTAAATGTGGTGATGACTTCTCAAACAAATTGTGCTTGAATTAAATCCTCTAAGAGGAACTTCCTAAGTGAAGTAAACAAGTTGTAGCACTACTTAGGGTGATCATAGAAACTTGGAGGAAAGGATACCCTCTCACGGACTTCCAATGTGAAATGATAGCCCCTAGGCATCTACAAGCCCCCAAATGTATAAAGTCATCAAGTCTATCTTAACTCTCCCACCTCTCTTATATGAAATGAAGAAAAGATTTTTCTC…	MS_peptide_130_R	GMNIGWISLGAKER	Forward Frame
Frameshift	7	GMNIGWI	SLGAKER	+1.0	Frame 3 -> Frame 1	MtrunA17_Chr2R0118990 len=7796 gn=MtrunA17Chr2R0118990 strand=- type=repeat_region begin=22569011 end=22576806 chr=MtrunA17Chr2	GTCCCTGATGAGTCATTTATTGACTATTTTAATATGCTTTTTAGTTTATTTTTATTTAGATTTTATTTTATTTTATGTTAGTATTATTTCCTTTTTAGGATAGTTTACTTTAAATTGCATTTTATTTTATTTCAGGAATAAATATTGGATGGATTGAGTCTTGGAGCAAAAGAAATGGACTTGGAGCCGATTGGATGCAAAAGTATGAAGATTGAGAGACAAAAATATGTCTCCCCCATGCCATAAGCTTGGCACGGCCCGTGCTAACCTTGGCACGGCCGTGCCACCCTCCAGAGTCACTTTTGCTGCTTTTGCTTAGATTTTAAGCTACTCTATTTTTAGCCTGAATGTAATAGCTTAGATTTTAAGTCGAACAAATGCTATAAATAGAGTAGCCAT…	MS_peptide_130_R	GMNIGWISLGAKER	Forward Frame
Frameshift	7	GMNIGWI	SLGAKER	+1.0	Frame 2 -> Frame 3	MtrunA17_Chr8R0213410 len=10217 strand=- gn=MtrunA17Chr8R0213410 chr=MtrunA17Chr8 end=36400863 begin=36390647 type=repeat_region	TCTATAATAAAAATCATATACGTTATTAATTAAATAAATTTAAAATATAGATATTTGTTTAGAGTGACGAGAGGGGGTATGTTTGGCCTATCTTATACGACAAAGTTTTGTGTTACCTTCCTTTCAAGTTTCAACAACAAAAAAAAAGTCGTAGTCGTGTTACGTTTTTTTCATTTTTTTTGGGCTAGTGAATTTCTTTGCATCTTCCTTGTCGTTGTCATTACGCATGTCAAAACAAGACTAGGTGTGTGGTAGGTAATTGCTCAAGGGAAATTATTGCTTTTAGTATCAATCTTATTATTATTATTATTGTTTTAGGAGAGAATCAATTTTTTTTTTAGAGAACCAATTTTTATTTGTTGCAACGTGGGGTAAATCACAGCGCAATTACGGTCCTTG…	MS_peptide_130_R	GMNIGWISLGAKER	Forward Frame
Frameshift	7	GMNIGWI	SLGAKER	+1.0	Frame 1 -> Frame 2	MtrunA17_Chr2R0193990 len=7341 strand=+ gn=MtrunA17Chr2R0193990 chr=MtrunA17Chr2 end=32512031 type=repeat_region begin=32504691	GAACAACTTTTGCTTAGATTTTAAGCTACTCTGTTTTAGTTTACTTGTGGAACATTCTAGTGATTGCTTAGATTTTAAGTCGAATGTAAACTATAAATAGAGTAGCTAGCCATCACAAATATTCATCTTTTCTGGGAATGCAATATGTGACAATTGTCTTTCTAATAAAAGTTCTTTTACGTTCTTGTTATTTACTTTTATGCTTTCTCTCTTCTTCTCCTTGTCTACAATGAACATTAGTGAGTAGACTTCTCTTGTCTTGGGATTGTTGGATAAGTCAAAATGACATAATCCTAATCAAACAAAGCTCTAAGCCTTAATCTTATGTAATCCTAATTTCTTATCTAAATTCACCGCTTTAACATGGATCAACCATTATCAAACTGTGGAAACGAAAGT…	MS_peptide_130_R	GMNIGWISLGAKER	Forward Frame
Frameshift	7	GMNIGWI	SLGAKER	+1.0	Frame 3 -> Frame 1	MtrunA17_Chr8R0131020 len=881 end=22679704 chr=MtrunA17Chr8 type=repeat_region begin=22678824 strand=+ gn=MtrunA17Chr8R0131020	TTATACAGGAGCAAGAAAAGGGTTGGACTACACACACACACACTCACTTGAGATTTGTTGTTGGGTTGAATAAGTTTACAAGGAATACTTGAAGTTGTGATTAGTGTACATTGAAATGAGACCTCGAGGGAGACATAAGCTTTTATTTAAATTGTCATATATTAATCCTTTTGTTGCTGCCATGTCTATGCCTTTTGCTTGAGGACAAGCAAAGATTCAAGTGTGGGGGAGTTTGATGAGTCACTTATTGACTATTTTTATATGCTTTTAAGTTTAGTTTTATTTAGATTTTATTTTATTATATATTAGTATTATTTCCTTTTTAGGATAGTTTACTACAAATTGCATTTTATTTTATTTTAGGAATGAATATTGGATGGATTGAGTCTTGGAGCAAAA…	MS_peptide_130_R	GMNIGWISLGAKER	Forward Frame
Frameshift	7	GMNIGWI	SLGAKER	+1.0	Frame 2 -> Frame 3	MtrunA17_Chr7R0132040 len=691 strand=- gn=MtrunA17Chr7R0132040 end=19205538 chr=MtrunA17Chr7 begin=19204848 type=repeat_region	CTCCCACTTCTCTTATATGAAATGAAGAAAAGATTTTTCTCGGTCATTTTAGTGTTAAGGTTAGAACCTGTTCCTCATAATATCTATCTTATAGAGGAGCAAGAAAAGGGTTGGACTACACACACACACTCACTTGAGATTTGTTTTCGGGTTGAATAAGTTTACAAGGAATGCTTGAAGTTGTGATTAGTGTACATTGAAATGAAACCTCGAGGGAGACATAAGCTTTTATTTAAAGTGTCATATATTAATCCTTTTGTTGCTGCCATATCTATGCCTTTTGCTTGAGGACAAGCAAAGATTCAAGTGTGGGGGAGTTTGATGAGTCATTATTATATCTATTTTATCCATAATATTTAGTATTGTTTTATTTAGATTTTAGTTATATTTATATTTATA…	MS_peptide_130_R	GMNIGWISLGAKER	Forward Frame
Frameshift	7	GMNIGWI	SLGAKER	+1.0	Frame 1 -> Frame 2	MtrunA17_Chr2R0151090 len=1500 end=26516514 chr=MtrunA17Chr2 begin=26515015 type=repeat_region strand=- gn=MtrunA17Chr2R0151090	GGCATTGATGCAAACCGAAGTTCAAAGAACATGCACCGAGCAACAAAGACAAGGTGTTGAAATGATCGGGCTAAGAAACGATGTCCTAAGGGGCAATCAAATAAATGAATAAAAAAATCAAATGTTCCGATACATGATGCAACATCTTCACCTCCAAGGTCCACCTTATGGACTTCAATAAAATTGTGAGCTCTCCTCTTCCTTTACTCTTCTCTACTTCTCTTCTTTCTTCATCCTCTTCTTCTTTTTCTTCTTCTTCTTCTTTTAAATCATTGAGGACAATGCTTCTCCTAAGTGTGGGGGGAGCCTAATAAAGTGTCTTTAGTCGTAGTGTTTCCAAACTCCCTTGAACTTTATTCTTTTGTTCTGTTTTATTGTGAAAGGCATGGTTAAGTAGCT…	MS_peptide_130_R	GMNIGWISLGAKER	Forward Frame
Frameshift	7	GMNIGWI	SLGAKER	+1.0	Frame 1 -> Frame 2	MtrunA17_Chr8R0155660 len=10767 strand=- gn=MtrunA17Chr8R0155660 end=25857242 chr=MtrunA17Chr8 type=repeat_region begin=25846476	AATGCATTATCTGAAAGACTTGATCGCATGAGTACTTGTGTTATCACACCTACCTTCTCACCTCCATGTGAAGCATGTGGCCTATCTAGTCACTCTAGCATCGATTATAAACTAAGTAATATTGAGCAGTTAAACTTTGTTCAGAATGGCCAAAGAGTTGTTCAAAAATCTCACATTGAACTTTTAATGGAAAACTATTTTCTTAAACAATCCGAACAGCTCCAAGAGCTTAAGGACCAAACTAGACTTTTGAGCAACTCTCTTGCTACTCTCACAACAAAGATAGACTCCATCTCCTCTCACAACAAAACTTCTGAAACTCAGCTCTCCCAAGTAGTTCATAAGGTTGACCACCCCAACAAAATGAATGCTGTTACACTTAGGAGTGGCAAGCCACTC…	MS_peptide_130_R	GMNIGWISLGAKER	Forward Frame
Frameshift	7	GMNIGWI	SLGAKER	+1.0	Frame 2 -> Frame 3	MtrunA17_Chr3R0088660 len=229 gn=MtrunA17Chr3R0088660 strand=+ type=repeat_region begin=14263996 end=14264224 chr=MtrunA17Chr3	ATTAGTCATTTATTGCTTACTTTTATATGCTTTTTAGTTTAATTTTAATTAGATTTTATTTTATTTTATATTAGTATTATTTCCTTTTTAGGATAGTTTACTACAAATTGCATTTTATTTTATTTCAGGAATGAATATTGGATGGATTGAGTCTTGGAGCAAAAGAAAGGGACTTGGGGCTGATTGAATGCGAAATACGAAGATTCGGAGACAAAAATACGTCTCCCTC	MS_peptide_130_R	GMNIGWISLGAKER	Forward Frame
Frameshift	7	GMNIGWI	SLGAKER	+1.0	Frame 1 -> Frame 2	MtrunA17_Chr6R0214210 len=1416 chr=MtrunA17Chr6 end=33488218 type=repeat_region begin=33486803 strand=- gn=MtrunA17Chr6R0214210	TGATGAGTCATTTATTACCTATTTCTAGATATTATTTAGTTTAGTTTTAATTAGATTTTAGTTTATTTTATATTAATATTATTTCCTTTTTAAGATAGTTTACTACAAATTGCATTTTATTATATTTCAGGAATGAATATTGGATGGATTGAGTCTTGGAGCAAAAGAAAGGGACTTGGAGCTGATTCGGTACGAAAATACAAAGATTGGAAGACAAAATATGTCTCCCCTAAAGTCAGAAGCTTGACACGGCCCGTGCTAGCATTGGCACGGCCGTGCCACCCTCCAGAGTGTCTTTTGCTGTTTTTGCTTAGATTTTAAGCTACTCTATTTTTAGCCCGAATGTAATTGCTTAGATTTTAAGTCAAATGTATGTTATAAATAGAGTAGCCATTCATC…	MS_peptide_130_R	GMNIGWISLGAKER	Forward Frame
Frameshift	7	GMNIGWI	SLGAKER	+1.0	Frame 2 -> Frame 3	MtrunA17_Chr3R0091920 len=2617 type=repeat_region begin=14660257 chr=MtrunA17Chr3 end=14662873 gn=MtrunA17Chr3R0091920 strand=-	CTGATGAGTCATTTATTGCTTATTTTTATATGCTATTTTGTTTAATTTTAATTAGATTTTATTTTATTTTATATTAGTATTATTTCCTTTTTAAGATAGTTTACTACAAATTGCATTTTATTTTATTTCAGGAATGAATATTGGATGGATTGAGTCTTGGAGCAAAAGAAAGGGACTTGGAGCTGATTGAATGCAAAAATACGAAGATTCGGAGACAAAATACGTCTCCCCCAAAGTCAGAAGCTTTGCACGGCCAGTGCCACCCTCCAGAGTCACTTTTGCTGCTTTTGCTTAGATTTTAAGCTACTCTATTTTAGCCCGCAGTTTCTTGTGGAACATTCCAGTAATGTAATTGCTTAGATTTTAAGTCGAATGTATGCTATAAATAGAGTAGCCATC…	MS_peptide_130_R	GMNIGWISLGAKER	Forward Frame
Frameshift	7	GMNIGWI	SLGAKER	+1.0	Frame 1 -> Frame 2	MtrunA17_Chr5R0118320 len=6864 end=22355367 chr=MtrunA17Chr5 type=repeat_region begin=22348504 strand=+ gn=MtrunA17Chr5R0118320	CATCCTTATTATTTCCTTTTTAAGATAGTTTACTACAAATTGCATCTTATTATATTTCAGGAATGAATATTGGATGGATTGAGTCTTGGAGCAAAAGAAAGGGACTTGGAGCTGATTCGGTACGGAAATACAAAGATTGGAAGACAAAATATGTCTCCCCTAAAGTCAGAAGCTTGGCACGGCCCGTGCTAGCATTGGCACGGCTGTGCCACCCTCCAGAGTTGCTTTTGCTGCTTTTGCTTAGATTTTAAGCTACTCTATTTTAGCCCGTAGTCTCTTGTGGAACATTCTAGTAATGTAATTGCTTAGATTTTAAGTCGAATGTATGCTATAAATAGAGTAGCTAGTCATCACAAATATTCATCTTTTCTTGGAATGCAATATGTGACAATTGTCTTT…	MS_peptide_130_R	GMNIGWISLGAKER	Forward Frame
Frameshift	7	GMNIGWI	SLGAKER	+1.0	Frame 1 -> Frame 2	MtrunA17_Chr6R0130990 len=1220 type=repeat_region begin=21969668 end=21970887 chr=MtrunA17Chr6 gn=MtrunA17Chr6R0130990 strand=+	TGATGAGTCATTTATTGCTTAATTTTATATGCTTTTTAGTTTAGTTTTAATTAGATTTAATTTTATTTTATATTAGTATTATTTTCTTTTTAGGATAGTTTACTTTAAATTGCATTTTATTTTATTTCAGGAATGAATATTGGATGGATTGAGTCTTGGAGCAAAAGAAAGGGACTTGGAGCCGATTGGATGCAAAAATATGAAGATGGAGAGACAAAAATATGTCTCCCCACAGTCAGAAGCTTGGCACGGCCCGTGCTAGCCTTGGCACGGCCGTGCCACCATCCAGAGTGCCTTTTGCTGCTTTTGCTTAGATTTTAAGCTACTCTATTTTTAGCCCAAATGTAATAGCTTAGATTTTCAGTCGAATGAATGCTATAAATAGAGTAGCCATCCATC…	MS_peptide_130_R	GMNIGWISLGAKER	Forward Frame
Frameshift	7	GMNIGWI	SLGAKER	+1.0	Frame 1 -> Frame 2	MtrunA17_Chr6R0130060 len=12302 gn=MtrunA17Chr6R0130060 strand=- begin=21834865 type=repeat_region end=21847166 chr=MtrunA17Chr6	CCCTGATGAGTCATTTATTGCTTACGTTTATATGCTTTTTAGTTTAGTTTTATTTAGATTTTATTTTATTTTATGTTAGTATTATTTCCTTTTTAGGATAGTTTACTTTAAATTGCATTTTATTTTATTTCAGGAATGAATATTGGATGGATTGAGTCTTGGAGCAAAAGAAAGGGACTTGGAGCCGATTGGATGCAAAAATATGAAGATTGAGAGACAAAAATATGTCTCCCCCATGCCAGAAGCTTGGCACGGCCCGTGCTAACTTGGCACGGCCGTGCCACCCTCCAGTGTCACTTTTGCTGCTTTTGCTTAGATTTTAAGCTACTCTATTTTTAGCCCGAATGTAATAGCTTAGATTTTAAGTCGAACAAATGCTATAAATAGAGTAGTCATCCA…	MS_peptide_130_R	GMNIGWISLGAKER	Forward Frame
Frameshift	7	GMNIGWI	SLGAKER	+1.0	Frame 1 -> Frame 2	MtrunA17_Chr4R0131510 len=6310 gn=MtrunA17Chr4R0131510 strand=- begin=20488391 type=repeat_region chr=MtrunA17Chr4 end=20494700	CCTTGGCACGGCCCGTGCTAGGCTTGGCACGGCCGTGCCACCTTCCAATGCCTCTTTTGCTGCTTTTGCTTAGATTTTAAGCTACTCTATTTTTAGCCCAAATGTAATAGCTTAGATTTTAAGTCGAATAAATGCTATAAATAGAGTAGCCATCCATCACAAATAATCATCTTTTCTTGGAATGCAATATGTGACAATTGTCTTTCTAATAAAAGTTCATTTTACTTTCTTGCTATTTACTTTTATGTTTTCTCTCTTCTTCTCCTTGTCTACAATGAACGTCAGTGAGTAGACTTCTCTTGTCTTGGGATTGTTGGATAAGTCTAATGACATAATCCTAATCAAACCAAGCTTTAAACCTTAATCTTATGTAACCCTAATTCCTTATCTAAATTCACC…	MS_peptide_130_R	GMNIGWISLGAKER	Forward Frame
Frameshift	7	GMNIGWI	SLGAKER	+1.0	Frame 3 -> Frame 1	MtrunA17_Chr7R0238780 len=1252 gn=MtrunA17Chr7R0238780 strand=+ type=repeat_region begin=37020867 end=37022118 chr=MtrunA17Chr7	AAGCAGACTATTGATGAGTTAATTATTATCTATTTTTATATGTCATTTAGTTTAGTTTTAATTAGATTTTATTTTATTTTATATTAGTATTATTTCATTTTTAAGATAGTTTACTACAAATTGCATTTTATTTTATTTCAGGAATGAATATTGGATGGATTGAGTCTTGGAGCAAAAGAAAGGGACTTGGAGCTGATTTAGTACGAAAATACGAAGATTCAGAGACAAAAATATGTCTCCCCCAAAGTCAGAAGCTTGGCACGGCCCGTGCTAGCATTGGCACAGCCGTGCCACCCTCCAGAGTCACTTTTGCTGCTTTTACTTAGATTTTAAGCTACTCTATTTTAGCCCGCAGTTTCTTGTGGAACATTCTAATAATGTAATTGCTTAGATTTTAAG…	MS_peptide_130_R	GMNIGWISLGAKER	Forward Frame
Frameshift	7	GMNIGWI	SLGAKER	+1.0	Frame 3 -> Frame 1	MtrunA17_Chr5R0118320 len=6864 end=22355367 chr=MtrunA17Chr5 type=repeat_region begin=22348504 strand=+ gn=MtrunA17Chr5R0118320	CATCCTTATTATTTCCTTTTTAAGATAGTTTACTACAAATTGCATCTTATTATATTTCAGGAATGAATATTGGATGGATTGAGTCTTGGAGCAAAAGAAAGGGACTTGGAGCTGATTCGGTACGGAAATACAAAGATTGGAAGACAAAATATGTCTCCCCTAAAGTCAGAAGCTTGGCACGGCCCGTGCTAGCATTGGCACGGCTGTGCCACCCTCCAGAGTTGCTTTTGCTGCTTTTGCTTAGATTTTAAGCTACTCTATTTTAGCCCGTAGTCTCTTGTGGAACATTCTAGTAATGTAATTGCTTAGATTTTAAGTCGAATGTATGCTATAAATAGAGTAGCTAGTCATCACAAATATTCATCTTTTCTTGGAATGCAATATGTGACAATTGTCTTT…	MS_peptide_130_R	GMNIGWISLGAKER	Forward Frame
Frameshift	7	GMNIGWI	SLGAKER	+1.0	Frame 3 -> Frame 1	MtrunA17_Chr5R0150040 len=7542 gn=MtrunA17Chr5R0150040 strand=- begin=26788628 type=repeat_region end=26796169 chr=MtrunA17Chr5	TTATTTAGATTTTATTTTATTTTATATTAGTATTATTTCCTTTTTAGAATAGTTTACTACAAATTGTATTTTATTTTATTTCAGGAATGAATATTGGATGGATTGAGTCTTGGAGCAAAAGAAAGGGACTTGGAGCTGATTGAATGCGAAAATATGAAGATTGAGAGACAAAAATATGTCTCCCCAAAGTCAGAAGCTTGGCACGGCCCGTGCTAGCATTGGCACGGCCGTGCCACCCTCCAGAGTGTCTTTTGCTGCTTTTGCTTAGATTTTAAGCTACTCTATTTTTAGCCCGAATGTAATTGCTTAGATTTTAAGTCGAATGTATGTTATAAATAGAGGAGCCATCCATCACAAATATTCATCTTTACTTGGAATTCAATAAGTGACAATTGCTTT…	MS_peptide_130_R	GMNIGWISLGAKER	Forward Frame
Frameshift	7	GMNIGWI	SLGAKER	+1.0	Frame 2 -> Frame 3	MtrunA17_Chr1R0017510 len=711 type=repeat_region begin=4054957 chr=MtrunA17Chr1 end=4055667 gn=MtrunA17Chr1R0017510 strand=+	ATTTCAAGGTTGCATCATTGAATCTAGATTGGGGAAGGGGGTAGGCCCTCCGACTTCCTACGTGAAGGTGTTGTTCCCTTAAATAAAGTATGTTGAAATGTGTAAATGGCAAAGATCAAAGGATCACAAATACTCTCATCTCTCTTATATGAAATCAAGAAAGAGTTTTTATTGGTTGGTTTAGTACTAGGATTAGAACATGTTTCCTCATAATATCTATCTTATACAGGAGCAAGAAAAGGGTTGGACTACACACACACACTCACTTAAGACTTGATTGTTGGGTTGAAAAAGGATTACAAGAAATGCTTGAGTTTGTGATTAGTGCACTCTTTGAAATAAAAGCCTTTGACGAGACATGTGCTTTGATTTAATTGTCATATGATAATGTTGTTTTAT…	MS_peptide_130_R	GMNIGWISLGAKER	Forward Frame
Frameshift	7	GMNIGWI	SLGAKER	+1.0	Frame 1 -> Frame 2	MtrunA17_Chr8R0130870 len=7315 gn=MtrunA17Chr8R0130870 type=repeat_region	ATCAGCTCCAAGTCCCTTTCTTTTGCTCCAAGACTCAATCCATCCAATATTCATTCCTGAAATAAAATAAAATGCAATTTGTAGTAAACTATCTTAAAAAGGAAATAATACTAATATAAAATAAAATAAAATCTAATTAAAACTAAAATAAATAGCATATAAAAATAAGCAATAAATGACTCATCATTTATTCAATTTTCATGTCCTATATATAGGTAGGAGGGACACTTGCTGAATTACAAAGAAAAATGCAAATAACTCTTAGGATTCCTTCAACCAAATTAATCTATCATTATTTCCTATGGCTGAAGTAAATTAACATGAATACAAGAAATGGTTACAAGACAAATCAATGAATGAGGGTGGCTGGTCTTAATGATCATGATGATGGACGTGATT…	MS_peptide_130_R	GMNIGWISLGAKER	Forward Frame
Frameshift	7	GMNIGWI	SLGAKER	+1.0	Frame 2 -> Frame 3	MtrunA17_Chr8R0136980 len=2371 strand=- gn=MtrunA17Chr8R0136980 end=23469640 chr=MtrunA17Chr8 begin=23467270 type=repeat_region	TTCTTCTTCTTCTTCTTCTTCTTCTTCTTCTTCTTCTTCTTCTTCTTCTTCTTCTTCTTCTTCTTCTTCTTCTTCTTCTTCTGCTTTTAAATCATTGAGGACAATGCTTCTCCTAAGTGTGGGGGGAGCCTAATAAAGTGTCTTTAGTCGTAGTGTTTCCCAACTCCCTTGAACTTTATTCTTTTGTTCTGTTTTATTGTGAAAGGCATGGTTAAGTAGCTTGTTTTTATTGAAAAATATCATGACATAAATTTCTTATTGTCTCCTCTTAATTGGTTATTTCTTGTACATGAAAGTGAACTCTTGTATTTTAAGTTTTCTTGATATACCCACATCTTGCTTCAAAGTGATTACAATTCTCCAATGAGAAAAACACAAGCTGCTTCCCTTGAGTAAGTG…	MS_peptide_130_R	GMNIGWISLGAKER	Forward Frame
Frameshift	7	GMNIGWI	SLGAKER	+1.0	Frame 1 -> Frame 2	MtrunA17_Chr8R0136560 len=6076 begin=23426755 type=repeat_region end=23432830 chr=MtrunA17Chr8 gn=MtrunA17Chr8R0136560 strand=+	AAGTCAGAAGCTTGGCACGGCCGTGCCACCCTCTAGAGTGTCTTTTGCTGCTTTTGCTTAGATTTTAAGCTACTCTATTTTTAGCCCGAATGTAACTGCTTAGATTTTAAGTCAAATGTATGCTATAAATAGAGTAGCCATCCATCACAAATATTCATCTTTTCTTGGAATGCAATATGTGACAATTGTCTTTCTAATAAAAGTTCATTTACTTTCTTGTTATTTACTTTTATGCTTTCTCTCTTCTTCTCCTTGTCTACGATGAACATTAGTGAGTAGACTTCTCTTGTCTTGGGATTGTTGGATAAGTCTAATGACATAATCCTAATCAAACCAAGCTTTAAACCTTAATCTTATGTAACCCTAATCTCTAATCTAAATTCACCGCTTTAACATGGA…	MS_peptide_130_R	GMNIGWISLGAKER	Forward Frame
Frameshift	7	GMNIGWI	SLGAKER	+1.0	Frame 3 -> Frame 1	MtrunA17_Chr2R0152710 len=944 end=26731917 chr=MtrunA17Chr2 type=repeat_region begin=26730974 strand=+ gn=MtrunA17Chr2R0152710	TTTATTGCTTACTTTTATATGCTTTTTAGTTTAGTTTTATTTAGATTTTATTTTATTTTATTTTAGTATTATTTCCTTTTTAGGATAGTTTACTTTAAATTGCATTTTATTTTATTTCAGGAATGAATATTGGATGGATTGAGTCTTGGAGCAAAAGAAAGGGACTTGGAGCCGATTGGATGCAAAAATATGAAGATTGAGAGACAAAAATATGTCTCCCCCATGCCAGAAGCTTGGCACGGCCCGTGCTAACCTTGGTACGGCCGTGCCACCCTCTAGTGTCACTTTTGCTTAGATTTTAAGCTACTCTATTTTTAGCCCGAATGTAATAGCTTAGATTTTAAGTCGAACAAATGCTATAAATAGAGTAGCCATCCATCACAAATAATCATCTTCACT…	MS_peptide_130_R	GMNIGWISLGAKER	Forward Frame
Frameshift	7	GMNIGWI	SLGAKER	+1.0	Frame 3 -> Frame 1	MtrunA17_Chr2R0119220 len=4772 type=repeat_region gn=MtrunA17Chr2R0119220	ATAGCGGACATATGTGTTGGAACAAAATATGTTTTACAATAAACCTTAATGAGTTTTGATGATAACAAAGTATTAAAAATTGTCAATTGGTTATTTGCTAATAATTGTTCAAGTGTACAGGACCATAGACAAAGTTGATCAATTTAATAGGTCTTGGAAGAACAAACGAGAGCAAAGAAATCATCAAGAAGAAGAACCTAAAGCATCTGAAGAAAACTACGTCTGAAGTTTTGAAGTGCTTCTGAAGTTTCAATGCCTCTGAAGTAATGACGTCATCAGAAGCAGAACCCATCAGAAGCAAAGTTCATCAGAAGCAACTTCATCAGAAGTTATATCATCACCAGAAGCTTCAATCGATCTGCTGATTCATCTGAAGTTTCAATTGGCTGTTTATTGGAT…	MS_peptide_130_R	GMNIGWISLGAKER	Forward Frame
Frameshift	19	STNEARINENFDVFDWAIP	LK	-2	Frame 2 -> Frame 3	MtrunA17_Chr8R0194580 len=263 gn=MtrunA17Chr8R0194580 strand=+ type=repeat_region begin=32243660 end=32243922 chr=MtrunA17Chr8	TAATGTTTAGGGATATTCACCTTTGGGTTCCCCTGGAACAACCTGGCTTCAAAGTGATGTCATTAAGCATCCAGTTCTTAACATGATTGCTGGGAAACTAGGCAAGACTCCTGCTCAGGTATCTCTTCGCTGGGGATTGCAAATGGGTCATAGTGTACTTCCCAAGAGTACAAATGAAGCAAGGATAAATGAAAATTTTGATGTTTTTGATTGGGCTATACCTGAAGACTTGTTTGCTAAATTTTCTGAGATTCAACAGGTAA	MS_peptide_133_Se	STNEARINENFDVFDWAIPLK	Reverse Frame
Frameshift	6	PSLMQP	TK	+1.0	Frame 3 -> Frame 1	MtrunA17_Chr8R0208410 len=454 begin=35332877 type=repeat_region end=35333330 chr=MtrunA17Chr8 gn=MtrunA17Chr8R0208410 strand=+	TTTGACCCCAGCCAGTGAATTTTTTCTTGCTTTAAGTAGTTTTAATTTGCAGACTTTATGAACTTCTTGATAGGCAAATGGTTCGGCAAGAGTCAGAATTGGTGCTACTGAAGTCATTGCTAGTGTGAAGGTTTGTGAAGATATTGAGATTGATCTCTTCTTTCATGACTCATAACATTCTTTTGTTTAATAGTATGACGATTTTTTTTTTTTAAAATCACAGTAGTTTTTCTTTTACTAATCATGATATATTGGCCACGCAAGTGCAGGCTGAACTTGGAAAACCAAGCTTGATGCAACCTGACAAAGGGAAGGTCTCGATATATATTGACTGTAGTTCGACTGCAGAACCAGCTTTTGAGGTTTGCTTATTCTCTTTATTGCCTCTCTTCCCCCTTT…	MS_peptide_136_F	PSLMQPTK	Forward Frame
Frameshift	6	PSLMQP	TK	-19	Frame 3 -> Frame 2	MtrunA17_Chr8R0208410 len=454 begin=35332877 type=repeat_region end=35333330 chr=MtrunA17Chr8 gn=MtrunA17Chr8R0208410 strand=+	TTTGACCCCAGCCAGTGAATTTTTTCTTGCTTTAAGTAGTTTTAATTTGCAGACTTTATGAACTTCTTGATAGGCAAATGGTTCGGCAAGAGTCAGAATTGGTGCTACTGAAGTCATTGCTAGTGTGAAGGTTTGTGAAGATATTGAGATTGATCTCTTCTTTCATGACTCATAACATTCTTTTGTTTAATAGTATGACGATTTTTTTTTTTTAAAATCACAGTAGTTTTTCTTTTACTAATCATGATATATTGGCCACGCAAGTGCAGGCTGAACTTGGAAAACCAAGCTTGATGCAACCTGACAAAGGGAAGGTCTCGATATATATTGACTGTAGTTCGACTGCAGAACCAGCTTTTGAGGTTTGCTTATTCTCTTTATTGCCTCTCTTCCCCCTTT…	MS_peptide_136_F	PSLMQPTK	Forward Frame
Frameshift	14	DMWLNGSHDIKLLF	R	+8.0	Frame 1 -> Frame 3	MtrunA17_Chr8R0274820 len=10816 end=49014907 chr=MtrunA17Chr8 begin=49004092 type=repeat_region strand=+ gn=MtrunA17Chr8R0274820	GGGGTGTATTTGATCATAACCGTAAACAGTTAACAGAAAAATTTGACGGAGGGGGTAAATTGATTAACGTTATGCAATTTCATGAAGGTAATTGAAGTTTTGTTAATTTCATAAGAGTAATTGATGAAATCTACAATTTCAGAGAAATTGACTATTTACTCATTTGTGATTTCTTTCTTGCTTTGCTGATTACACGCATTCCAATATAGAAGAAGTATAAACTGTTTTTTTGTCATTTTCAATTTTACCTTTAGTTAGTTTTAGAATTAGCATCTTAATTATGATACTTTGGCGGCAGTAATACTCATCAACCAAACCAACAATCCTCTGTTACTACGACCGGCTTCCAAACATGAGTTCCCATGTTTACTGTTAATTGTTATTACACCTAAAGGAGCT…	MS_peptide_140_PD	DMWLNGSHDIKLLFR	Forward Frame
Frameshift	14	DMWLNGSHDIKLLF	R	+2.0	Frame 1 -> Frame 3	MtrunA17_Chr8R0274820 len=10816 end=49014907 chr=MtrunA17Chr8 begin=49004092 type=repeat_region strand=+ gn=MtrunA17Chr8R0274820	GGGGTGTATTTGATCATAACCGTAAACAGTTAACAGAAAAATTTGACGGAGGGGGTAAATTGATTAACGTTATGCAATTTCATGAAGGTAATTGAAGTTTTGTTAATTTCATAAGAGTAATTGATGAAATCTACAATTTCAGAGAAATTGACTATTTACTCATTTGTGATTTCTTTCTTGCTTTGCTGATTACACGCATTCCAATATAGAAGAAGTATAAACTGTTTTTTTGTCATTTTCAATTTTACCTTTAGTTAGTTTTAGAATTAGCATCTTAATTATGATACTTTGGCGGCAGTAATACTCATCAACCAAACCAACAATCCTCTGTTACTACGACCGGCTTCCAAACATGAGTTCCCATGTTTACTGTTAATTGTTATTACACCTAAAGGAGCT…	MS_peptide_140_PD	DMWLNGSHDIKLLFR	Forward Frame
Frameshift	6	HPGVAD	PTIESCSKKK	-1	Frame 2 -> Frame 1	MtrunA17_Chr4R0002610 len=226 gn=MtrunA17Chr4R0002610 strand=- type=repeat_region begin=517579 end=517804 chr=MtrunA17Chr4	CCCTCGTCTCCACCCCGTAGGAACTACGAGATCACCCCAAGGACGCCTTCGGCATCCAGGGGTCGCGGACCGACCATAGAATCCTGTTCAAAAAAAAAGCGGAACGCATTTGTTATCCGCTCTCAGGTTGAACAGTTAAGGGTCGGAGAAGTGCAATTACTCATTCTTAACTTAAAACCCACATTCTTAAGAGCAAAGAGTCGGGCGGAAAAAGGGAAGAGAAGCT	MS_peptide_141_LSt	HPGVADPTIESCSKKK	Reverse Frame
Frameshift	6	HPGVAD	PTIESCSKKK	-1	Frame 2 -> Frame 1	MtrunA17_Chr4R0071710 len=226 strand=- gn=MtrunA17Chr4R0071710 chr=MtrunA17Chr4 end=12623548 type=repeat_region begin=12623323	CCCTCGTCTCCACCCCGTAGGAACTACGAGATCACCCCAAGGACGCCTTCGGCATCCAGGGGTCGCGGACCGACCATAGAATCCTGTTCAAAAAAAAAGCGGAACGCATTTGTTATCCGCTCTCAGGTTGAACAGTTAAGGGTCGGAGAAGTGCAATTACTCATTCTTAACTTAAAACCCACATTCTTAAGAGCAAAGAGTCGGGCGGAAAAAGGGAAGAGAAGCT	MS_peptide_141_LSt	HPGVADPTIESCSKKK	Reverse Frame
Frameshift	6	HPGVAD	PTIESCSKKK	-1	Frame 2 -> Frame 1	MtrunA17_Chr3R0074220 len=226 chr=MtrunA17Chr3 end=12200574 type=repeat_region begin=12200349 strand=+ gn=MtrunA17Chr3R0074220	CCCTCGTCTCCACCCCGTAGGAACTACGAGATCACCCCAAGGACGCCTTCGGCATCCAGGGGTCGCGGACCGACCATAGAATCCTGTTCAAAAAAAAAGCGGAACGCATTTGTTATCCGCTCTCAGGTTGAACAGTTAAGGGTCGGAGAAGTGCAATTACTCATTCTTAACTTAAAACCCACATTCTTAAGAGCAAAGAGTCGGGCGGAAAAAGGGAAGAGAAGCT	MS_peptide_141_LSt	HPGVADPTIESCSKKK	Reverse Frame
Frameshift	6	HPGVAD	PTIESCSKKK	-1	Frame 2 -> Frame 1	MtrunA17_Chr4R0348120 len=226 gn=MtrunA17Chr4R0348120 strand=+ type=repeat_region begin=62058681 chr=MtrunA17Chr4 end=62058906	CCCTCGTCTCCACCCCGTAGGAACTACGAGATCACCCCAAGGACGCCTTCGGCATCCAGGGGTCGCAGACCGACCATAGAATCCTGTTCAAAAAAAAAGCGGAACGCATTTGTTATCCGCTCTCAGGTTGAACAGTTAAGGGTCGGAGAAGTGCAATTACTCATTCTTAACTTAAAACCAACATTCTTAAGAGCAAAGAGTCGGGCGGAAAAAGGGAAGAGAAGCT	MS_peptide_141_LSt	HPGVADPTIESCSKKK	Reverse Frame
Frameshift	6	HPGVAD	PTIESCSKKK	-1	Frame 1 -> Frame 3	MtrunA17_Chr0c04R0002520 len=6086 end=236953 chr=MtrunA17Chr0c04 type=repeat_region begin=230868 strand=- gn=MtrunA17Chr0c04R0002520	TTCATCTAAAACCATTACACCATAAGTATGGTTTTACATATGACACTATCAAAACCATTAAACCATACTTATGGTTTCAGTATTCCATACCCCTAATTTTGATCAAATTTTAATTAAATTTTTACATAGAACACTAATGAAATTGTCTTGTGTGATCGATCTTTAGTACATACTTATTAGAATACTTAATGTCTATGTCTTTTATCATTGAGTTTATTCACTGCTGAGGCGTGATTTCTTATAATTTGTGATTACATACTAGGATAAATGCATTATAATTTAGGGTTGGTTTCATTATTTATTGTAAGTTATTTTGTTCTGATTTAGGTCATTTATTGGTCATTATTTCAGCTGCCTTTATTGGTTTTGACAATCATCGCAAGAGTGTTTTATTTGGTG…	MS_peptide_141_LSt	HPGVADPTIESCSKKK	Forward Frame
Frameshift	4	MIAT	LGLR	+4.0	Frame 2 -> Frame 3	MtrunA17_Chr7R0304670 len=581 gn=MtrunA17Chr7R0304670 strand=- begin=50184022 type=repeat_region end=50184602 chr=MtrunA17Chr7	TTTACAGTAACACGTTGTTCCATAAATGAAATGTTTCCTTTTCTTTCTTCTCTAAGTTCTCAATCCATGAATAGGGGAGCACATACCAGTTAGGGTTGCGATTCTGACGATGGAAATTCAGATTTCGACGCCGATGATTGCGACACCGGTTAGGGTTGCGGTGGTGGTGTCTGTTGACCTTTTGAAGAAATTAACTAGTTTATTTTTTAGATAGTTTTATTAACAACTTTACGAACTTGTGAAACTTGCTTTTTTGGATGGTTTTGTGAACGACTTAAACTTAGAGACTTAAGAAACTTTAAGAAACTTATGATTGTGTGCGTTAATTTTTGTATTTTGGTGTTAAGTTGAACATTACGTTTTATTATGGTAGTTTGGTATAATTTTCCTTTGTAATTA…	MS_peptide_142_N14	MIATLGLR	Reverse Frame
Frameshift	2	MI	ATLGLR	+1.0	Frame 1 -> Frame 2	MtrunA17_Chr2R0070280 len=9571 type=repeat_region begin=14464465 chr=MtrunA17Chr2 end=14474035 gn=MtrunA17Chr2R0070280 strand=-	TAGATTTATTGTTGTAGTGAATGTTCACTTACAACTGTGTTATTTGCTAAAATTAAATTCAATCACATTGGAATTTGTAGGTGTGTAAGAATTTTTGGGGAGGAAAATTGTCGCTCGAAGACTACGTTTTTGCTTTGAAGGATGTAGTTGGAGTTGAAGCATTTGTCAATGCAGTAGGAATTGGTGCACAAAATGATCTTACAAATCTTGAAGGAAATGCTATGAAGTCTATCTATGAAATTCTTGAAGAAAAAGATTTCTCAAGATTACATCATATATAGAAATAGTACACATCCTCTCAGGTGATTTTAGAATAAGCAAGACTCAGGCCAGCGGCATTTTCTGGGAGGCTGTTTGGCCTCGATTACTTGCGAAAGGTTGGCATTCAGAGCAACCTAG…	MS_peptide_142_N14	MIATLGLR	Forward Frame
Frameshift	4	MIAT	LGLR	+4.0	Frame 2 -> Frame 3	MtrunA17_Chr4R0247410 len=506 end=41095958 chr=MtrunA17Chr4 type=repeat_region begin=41095453 strand=- gn=MtrunA17Chr4R0247410	TTTTTTTTTCAAAACTCAATTCCTTTTCTACAAGCCCAAAGACTGAAACGTTAGTTACCTTTACAATAACATGTTGTTCATGAAAGGACCGCGTTTCTTTTTCTTTCTTATATGAGTTCTCAAACTAAGAACATGGGAGCAGATACCAATTAGGGTTGTGATTCCGACGGTGGAAATTCAGATTTCGACTCCGATGATTGCAACGCCGGTTAGGGTTGCGGTGGTGGTGTTTGTTGACCTTTTGAAGAAATTAACTAGTTTATTTTTTTAGATAGTTTTATTAACAACTTTAGGAACTTGTGAAACTTGCTATTTTGGATGGTTTTATGCATGGATTAAACTTAGAGACTTATGAAACTTATGATTTTGTGCGTTAATTTTTGTATTTTGATGCTACGT…	MS_peptide_142_N14	MIATLGLR	Reverse Frame
Frameshift	5	MIATL	GLR	+4.0	Frame 1 -> Frame 2	MtrunA17_Chr3R0029410 len=699 strand=+ gn=MtrunA17Chr3R0029410 end=5115400 chr=MtrunA17Chr3 type=repeat_region begin=5114702	CGAGTTTATCGAGTTTTATGAGTTTACATCTAAAAATAATATAAAAAAAAGGCCCTTTTTTAGGACCATTTTTTTCAAAACCCAATTCTTTTTCTACAAGCCCAAAAACTGAAACGTTTACTGAATAGTTACCTTTATAGTAACACGTTGTTCCTAAAATGAAAGTTTCTTTTTCTTCTTCTCTGAGTTCTCAAACCATGAACAGGGGAGCACATATCAGTTAGGGCTGCGATTCAGACGGTGGAAATTCATGTTTCGACATCGATGATTGCGACGTTGGTTAGGGTTGCGGTGGTGGTGTTTGTTAACCTTTTGAAGAAATTAACTAGTTTATTTTTTAGATAGTTTTATTGACAACTTTAGGAACTTGTGAAACTTGCTTTTTTGGATGGTTTTATG…	MS_peptide_142_N14	MIATLGLR	Reverse Frame
Frameshift	4	MIAT	LGLR	+4.0	Frame 1 -> Frame 2	MtrunA17_Chr3R0029410 len=699 strand=+ gn=MtrunA17Chr3R0029410 end=5115400 chr=MtrunA17Chr3 type=repeat_region begin=5114702	CGAGTTTATCGAGTTTTATGAGTTTACATCTAAAAATAATATAAAAAAAAGGCCCTTTTTTAGGACCATTTTTTTCAAAACCCAATTCTTTTTCTACAAGCCCAAAAACTGAAACGTTTACTGAATAGTTACCTTTATAGTAACACGTTGTTCCTAAAATGAAAGTTTCTTTTTCTTCTTCTCTGAGTTCTCAAACCATGAACAGGGGAGCACATATCAGTTAGGGCTGCGATTCAGACGGTGGAAATTCATGTTTCGACATCGATGATTGCGACGTTGGTTAGGGTTGCGGTGGTGGTGTTTGTTAACCTTTTGAAGAAATTAACTAGTTTATTTTTTAGATAGTTTTATTGACAACTTTAGGAACTTGTGAAACTTGCTTTTTTGGATGGTTTTATG…	MS_peptide_142_N14	MIATLGLR	Reverse Frame
Frameshift	2	MI	ATLGLR	+1.0	Frame 1 -> Frame 2	MtrunA17_Chr4R0071690 len=655 end=12621202 chr=MtrunA17Chr4 begin=12620548 type=repeat_region strand=- gn=MtrunA17Chr4R0071690	TGGTCCGAGAGGATGATCAGCCACACTGGGACTGAGACAAGGCCCAGACTCCTACGGGAGGCAGCAGTGGGGAATTTTCCGCAATGGGCGAAAGCCTGACGGAGCAATGCCGCGTGGAGGTAAAAGGCCTACGGGTCATGAACTTCTTTTCCTGGAGAAGAAACAATGACGGTATCCGGGGAATAAGCATCGGCTAACTCTGTGCCAGCAGCCGCGGTAAGACAGAGGATGCAAGCGTTATCCGGAATGATTGGGCGTAAAGCGTCTGTAGGTGGCTTTTTAAGTTCGCCGTCAAATCCCAGGGCTCAACCCTGGACAGGTGGTGAAAACTACTAAGCTAGAGTACGGTAGGGGCAGAGGGAATTTCCGGTGGAGCGGTGAAATGCGTAGAGATCGGAA…	MS_peptide_142_N14	MIATLGLR	Reverse Frame
Frameshift	4	MIAT	LGLR	+4.0	Frame 3 -> Frame 1	MtrunA17_Chr1R0015740 len=819 gn=MtrunA17Chr1R0015740 strand=- type=repeat_region begin=3661507 end=3662325 chr=MtrunA17Chr1	TTAGCAACAATGTTCCGCAAATCGAGTGTTAACTCTCCGAGTTTATATTTTTAGGTATCAAAATCGTGTTAACTCGGAGGTAAATTCGATTTCTAATAAAATCGGAAGGTTTGACAAGTTTAACCGAGTGTAAAATCGATCGAGTTTTACGAGTTTACATCTAAAAAAAATTGGCCCTTTTTTTGGGGCCATTTTTTAAAAATCCAATTCCTTTTCTACAAGCCCAAAGACCGGAACGTTTACGGTAACACGTTGTTCCATAAATGAAATGTTTCTTTTTCTTTCTTCTCTAAGTTCTCAATCCATGAATAGGGGAGCACATATCAGTTAGTGTTGTGATTCTGACAGTGGAAATTCAGATTTCGACGCCAATGATTGCGACACCGGTTAGGGTTGCGG…	MS_peptide_142_N14	MIATLGLR	Reverse Frame
Frameshift	2	MI	ATLGLR	+1.0	Frame 2 -> Frame 3	MtrunA17_Chr4R0348150 len=170 gn=MtrunA17Chr4R0348150 strand=+ begin=62061573 type=repeat_region end=62061742 chr=MtrunA17Chr4	GGGCTCGCGTCTGATTAGCTAGTTGGTGAGGTAATAGCTTACCAAGGCGGTGATCAGTAGCTGGTCCGAGAGGATGATCAGCCACACTGGGACTGAGACAAGGCCCAGACTCCTACGGGAGGCAGCAGTGGGGAATTTTCCGCAATGGGCGAAAGCCTGACGGAGCAATG	MS_peptide_142_N14	MIATLGLR	Reverse Frame
Frameshift	4	MIAT	LGLR	+4.0	Frame 3 -> Frame 1	MtrunA17_Chr2R0047950 len=468 strand=- gn=MtrunA17Chr2R0047950 end=9787011 chr=MtrunA17Chr2 begin=9786544 type=repeat_region	TTGCGATTCCGACGATGGAAATTCAGATTTTGACGTCGATGATTGCGACGCCGATTAGGGTTGCGGTGGTGGTGTTTGTTGACCTTTTGAAGAAATTAATTAGTTTATTTTTTAGATAGTTTTATTAACAACTTTAGTAATTTGTGAAACTTGTTTTTTGGATGGTTTTATGGATGACTTAAACTTAAAGACTTACGAAACTTATGATTTTGTGCATTAATTTTTGTATTTTGATGCCAAGTTGAGCATAACATTTTATTATGGTAGTTTGGTATAATTTGCTTTTGTAATTAAGTCATATTTTGCACTATTGACCTATTTACAATATCATATTAGCTTATATATGTCATGCATTATGCATATAATAAATTTTATATAATTTTAATTTTAGGTAAACTC…	MS_peptide_142_N14	MIATLGLR	Reverse Frame
Frameshift	9	KPFLLDDFY	LLK	+1.0	Frame 3 -> Frame 1	MtrunA17_Chr8R0047290 len=321 begin=9198855 type=repeat_region end=9199175 chr=MtrunA17Chr8 gn=MtrunA17Chr8R0047290 strand=-	TTCCATTTTTGTCTAAGTCACTTTATTTCTTTTTGTCCAAGTTTTTTCCATTTTTGTCTAACTCACTTCCTTTTTTCTTTGTGAGTTTCGGTAATATCCTTGTTCATAGGTCCGAGATCCACGTGTATGAATTGAAACGTCCGAATGATCCACTCGGGAATCAGTTGTTAGAATCAATAGGTCTTCAAATCGTTCATTTGAAAAAAAGGAAACCCTTCTTATTGGATGACTTTTATACTTCTAAAAAATCAAAATTATCCTTCAATGAAGGAACAATATCACCATTTTTGTTCAATAAGAGAGAAAATTGGATATCATTCC	MS_peptide_143_F	KPFLLDDFYLLK	Forward Frame
Frameshift	9	KPFLLDDFY	LLK	+1.0	Frame 1 -> Frame 2	MtrunA17_Chr5R0013930 len=571 gn=MtrunA17Chr5R0013930 strand=+ type=repeat_region begin=2928931 chr=MtrunA17Chr5 end=2929501	ATGAATAAGGATTCAAATGCATATAAGTAAAAATGGTCCAATGGGAGTAAGAATTTTCAGGAACAATTGGACCATTTCATTTCTGAGCAGAATAACCGTTTTCAAGTAGTGTTCGATCGATTTCAAGTAGTGTTCCATCAATTTCAAGTAGTGTTCGATCGATTACATATGAATGCATATTCGATTGATTGATATGAGGTTATTGACAAAAAAGATTTGTCTAAGTCACATAATTTCGTTTTGTCCAAGTTTCTTCCATTTTTGTCTAACTCACTTTATTTCTTTTTGTCCAAGTTTCTTCCATTTTTGTCTAACACTTCCTTTTTTCTTTGTGAGTTTCGGTAATATCCCTGTTCATAGGTCCGAGATCCACGTTTATGAATTGAAACGTCCGAATGA…	MS_peptide_143_F	KPFLLDDFYLLK	Forward Frame
Frameshift	9	KPFLLDDFY	LLK	+1.0	Frame 1 -> Frame 2	MtrunA17_Chr1R0265150 len=1467 type=repeat_region begin=49797754 end=49799220 chr=MtrunA17Chr1 gn=MtrunA17Chr1R0265150 strand=+	TATGGGAGTTTCTACGGTACACCTTTCAGTTAAGGAGTATCAGTACATCTATTTCATAAATATATAAGTTAACGATAATTTTTATGTGATAAAGAGATATTTATCGACTTTTATATTTTAGAAAATATTATCCCATAAGAAAAAATATCATTTCATTTTTTATAAGAATTATACTAAATTTTTTAACATTTTATTGAAAAAATAATCAATATTCACTATTATGAGTAATAAAAATTAAAAAAATTTGAATTTTGCTTTGCCGACACTTTTGAAAAATAAAATATAATTATAAATGATAGAAAATATTTTTTTCTAAAGAAAATAAATCATTAAACTATTCATTTAAATACACGGGTGTACCGGTACACTCAAAATTATCGAGTGTACCATAGAAATTGC…	MS_peptide_143_F	KPFLLDDFYLLK	Forward Frame
Frameshift	9	KPFLLDDFY	LLK	+1.0	Frame 2 -> Frame 3	MtrunA17_Chr2R0031790 len=9764 type=repeat_region gn=MtrunA17Chr2R0031790	AAATATCTATAACATTGTACATGCATCGGCAGCCTTTATGAATGAATTCATCTTCTATATATTTAACTACCCTATTTTTTTATACATCACTTAGCTTTCAAGAATTCAATAATATTCTTTGAAAATCCACAATGTCCATCACCACAATCGATTACGCTCTCCCTAACAAAAACCACAACAAGTACGATGTCTTCTTCCACTCAGACATCATTCACACAATGATCACAAATAAACCTTTCATGGTGGACAAATGGCTCTCAAGCATCAAACCCTACGAAAACAACAATAGATTCCTTGTCGGCTTGGATGTTGAGTGTCTCTTCATCAACCGCAGTGGTGTGTCCCCCGCAGTTGCTGTCCGTTCAACTCACTATATCAATGAATTCCGTTGGACCGAGC…	MS_peptide_143_F	KPFLLDDFYLLK	Forward Frame
Frameshift	9	KPFLLDDFY	LLK	+1.0	Frame 3 -> Frame 1	MtrunA17_Chr2R0031840 len=421 begin=6561167 type=repeat_region end=6561587 chr=MtrunA17Chr2 gn=MtrunA17Chr2R0031840 strand=+	TAGTGTTCGATCGATTACATATGAATGCATATTCGATTGATTGGTCTGAGGTTATTGACAAAAAAGATTTGTCTAAGTCACTTTATTTCTTTTTGTCCAAGTTTCTTCCATTCTTGTCTAACTCACTTTATTTCTTTTTGTCCAAGTTTCTTCCATTTTTGTCTAACTCACTTCCTTTTTTCCTTGTGAGTTTCGATAATATCCCTGTTCATAGGTCCGAGATCCACGTGTATGAATTGAAACGTCCGAATGATCCACTCGGGAATCAGTTGTTAGAATCAATAGGTCTTCAAATCGTTCATTTGAAAAAAAGGAAACCCTTCTTATTGGATGACTTTTATACTTCTAAAAAATCAAAATTATCCTTCAATGAAGGAACAATATCACCATTTTTGTTCA…	MS_peptide_143_F	KPFLLDDFYLLK	Forward Frame
Frameshift	6	ILDTHI	HR	-4	Frame 2 -> Frame 1	MtrunA17_Chr4R0251420 len=564 end=41881062 chr=MtrunA17Chr4 type=repeat_region begin=41880499 strand=+ gn=MtrunA17Chr4R0251420	GTTTTTGTTTTTTTAAAAAAAAAACAAGACAATATTCATTTAGTCAAATTGGTAGAGTATATTAGATACACACATCGCTGAAAACATAAAGGGAGAATATGCGAACAAACTCACAACATCCAAGTTAATAGCATACAACTATACAATGCCTACAAATAATATGATAAAATCTAAGTCACTGAAATACCCATGCTTCCGGATCTGCAACGTTGACGCTCAAATTATTGATTGAATTTGTTTGTAATTGACGATGTCGATCTTTCAATAGGAACTAAACGAACACTGCGACAAGACGTGAAATCAAACGTCGCATAAGACGGCGAACAACACAACGCCGCACTTAGACGACGAAATCACAAAAAGCACAAAAGAAAAAACTTGATATATGTGAAAATCACT…	MS_peptide_146_PD	ILDTHIHR	Reverse Frame

## Sheet: Legend
Supplementary Dataset S23
Repeat-element alternative chimeric and non-chimeric sources of 156 MS-supported chimeric peptides
This dataset was generated with an in-house script (Çakır et al., 2025b).
Explanation of column titles and content:
Column letter	Column title	Explanation
A	Type	This column indicates whether an alternative source involves a PRF event. "Frameshift" stands for chimeric alternative sources. "Without frameshift" stands for non-chimeric altenrative sources.
B	Frameshift_Position	This value corresponds to the number of amio acids before the frameshift.
C	Segment1	Amino acids before the frameshift
D	Segment2	Amino acids after the frameshift
E	Gap	PRF value. Besides the four PRF events considered in this study (-2, -1, +1, and +2), "longer" frameshifts are also shown in this dataset.
F	Frameshift_Direction	Frameshift type
G	Nucleotide Title	Locus ID of an alternative source
H	Nucleotide Sequence	Putative transcript (=genomic) sequence of an alternative source
I	Protein Title	Unique identifier of an MS-supported chimeric peptide
J	Protein Sequence	Amino acid sequence of an MS-supported chimeric peptide
K	Frame Direction	The script permits searching for alternative sources located in reverse complements of input sequences. This option was set to TRUE (on) for this dataset because translation from reverse complements of transposon sequences has been characterized in literature. Thus, records in this dataset have both values "Forward Frame" and values "Reverse Frame" in this column.
