# Supplementary material for: Discovery of diverse chimeric peptides in a eukaryotic proteome sets the stage for experimental validation of the mosaic translation hypothesis
Source: Comput Struct Biotechnol J. 2025 Sep 12;27:4048–64. doi: 10.1016/j.csbj.2025.09.019 (PMC12481079; doi:10.1016/j.csbj.2025.09.019)
Supplement: Supplementary file 1 — Supplementary material [file mmc1.zip › Supplementary Datasets/Supplementary Dataset S33 All chimeric protein models (unique).fasta]

Supplementary Dataset S33
All chimeric protein models (unique)
The list contains 470,750 models that include the group "other" (row "Total" in Supplementary Table S9).

>MtrunA17_Chr1g0171501_1F_121-1947_1827_MtrunA17_Chr1g0171501_2F_230-427_198_-2_1
GISRAASVKLIFQTLQRRLFLFLFLILMLDFCQRTYTLLML
>MtrunA17_Chr1g0171501_1F_121-1947_1827_MtrunA17_Chr1g0171501_2F_230-427_198_-2_2
GISRAASVKLIPQTLQRRLFLFLFLILMLDFCQRTYTLLML
>MtrunA17_Chr1g0171501_1F_121-1947_1827_MtrunA17_Chr1g0171501_2F_230-427_198_-2_3
GISRAASVKLIPNTLQRRLFLFLFLILMLDFCQRTYTLLML
>MtrunA17_Chr1g0171501_1F_121-1947_1827_MtrunA17_Chr1g0171501_2F_230-427_198_-2_4
GISRAASVKLIPNTLQRRLFLFLFLILMLDFCQRTYTLLML
>MtrunA17_Chr1g0171501_1F_121-1947_1827_MtrunA17_Chr1g0171501_2F_230-427_198_-2_5
GISRAASVKLIPNTSQRRLFLFLFLILMLDFCQRTYTLLML
>MtrunA17_Chr1g0171501_1F_121-1947_1827_MtrunA17_Chr1g0171501_2F_230-427_198_-2_6
GISRAASVKLIPNTSERRLFLFLFLILMLDFCQRTYTLLML
>MtrunA17_Chr1g0171501_1F_121-1947_1827_MtrunA17_Chr1g0171501_2F_230-427_198_-2_7
GISRAASVKLIPNTSEERLFLFLFLILMLDFCQRTYTLLML
>MtrunA17_Chr1g0171501_1F_121-1947_1827_MtrunA17_Chr1g0171501_2F_230-427_198_-2_8
GISRAASVKLIPNTSEEALFLFLFLILMLDFCQRTYTLLML
>MtrunA17_Chr1g0171501_1F_121-1947_1827_MtrunA17_Chr1g0171501_2F_230-427_198_-2_9
GISRAASVKLIPNTSEEAVFLFLFLILMLDFCQRTYTLLML
>MtrunA17_Chr1g0171501_1F_121-1947_1827_MtrunA17_Chr1g0171501_2F_230-427_198_-2_10
GISRAASVKLIPNTSEEAVPLFLFLILMLDFCQRTYTLLML
>MtrunA17_Chr1g0171501_1F_121-1947_1827_MtrunA17_Chr1g0171501_2F_230-427_198_-2_11
GISRAASVKLIPNTSEEAVPVFLFLILMLDFCQRTYTLLML
>MtrunA17_Chr1g0171501_1F_121-1947_1827_MtrunA17_Chr1g0171501_2F_230-427_198_-2_12
GISRAASVKLIPNTSEEAVPVPLFLILMLDFCQRTYTLLML
>MtrunA17_Chr1g0171501_1F_121-1947_1827_MtrunA17_Chr1g0171501_2F_230-427_198_-2_13
GISRAASVKLIPNTSEEAVPVPVFLILMLDFCQRTYTLLML
>MtrunA17_Chr1g0171501_1F_121-1947_1827_MtrunA17_Chr1g0171501_2F_230-427_198_-2_14
GISRAASVKLIPNTSEEAVPVPVPLILMLDFCQRTYTLLML
>MtrunA17_Chr1g0171501_1F_121-1947_1827_MtrunA17_Chr1g0171501_2F_230-427_198_-2_15
GISRAASVKLIPNTSEEAVPVPVPDILMLDFCQRTYTLLML
>MtrunA17_Chr1g0171501_1F_121-1947_1827_MtrunA17_Chr1g0171501_2F_230-427_198_-2_16
GISRAASVKLIPNTSEEAVPVPVPDSLMLDFCQRTYTLLML
>MtrunA17_Chr1g0171501_1F_121-1947_1827_MtrunA17_Chr1g0171501_2F_230-427_198_-2_17
GISRAASVKLIPNTSEEAVPVPVPDSHMLDFCQRTYTLLML
>MtrunA17_Chr1g0171501_1F_121-1947_1827_MtrunA17_Chr1g0171501_2F_230-427_198_-2_18
GISRAASVKLIPNTSEEAVPVPVPDSHALDFCQRTYTLLML
>MtrunA17_Chr1g0171501_1F_121-1947_1827_MtrunA17_Chr1g0171501_2F_230-427_198_-2_19
GISRAASVKLIPNTSEEAVPVPVPDSHARDFCQRTYTLLML
>MtrunA17_Chr1g0171501_1F_121-1947_1827_MtrunA17_Chr1g0171501_2F_230-427_198_-2_20
GISRAASVKLIPNTSEEAVPVPVPDSHARFFCQRTYTLLML
>MtrunA17_Chr1g0171501_1F_121-1947_1827_MtrunA17_Chr1g0171501_2F_230-427_198_+1_0
GISRAASVKLFQTLQRRLFLFLFLILMLDFCQRTYTLLML
>MtrunA17_Chr1g0171501_1F_121-1947_1827_MtrunA17_Chr1g0171501_2F_230-427_198_+1_1
GISRAASVKLIQTLQRRLFLFLFLILMLDFCQRTYTLLML
>MtrunA17_Chr1g0171501_1F_121-1947_1827_MtrunA17_Chr1g0171501_2F_230-427_198_+1_2
GISRAASVKLIPTLQRRLFLFLFLILMLDFCQRTYTLLML
>MtrunA17_Chr1g0171501_1F_121-1947_1827_MtrunA17_Chr1g0171501_2F_230-427_198_+1_3
GISRAASVKLIPNLQRRLFLFLFLILMLDFCQRTYTLLML
>MtrunA17_Chr1g0171501_1F_121-1947_1827_MtrunA17_Chr1g0171501_2F_230-427_198_+1_4
GISRAASVKLIPNTQRRLFLFLFLILMLDFCQRTYTLLML
>MtrunA17_Chr1g0171501_1F_121-1947_1827_MtrunA17_Chr1g0171501_2F_230-427_198_+1_5
GISRAASVKLIPNTSRRLFLFLFLILMLDFCQRTYTLLML
>MtrunA17_Chr1g0171501_1F_121-1947_1827_MtrunA17_Chr1g0171501_2F_230-427_198_+1_6
GISRAASVKLIPNTSERLFLFLFLILMLDFCQRTYTLLML
>MtrunA17_Chr1g0171501_1F_121-1947_1827_MtrunA17_Chr1g0171501_2F_230-427_198_+1_7
GISRAASVKLIPNTSEELFLFLFLILMLDFCQRTYTLLML
>MtrunA17_Chr1g0171501_1F_121-1947_1827_MtrunA17_Chr1g0171501_2F_230-427_198_+1_8
GISRAASVKLIPNTSEEAFLFLFLILMLDFCQRTYTLLML
>MtrunA17_Chr1g0171501_1F_121-1947_1827_MtrunA17_Chr1g0171501_2F_230-427_198_+1_9
GISRAASVKLIPNTSEEAVLFLFLILMLDFCQRTYTLLML
>MtrunA17_Chr1g0171501_1F_121-1947_1827_MtrunA17_Chr1g0171501_2F_230-427_198_+1_10
GISRAASVKLIPNTSEEAVPFLFLILMLDFCQRTYTLLML
>MtrunA17_Chr1g0171501_1F_121-1947_1827_MtrunA17_Chr1g0171501_2F_230-427_198_+1_11
GISRAASVKLIPNTSEEAVPVLFLILMLDFCQRTYTLLML
>MtrunA17_Chr1g0171501_1F_121-1947_1827_MtrunA17_Chr1g0171501_2F_230-427_198_+1_12
GISRAASVKLIPNTSEEAVPVPFLILMLDFCQRTYTLLML
>MtrunA17_Chr1g0171501_1F_121-1947_1827_MtrunA17_Chr1g0171501_2F_230-427_198_+1_13
GISRAASVKLIPNTSEEAVPVPVLILMLDFCQRTYTLLML
>MtrunA17_Chr1g0171501_1F_121-1947_1827_MtrunA17_Chr1g0171501_2F_230-427_198_+1_14
GISRAASVKLIPNTSEEAVPVPVPILMLDFCQRTYTLLML
>MtrunA17_Chr1g0171501_1F_121-1947_1827_MtrunA17_Chr1g0171501_2F_230-427_198_+1_15
GISRAASVKLIPNTSEEAVPVPVPDLMLDFCQRTYTLLML
>MtrunA17_Chr1g0171501_1F_121-1947_1827_MtrunA17_Chr1g0171501_2F_230-427_198_+1_16
GISRAASVKLIPNTSEEAVPVPVPDSMLDFCQRTYTLLML
>MtrunA17_Chr1g0171501_1F_121-1947_1827_MtrunA17_Chr1g0171501_2F_230-427_198_+1_17
GISRAASVKLIPNTSEEAVPVPVPDSHLDFCQRTYTLLML
>MtrunA17_Chr1g0171501_1F_121-1947_1827_MtrunA17_Chr1g0171501_2F_230-427_198_+1_18
GISRAASVKLIPNTSEEAVPVPVPDSHADFCQRTYTLLML
>MtrunA17_Chr1g0171501_1F_121-1947_1827_MtrunA17_Chr1g0171501_2F_230-427_198_+1_19
GISRAASVKLIPNTSEEAVPVPVPDSHARFCQRTYTLLML
>MtrunA17_Chr1g0171501_1F_121-1947_1827_MtrunA17_Chr1g0171501_2F_230-427_198_+1_20
GISRAASVKLIPNTSEEAVPVPVPDSHARFCQRTYTLLML
>MtrunA17_Chr1g0171501_1F_121-1947_1827_MtrunA17_Chr1g0171501_2F_230-427_198_-1_0
SPPVNFRHRLDASSQKEDDADDNDDMEIEDRLTEPDADGDS
>MtrunA17_Chr1g0171501_1F_121-1947_1827_MtrunA17_Chr1g0171501_2F_230-427_198_-1_1
SPPVNFRHRLMASSQKEDDADDNDDMEIEDRLTEPDADGDS
>MtrunA17_Chr1g0171501_1F_121-1947_1827_MtrunA17_Chr1g0171501_2F_230-427_198_-1_2
SPPVNFRHRLMLSSQKEDDADDNDDMEIEDRLTEPDADGDS
>MtrunA17_Chr1g0171501_1F_121-1947_1827_MtrunA17_Chr1g0171501_2F_230-427_198_-1_3
SPPVNFRHRLMLASQKEDDADDNDDMEIEDRLTEPDADGDS
>MtrunA17_Chr1g0171501_1F_121-1947_1827_MtrunA17_Chr1g0171501_2F_230-427_198_-1_4
SPPVNFRHRLMLAAQKEDDADDNDDMEIEDRLTEPDADGDS
>MtrunA17_Chr1g0171501_1F_121-1947_1827_MtrunA17_Chr1g0171501_2F_230-427_198_-1_5
SPPVNFRHRLMLAAKKEDDADDNDDMEIEDRLTEPDADGDS
>MtrunA17_Chr1g0171501_1F_121-1947_1827_MtrunA17_Chr1g0171501_2F_230-427_198_-1_6
SPPVNFRHRLMLAAKKEDDADDNDDMEIEDRLTEPDADGDS
>MtrunA17_Chr1g0171501_1F_121-1947_1827_MtrunA17_Chr1g0171501_2F_230-427_198_-1_7
SPPVNFRHRLMLAAKKRDDADDNDDMEIEDRLTEPDADGDS
>MtrunA17_Chr1g0171501_1F_121-1947_1827_MtrunA17_Chr1g0171501_2F_230-427_198_-1_8
SPPVNFRHRLMLAAKKRMDADDNDDMEIEDRLTEPDADGDS
>MtrunA17_Chr1g0171501_1F_121-1947_1827_MtrunA17_Chr1g0171501_2F_230-427_198_-1_9
SPPVNFRHRLMLAAKKRMMADDNDDMEIEDRLTEPDADGDS
>MtrunA17_Chr1g0171501_1F_121-1947_1827_MtrunA17_Chr1g0171501_2F_230-427_198_-1_10
SPPVNFRHRLMLAAKKRMMLDDNDDMEIEDRLTEPDADGDS
>MtrunA17_Chr1g0171501_1F_121-1947_1827_MtrunA17_Chr1g0171501_2F_230-427_198_-1_11
SPPVNFRHRLMLAAKKRMMLMDNDDMEIEDRLTEPDADGDS
>MtrunA17_Chr1g0171501_1F_121-1947_1827_MtrunA17_Chr1g0171501_2F_230-427_198_-1_12
SPPVNFRHRLMLAAKKRMMLMINDDMEIEDRLTEPDADGDS
>MtrunA17_Chr1g0171501_1F_121-1947_1827_MtrunA17_Chr1g0171501_2F_230-427_198_-1_13
SPPVNFRHRLMLAAKKRMMLMIMDDMEIEDRLTEPDADGDS
>MtrunA17_Chr1g0171501_1F_121-1947_1827_MtrunA17_Chr1g0171501_2F_230-427_198_-1_14
SPPVNFRHRLMLAAKKRMMLMIMMDMEIEDRLTEPDADGDS
>MtrunA17_Chr1g0171501_1F_121-1947_1827_MtrunA17_Chr1g0171501_2F_230-427_198_-1_15
SPPVNFRHRLMLAAKKRMMLMIMMTMEIEDRLTEPDADGDS
>MtrunA17_Chr1g0171501_1F_121-1947_1827_MtrunA17_Chr1g0171501_2F_230-427_198_-1_16
SPPVNFRHRLMLAAKKRMMLMIMMTWEIEDRLTEPDADGDS
>MtrunA17_Chr1g0171501_1F_121-1947_1827_MtrunA17_Chr1g0171501_2F_230-427_198_-1_17
SPPVNFRHRLMLAAKKRMMLMIMMTWRIEDRLTEPDADGDS
>MtrunA17_Chr1g0171501_1F_121-1947_1827_MtrunA17_Chr1g0171501_2F_230-427_198_-1_18
SPPVNFRHRLMLAAKKRMMLMIMMTWRLEDRLTEPDADGDS
>MtrunA17_Chr1g0171501_1F_121-1947_1827_MtrunA17_Chr1g0171501_2F_230-427_198_-1_19
SPPVNFRHRLMLAAKKRMMLMIMMTWRLKDRLTEPDADGDS
>MtrunA17_Chr1g0171501_1F_121-1947_1827_MtrunA17_Chr1g0171501_2F_230-427_198_-1_20
SPPVNFRHRLMLAAKKRMMLMIMMTWRLKIRLTEPDADGDS
>MtrunA17_Chr1g0171501_1F_121-1947_1827_MtrunA17_Chr1g0171501_2F_230-427_198_+2_0
SPPVNFRHRLASSQKEDDADDNDDMEIEDRLTEPDADGDS
>MtrunA17_Chr1g0171501_1F_121-1947_1827_MtrunA17_Chr1g0171501_2F_230-427_198_+2_1
SPPVNFRHRLMSSQKEDDADDNDDMEIEDRLTEPDADGDS
>MtrunA17_Chr1g0171501_1F_121-1947_1827_MtrunA17_Chr1g0171501_2F_230-427_198_+2_2
SPPVNFRHRLMLSQKEDDADDNDDMEIEDRLTEPDADGDS
>MtrunA17_Chr1g0171501_1F_121-1947_1827_MtrunA17_Chr1g0171501_2F_230-427_198_+2_3
SPPVNFRHRLMLAQKEDDADDNDDMEIEDRLTEPDADGDS
>MtrunA17_Chr1g0171501_1F_121-1947_1827_MtrunA17_Chr1g0171501_2F_230-427_198_+2_4
SPPVNFRHRLMLAAKEDDADDNDDMEIEDRLTEPDADGDS
>MtrunA17_Chr1g0171501_1F_121-1947_1827_MtrunA17_Chr1g0171501_2F_230-427_198_+2_5
SPPVNFRHRLMLAAKEDDADDNDDMEIEDRLTEPDADGDS
>MtrunA17_Chr1g0171501_1F_121-1947_1827_MtrunA17_Chr1g0171501_2F_230-427_198_+2_6
SPPVNFRHRLMLAAKKDDADDNDDMEIEDRLTEPDADGDS
>MtrunA17_Chr1g0171501_1F_121-1947_1827_MtrunA17_Chr1g0171501_2F_230-427_198_+2_7
SPPVNFRHRLMLAAKKRDADDNDDMEIEDRLTEPDADGDS
>MtrunA17_Chr1g0171501_1F_121-1947_1827_MtrunA17_Chr1g0171501_2F_230-427_198_+2_8
SPPVNFRHRLMLAAKKRMADDNDDMEIEDRLTEPDADGDS
>MtrunA17_Chr1g0171501_1F_121-1947_1827_MtrunA17_Chr1g0171501_2F_230-427_198_+2_9
SPPVNFRHRLMLAAKKRMMDDNDDMEIEDRLTEPDADGDS
>MtrunA17_Chr1g0171501_1F_121-1947_1827_MtrunA17_Chr1g0171501_2F_230-427_198_+2_10
SPPVNFRHRLMLAAKKRMMLDNDDMEIEDRLTEPDADGDS
>MtrunA17_Chr1g0171501_1F_121-1947_1827_MtrunA17_Chr1g0171501_2F_230-427_198_+2_11
SPPVNFRHRLMLAAKKRMMLMNDDMEIEDRLTEPDADGDS
>MtrunA17_Chr1g0171501_1F_121-1947_1827_MtrunA17_Chr1g0171501_2F_230-427_198_+2_12
SPPVNFRHRLMLAAKKRMMLMIDDMEIEDRLTEPDADGDS
>MtrunA17_Chr1g0171501_1F_121-1947_1827_MtrunA17_Chr1g0171501_2F_230-427_198_+2_13
SPPVNFRHRLMLAAKKRMMLMIMDMEIEDRLTEPDADGDS
>MtrunA17_Chr1g0171501_1F_121-1947_1827_MtrunA17_Chr1g0171501_2F_230-427_198_+2_14
SPPVNFRHRLMLAAKKRMMLMIMMMEIEDRLTEPDADGDS
>MtrunA17_Chr1g0171501_1F_121-1947_1827_MtrunA17_Chr1g0171501_2F_230-427_198_+2_15
SPPVNFRHRLMLAAKKRMMLMIMMTEIEDRLTEPDADGDS
>MtrunA17_Chr1g0171501_1F_121-1947_1827_MtrunA17_Chr1g0171501_2F_230-427_198_+2_16
SPPVNFRHRLMLAAKKRMMLMIMMTWIEDRLTEPDADGDS
>MtrunA17_Chr1g0171501_1F_121-1947_1827_MtrunA17_Chr1g0171501_2F_230-427_198_+2_17
SPPVNFRHRLMLAAKKRMMLMIMMTWREDRLTEPDADGDS
>MtrunA17_Chr1g0171501_1F_121-1947_1827_MtrunA17_Chr1g0171501_2F_230-427_198_+2_18
SPPVNFRHRLMLAAKKRMMLMIMMTWRLDRLTEPDADGDS
>MtrunA17_Chr1g0171501_1F_121-1947_1827_MtrunA17_Chr1g0171501_2F_230-427_198_+2_19
SPPVNFRHRLMLAAKKRMMLMIMMTWRLKRLTEPDADGDS
>MtrunA17_Chr1g0171501_1F_121-1947_1827_MtrunA17_Chr1g0171501_2F_230-427_198_+2_20
SPPVNFRHRLMLAAKKRMMLMIMMTWRLKILTEPDADGDS
>MtrunA17_Chr1g0171501_1F_121-1947_1827_MtrunA17_Chr1g0171501_3F_774-872_99_-1_1
FTEKEYASKLDFDCQIAWPTKGRKIPRACSKFFQRRIIIQN
>MtrunA17_Chr1g0171501_1F_121-1947_1827_MtrunA17_Chr1g0171501_3F_774-872_99_-1_2
FTEKEYASKLDLDCQIAWPTKGRKIPRACSKFFQRRIIIQN
>MtrunA17_Chr1g0171501_1F_121-1947_1827_MtrunA17_Chr1g0171501_3F_774-872_99_-1_3
FTEKEYASKLDLICQIAWPTKGRKIPRACSKFFQRRIIIQN
>MtrunA17_Chr1g0171501_1F_121-1947_1827_MtrunA17_Chr1g0171501_3F_774-872_99_-1_4
FTEKEYASKLDLIAQIAWPTKGRKIPRACSKFFQRRIIIQN
>MtrunA17_Chr1g0171501_1F_121-1947_1827_MtrunA17_Chr1g0171501_3F_774-872_99_-1_5
FTEKEYASKLDLIAKIAWPTKGRKIPRACSKFFQRRIIIQN
>MtrunA17_Chr1g0171501_1F_121-1947_1827_MtrunA17_Chr1g0171501_3F_774-872_99_-1_6
FTEKEYASKLDLIAKLAWPTKGRKIPRACSKFFQRRIIIQN
>MtrunA17_Chr1g0171501_1F_121-1947_1827_MtrunA17_Chr1g0171501_3F_774-872_99_-1_7
FTEKEYASKLDLIAKLRWPTKGRKIPRACSKFFQRRIIIQN
>MtrunA17_Chr1g0171501_1F_121-1947_1827_MtrunA17_Chr1g0171501_3F_774-872_99_-1_8
FTEKEYASKLDLIAKLRGPTKGRKIPRACSKFFQRRIIIQN
>MtrunA17_Chr1g0171501_1F_121-1947_1827_MtrunA17_Chr1g0171501_3F_774-872_99_-1_9
FTEKEYASKLDLIAKLRGLTKGRKIPRACSKFFQRRIIIQN
>MtrunA17_Chr1g0171501_1F_121-1947_1827_MtrunA17_Chr1g0171501_3F_774-872_99_-1_10
FTEKEYASKLDLIAKLRGLPKGRKIPRACSKFFQRRIIIQN
>MtrunA17_Chr1g0171501_1F_121-1947_1827_MtrunA17_Chr1g0171501_3F_774-872_99_-1_11
FTEKEYASKLDLIAKLRGLPKGRKIPRACSKFFQRRIIIQN
>MtrunA17_Chr1g0171501_1F_121-1947_1827_MtrunA17_Chr1g0171501_3F_774-872_99_-1_12
FTEKEYASKLDLIAKLRGLPKARKIPRACSKFFQRRIIIQN
>MtrunA17_Chr1g0171501_1F_121-1947_1827_MtrunA17_Chr1g0171501_3F_774-872_99_-1_13
FTEKEYASKLDLIAKLRGLPKAEKIPRACSKFFQRRIIIQN
>MtrunA17_Chr1g0171501_1F_121-1947_1827_MtrunA17_Chr1g0171501_3F_774-872_99_-1_14
FTEKEYASKLDLIAKLRGLPKAEKIPRACSKFFQRRIIIQN
>MtrunA17_Chr1g0171501_1F_121-1947_1827_MtrunA17_Chr1g0171501_3F_774-872_99_-1_15
FTEKEYASKLDLIAKLRGLPKAEKYPRACSKFFQRRIIIQN
>MtrunA17_Chr1g0171501_1F_121-1947_1827_MtrunA17_Chr1g0171501_3F_774-872_99_-1_16
FTEKEYASKLDLIAKLRGLPKAEKYLRACSKFFQRRIIIQN
>MtrunA17_Chr1g0171501_1F_121-1947_1827_MtrunA17_Chr1g0171501_3F_774-872_99_-1_17
FTEKEYASKLDLIAKLRGLPKAEKYLEACSKFFQRRIIIQN
>MtrunA17_Chr1g0171501_1F_121-1947_1827_MtrunA17_Chr1g0171501_3F_774-872_99_-1_18
FTEKEYASKLDLIAKLRGLPKAEKYLEHCSKFFQRRIIIQN
>MtrunA17_Chr1g0171501_1F_121-1947_1827_MtrunA17_Chr1g0171501_3F_774-872_99_-1_19
FTEKEYASKLDLIAKLRGLPKAEKYLEHVSKFFQRRIIIQN
>MtrunA17_Chr1g0171501_1F_121-1947_1827_MtrunA17_Chr1g0171501_3F_774-872_99_-1_20
FTEKEYASKLDLIAKLRGLPKAEKYLEHVPKFFQRRIIIQN
>MtrunA17_Chr1g0171501_1F_121-1947_1827_MtrunA17_Chr1g0171501_3F_774-872_99_+2_0
FTEKEYASKLFDCQIAWPTKGRKIPRACSKFFQRRIIIQN
>MtrunA17_Chr1g0171501_1F_121-1947_1827_MtrunA17_Chr1g0171501_3F_774-872_99_+2_1
FTEKEYASKLDDCQIAWPTKGRKIPRACSKFFQRRIIIQN
>MtrunA17_Chr1g0171501_1F_121-1947_1827_MtrunA17_Chr1g0171501_3F_774-872_99_+2_2
FTEKEYASKLDLCQIAWPTKGRKIPRACSKFFQRRIIIQN
>MtrunA17_Chr1g0171501_1F_121-1947_1827_MtrunA17_Chr1g0171501_3F_774-872_99_+2_3
FTEKEYASKLDLIQIAWPTKGRKIPRACSKFFQRRIIIQN
>MtrunA17_Chr1g0171501_1F_121-1947_1827_MtrunA17_Chr1g0171501_3F_774-872_99_+2_4
FTEKEYASKLDLIAIAWPTKGRKIPRACSKFFQRRIIIQN
>MtrunA17_Chr1g0171501_1F_121-1947_1827_MtrunA17_Chr1g0171501_3F_774-872_99_+2_5
FTEKEYASKLDLIAKAWPTKGRKIPRACSKFFQRRIIIQN
>MtrunA17_Chr1g0171501_1F_121-1947_1827_MtrunA17_Chr1g0171501_3F_774-872_99_+2_6
FTEKEYASKLDLIAKLWPTKGRKIPRACSKFFQRRIIIQN
>MtrunA17_Chr1g0171501_1F_121-1947_1827_MtrunA17_Chr1g0171501_3F_774-872_99_+2_7
FTEKEYASKLDLIAKLRPTKGRKIPRACSKFFQRRIIIQN
>MtrunA17_Chr1g0171501_1F_121-1947_1827_MtrunA17_Chr1g0171501_3F_774-872_99_+2_8
FTEKEYASKLDLIAKLRGTKGRKIPRACSKFFQRRIIIQN
>MtrunA17_Chr1g0171501_1F_121-1947_1827_MtrunA17_Chr1g0171501_3F_774-872_99_+2_9
FTEKEYASKLDLIAKLRGLKGRKIPRACSKFFQRRIIIQN
>MtrunA17_Chr1g0171501_1F_121-1947_1827_MtrunA17_Chr1g0171501_3F_774-872_99_+2_10
FTEKEYASKLDLIAKLRGLPGRKIPRACSKFFQRRIIIQN
>MtrunA17_Chr1g0171501_1F_121-1947_1827_MtrunA17_Chr1g0171501_3F_774-872_99_+2_11
FTEKEYASKLDLIAKLRGLPKRKIPRACSKFFQRRIIIQN
>MtrunA17_Chr1g0171501_1F_121-1947_1827_MtrunA17_Chr1g0171501_3F_774-872_99_+2_12
FTEKEYASKLDLIAKLRGLPKAKIPRACSKFFQRRIIIQN
>MtrunA17_Chr1g0171501_1F_121-1947_1827_MtrunA17_Chr1g0171501_3F_774-872_99_+2_13
FTEKEYASKLDLIAKLRGLPKAEIPRACSKFFQRRIIIQN
>MtrunA17_Chr1g0171501_1F_121-1947_1827_MtrunA17_Chr1g0171501_3F_774-872_99_+2_14
FTEKEYASKLDLIAKLRGLPKAEKPRACSKFFQRRIIIQN
>MtrunA17_Chr1g0171501_1F_121-1947_1827_MtrunA17_Chr1g0171501_3F_774-872_99_+2_15
FTEKEYASKLDLIAKLRGLPKAEKYRACSKFFQRRIIIQN
>MtrunA17_Chr1g0171501_1F_121-1947_1827_MtrunA17_Chr1g0171501_3F_774-872_99_+2_16
FTEKEYASKLDLIAKLRGLPKAEKYLACSKFFQRRIIIQN
>MtrunA17_Chr1g0171501_1F_121-1947_1827_MtrunA17_Chr1g0171501_3F_774-872_99_+2_17
FTEKEYASKLDLIAKLRGLPKAEKYLECSKFFQRRIIIQN
>MtrunA17_Chr1g0171501_1F_121-1947_1827_MtrunA17_Chr1g0171501_3F_774-872_99_+2_18
FTEKEYASKLDLIAKLRGLPKAEKYLEHSKFFQRRIIIQN
>MtrunA17_Chr1g0171501_1F_121-1947_1827_MtrunA17_Chr1g0171501_3F_774-872_99_+2_19
FTEKEYASKLDLIAKLRGLPKAEKYLEHVKFFQRRIIIQN
>MtrunA17_Chr1g0171501_1F_121-1947_1827_MtrunA17_Chr1g0171501_3F_774-872_99_+2_20
FTEKEYASKLDLIAKLRGLPKAEKYLEHVPFFQRRIIIQN
>MtrunA17_Chr1g0171501_1F_121-1947_1827_MtrunA17_Chr1g0171501_3F_774-872_99_-2_0
CQIAWPTKGREKYLEHVPNSFRGELLYRTLLANCASLENLR
>MtrunA17_Chr1g0171501_1F_121-1947_1827_MtrunA17_Chr1g0171501_3F_774-872_99_-2_1
CQIAWPTKGRKKYLEHVPNSFRGELLYRTLLANCASLENLR
>MtrunA17_Chr1g0171501_1F_121-1947_1827_MtrunA17_Chr1g0171501_3F_774-872_99_-2_2
CQIAWPTKGRKIYLEHVPNSFRGELLYRTLLANCASLENLR
>MtrunA17_Chr1g0171501_1F_121-1947_1827_MtrunA17_Chr1g0171501_3F_774-872_99_-2_3
CQIAWPTKGRKIPLEHVPNSFRGELLYRTLLANCASLENLR
>MtrunA17_Chr1g0171501_1F_121-1947_1827_MtrunA17_Chr1g0171501_3F_774-872_99_-2_4
CQIAWPTKGRKIPREHVPNSFRGELLYRTLLANCASLENLR
>MtrunA17_Chr1g0171501_1F_121-1947_1827_MtrunA17_Chr1g0171501_3F_774-872_99_-2_5
CQIAWPTKGRKIPRAHVPNSFRGELLYRTLLANCASLENLR
>MtrunA17_Chr1g0171501_1F_121-1947_1827_MtrunA17_Chr1g0171501_3F_774-872_99_-2_6
CQIAWPTKGRKIPRACVPNSFRGELLYRTLLANCASLENLR
>MtrunA17_Chr1g0171501_1F_121-1947_1827_MtrunA17_Chr1g0171501_3F_774-872_99_-2_7
CQIAWPTKGRKIPRACSPNSFRGELLYRTLLANCASLENLR
>MtrunA17_Chr1g0171501_1F_121-1947_1827_MtrunA17_Chr1g0171501_3F_774-872_99_-2_8
CQIAWPTKGRKIPRACSKNSFRGELLYRTLLANCASLENLR
>MtrunA17_Chr1g0171501_1F_121-1947_1827_MtrunA17_Chr1g0171501_3F_774-872_99_-2_9
CQIAWPTKGRKIPRACSKFSFRGELLYRTLLANCASLENLR
>MtrunA17_Chr1g0171501_1F_121-1947_1827_MtrunA17_Chr1g0171501_3F_774-872_99_-2_10
CQIAWPTKGRKIPRACSKFFFRGELLYRTLLANCASLENLR
>MtrunA17_Chr1g0171501_1F_121-1947_1827_MtrunA17_Chr1g0171501_3F_774-872_99_-2_11
CQIAWPTKGRKIPRACSKFFQRGELLYRTLLANCASLENLR
>MtrunA17_Chr1g0171501_1F_121-1947_1827_MtrunA17_Chr1g0171501_3F_774-872_99_-2_12
CQIAWPTKGRKIPRACSKFFQRGELLYRTLLANCASLENLR
>MtrunA17_Chr1g0171501_1F_121-1947_1827_MtrunA17_Chr1g0171501_3F_774-872_99_-2_13
CQIAWPTKGRKIPRACSKFFQRRELLYRTLLANCASLENLR
>MtrunA17_Chr1g0171501_1F_121-1947_1827_MtrunA17_Chr1g0171501_3F_774-872_99_-2_14
CQIAWPTKGRKIPRACSKFFQRRILLYRTLLANCASLENLR
>MtrunA17_Chr1g0171501_1F_121-1947_1827_MtrunA17_Chr1g0171501_3F_774-872_99_-2_15
CQIAWPTKGRKIPRACSKFFQRRIILYRTLLANCASLENLR
>MtrunA17_Chr1g0171501_1F_121-1947_1827_MtrunA17_Chr1g0171501_3F_774-872_99_-2_16
CQIAWPTKGRKIPRACSKFFQRRIIIYRTLLANCASLENLR
>MtrunA17_Chr1g0171501_1F_121-1947_1827_MtrunA17_Chr1g0171501_3F_774-872_99_-2_17
CQIAWPTKGRKIPRACSKFFQRRIIIQRTLLANCASLENLR
>MtrunA17_Chr1g0171501_1F_121-1947_1827_MtrunA17_Chr1g0171501_3F_774-872_99_-2_18
CQIAWPTKGRKIPRACSKFFQRRIIIQNTLLANCASLENLR
>MtrunA17_Chr1g0171501_1F_121-1947_1827_MtrunA17_Chr1g0171501_3F_774-872_99_-2_19
CQIAWPTKGRKIPRACSKFFQRRIIIQNILLANCASLENLR
>MtrunA17_Chr1g0171501_1F_121-1947_1827_MtrunA17_Chr1g0171501_3F_774-872_99_-2_20
CQIAWPTKGRKIPRACSKFFQRRIIIQNITLANCASLENLR
>MtrunA17_Chr1g0171501_1F_121-1947_1827_MtrunA17_Chr1g0171501_3F_774-872_99_+1_0
CQIAWPTKGRKYLEHVPNSFRGELLYRTLLANCASLENLR
>MtrunA17_Chr1g0171501_1F_121-1947_1827_MtrunA17_Chr1g0171501_3F_774-872_99_+1_1
CQIAWPTKGRKYLEHVPNSFRGELLYRTLLANCASLENLR
>MtrunA17_Chr1g0171501_1F_121-1947_1827_MtrunA17_Chr1g0171501_3F_774-872_99_+1_2
CQIAWPTKGRKILEHVPNSFRGELLYRTLLANCASLENLR
>MtrunA17_Chr1g0171501_1F_121-1947_1827_MtrunA17_Chr1g0171501_3F_774-872_99_+1_3
CQIAWPTKGRKIPEHVPNSFRGELLYRTLLANCASLENLR
>MtrunA17_Chr1g0171501_1F_121-1947_1827_MtrunA17_Chr1g0171501_3F_774-872_99_+1_4
CQIAWPTKGRKIPRHVPNSFRGELLYRTLLANCASLENLR
>MtrunA17_Chr1g0171501_1F_121-1947_1827_MtrunA17_Chr1g0171501_3F_774-872_99_+1_5
CQIAWPTKGRKIPRAVPNSFRGELLYRTLLANCASLENLR
>MtrunA17_Chr1g0171501_1F_121-1947_1827_MtrunA17_Chr1g0171501_3F_774-872_99_+1_6
CQIAWPTKGRKIPRACPNSFRGELLYRTLLANCASLENLR
>MtrunA17_Chr1g0171501_1F_121-1947_1827_MtrunA17_Chr1g0171501_3F_774-872_99_+1_7
CQIAWPTKGRKIPRACSNSFRGELLYRTLLANCASLENLR
>MtrunA17_Chr1g0171501_1F_121-1947_1827_MtrunA17_Chr1g0171501_3F_774-872_99_+1_8
CQIAWPTKGRKIPRACSKSFRGELLYRTLLANCASLENLR
>MtrunA17_Chr1g0171501_1F_121-1947_1827_MtrunA17_Chr1g0171501_3F_774-872_99_+1_9
CQIAWPTKGRKIPRACSKFFRGELLYRTLLANCASLENLR
>MtrunA17_Chr1g0171501_1F_121-1947_1827_MtrunA17_Chr1g0171501_3F_774-872_99_+1_10
CQIAWPTKGRKIPRACSKFFRGELLYRTLLANCASLENLR
>MtrunA17_Chr1g0171501_1F_121-1947_1827_MtrunA17_Chr1g0171501_3F_774-872_99_+1_11
CQIAWPTKGRKIPRACSKFFQGELLYRTLLANCASLENLR
>MtrunA17_Chr1g0171501_1F_121-1947_1827_MtrunA17_Chr1g0171501_3F_774-872_99_+1_12
CQIAWPTKGRKIPRACSKFFQRELLYRTLLANCASLENLR
>MtrunA17_Chr1g0171501_1F_121-1947_1827_MtrunA17_Chr1g0171501_3F_774-872_99_+1_13
CQIAWPTKGRKIPRACSKFFQRRLLYRTLLANCASLENLR
>MtrunA17_Chr1g0171501_1F_121-1947_1827_MtrunA17_Chr1g0171501_3F_774-872_99_+1_14
CQIAWPTKGRKIPRACSKFFQRRILYRTLLANCASLENLR
>MtrunA17_Chr1g0171501_1F_121-1947_1827_MtrunA17_Chr1g0171501_3F_774-872_99_+1_15
CQIAWPTKGRKIPRACSKFFQRRIIYRTLLANCASLENLR
>MtrunA17_Chr1g0171501_1F_121-1947_1827_MtrunA17_Chr1g0171501_3F_774-872_99_+1_16
CQIAWPTKGRKIPRACSKFFQRRIIIRTLLANCASLENLR
>MtrunA17_Chr1g0171501_1F_121-1947_1827_MtrunA17_Chr1g0171501_3F_774-872_99_+1_17
CQIAWPTKGRKIPRACSKFFQRRIIIQTLLANCASLENLR
>MtrunA17_Chr1g0171501_1F_121-1947_1827_MtrunA17_Chr1g0171501_3F_774-872_99_+1_18
CQIAWPTKGRKIPRACSKFFQRRIIIQNLLANCASLENLR
>MtrunA17_Chr1g0171501_1F_121-1947_1827_MtrunA17_Chr1g0171501_3F_774-872_99_+1_19
CQIAWPTKGRKIPRACSKFFQRRIIIQNILANCASLENLR
>MtrunA17_Chr1g0171501_1F_121-1947_1827_MtrunA17_Chr1g0171501_3F_774-872_99_+1_20
CQIAWPTKGRKIPRACSKFFQRRIIIQNITANCASLENLR
>MtrunA17_Chr1g0196411_1F_85-462_378_MtrunA17_Chr1g0196411_3F_441-932_492_-1_1
EDINWKDIRDERKIVCRDLKAIRDKARKLFKKKIQDPKIRY
>MtrunA17_Chr1g0196411_1F_85-462_378_MtrunA17_Chr1g0196411_3F_441-932_492_-1_2
EDINWKDIRDEEKIVCRDLKAIRDKARKLFKKKIQDPKIRY
>MtrunA17_Chr1g0196411_1F_85-462_378_MtrunA17_Chr1g0196411_3F_441-932_492_-1_3
EDINWKDIRDEEKIVCRDLKAIRDKARKLFKKKIQDPKIRY
>MtrunA17_Chr1g0196411_1F_85-462_378_MtrunA17_Chr1g0196411_3F_441-932_492_-1_4
EDINWKDIRDEEKLVCRDLKAIRDKARKLFKKKIQDPKIRY
>MtrunA17_Chr1g0196411_1F_85-462_378_MtrunA17_Chr1g0196411_3F_441-932_492_-1_5
EDINWKDIRDEEKLFCRDLKAIRDKARKLFKKKIQDPKIRY
>MtrunA17_Chr1g0196411_1F_85-462_378_MtrunA17_Chr1g0196411_3F_441-932_492_-1_6
EDINWKDIRDEEKLFVRDLKAIRDKARKLFKKKIQDPKIRY
>MtrunA17_Chr1g0196411_1F_85-462_378_MtrunA17_Chr1g0196411_3F_441-932_492_-1_7
EDINWKDIRDEEKLFVGDLKAIRDKARKLFKKKIQDPKIRY
>MtrunA17_Chr1g0196411_1F_85-462_378_MtrunA17_Chr1g0196411_3F_441-932_492_-1_8
EDINWKDIRDEEKLFVGILKAIRDKARKLFKKKIQDPKIRY
>MtrunA17_Chr1g0196411_1F_85-462_378_MtrunA17_Chr1g0196411_3F_441-932_492_+2_0
EDINWKDIRDRKIVCRDLKAIRDKARKLFKKKIQDPKIRY
>MtrunA17_Chr1g0196411_1F_85-462_378_MtrunA17_Chr1g0196411_3F_441-932_492_+2_1
EDINWKDIRDEKIVCRDLKAIRDKARKLFKKKIQDPKIRY
>MtrunA17_Chr1g0196411_1F_85-462_378_MtrunA17_Chr1g0196411_3F_441-932_492_+2_2
EDINWKDIRDEEIVCRDLKAIRDKARKLFKKKIQDPKIRY
>MtrunA17_Chr1g0196411_1F_85-462_378_MtrunA17_Chr1g0196411_3F_441-932_492_+2_3
EDINWKDIRDEEKVCRDLKAIRDKARKLFKKKIQDPKIRY
>MtrunA17_Chr1g0196411_1F_85-462_378_MtrunA17_Chr1g0196411_3F_441-932_492_+2_4
EDINWKDIRDEEKLCRDLKAIRDKARKLFKKKIQDPKIRY
>MtrunA17_Chr1g0196411_1F_85-462_378_MtrunA17_Chr1g0196411_3F_441-932_492_+2_5
EDINWKDIRDEEKLFRDLKAIRDKARKLFKKKIQDPKIRY
>MtrunA17_Chr1g0196411_1F_85-462_378_MtrunA17_Chr1g0196411_3F_441-932_492_+2_6
EDINWKDIRDEEKLFVDLKAIRDKARKLFKKKIQDPKIRY
>MtrunA17_Chr1g0196411_1F_85-462_378_MtrunA17_Chr1g0196411_3F_441-932_492_+2_7
EDINWKDIRDEEKLFVGLKAIRDKARKLFKKKIQDPKIRY
>MtrunA17_Chr1g0196411_1F_85-462_378_MtrunA17_Chr1g0196411_3F_441-932_492_+2_8
EDINWKDIRDEEKLFVGIKAIRDKARKLFKKKIQDPKIRY
>MtrunA17_Chr2g0298731_1F_3127-3255_129_MtrunA17_Chr2g0298731_3F_105-3674_3570_-2_1
RPPGRSITKIKKQTQIKLEEFDHRLRKSVPKYLSMNQMKVI
>MtrunA17_Chr2g0298731_1F_3127-3255_129_MtrunA17_Chr2g0298731_3F_105-3674_3570_-2_2
RPPGRSITKIKTQTQIKLEEFDHRLRKSVPKYLSMNQMKVI
>MtrunA17_Chr2g0298731_1F_3127-3255_129_MtrunA17_Chr2g0298731_3F_105-3674_3570_-2_3
RPPGRSITKIKTDTQIKLEEFDHRLRKSVPKYLSMNQMKVI
>MtrunA17_Chr2g0298731_1F_3127-3255_129_MtrunA17_Chr2g0298731_3F_105-3674_3570_-2_4
RPPGRSITKIKTDTQIKLEEFDHRLRKSVPKYLSMNQMKVI
>MtrunA17_Chr2g0298731_1F_3127-3255_129_MtrunA17_Chr2g0298731_3F_105-3674_3570_-2_5
RPPGRSITKIKTDTNIKLEEFDHRLRKSVPKYLSMNQMKVI
>MtrunA17_Chr2g0298731_1F_3127-3255_129_MtrunA17_Chr2g0298731_3F_105-3674_3570_-2_6
RPPGRSITKIKTDTNQKLEEFDHRLRKSVPKYLSMNQMKVI
>MtrunA17_Chr2g0298731_1F_3127-3255_129_MtrunA17_Chr2g0298731_3F_105-3674_3570_-2_7
RPPGRSITKIKTDTNQALEEFDHRLRKSVPKYLSMNQMKVI
>MtrunA17_Chr2g0298731_1F_3127-3255_129_MtrunA17_Chr2g0298731_3F_105-3674_3570_-2_8
RPPGRSITKIKTDTNQAREEFDHRLRKSVPKYLSMNQMKVI
>MtrunA17_Chr2g0298731_1F_3127-3255_129_MtrunA17_Chr2g0298731_3F_105-3674_3570_-2_9
RPPGRSITKIKTDTNQARREFDHRLRKSVPKYLSMNQMKVI
>MtrunA17_Chr2g0298731_1F_3127-3255_129_MtrunA17_Chr2g0298731_3F_105-3674_3570_-2_10
RPPGRSITKIKTDTNQARRVFDHRLRKSVPKYLSMNQMKVI
>MtrunA17_Chr2g0298731_1F_3127-3255_129_MtrunA17_Chr2g0298731_3F_105-3674_3570_-2_11
RPPGRSITKIKTDTNQARRVRDHRLRKSVPKYLSMNQMKVI
>MtrunA17_Chr2g0298731_1F_3127-3255_129_MtrunA17_Chr2g0298731_3F_105-3674_3570_-2_12
RPPGRSITKIKTDTNQARRVRSHRLRKSVPKYLSMNQMKVI
>MtrunA17_Chr2g0298731_1F_3127-3255_129_MtrunA17_Chr2g0298731_3F_105-3674_3570_-2_13
RPPGRSITKIKTDTNQARRVRSQRLRKSVPKYLSMNQMKVI
>MtrunA17_Chr2g0298731_1F_3127-3255_129_MtrunA17_Chr2g0298731_3F_105-3674_3570_-2_14
RPPGRSITKIKTDTNQARRVRSQILRKSVPKYLSMNQMKVI
>MtrunA17_Chr2g0298731_1F_3127-3255_129_MtrunA17_Chr2g0298731_3F_105-3674_3570_-2_15
RPPGRSITKIKTDTNQARRVRSQIARKSVPKYLSMNQMKVI
>MtrunA17_Chr2g0298731_1F_3127-3255_129_MtrunA17_Chr2g0298731_3F_105-3674_3570_-2_16
RPPGRSITKIKTDTNQARRVRSQIAKKSVPKYLSMNQMKVI
>MtrunA17_Chr2g0298731_1F_3127-3255_129_MtrunA17_Chr2g0298731_3F_105-3674_3570_-2_17
RPPGRSITKIKTDTNQARRVRSQIAKKSVPKYLSMNQMKVI
>MtrunA17_Chr2g0298731_1F_3127-3255_129_MtrunA17_Chr2g0298731_3F_105-3674_3570_-2_18
RPPGRSITKIKTDTNQARRVRSQIAKKRVPKYLSMNQMKVI
>MtrunA17_Chr2g0298731_1F_3127-3255_129_MtrunA17_Chr2g0298731_3F_105-3674_3570_-2_19
RPPGRSITKIKTDTNQARRVRSQIAKKRAPKYLSMNQMKVI
>MtrunA17_Chr2g0298731_1F_3127-3255_129_MtrunA17_Chr2g0298731_3F_105-3674_3570_-2_20
RPPGRSITKIKTDTNQARRVRSQIAKKRAKKYLSMNQMKVI
>MtrunA17_Chr2g0298731_1F_3127-3255_129_MtrunA17_Chr2g0298731_3F_105-3674_3570_+1_0
RPPGRSITKIKQTQIKLEEFDHRLRKSVPKYLSMNQMKVI
>MtrunA17_Chr2g0298731_1F_3127-3255_129_MtrunA17_Chr2g0298731_3F_105-3674_3570_+1_1
RPPGRSITKIKQTQIKLEEFDHRLRKSVPKYLSMNQMKVI
>MtrunA17_Chr2g0298731_1F_3127-3255_129_MtrunA17_Chr2g0298731_3F_105-3674_3570_+1_2
RPPGRSITKIKTTQIKLEEFDHRLRKSVPKYLSMNQMKVI
>MtrunA17_Chr2g0298731_1F_3127-3255_129_MtrunA17_Chr2g0298731_3F_105-3674_3570_+1_3
RPPGRSITKIKTDQIKLEEFDHRLRKSVPKYLSMNQMKVI
>MtrunA17_Chr2g0298731_1F_3127-3255_129_MtrunA17_Chr2g0298731_3F_105-3674_3570_+1_4
RPPGRSITKIKTDTIKLEEFDHRLRKSVPKYLSMNQMKVI
>MtrunA17_Chr2g0298731_1F_3127-3255_129_MtrunA17_Chr2g0298731_3F_105-3674_3570_+1_5
RPPGRSITKIKTDTNKLEEFDHRLRKSVPKYLSMNQMKVI
>MtrunA17_Chr2g0298731_1F_3127-3255_129_MtrunA17_Chr2g0298731_3F_105-3674_3570_+1_6
RPPGRSITKIKTDTNQLEEFDHRLRKSVPKYLSMNQMKVI
>MtrunA17_Chr2g0298731_1F_3127-3255_129_MtrunA17_Chr2g0298731_3F_105-3674_3570_+1_7
RPPGRSITKIKTDTNQAEEFDHRLRKSVPKYLSMNQMKVI
>MtrunA17_Chr2g0298731_1F_3127-3255_129_MtrunA17_Chr2g0298731_3F_105-3674_3570_+1_8
RPPGRSITKIKTDTNQAREFDHRLRKSVPKYLSMNQMKVI
>MtrunA17_Chr2g0298731_1F_3127-3255_129_MtrunA17_Chr2g0298731_3F_105-3674_3570_+1_9
RPPGRSITKIKTDTNQARRFDHRLRKSVPKYLSMNQMKVI
>MtrunA17_Chr2g0298731_1F_3127-3255_129_MtrunA17_Chr2g0298731_3F_105-3674_3570_+1_10
RPPGRSITKIKTDTNQARRVDHRLRKSVPKYLSMNQMKVI
>MtrunA17_Chr2g0298731_1F_3127-3255_129_MtrunA17_Chr2g0298731_3F_105-3674_3570_+1_11
RPPGRSITKIKTDTNQARRVRHRLRKSVPKYLSMNQMKVI
>MtrunA17_Chr2g0298731_1F_3127-3255_129_MtrunA17_Chr2g0298731_3F_105-3674_3570_+1_12
RPPGRSITKIKTDTNQARRVRSRLRKSVPKYLSMNQMKVI
>MtrunA17_Chr2g0298731_1F_3127-3255_129_MtrunA17_Chr2g0298731_3F_105-3674_3570_+1_13
RPPGRSITKIKTDTNQARRVRSQLRKSVPKYLSMNQMKVI
>MtrunA17_Chr2g0298731_1F_3127-3255_129_MtrunA17_Chr2g0298731_3F_105-3674_3570_+1_14
RPPGRSITKIKTDTNQARRVRSQIRKSVPKYLSMNQMKVI
>MtrunA17_Chr2g0298731_1F_3127-3255_129_MtrunA17_Chr2g0298731_3F_105-3674_3570_+1_15
RPPGRSITKIKTDTNQARRVRSQIAKSVPKYLSMNQMKVI
>MtrunA17_Chr2g0298731_1F_3127-3255_129_MtrunA17_Chr2g0298731_3F_105-3674_3570_+1_16
RPPGRSITKIKTDTNQARRVRSQIAKSVPKYLSMNQMKVI
>MtrunA17_Chr2g0298731_1F_3127-3255_129_MtrunA17_Chr2g0298731_3F_105-3674_3570_+1_17
RPPGRSITKIKTDTNQARRVRSQIAKKVPKYLSMNQMKVI
>MtrunA17_Chr2g0298731_1F_3127-3255_129_MtrunA17_Chr2g0298731_3F_105-3674_3570_+1_18
RPPGRSITKIKTDTNQARRVRSQIAKKRPKYLSMNQMKVI
>MtrunA17_Chr2g0298731_1F_3127-3255_129_MtrunA17_Chr2g0298731_3F_105-3674_3570_+1_19
RPPGRSITKIKTDTNQARRVRSQIAKKRAKYLSMNQMKVI
>MtrunA17_Chr2g0298731_1F_3127-3255_129_MtrunA17_Chr2g0298731_3F_105-3674_3570_+1_20
RPPGRSITKIKTDTNQARRVRSQIAKKRAKYLSMNQMKVI
>MtrunA17_Chr2g0298731_1F_3127-3255_129_MtrunA17_Chr2g0298731_3F_105-3674_3570_-1_0
RLRKSVPKYLEYESDESDSLDKRPYEQEADNVEGSLDFHYV
>MtrunA17_Chr2g0298731_1F_3127-3255_129_MtrunA17_Chr2g0298731_3F_105-3674_3570_-1_1
RLRKSVPKYLSYESDESDSLDKRPYEQEADNVEGSLDFHYV
>MtrunA17_Chr2g0298731_1F_3127-3255_129_MtrunA17_Chr2g0298731_3F_105-3674_3570_-1_2
RLRKSVPKYLSMESDESDSLDKRPYEQEADNVEGSLDFHYV
>MtrunA17_Chr2g0298731_1F_3127-3255_129_MtrunA17_Chr2g0298731_3F_105-3674_3570_-1_3
RLRKSVPKYLSMNSDESDSLDKRPYEQEADNVEGSLDFHYV
>MtrunA17_Chr2g0298731_1F_3127-3255_129_MtrunA17_Chr2g0298731_3F_105-3674_3570_-1_4
RLRKSVPKYLSMNQDESDSLDKRPYEQEADNVEGSLDFHYV
>MtrunA17_Chr2g0298731_1F_3127-3255_129_MtrunA17_Chr2g0298731_3F_105-3674_3570_-1_5
RLRKSVPKYLSMNQMESDSLDKRPYEQEADNVEGSLDFHYV
>MtrunA17_Chr2g0298731_1F_3127-3255_129_MtrunA17_Chr2g0298731_3F_105-3674_3570_-1_6
RLRKSVPKYLSMNQMKSDSLDKRPYEQEADNVEGSLDFHYV
>MtrunA17_Chr2g0298731_1F_3127-3255_129_MtrunA17_Chr2g0298731_3F_105-3674_3570_-1_7
RLRKSVPKYLSMNQMKVDSLDKRPYEQEADNVEGSLDFHYV
>MtrunA17_Chr2g0298731_1F_3127-3255_129_MtrunA17_Chr2g0298731_3F_105-3674_3570_-1_8
RLRKSVPKYLSMNQMKVISLDKRPYEQEADNVEGSLDFHYV
>MtrunA17_Chr2g0298731_1F_3127-3255_129_MtrunA17_Chr2g0298731_3F_105-3674_3570_-1_9
RLRKSVPKYLSMNQMKVILLDKRPYEQEADNVEGSLDFHYV
>MtrunA17_Chr2g0298731_1F_3127-3255_129_MtrunA17_Chr2g0298731_3F_105-3674_3570_-1_10
RLRKSVPKYLSMNQMKVILSDKRPYEQEADNVEGSLDFHYV
>MtrunA17_Chr2g0298731_1F_3127-3255_129_MtrunA17_Chr2g0298731_3F_105-3674_3570_-1_11
RLRKSVPKYLSMNQMKVILSIKRPYEQEADNVEGSLDFHYV
>MtrunA17_Chr2g0298731_1F_3127-3255_129_MtrunA17_Chr2g0298731_3F_105-3674_3570_-1_12
RLRKSVPKYLSMNQMKVILSIKRPYEQEADNVEGSLDFHYV
>MtrunA17_Chr2g0298731_1F_3127-3255_129_MtrunA17_Chr2g0298731_3F_105-3674_3570_-1_13
RLRKSVPKYLSMNQMKVILSIKDPYEQEADNVEGSLDFHYV
>MtrunA17_Chr2g0298731_1F_3127-3255_129_MtrunA17_Chr2g0298731_3F_105-3674_3570_-1_14
RLRKSVPKYLSMNQMKVILSIKDHYEQEADNVEGSLDFHYV
>MtrunA17_Chr2g0298731_1F_3127-3255_129_MtrunA17_Chr2g0298731_3F_105-3674_3570_-1_15
RLRKSVPKYLSMNQMKVILSIKDHTEQEADNVEGSLDFHYV
>MtrunA17_Chr2g0298731_1F_3127-3255_129_MtrunA17_Chr2g0298731_3F_105-3674_3570_-1_16
RLRKSVPKYLSMNQMKVILSIKDHTSQEADNVEGSLDFHYV
>MtrunA17_Chr2g0298731_1F_3127-3255_129_MtrunA17_Chr2g0298731_3F_105-3674_3570_-1_17
RLRKSVPKYLSMNQMKVILSIKDHTSKEADNVEGSLDFHYV
>MtrunA17_Chr2g0298731_1F_3127-3255_129_MtrunA17_Chr2g0298731_3F_105-3674_3570_-1_18
RLRKSVPKYLSMNQMKVILSIKDHTSKRADNVEGSLDFHYV
>MtrunA17_Chr2g0298731_1F_3127-3255_129_MtrunA17_Chr2g0298731_3F_105-3674_3570_-1_19
RLRKSVPKYLSMNQMKVILSIKDHTSKRLDNVEGSLDFHYV
>MtrunA17_Chr2g0298731_1F_3127-3255_129_MtrunA17_Chr2g0298731_3F_105-3674_3570_-1_20
RLRKSVPKYLSMNQMKVILSIKDHTSKRLTNVEGSLDFHYV
>MtrunA17_Chr2g0298731_1F_3127-3255_129_MtrunA17_Chr2g0298731_3F_105-3674_3570_+2_0
RLRKSVPKYLYESDESDSLDKRPYEQEADNVEGSLDFHYV
>MtrunA17_Chr2g0298731_1F_3127-3255_129_MtrunA17_Chr2g0298731_3F_105-3674_3570_+2_1
RLRKSVPKYLSESDESDSLDKRPYEQEADNVEGSLDFHYV
>MtrunA17_Chr2g0298731_1F_3127-3255_129_MtrunA17_Chr2g0298731_3F_105-3674_3570_+2_2
RLRKSVPKYLSMSDESDSLDKRPYEQEADNVEGSLDFHYV
>MtrunA17_Chr2g0298731_1F_3127-3255_129_MtrunA17_Chr2g0298731_3F_105-3674_3570_+2_3
RLRKSVPKYLSMNDESDSLDKRPYEQEADNVEGSLDFHYV
>MtrunA17_Chr2g0298731_1F_3127-3255_129_MtrunA17_Chr2g0298731_3F_105-3674_3570_+2_4
RLRKSVPKYLSMNQESDSLDKRPYEQEADNVEGSLDFHYV
>MtrunA17_Chr2g0298731_1F_3127-3255_129_MtrunA17_Chr2g0298731_3F_105-3674_3570_+2_5
RLRKSVPKYLSMNQMSDSLDKRPYEQEADNVEGSLDFHYV
>MtrunA17_Chr2g0298731_1F_3127-3255_129_MtrunA17_Chr2g0298731_3F_105-3674_3570_+2_6
RLRKSVPKYLSMNQMKDSLDKRPYEQEADNVEGSLDFHYV
>MtrunA17_Chr2g0298731_1F_3127-3255_129_MtrunA17_Chr2g0298731_3F_105-3674_3570_+2_7
RLRKSVPKYLSMNQMKVSLDKRPYEQEADNVEGSLDFHYV
>MtrunA17_Chr2g0298731_1F_3127-3255_129_MtrunA17_Chr2g0298731_3F_105-3674_3570_+2_8
RLRKSVPKYLSMNQMKVILDKRPYEQEADNVEGSLDFHYV
>MtrunA17_Chr2g0298731_1F_3127-3255_129_MtrunA17_Chr2g0298731_3F_105-3674_3570_+2_9
RLRKSVPKYLSMNQMKVILDKRPYEQEADNVEGSLDFHYV
>MtrunA17_Chr2g0298731_1F_3127-3255_129_MtrunA17_Chr2g0298731_3F_105-3674_3570_+2_10
RLRKSVPKYLSMNQMKVILSKRPYEQEADNVEGSLDFHYV
>MtrunA17_Chr2g0298731_1F_3127-3255_129_MtrunA17_Chr2g0298731_3F_105-3674_3570_+2_11
RLRKSVPKYLSMNQMKVILSIRPYEQEADNVEGSLDFHYV
>MtrunA17_Chr2g0298731_1F_3127-3255_129_MtrunA17_Chr2g0298731_3F_105-3674_3570_+2_12
RLRKSVPKYLSMNQMKVILSIKPYEQEADNVEGSLDFHYV
>MtrunA17_Chr2g0298731_1F_3127-3255_129_MtrunA17_Chr2g0298731_3F_105-3674_3570_+2_13
RLRKSVPKYLSMNQMKVILSIKDYEQEADNVEGSLDFHYV
>MtrunA17_Chr2g0298731_1F_3127-3255_129_MtrunA17_Chr2g0298731_3F_105-3674_3570_+2_14
RLRKSVPKYLSMNQMKVILSIKDHEQEADNVEGSLDFHYV
>MtrunA17_Chr2g0298731_1F_3127-3255_129_MtrunA17_Chr2g0298731_3F_105-3674_3570_+2_15
RLRKSVPKYLSMNQMKVILSIKDHTQEADNVEGSLDFHYV
>MtrunA17_Chr2g0298731_1F_3127-3255_129_MtrunA17_Chr2g0298731_3F_105-3674_3570_+2_16
RLRKSVPKYLSMNQMKVILSIKDHTSEADNVEGSLDFHYV
>MtrunA17_Chr2g0298731_1F_3127-3255_129_MtrunA17_Chr2g0298731_3F_105-3674_3570_+2_17
RLRKSVPKYLSMNQMKVILSIKDHTSKADNVEGSLDFHYV
>MtrunA17_Chr2g0298731_1F_3127-3255_129_MtrunA17_Chr2g0298731_3F_105-3674_3570_+2_18
RLRKSVPKYLSMNQMKVILSIKDHTSKRDNVEGSLDFHYV
>MtrunA17_Chr2g0298731_1F_3127-3255_129_MtrunA17_Chr2g0298731_3F_105-3674_3570_+2_19
RLRKSVPKYLSMNQMKVILSIKDHTSKRLNVEGSLDFHYV
>MtrunA17_Chr2g0298731_1F_3127-3255_129_MtrunA17_Chr2g0298731_3F_105-3674_3570_+2_20
RLRKSVPKYLSMNQMKVILSIKDHTSKRLTVEGSLDFHYV
>MtrunA17_Chr2g0298731_1F_3538-3663_126_MtrunA17_Chr2g0298731_3F_105-3674_3570_-2_1
LLDMIPGLSMNTKLSNLGIIMSRQRSHQKSLMKSLLQLQRK
>MtrunA17_Chr2g0298731_1F_3538-3663_126_MtrunA17_Chr2g0298731_3F_105-3674_3570_-2_2
LLDMIPGLSMNKKLSNLGIIMSRQRSHQKSLMKSLLQLQRK
>MtrunA17_Chr2g0298731_1F_3538-3663_126_MtrunA17_Chr2g0298731_3F_105-3674_3570_-2_3
LLDMIPGLSMNKVLSNLGIIMSRQRSHQKSLMKSLLQLQRK
>MtrunA17_Chr2g0298731_1F_3538-3663_126_MtrunA17_Chr2g0298731_3F_105-3674_3570_-2_4
LLDMIPGLSMNKVESNLGIIMSRQRSHQKSLMKSLLQLQRK
>MtrunA17_Chr2g0298731_1F_3538-3663_126_MtrunA17_Chr2g0298731_3F_105-3674_3570_-2_5
LLDMIPGLSMNKVEQNLGIIMSRQRSHQKSLMKSLLQLQRK
>MtrunA17_Chr2g0298731_1F_3538-3663_126_MtrunA17_Chr2g0298731_3F_105-3674_3570_-2_6
LLDMIPGLSMNKVEQPLGIIMSRQRSHQKSLMKSLLQLQRK
>MtrunA17_Chr2g0298731_1F_3538-3663_126_MtrunA17_Chr2g0298731_3F_105-3674_3570_-2_7
LLDMIPGLSMNKVEQPRGIIMSRQRSHQKSLMKSLLQLQRK
>MtrunA17_Chr2g0298731_1F_3538-3663_126_MtrunA17_Chr2g0298731_3F_105-3674_3570_-2_8
LLDMIPGLSMNKVEQPRNIIMSRQRSHQKSLMKSLLQLQRK
>MtrunA17_Chr2g0298731_1F_3538-3663_126_MtrunA17_Chr2g0298731_3F_105-3674_3570_-2_9
LLDMIPGLSMNKVEQPRNHIMSRQRSHQKSLMKSLLQLQRK
>MtrunA17_Chr2g0298731_1F_3538-3663_126_MtrunA17_Chr2g0298731_3F_105-3674_3570_-2_10
LLDMIPGLSMNKVEQPRNHHMSRQRSHQKSLMKSLLQLQRK
>MtrunA17_Chr2g0298731_1F_3538-3663_126_MtrunA17_Chr2g0298731_3F_105-3674_3570_-2_11
LLDMIPGLSMNKVEQPRNHHVSRQRSHQKSLMKSLLQLQRK
>MtrunA17_Chr2g0298731_1F_3538-3663_126_MtrunA17_Chr2g0298731_3F_105-3674_3570_-2_12
LLDMIPGLSMNKVEQPRNHHVERQRSHQKSLMKSLLQLQRK
>MtrunA17_Chr2g0298731_1F_3538-3663_126_MtrunA17_Chr2g0298731_3F_105-3674_3570_-2_13
LLDMIPGLSMNKVEQPRNHHVEAQRSHQKSLMKSLLQLQRK
>MtrunA17_Chr2g0298731_1F_3538-3663_126_MtrunA17_Chr2g0298731_3F_105-3674_3570_-2_14
LLDMIPGLSMNKVEQPRNHHVEAERSHQKSLMKSLLQLQRK
>MtrunA17_Chr2g0298731_1F_3538-3663_126_MtrunA17_Chr2g0298731_3F_105-3674_3570_-2_15
LLDMIPGLSMNKVEQPRNHHVEAEKSHQKSLMKSLLQLQRK
>MtrunA17_Chr2g0298731_1F_3538-3663_126_MtrunA17_Chr2g0298731_3F_105-3674_3570_-2_16
LLDMIPGLSMNKVEQPRNHHVEAEKPHQKSLMKSLLQLQRK
>MtrunA17_Chr2g0298731_1F_3538-3663_126_MtrunA17_Chr2g0298731_3F_105-3674_3570_-2_17
LLDMIPGLSMNKVEQPRNHHVEAEKPPQKSLMKSLLQLQRK
>MtrunA17_Chr2g0298731_1F_3538-3663_126_MtrunA17_Chr2g0298731_3F_105-3674_3570_-2_18
LLDMIPGLSMNKVEQPRNHHVEAEKPPEKSLMKSLLQLQRK
>MtrunA17_Chr2g0298731_1F_3538-3663_126_MtrunA17_Chr2g0298731_3F_105-3674_3570_-2_19
LLDMIPGLSMNKVEQPRNHHVEAEKPPEISLMKSLLQLQRK
>MtrunA17_Chr2g0298731_1F_3538-3663_126_MtrunA17_Chr2g0298731_3F_105-3674_3570_-2_20
LLDMIPGLSMNKVEQPRNHHVEAEKPPEISLMKSLLQLQRK
>MtrunA17_Chr2g0298731_1F_3538-3663_126_MtrunA17_Chr2g0298731_3F_105-3674_3570_+1_0
LLDMIPGLSMTKLSNLGIIMSRQRSHQKSLMKSLLQLQRK
>MtrunA17_Chr2g0298731_1F_3538-3663_126_MtrunA17_Chr2g0298731_3F_105-3674_3570_+1_1
LLDMIPGLSMNKLSNLGIIMSRQRSHQKSLMKSLLQLQRK
>MtrunA17_Chr2g0298731_1F_3538-3663_126_MtrunA17_Chr2g0298731_3F_105-3674_3570_+1_2
LLDMIPGLSMNKLSNLGIIMSRQRSHQKSLMKSLLQLQRK
>MtrunA17_Chr2g0298731_1F_3538-3663_126_MtrunA17_Chr2g0298731_3F_105-3674_3570_+1_3
LLDMIPGLSMNKVSNLGIIMSRQRSHQKSLMKSLLQLQRK
>MtrunA17_Chr2g0298731_1F_3538-3663_126_MtrunA17_Chr2g0298731_3F_105-3674_3570_+1_4
LLDMIPGLSMNKVENLGIIMSRQRSHQKSLMKSLLQLQRK
>MtrunA17_Chr2g0298731_1F_3538-3663_126_MtrunA17_Chr2g0298731_3F_105-3674_3570_+1_5
LLDMIPGLSMNKVEQLGIIMSRQRSHQKSLMKSLLQLQRK
>MtrunA17_Chr2g0298731_1F_3538-3663_126_MtrunA17_Chr2g0298731_3F_105-3674_3570_+1_6
LLDMIPGLSMNKVEQPGIIMSRQRSHQKSLMKSLLQLQRK
>MtrunA17_Chr2g0298731_1F_3538-3663_126_MtrunA17_Chr2g0298731_3F_105-3674_3570_+1_7
LLDMIPGLSMNKVEQPRIIMSRQRSHQKSLMKSLLQLQRK
>MtrunA17_Chr2g0298731_1F_3538-3663_126_MtrunA17_Chr2g0298731_3F_105-3674_3570_+1_8
LLDMIPGLSMNKVEQPRNIMSRQRSHQKSLMKSLLQLQRK
>MtrunA17_Chr2g0298731_1F_3538-3663_126_MtrunA17_Chr2g0298731_3F_105-3674_3570_+1_9
LLDMIPGLSMNKVEQPRNHMSRQRSHQKSLMKSLLQLQRK
>MtrunA17_Chr2g0298731_1F_3538-3663_126_MtrunA17_Chr2g0298731_3F_105-3674_3570_+1_10
LLDMIPGLSMNKVEQPRNHHSRQRSHQKSLMKSLLQLQRK
>MtrunA17_Chr2g0298731_1F_3538-3663_126_MtrunA17_Chr2g0298731_3F_105-3674_3570_+1_11
LLDMIPGLSMNKVEQPRNHHVRQRSHQKSLMKSLLQLQRK
>MtrunA17_Chr2g0298731_1F_3538-3663_126_MtrunA17_Chr2g0298731_3F_105-3674_3570_+1_12
LLDMIPGLSMNKVEQPRNHHVEQRSHQKSLMKSLLQLQRK
>MtrunA17_Chr2g0298731_1F_3538-3663_126_MtrunA17_Chr2g0298731_3F_105-3674_3570_+1_13
LLDMIPGLSMNKVEQPRNHHVEARSHQKSLMKSLLQLQRK
>MtrunA17_Chr2g0298731_1F_3538-3663_126_MtrunA17_Chr2g0298731_3F_105-3674_3570_+1_14
LLDMIPGLSMNKVEQPRNHHVEAESHQKSLMKSLLQLQRK
>MtrunA17_Chr2g0298731_1F_3538-3663_126_MtrunA17_Chr2g0298731_3F_105-3674_3570_+1_15
LLDMIPGLSMNKVEQPRNHHVEAEKHQKSLMKSLLQLQRK
>MtrunA17_Chr2g0298731_1F_3538-3663_126_MtrunA17_Chr2g0298731_3F_105-3674_3570_+1_16
LLDMIPGLSMNKVEQPRNHHVEAEKPQKSLMKSLLQLQRK
>MtrunA17_Chr2g0298731_1F_3538-3663_126_MtrunA17_Chr2g0298731_3F_105-3674_3570_+1_17
LLDMIPGLSMNKVEQPRNHHVEAEKPPKSLMKSLLQLQRK
>MtrunA17_Chr2g0298731_1F_3538-3663_126_MtrunA17_Chr2g0298731_3F_105-3674_3570_+1_18
LLDMIPGLSMNKVEQPRNHHVEAEKPPESLMKSLLQLQRK
>MtrunA17_Chr2g0298731_1F_3538-3663_126_MtrunA17_Chr2g0298731_3F_105-3674_3570_+1_19
LLDMIPGLSMNKVEQPRNHHVEAEKPPEILMKSLLQLQRK
>MtrunA17_Chr2g0298731_1F_3538-3663_126_MtrunA17_Chr2g0298731_3F_105-3674_3570_+1_20
LLDMIPGLSMNKVEQPRNHHVEAEKPPEISMKSLLQLQRK
>MtrunA17_Chr2g0298731_1F_3538-3663_126_MtrunA17_Chr2g0298731_3F_105-3674_3570_-1_0
RQRSHQKSLMEEPSSTTKKKKVSFKALAGDFLKDL
>MtrunA17_Chr2g0298731_1F_3538-3663_126_MtrunA17_Chr2g0298731_3F_105-3674_3570_-1_1
RQRSHQKSLMKEPSSTTKKKKVSFKALAGDFLKDL
>MtrunA17_Chr2g0298731_1F_3538-3663_126_MtrunA17_Chr2g0298731_3F_105-3674_3570_-1_2
RQRSHQKSLMKSPSSTTKKKKVSFKALAGDFLKDL
>MtrunA17_Chr2g0298731_1F_3538-3663_126_MtrunA17_Chr2g0298731_3F_105-3674_3570_-1_3
RQRSHQKSLMKSLSSTTKKKKVSFKALAGDFLKDL
>MtrunA17_Chr2g0298731_1F_3538-3663_126_MtrunA17_Chr2g0298731_3F_105-3674_3570_-1_4
RQRSHQKSLMKSLLSTTKKKKVSFKALAGDFLKDL
>MtrunA17_Chr2g0298731_1F_3538-3663_126_MtrunA17_Chr2g0298731_3F_105-3674_3570_-1_5
RQRSHQKSLMKSLLQTTKKKKVSFKALAGDFLKDL
>MtrunA17_Chr2g0298731_1F_3538-3663_126_MtrunA17_Chr2g0298731_3F_105-3674_3570_-1_6
RQRSHQKSLMKSLLQLTKKKKVSFKALAGDFLKDL
>MtrunA17_Chr2g0298731_1F_3538-3663_126_MtrunA17_Chr2g0298731_3F_105-3674_3570_-1_7
RQRSHQKSLMKSLLQLQKKKKVSFKALAGDFLKDL
>MtrunA17_Chr2g0298731_1F_3538-3663_126_MtrunA17_Chr2g0298731_3F_105-3674_3570_-1_8
RQRSHQKSLMKSLLQLQRKKKVSFKALAGDFLKDL
>MtrunA17_Chr2g0298731_1F_3538-3663_126_MtrunA17_Chr2g0298731_3F_105-3674_3570_-1_9
RQRSHQKSLMKSLLQLQRKKKVSFKALAGDFLKDL
>MtrunA17_Chr2g0298731_1F_3538-3663_126_MtrunA17_Chr2g0298731_3F_105-3674_3570_-1_10
RQRSHQKSLMKSLLQLQRKRKVSFKALAGDFLKDL
>MtrunA17_Chr2g0298731_1F_3538-3663_126_MtrunA17_Chr2g0298731_3F_105-3674_3570_-1_11
RQRSHQKSLMKSLLQLQRKRKVSFKALAGDFLKDL
>MtrunA17_Chr2g0298731_1F_3538-3663_126_MtrunA17_Chr2g0298731_3F_105-3674_3570_-1_12
RQRSHQKSLMKSLLQLQRKRKLSFKALAGDFLKDL
>MtrunA17_Chr2g0298731_1F_3538-3663_126_MtrunA17_Chr2g0298731_3F_105-3674_3570_-1_13
RQRSHQKSLMKSLLQLQRKRKLAFKALAGDFLKDL
>MtrunA17_Chr2g0298731_1F_3538-3663_126_MtrunA17_Chr2g0298731_3F_105-3674_3570_-1_14
RQRSHQKSLMKSLLQLQRKRKLASKALAGDFLKDL
>MtrunA17_Chr2g0298731_1F_3538-3663_126_MtrunA17_Chr2g0298731_3F_105-3674_3570_-1_15
RQRSHQKSLMKSLLQLQRKRKLASRALAGDFLKDL
>MtrunA17_Chr2g0298731_1F_3538-3663_126_MtrunA17_Chr2g0298731_3F_105-3674_3570_-1_16
RQRSHQKSLMKSLLQLQRKRKLASRLLAGDFLKDL
>MtrunA17_Chr2g0298731_1F_3538-3663_126_MtrunA17_Chr2g0298731_3F_105-3674_3570_-1_17
RQRSHQKSLMKSLLQLQRKRKLASRLSAGDFLKDL
>MtrunA17_Chr2g0298731_1F_3538-3663_126_MtrunA17_Chr2g0298731_3F_105-3674_3570_-1_18
RQRSHQKSLMKSLLQLQRKRKLASRLSLGDFLKDL
>MtrunA17_Chr2g0298731_1F_3538-3663_126_MtrunA17_Chr2g0298731_3F_105-3674_3570_-1_19
RQRSHQKSLMKSLLQLQRKRKLASRLSLVDFLKDL
>MtrunA17_Chr2g0298731_1F_3538-3663_126_MtrunA17_Chr2g0298731_3F_105-3674_3570_-1_20
RQRSHQKSLMKSLLQLQRKRKLASRLSLVIFLKDL
>MtrunA17_Chr2g0298731_1F_3538-3663_126_MtrunA17_Chr2g0298731_3F_105-3674_3570_+2_0
RQRSHQKSLMEPSSTTKKKKVSFKALAGDFLKDL
>MtrunA17_Chr2g0298731_1F_3538-3663_126_MtrunA17_Chr2g0298731_3F_105-3674_3570_+2_1
RQRSHQKSLMKPSSTTKKKKVSFKALAGDFLKDL
>MtrunA17_Chr2g0298731_1F_3538-3663_126_MtrunA17_Chr2g0298731_3F_105-3674_3570_+2_2
RQRSHQKSLMKSSSTTKKKKVSFKALAGDFLKDL
>MtrunA17_Chr2g0298731_1F_3538-3663_126_MtrunA17_Chr2g0298731_3F_105-3674_3570_+2_3
RQRSHQKSLMKSLSTTKKKKVSFKALAGDFLKDL
>MtrunA17_Chr2g0298731_1F_3538-3663_126_MtrunA17_Chr2g0298731_3F_105-3674_3570_+2_4
RQRSHQKSLMKSLLTTKKKKVSFKALAGDFLKDL
>MtrunA17_Chr2g0298731_1F_3538-3663_126_MtrunA17_Chr2g0298731_3F_105-3674_3570_+2_5
RQRSHQKSLMKSLLQTKKKKVSFKALAGDFLKDL
>MtrunA17_Chr2g0298731_1F_3538-3663_126_MtrunA17_Chr2g0298731_3F_105-3674_3570_+2_6
RQRSHQKSLMKSLLQLKKKKVSFKALAGDFLKDL
>MtrunA17_Chr2g0298731_1F_3538-3663_126_MtrunA17_Chr2g0298731_3F_105-3674_3570_+2_7
RQRSHQKSLMKSLLQLQKKKVSFKALAGDFLKDL
>MtrunA17_Chr2g0298731_1F_3538-3663_126_MtrunA17_Chr2g0298731_3F_105-3674_3570_+2_8
RQRSHQKSLMKSLLQLQRKKVSFKALAGDFLKDL
>MtrunA17_Chr2g0298731_1F_3538-3663_126_MtrunA17_Chr2g0298731_3F_105-3674_3570_+2_9
RQRSHQKSLMKSLLQLQRKKVSFKALAGDFLKDL
>MtrunA17_Chr2g0298731_1F_3538-3663_126_MtrunA17_Chr2g0298731_3F_105-3674_3570_+2_10
RQRSHQKSLMKSLLQLQRKRVSFKALAGDFLKDL
>MtrunA17_Chr2g0298731_1F_3538-3663_126_MtrunA17_Chr2g0298731_3F_105-3674_3570_+2_11
RQRSHQKSLMKSLLQLQRKRKSFKALAGDFLKDL
>MtrunA17_Chr2g0298731_1F_3538-3663_126_MtrunA17_Chr2g0298731_3F_105-3674_3570_+2_12
RQRSHQKSLMKSLLQLQRKRKLFKALAGDFLKDL
>MtrunA17_Chr2g0298731_1F_3538-3663_126_MtrunA17_Chr2g0298731_3F_105-3674_3570_+2_13
RQRSHQKSLMKSLLQLQRKRKLAKALAGDFLKDL
>MtrunA17_Chr2g0298731_1F_3538-3663_126_MtrunA17_Chr2g0298731_3F_105-3674_3570_+2_14
RQRSHQKSLMKSLLQLQRKRKLASALAGDFLKDL
>MtrunA17_Chr2g0298731_1F_3538-3663_126_MtrunA17_Chr2g0298731_3F_105-3674_3570_+2_15
RQRSHQKSLMKSLLQLQRKRKLASRLAGDFLKDL
>MtrunA17_Chr2g0298731_1F_3538-3663_126_MtrunA17_Chr2g0298731_3F_105-3674_3570_+2_16
RQRSHQKSLMKSLLQLQRKRKLASRLAGDFLKDL
>MtrunA17_Chr2g0298731_1F_3538-3663_126_MtrunA17_Chr2g0298731_3F_105-3674_3570_+2_17
RQRSHQKSLMKSLLQLQRKRKLASRLSGDFLKDL
>MtrunA17_Chr2g0298731_1F_3538-3663_126_MtrunA17_Chr2g0298731_3F_105-3674_3570_+2_18
RQRSHQKSLMKSLLQLQRKRKLASRLSLDFLKDL
>MtrunA17_Chr2g0298731_1F_3538-3663_126_MtrunA17_Chr2g0298731_3F_105-3674_3570_+2_19
RQRSHQKSLMKSLLQLQRKRKLASRLSLVFLKDL
>MtrunA17_Chr2g0298731_1F_3538-3663_126_MtrunA17_Chr2g0298731_3F_105-3674_3570_+2_20
RQRSHQKSLMKSLLQLQRKRKLASRLSLVILKDL
>MtrunA17_Chr3g0116771_1F_340-1302_963_MtrunA17_Chr3g0116771_2F_1259-1354_96_-2_1
YVYDDRISLVGELIEWQIPTCILIINNFNLYDMMFRTRTFF
>MtrunA17_Chr3g0116771_1F_340-1302_963_MtrunA17_Chr3g0116771_2F_1259-1354_96_-2_2
YVYDDRISLVGTLIEWQIPTCILIINNFNLYDMMFRTRTFF
>MtrunA17_Chr3g0116771_1F_340-1302_963_MtrunA17_Chr3g0116771_2F_1259-1354_96_-2_3
YVYDDRISLVGTDIEWQIPTCILIINNFNLYDMMFRTRTFF
>MtrunA17_Chr3g0116771_1F_340-1302_963_MtrunA17_Chr3g0116771_2F_1259-1354_96_-2_4
YVYDDRISLVGTDREWQIPTCILIINNFNLYDMMFRTRTFF
>MtrunA17_Chr3g0116771_1F_340-1302_963_MtrunA17_Chr3g0116771_2F_1259-1354_96_-2_5
YVYDDRISLVGTDRMWQIPTCILIINNFNLYDMMFRTRTFF
>MtrunA17_Chr3g0116771_1F_340-1302_963_MtrunA17_Chr3g0116771_2F_1259-1354_96_-2_6
YVYDDRISLVGTDRMAQIPTCILIINNFNLYDMMFRTRTFF
>MtrunA17_Chr3g0116771_1F_340-1302_963_MtrunA17_Chr3g0116771_2F_1259-1354_96_-2_7
YVYDDRISLVGTDRMANIPTCILIINNFNLYDMMFRTRTFF
>MtrunA17_Chr3g0116771_1F_340-1302_963_MtrunA17_Chr3g0116771_2F_1259-1354_96_-2_8
YVYDDRISLVGTDRMANTPTCILIINNFNLYDMMFRTRTFF
>MtrunA17_Chr3g0116771_1F_340-1302_963_MtrunA17_Chr3g0116771_2F_1259-1354_96_-2_9
YVYDDRISLVGTDRMANTDTCILIINNFNLYDMMFRTRTFF
>MtrunA17_Chr3g0116771_1F_340-1302_963_MtrunA17_Chr3g0116771_2F_1259-1354_96_-2_10
YVYDDRISLVGTDRMANTDMCILIINNFNLYDMMFRTRTFF
>MtrunA17_Chr3g0116771_1F_340-1302_963_MtrunA17_Chr3g0116771_2F_1259-1354_96_-2_11
YVYDDRISLVGTDRMANTDMHILIINNFNLYDMMFRTRTFF
>MtrunA17_Chr3g0116771_1F_340-1302_963_MtrunA17_Chr3g0116771_2F_1259-1354_96_-2_12
YVYDDRISLVGTDRMANTDMHFLIINNFNLYDMMFRTRTFF
>MtrunA17_Chr3g0116771_1F_340-1302_963_MtrunA17_Chr3g0116771_2F_1259-1354_96_-2_13
YVYDDRISLVGTDRMANTDMHFDIINNFNLYDMMFRTRTFF
>MtrunA17_Chr3g0116771_1F_340-1302_963_MtrunA17_Chr3g0116771_2F_1259-1354_96_-2_14
YVYDDRISLVGTDRMANTDMHFDHINNFNLYDMMFRTRTFF
>MtrunA17_Chr3g0116771_1F_340-1302_963_MtrunA17_Chr3g0116771_2F_1259-1354_96_-2_15
YVYDDRISLVGTDRMANTDMHFDHQNNFNLYDMMFRTRTFF
>MtrunA17_Chr3g0116771_1F_340-1302_963_MtrunA17_Chr3g0116771_2F_1259-1354_96_+1_0
YVYDDRISLVELIEWQIPTCILIINNFNLYDMMFRTRTFF
>MtrunA17_Chr3g0116771_1F_340-1302_963_MtrunA17_Chr3g0116771_2F_1259-1354_96_+1_1
YVYDDRISLVGLIEWQIPTCILIINNFNLYDMMFRTRTFF
>MtrunA17_Chr3g0116771_1F_340-1302_963_MtrunA17_Chr3g0116771_2F_1259-1354_96_+1_2
YVYDDRISLVGTIEWQIPTCILIINNFNLYDMMFRTRTFF
>MtrunA17_Chr3g0116771_1F_340-1302_963_MtrunA17_Chr3g0116771_2F_1259-1354_96_+1_3
YVYDDRISLVGTDEWQIPTCILIINNFNLYDMMFRTRTFF
>MtrunA17_Chr3g0116771_1F_340-1302_963_MtrunA17_Chr3g0116771_2F_1259-1354_96_+1_4
YVYDDRISLVGTDRWQIPTCILIINNFNLYDMMFRTRTFF
>MtrunA17_Chr3g0116771_1F_340-1302_963_MtrunA17_Chr3g0116771_2F_1259-1354_96_+1_5
YVYDDRISLVGTDRMQIPTCILIINNFNLYDMMFRTRTFF
>MtrunA17_Chr3g0116771_1F_340-1302_963_MtrunA17_Chr3g0116771_2F_1259-1354_96_+1_6
YVYDDRISLVGTDRMAIPTCILIINNFNLYDMMFRTRTFF
>MtrunA17_Chr3g0116771_1F_340-1302_963_MtrunA17_Chr3g0116771_2F_1259-1354_96_+1_7
YVYDDRISLVGTDRMANPTCILIINNFNLYDMMFRTRTFF
>MtrunA17_Chr3g0116771_1F_340-1302_963_MtrunA17_Chr3g0116771_2F_1259-1354_96_+1_8
YVYDDRISLVGTDRMANTTCILIINNFNLYDMMFRTRTFF
>MtrunA17_Chr3g0116771_1F_340-1302_963_MtrunA17_Chr3g0116771_2F_1259-1354_96_+1_9
YVYDDRISLVGTDRMANTDCILIINNFNLYDMMFRTRTFF
>MtrunA17_Chr3g0116771_1F_340-1302_963_MtrunA17_Chr3g0116771_2F_1259-1354_96_+1_10
YVYDDRISLVGTDRMANTDMILIINNFNLYDMMFRTRTFF
>MtrunA17_Chr3g0116771_1F_340-1302_963_MtrunA17_Chr3g0116771_2F_1259-1354_96_+1_11
YVYDDRISLVGTDRMANTDMHLIINNFNLYDMMFRTRTFF
>MtrunA17_Chr3g0116771_1F_340-1302_963_MtrunA17_Chr3g0116771_2F_1259-1354_96_+1_12
YVYDDRISLVGTDRMANTDMHFIINNFNLYDMMFRTRTFF
>MtrunA17_Chr3g0116771_1F_340-1302_963_MtrunA17_Chr3g0116771_2F_1259-1354_96_+1_13
YVYDDRISLVGTDRMANTDMHFDINNFNLYDMMFRTRTFF
>MtrunA17_Chr3g0116771_1F_340-1302_963_MtrunA17_Chr3g0116771_2F_1259-1354_96_+1_14
YVYDDRISLVGTDRMANTDMHFDHNNFNLYDMMFRTRTFF
>MtrunA17_Chr3g0116771_1F_340-1302_963_MtrunA17_Chr3g0116771_2F_1259-1354_96_+1_15
YVYDDRISLVGTDRMANTDMHFDHQNFNLYDMMFRTRTFF
>MtrunA17_Chr3g0116771_1F_340-1302_963_MtrunA17_Chr3g0116771_2F_893-985_93_-2_1
NEDKNSPNNLKRGLKEGFLCLTEVLERNRWNGWMVFSRMQP
>MtrunA17_Chr3g0116771_1F_340-1302_963_MtrunA17_Chr3g0116771_2F_893-985_93_-2_2
NEDKNSPNNLKGGLKEGFLCLTEVLERNRWNGWMVFSRMQP
>MtrunA17_Chr3g0116771_1F_340-1302_963_MtrunA17_Chr3g0116771_2F_893-985_93_-2_3
NEDKNSPNNLKGLLKEGFLCLTEVLERNRWNGWMVFSRMQP
>MtrunA17_Chr3g0116771_1F_340-1302_963_MtrunA17_Chr3g0116771_2F_893-985_93_-2_4
NEDKNSPNNLKGLEKEGFLCLTEVLERNRWNGWMVFSRMQP
>MtrunA17_Chr3g0116771_1F_340-1302_963_MtrunA17_Chr3g0116771_2F_893-985_93_-2_5
NEDKNSPNNLKGLEREGFLCLTEVLERNRWNGWMVFSRMQP
>MtrunA17_Chr3g0116771_1F_340-1302_963_MtrunA17_Chr3g0116771_2F_893-985_93_-2_6
NEDKNSPNNLKGLERRGFLCLTEVLERNRWNGWMVFSRMQP
>MtrunA17_Chr3g0116771_1F_340-1302_963_MtrunA17_Chr3g0116771_2F_893-985_93_-2_7
NEDKNSPNNLKGLERRFFLCLTEVLERNRWNGWMVFSRMQP
>MtrunA17_Chr3g0116771_1F_340-1302_963_MtrunA17_Chr3g0116771_2F_893-985_93_-2_8
NEDKNSPNNLKGLERRFLLCLTEVLERNRWNGWMVFSRMQP
>MtrunA17_Chr3g0116771_1F_340-1302_963_MtrunA17_Chr3g0116771_2F_893-985_93_-2_9
NEDKNSPNNLKGLERRFLMCLTEVLERNRWNGWMVFSRMQP
>MtrunA17_Chr3g0116771_1F_340-1302_963_MtrunA17_Chr3g0116771_2F_893-985_93_-2_10
NEDKNSPNNLKGLERRFLMFLTEVLERNRWNGWMVFSRMQP
>MtrunA17_Chr3g0116771_1F_340-1302_963_MtrunA17_Chr3g0116771_2F_893-985_93_-2_11
NEDKNSPNNLKGLERRFLMFNTEVLERNRWNGWMVFSRMQP
>MtrunA17_Chr3g0116771_1F_340-1302_963_MtrunA17_Chr3g0116771_2F_893-985_93_-2_12
NEDKNSPNNLKGLERRFLMFNGEVLERNRWNGWMVFSRMQP
>MtrunA17_Chr3g0116771_1F_340-1302_963_MtrunA17_Chr3g0116771_2F_893-985_93_-2_13
NEDKNSPNNLKGLERRFLMFNGGVLERNRWNGWMVFSRMQP
>MtrunA17_Chr3g0116771_1F_340-1302_963_MtrunA17_Chr3g0116771_2F_893-985_93_-2_14
NEDKNSPNNLKGLERRFLMFNGGVLERNRWNGWMVFSRMQP
>MtrunA17_Chr3g0116771_1F_340-1302_963_MtrunA17_Chr3g0116771_2F_893-985_93_-2_15
NEDKNSPNNLKGLERRFLMFNGGVGERNRWNGWMVFSRMQP
>MtrunA17_Chr3g0116771_1F_340-1302_963_MtrunA17_Chr3g0116771_2F_893-985_93_-2_16
NEDKNSPNNLKGLERRFLMFNGGVGKRNRWNGWMVFSRMQP
>MtrunA17_Chr3g0116771_1F_340-1302_963_MtrunA17_Chr3g0116771_2F_893-985_93_-2_17
NEDKNSPNNLKGLERRFLMFNGGVGKENRWNGWMVFSRMQP
>MtrunA17_Chr3g0116771_1F_340-1302_963_MtrunA17_Chr3g0116771_2F_893-985_93_-2_18
NEDKNSPNNLKGLERRFLMFNGGVGKEQRWNGWMVFSRMQP
>MtrunA17_Chr3g0116771_1F_340-1302_963_MtrunA17_Chr3g0116771_2F_893-985_93_-2_19
NEDKNSPNNLKGLERRFLMFNGGVGKEQMWNGWMVFSRMQP
>MtrunA17_Chr3g0116771_1F_340-1302_963_MtrunA17_Chr3g0116771_2F_893-985_93_-2_20
NEDKNSPNNLKGLERRFLMFNGGVGKEQMENGWMVFSRMQP
>MtrunA17_Chr3g0116771_1F_340-1302_963_MtrunA17_Chr3g0116771_2F_893-985_93_+1_0
NEDKNSPNNLRGLKEGFLCLTEVLERNRWNGWMVFSRMQP
>MtrunA17_Chr3g0116771_1F_340-1302_963_MtrunA17_Chr3g0116771_2F_893-985_93_+1_1
NEDKNSPNNLKGLKEGFLCLTEVLERNRWNGWMVFSRMQP
>MtrunA17_Chr3g0116771_1F_340-1302_963_MtrunA17_Chr3g0116771_2F_893-985_93_+1_2
NEDKNSPNNLKGLKEGFLCLTEVLERNRWNGWMVFSRMQP
>MtrunA17_Chr3g0116771_1F_340-1302_963_MtrunA17_Chr3g0116771_2F_893-985_93_+1_3
NEDKNSPNNLKGLKEGFLCLTEVLERNRWNGWMVFSRMQP
>MtrunA17_Chr3g0116771_1F_340-1302_963_MtrunA17_Chr3g0116771_2F_893-985_93_+1_4
NEDKNSPNNLKGLEEGFLCLTEVLERNRWNGWMVFSRMQP
>MtrunA17_Chr3g0116771_1F_340-1302_963_MtrunA17_Chr3g0116771_2F_893-985_93_+1_5
NEDKNSPNNLKGLERGFLCLTEVLERNRWNGWMVFSRMQP
>MtrunA17_Chr3g0116771_1F_340-1302_963_MtrunA17_Chr3g0116771_2F_893-985_93_+1_6
NEDKNSPNNLKGLERRFLCLTEVLERNRWNGWMVFSRMQP
>MtrunA17_Chr3g0116771_1F_340-1302_963_MtrunA17_Chr3g0116771_2F_893-985_93_+1_7
NEDKNSPNNLKGLERRFLCLTEVLERNRWNGWMVFSRMQP
>MtrunA17_Chr3g0116771_1F_340-1302_963_MtrunA17_Chr3g0116771_2F_893-985_93_+1_8
NEDKNSPNNLKGLERRFLCLTEVLERNRWNGWMVFSRMQP
>MtrunA17_Chr3g0116771_1F_340-1302_963_MtrunA17_Chr3g0116771_2F_893-985_93_+1_9
NEDKNSPNNLKGLERRFLMLTEVLERNRWNGWMVFSRMQP
>MtrunA17_Chr3g0116771_1F_340-1302_963_MtrunA17_Chr3g0116771_2F_893-985_93_+1_10
NEDKNSPNNLKGLERRFLMFTEVLERNRWNGWMVFSRMQP
>MtrunA17_Chr3g0116771_1F_340-1302_963_MtrunA17_Chr3g0116771_2F_893-985_93_+1_11
NEDKNSPNNLKGLERRFLMFNEVLERNRWNGWMVFSRMQP
>MtrunA17_Chr3g0116771_1F_340-1302_963_MtrunA17_Chr3g0116771_2F_893-985_93_+1_12
NEDKNSPNNLKGLERRFLMFNGVLERNRWNGWMVFSRMQP
>MtrunA17_Chr3g0116771_1F_340-1302_963_MtrunA17_Chr3g0116771_2F_893-985_93_+1_13
NEDKNSPNNLKGLERRFLMFNGGLERNRWNGWMVFSRMQP
>MtrunA17_Chr3g0116771_1F_340-1302_963_MtrunA17_Chr3g0116771_2F_893-985_93_+1_14
NEDKNSPNNLKGLERRFLMFNGGVERNRWNGWMVFSRMQP
>MtrunA17_Chr3g0116771_1F_340-1302_963_MtrunA17_Chr3g0116771_2F_893-985_93_+1_15
NEDKNSPNNLKGLERRFLMFNGGVGRNRWNGWMVFSRMQP
>MtrunA17_Chr3g0116771_1F_340-1302_963_MtrunA17_Chr3g0116771_2F_893-985_93_+1_16
NEDKNSPNNLKGLERRFLMFNGGVGKNRWNGWMVFSRMQP
>MtrunA17_Chr3g0116771_1F_340-1302_963_MtrunA17_Chr3g0116771_2F_893-985_93_+1_17
NEDKNSPNNLKGLERRFLMFNGGVGKERWNGWMVFSRMQP
>MtrunA17_Chr3g0116771_1F_340-1302_963_MtrunA17_Chr3g0116771_2F_893-985_93_+1_18
NEDKNSPNNLKGLERRFLMFNGGVGKEQWNGWMVFSRMQP
>MtrunA17_Chr3g0116771_1F_340-1302_963_MtrunA17_Chr3g0116771_2F_893-985_93_+1_19
NEDKNSPNNLKGLERRFLMFNGGVGKEQMNGWMVFSRMQP
>MtrunA17_Chr3g0116771_1F_340-1302_963_MtrunA17_Chr3g0116771_2F_893-985_93_+1_20
NEDKNSPNNLKGLERRFLMFNGGVGKEQMEGWMVFSRMQP
>MtrunA17_Chr3g0116771_1F_340-1302_963_MtrunA17_Chr3g0116771_2F_893-985_93_-1_0
RGLKEGFLCLNGGVGKEQMEWLDGILQDATKLKQKVVVTCH
>MtrunA17_Chr3g0116771_1F_340-1302_963_MtrunA17_Chr3g0116771_2F_893-985_93_-1_1
RGLKEGFLCLTGGVGKEQMEWLDGILQDATKLKQKVVVTCH
>MtrunA17_Chr3g0116771_1F_340-1302_963_MtrunA17_Chr3g0116771_2F_893-985_93_-1_2
RGLKEGFLCLTEGVGKEQMEWLDGILQDATKLKQKVVVTCH
>MtrunA17_Chr3g0116771_1F_340-1302_963_MtrunA17_Chr3g0116771_2F_893-985_93_-1_3
RGLKEGFLCLTEVVGKEQMEWLDGILQDATKLKQKVVVTCH
>MtrunA17_Chr3g0116771_1F_340-1302_963_MtrunA17_Chr3g0116771_2F_893-985_93_-1_4
RGLKEGFLCLTEVLGKEQMEWLDGILQDATKLKQKVVVTCH
>MtrunA17_Chr3g0116771_1F_340-1302_963_MtrunA17_Chr3g0116771_2F_893-985_93_-1_5
RGLKEGFLCLTEVLEKEQMEWLDGILQDATKLKQKVVVTCH
>MtrunA17_Chr3g0116771_1F_340-1302_963_MtrunA17_Chr3g0116771_2F_893-985_93_-1_6
RGLKEGFLCLTEVLEREQMEWLDGILQDATKLKQKVVVTCH
>MtrunA17_Chr3g0116771_1F_340-1302_963_MtrunA17_Chr3g0116771_2F_893-985_93_-1_7
RGLKEGFLCLTEVLERNQMEWLDGILQDATKLKQKVVVTCH
>MtrunA17_Chr3g0116771_1F_340-1302_963_MtrunA17_Chr3g0116771_2F_893-985_93_-1_8
RGLKEGFLCLTEVLERNRMEWLDGILQDATKLKQKVVVTCH
>MtrunA17_Chr3g0116771_1F_340-1302_963_MtrunA17_Chr3g0116771_2F_893-985_93_-1_9
RGLKEGFLCLTEVLERNRWEWLDGILQDATKLKQKVVVTCH
>MtrunA17_Chr3g0116771_1F_340-1302_963_MtrunA17_Chr3g0116771_2F_893-985_93_-1_10
RGLKEGFLCLTEVLERNRWNWLDGILQDATKLKQKVVVTCH
>MtrunA17_Chr3g0116771_1F_340-1302_963_MtrunA17_Chr3g0116771_2F_893-985_93_-1_11
RGLKEGFLCLTEVLERNRWNGLDGILQDATKLKQKVVVTCH
>MtrunA17_Chr3g0116771_1F_340-1302_963_MtrunA17_Chr3g0116771_2F_893-985_93_-1_12
RGLKEGFLCLTEVLERNRWNGWDGILQDATKLKQKVVVTCH
>MtrunA17_Chr3g0116771_1F_340-1302_963_MtrunA17_Chr3g0116771_2F_893-985_93_-1_13
RGLKEGFLCLTEVLERNRWNGWMGILQDATKLKQKVVVTCH
>MtrunA17_Chr3g0116771_1F_340-1302_963_MtrunA17_Chr3g0116771_2F_893-985_93_-1_14
RGLKEGFLCLTEVLERNRWNGWMVILQDATKLKQKVVVTCH
>MtrunA17_Chr3g0116771_1F_340-1302_963_MtrunA17_Chr3g0116771_2F_893-985_93_-1_15
RGLKEGFLCLTEVLERNRWNGWMVFLQDATKLKQKVVVTCH
>MtrunA17_Chr3g0116771_1F_340-1302_963_MtrunA17_Chr3g0116771_2F_893-985_93_-1_16
RGLKEGFLCLTEVLERNRWNGWMVFSQDATKLKQKVVVTCH
>MtrunA17_Chr3g0116771_1F_340-1302_963_MtrunA17_Chr3g0116771_2F_893-985_93_-1_17
RGLKEGFLCLTEVLERNRWNGWMVFSRDATKLKQKVVVTCH
>MtrunA17_Chr3g0116771_1F_340-1302_963_MtrunA17_Chr3g0116771_2F_893-985_93_-1_18
RGLKEGFLCLTEVLERNRWNGWMVFSRMATKLKQKVVVTCH
>MtrunA17_Chr3g0116771_1F_340-1302_963_MtrunA17_Chr3g0116771_2F_893-985_93_-1_19
RGLKEGFLCLTEVLERNRWNGWMVFSRMQTKLKQKVVVTCH
>MtrunA17_Chr3g0116771_1F_340-1302_963_MtrunA17_Chr3g0116771_2F_893-985_93_-1_20
RGLKEGFLCLTEVLERNRWNGWMVFSRMQPKLKQKVVVTCH
>MtrunA17_Chr3g0116771_1F_340-1302_963_MtrunA17_Chr3g0116771_2F_893-985_93_+2_0
RGLKEGFLCLGGVGKEQMEWLDGILQDATKLKQKVVVTCH
>MtrunA17_Chr3g0116771_1F_340-1302_963_MtrunA17_Chr3g0116771_2F_893-985_93_+2_1
RGLKEGFLCLTGVGKEQMEWLDGILQDATKLKQKVVVTCH
>MtrunA17_Chr3g0116771_1F_340-1302_963_MtrunA17_Chr3g0116771_2F_893-985_93_+2_2
RGLKEGFLCLTEVGKEQMEWLDGILQDATKLKQKVVVTCH
>MtrunA17_Chr3g0116771_1F_340-1302_963_MtrunA17_Chr3g0116771_2F_893-985_93_+2_3
RGLKEGFLCLTEVGKEQMEWLDGILQDATKLKQKVVVTCH
>MtrunA17_Chr3g0116771_1F_340-1302_963_MtrunA17_Chr3g0116771_2F_893-985_93_+2_4
RGLKEGFLCLTEVLKEQMEWLDGILQDATKLKQKVVVTCH
>MtrunA17_Chr3g0116771_1F_340-1302_963_MtrunA17_Chr3g0116771_2F_893-985_93_+2_5
RGLKEGFLCLTEVLEEQMEWLDGILQDATKLKQKVVVTCH
>MtrunA17_Chr3g0116771_1F_340-1302_963_MtrunA17_Chr3g0116771_2F_893-985_93_+2_6
RGLKEGFLCLTEVLERQMEWLDGILQDATKLKQKVVVTCH
>MtrunA17_Chr3g0116771_1F_340-1302_963_MtrunA17_Chr3g0116771_2F_893-985_93_+2_7
RGLKEGFLCLTEVLERNMEWLDGILQDATKLKQKVVVTCH
>MtrunA17_Chr3g0116771_1F_340-1302_963_MtrunA17_Chr3g0116771_2F_893-985_93_+2_8
RGLKEGFLCLTEVLERNREWLDGILQDATKLKQKVVVTCH
>MtrunA17_Chr3g0116771_1F_340-1302_963_MtrunA17_Chr3g0116771_2F_893-985_93_+2_9
RGLKEGFLCLTEVLERNRWWLDGILQDATKLKQKVVVTCH
>MtrunA17_Chr3g0116771_1F_340-1302_963_MtrunA17_Chr3g0116771_2F_893-985_93_+2_10
RGLKEGFLCLTEVLERNRWNLDGILQDATKLKQKVVVTCH
>MtrunA17_Chr3g0116771_1F_340-1302_963_MtrunA17_Chr3g0116771_2F_893-985_93_+2_11
RGLKEGFLCLTEVLERNRWNGDGILQDATKLKQKVVVTCH
>MtrunA17_Chr3g0116771_1F_340-1302_963_MtrunA17_Chr3g0116771_2F_893-985_93_+2_12
RGLKEGFLCLTEVLERNRWNGWGILQDATKLKQKVVVTCH
>MtrunA17_Chr3g0116771_1F_340-1302_963_MtrunA17_Chr3g0116771_2F_893-985_93_+2_13
RGLKEGFLCLTEVLERNRWNGWMILQDATKLKQKVVVTCH
>MtrunA17_Chr3g0116771_1F_340-1302_963_MtrunA17_Chr3g0116771_2F_893-985_93_+2_14
RGLKEGFLCLTEVLERNRWNGWMVLQDATKLKQKVVVTCH
>MtrunA17_Chr3g0116771_1F_340-1302_963_MtrunA17_Chr3g0116771_2F_893-985_93_+2_15
RGLKEGFLCLTEVLERNRWNGWMVFQDATKLKQKVVVTCH
>MtrunA17_Chr3g0116771_1F_340-1302_963_MtrunA17_Chr3g0116771_2F_893-985_93_+2_16
RGLKEGFLCLTEVLERNRWNGWMVFSDATKLKQKVVVTCH
>MtrunA17_Chr3g0116771_1F_340-1302_963_MtrunA17_Chr3g0116771_2F_893-985_93_+2_17
RGLKEGFLCLTEVLERNRWNGWMVFSRATKLKQKVVVTCH
>MtrunA17_Chr3g0116771_1F_340-1302_963_MtrunA17_Chr3g0116771_2F_893-985_93_+2_18
RGLKEGFLCLTEVLERNRWNGWMVFSRMTKLKQKVVVTCH
>MtrunA17_Chr3g0116771_1F_340-1302_963_MtrunA17_Chr3g0116771_2F_893-985_93_+2_19
RGLKEGFLCLTEVLERNRWNGWMVFSRMQKLKQKVVVTCH
>MtrunA17_Chr3g0116771_1F_340-1302_963_MtrunA17_Chr3g0116771_2F_893-985_93_+2_20
RGLKEGFLCLTEVLERNRWNGWMVFSRMQPLKQKVVVTCH
>MtrunA17_Chr5g0393951_1F_301-2001_1701_MtrunA17_Chr5g0393951_2F_608-667_60_-2_1
EEEEEDENIVERMKTSMSKMNTKKEMGMKLK
>MtrunA17_Chr5g0393951_1F_301-2001_1701_MtrunA17_Chr5g0393951_2F_608-667_60_-2_2
EEEEEDENIVEDMKTSMSKMNTKKEMGMKLK
>MtrunA17_Chr5g0393951_1F_301-2001_1701_MtrunA17_Chr5g0393951_2F_608-667_60_-2_3
EEEEEDENIVEDEKTSMSKMNTKKEMGMKLK
>MtrunA17_Chr5g0393951_1F_301-2001_1701_MtrunA17_Chr5g0393951_2F_608-667_60_-2_4
EEEEEDENIVEDEDTSMSKMNTKKEMGMKLK
>MtrunA17_Chr5g0393951_1F_301-2001_1701_MtrunA17_Chr5g0393951_2F_608-667_60_-2_5
EEEEEDENIVEDEDKSMSKMNTKKEMGMKLK
>MtrunA17_Chr5g0393951_1F_301-2001_1701_MtrunA17_Chr5g0393951_2F_608-667_60_-2_6
EEEEEDENIVEDEDKHMSKMNTKKEMGMKLK
>MtrunA17_Chr5g0393951_1F_301-2001_1701_MtrunA17_Chr5g0393951_2F_608-667_60_-2_7
EEEEEDENIVEDEDKHESKMNTKKEMGMKLK
>MtrunA17_Chr5g0393951_1F_301-2001_1701_MtrunA17_Chr5g0393951_2F_608-667_60_-2_8
EEEEEDENIVEDEDKHEQKMNTKKEMGMKLK
>MtrunA17_Chr5g0393951_1F_301-2001_1701_MtrunA17_Chr5g0393951_2F_608-667_60_-2_9
EEEEEDENIVEDEDKHEQNMNTKKEMGMKLK
>MtrunA17_Chr5g0393951_1F_301-2001_1701_MtrunA17_Chr5g0393951_2F_608-667_60_-2_10
EEEEEDENIVEDEDKHEQNENTKKEMGMKLK
>MtrunA17_Chr5g0393951_1F_301-2001_1701_MtrunA17_Chr5g0393951_2F_608-667_60_+1_0
EEEEEDENIVRMKTSMSKMNTKKEMGMKLK
>MtrunA17_Chr5g0393951_1F_301-2001_1701_MtrunA17_Chr5g0393951_2F_608-667_60_+1_1
EEEEEDENIVEMKTSMSKMNTKKEMGMKLK
>MtrunA17_Chr5g0393951_1F_301-2001_1701_MtrunA17_Chr5g0393951_2F_608-667_60_+1_2
EEEEEDENIVEDKTSMSKMNTKKEMGMKLK
>MtrunA17_Chr5g0393951_1F_301-2001_1701_MtrunA17_Chr5g0393951_2F_608-667_60_+1_3
EEEEEDENIVEDETSMSKMNTKKEMGMKLK
>MtrunA17_Chr5g0393951_1F_301-2001_1701_MtrunA17_Chr5g0393951_2F_608-667_60_+1_4
EEEEEDENIVEDEDSMSKMNTKKEMGMKLK
>MtrunA17_Chr5g0393951_1F_301-2001_1701_MtrunA17_Chr5g0393951_2F_608-667_60_+1_5
EEEEEDENIVEDEDKMSKMNTKKEMGMKLK
>MtrunA17_Chr5g0393951_1F_301-2001_1701_MtrunA17_Chr5g0393951_2F_608-667_60_+1_6
EEEEEDENIVEDEDKHSKMNTKKEMGMKLK
>MtrunA17_Chr5g0393951_1F_301-2001_1701_MtrunA17_Chr5g0393951_2F_608-667_60_+1_7
EEEEEDENIVEDEDKHEKMNTKKEMGMKLK
>MtrunA17_Chr5g0393951_1F_301-2001_1701_MtrunA17_Chr5g0393951_2F_608-667_60_+1_8
EEEEEDENIVEDEDKHEQMNTKKEMGMKLK
>MtrunA17_Chr5g0393951_1F_301-2001_1701_MtrunA17_Chr5g0393951_2F_608-667_60_+1_9
EEEEEDENIVEDEDKHEQNNTKKEMGMKLK
>MtrunA17_Chr5g0393951_1F_301-2001_1701_MtrunA17_Chr5g0393951_2F_608-667_60_+1_10
EEEEEDENIVEDEDKHEQNETKKEMGMKLK
>MtrunA17_Chr5g0393951_1F_301-2001_1701_MtrunA17_Chr5g0393951_2F_608-667_60_+2_2
REDKHEQNEHEERNGHEIKVKEDDESRTR
>MtrunA17_Chr5g0393951_1F_301-2001_1701_MtrunA17_Chr5g0393951_2F_608-667_60_+2_3
RMDKHEQNEHEERNGHEIKVKEDDESRTR
>MtrunA17_Chr5g0393951_1F_301-2001_1701_MtrunA17_Chr5g0393951_2F_608-667_60_+2_4
RMKKHEQNEHEERNGHEIKVKEDDESRTR
>MtrunA17_Chr5g0393951_1F_301-2001_1701_MtrunA17_Chr5g0393951_2F_608-667_60_+2_5
RMKTHEQNEHEERNGHEIKVKEDDESRTR
>MtrunA17_Chr5g0393951_1F_301-2001_1701_MtrunA17_Chr5g0393951_2F_608-667_60_+2_6
RMKTSEQNEHEERNGHEIKVKEDDESRTR
>MtrunA17_Chr5g0393951_1F_301-2001_1701_MtrunA17_Chr5g0393951_2F_608-667_60_+2_7
RMKTSMQNEHEERNGHEIKVKEDDESRTR
>MtrunA17_Chr5g0393951_1F_301-2001_1701_MtrunA17_Chr5g0393951_2F_608-667_60_+2_8
RMKTSMSNEHEERNGHEIKVKEDDESRTR
>MtrunA17_Chr5g0393951_1F_301-2001_1701_MtrunA17_Chr5g0393951_2F_608-667_60_+2_9
RMKTSMSKEHEERNGHEIKVKEDDESRTR
>MtrunA17_Chr5g0393951_1F_301-2001_1701_MtrunA17_Chr5g0393951_2F_608-667_60_+2_10
RMKTSMSKMHEERNGHEIKVKEDDESRTR
>MtrunA17_Chr5g0393951_1F_301-2001_1701_MtrunA17_Chr5g0393951_2F_608-667_60_-1_2
RDEDKHEQNEHEERNGHEIKVKEDDESRTR
>MtrunA17_Chr5g0393951_1F_301-2001_1701_MtrunA17_Chr5g0393951_2F_608-667_60_-1_3
RMEDKHEQNEHEERNGHEIKVKEDDESRTR
>MtrunA17_Chr5g0393951_1F_301-2001_1701_MtrunA17_Chr5g0393951_2F_608-667_60_-1_4
RMKDKHEQNEHEERNGHEIKVKEDDESRTR
>MtrunA17_Chr5g0393951_1F_301-2001_1701_MtrunA17_Chr5g0393951_2F_608-667_60_-1_5
RMKTKHEQNEHEERNGHEIKVKEDDESRTR
>MtrunA17_Chr5g0393951_1F_301-2001_1701_MtrunA17_Chr5g0393951_2F_608-667_60_-1_6
RMKTSHEQNEHEERNGHEIKVKEDDESRTR
>MtrunA17_Chr5g0393951_1F_301-2001_1701_MtrunA17_Chr5g0393951_2F_608-667_60_-1_7
RMKTSMEQNEHEERNGHEIKVKEDDESRTR
>MtrunA17_Chr5g0393951_1F_301-2001_1701_MtrunA17_Chr5g0393951_2F_608-667_60_-1_8
RMKTSMSQNEHEERNGHEIKVKEDDESRTR
>MtrunA17_Chr5g0393951_1F_301-2001_1701_MtrunA17_Chr5g0393951_2F_608-667_60_-1_9
RMKTSMSKNEHEERNGHEIKVKEDDESRTR
>MtrunA17_Chr5g0393951_1F_301-2001_1701_MtrunA17_Chr5g0393951_2F_608-667_60_-1_10
RMKTSMSKMEHEERNGHEIKVKEDDESRTR
>MtrunA17_Chr5g0393951_1F_301-2001_1701_MtrunA17_Chr5g0393951_3F_93-356_264_-2_1
CPCYLEKINLREFLGELTMIKRSSSRNNRSKGVKVKHVLQI
>MtrunA17_Chr5g0393951_1F_301-2001_1701_MtrunA17_Chr5g0393951_3F_93-356_264_-2_2
CPCYLEKINLRVFLGELTMIKRSSSRNNRSKGVKVKHVLQI
>MtrunA17_Chr5g0393951_1F_301-2001_1701_MtrunA17_Chr5g0393951_3F_93-356_264_-2_3
CPCYLEKINLRVSLGELTMIKRSSSRNNRSKGVKVKHVLQI
>MtrunA17_Chr5g0393951_1F_301-2001_1701_MtrunA17_Chr5g0393951_3F_93-356_264_-2_4
CPCYLEKINLRVSRGELTMIKRSSSRNNRSKGVKVKHVLQI
>MtrunA17_Chr5g0393951_1F_301-2001_1701_MtrunA17_Chr5g0393951_3F_93-356_264_-2_5
CPCYLEKINLRVSRRELTMIKRSSSRNNRSKGVKVKHVLQI
>MtrunA17_Chr5g0393951_1F_301-2001_1701_MtrunA17_Chr5g0393951_3F_93-356_264_-2_6
CPCYLEKINLRVSRRVLTMIKRSSSRNNRSKGVKVKHVLQI
>MtrunA17_Chr5g0393951_1F_301-2001_1701_MtrunA17_Chr5g0393951_3F_93-356_264_-2_7
CPCYLEKINLRVSRRVNTMIKRSSSRNNRSKGVKVKHVLQI
>MtrunA17_Chr5g0393951_1F_301-2001_1701_MtrunA17_Chr5g0393951_3F_93-356_264_-2_8
CPCYLEKINLRVSRRVNHMIKRSSSRNNRSKGVKVKHVLQI
>MtrunA17_Chr5g0393951_1F_301-2001_1701_MtrunA17_Chr5g0393951_3F_93-356_264_-2_9
CPCYLEKINLRVSRRVNHDIKRSSSRNNRSKGVKVKHVLQI
>MtrunA17_Chr5g0393951_1F_301-2001_1701_MtrunA17_Chr5g0393951_3F_93-356_264_-2_10
CPCYLEKINLRVSRRVNHDKKRSSSRNNRSKGVKVKHVLQI
>MtrunA17_Chr5g0393951_1F_301-2001_1701_MtrunA17_Chr5g0393951_3F_93-356_264_-2_11
CPCYLEKINLRVSRRVNHDKTRSSSRNNRSKGVKVKHVLQI
>MtrunA17_Chr5g0393951_1F_301-2001_1701_MtrunA17_Chr5g0393951_3F_93-356_264_-2_12
CPCYLEKINLRVSRRVNHDKTVSSSRNNRSKGVKVKHVLQI
>MtrunA17_Chr5g0393951_1F_301-2001_1701_MtrunA17_Chr5g0393951_3F_93-356_264_-2_13
CPCYLEKINLRVSRRVNHDKTVVSSRNNRSKGVKVKHVLQI
>MtrunA17_Chr5g0393951_1F_301-2001_1701_MtrunA17_Chr5g0393951_3F_93-356_264_-2_14
CPCYLEKINLRVSRRVNHDKTVVKSRNNRSKGVKVKHVLQI
>MtrunA17_Chr5g0393951_1F_301-2001_1701_MtrunA17_Chr5g0393951_3F_93-356_264_-2_15
CPCYLEKINLRVSRRVNHDKTVVKQRNNRSKGVKVKHVLQI
>MtrunA17_Chr5g0393951_1F_301-2001_1701_MtrunA17_Chr5g0393951_3F_93-356_264_-2_16
CPCYLEKINLRVSRRVNHDKTVVKQENNRSKGVKVKHVLQI
>MtrunA17_Chr5g0393951_1F_301-2001_1701_MtrunA17_Chr5g0393951_3F_93-356_264_-2_17
CPCYLEKINLRVSRRVNHDKTVVKQEQNRSKGVKVKHVLQI
>MtrunA17_Chr5g0393951_1F_301-2001_1701_MtrunA17_Chr5g0393951_3F_93-356_264_-2_18
CPCYLEKINLRVSRRVNHDKTVVKQEQQRSKGVKVKHVLQI
>MtrunA17_Chr5g0393951_1F_301-2001_1701_MtrunA17_Chr5g0393951_3F_93-356_264_+1_0
CPCYLEKINLEFLGELTMIKRSSSRNNRSKGVKVKHVLQI
>MtrunA17_Chr5g0393951_1F_301-2001_1701_MtrunA17_Chr5g0393951_3F_93-356_264_+1_1
CPCYLEKINLRFLGELTMIKRSSSRNNRSKGVKVKHVLQI
>MtrunA17_Chr5g0393951_1F_301-2001_1701_MtrunA17_Chr5g0393951_3F_93-356_264_+1_2
CPCYLEKINLRVLGELTMIKRSSSRNNRSKGVKVKHVLQI
>MtrunA17_Chr5g0393951_1F_301-2001_1701_MtrunA17_Chr5g0393951_3F_93-356_264_+1_3
CPCYLEKINLRVSGELTMIKRSSSRNNRSKGVKVKHVLQI
>MtrunA17_Chr5g0393951_1F_301-2001_1701_MtrunA17_Chr5g0393951_3F_93-356_264_+1_4
CPCYLEKINLRVSRELTMIKRSSSRNNRSKGVKVKHVLQI
>MtrunA17_Chr5g0393951_1F_301-2001_1701_MtrunA17_Chr5g0393951_3F_93-356_264_+1_5
CPCYLEKINLRVSRRLTMIKRSSSRNNRSKGVKVKHVLQI
>MtrunA17_Chr5g0393951_1F_301-2001_1701_MtrunA17_Chr5g0393951_3F_93-356_264_+1_6
CPCYLEKINLRVSRRVTMIKRSSSRNNRSKGVKVKHVLQI
>MtrunA17_Chr5g0393951_1F_301-2001_1701_MtrunA17_Chr5g0393951_3F_93-356_264_+1_7
CPCYLEKINLRVSRRVNMIKRSSSRNNRSKGVKVKHVLQI
>MtrunA17_Chr5g0393951_1F_301-2001_1701_MtrunA17_Chr5g0393951_3F_93-356_264_+1_8
CPCYLEKINLRVSRRVNHIKRSSSRNNRSKGVKVKHVLQI
>MtrunA17_Chr5g0393951_1F_301-2001_1701_MtrunA17_Chr5g0393951_3F_93-356_264_+1_9
CPCYLEKINLRVSRRVNHDKRSSSRNNRSKGVKVKHVLQI
>MtrunA17_Chr5g0393951_1F_301-2001_1701_MtrunA17_Chr5g0393951_3F_93-356_264_+1_10
CPCYLEKINLRVSRRVNHDKRSSSRNNRSKGVKVKHVLQI
>MtrunA17_Chr5g0393951_1F_301-2001_1701_MtrunA17_Chr5g0393951_3F_93-356_264_+1_11
CPCYLEKINLRVSRRVNHDKTSSSRNNRSKGVKVKHVLQI
>MtrunA17_Chr5g0393951_1F_301-2001_1701_MtrunA17_Chr5g0393951_3F_93-356_264_+1_12
CPCYLEKINLRVSRRVNHDKTVSSRNNRSKGVKVKHVLQI
>MtrunA17_Chr5g0393951_1F_301-2001_1701_MtrunA17_Chr5g0393951_3F_93-356_264_+1_13
CPCYLEKINLRVSRRVNHDKTVVSRNNRSKGVKVKHVLQI
>MtrunA17_Chr5g0393951_1F_301-2001_1701_MtrunA17_Chr5g0393951_3F_93-356_264_+1_14
CPCYLEKINLRVSRRVNHDKTVVKRNNRSKGVKVKHVLQI
>MtrunA17_Chr5g0393951_1F_301-2001_1701_MtrunA17_Chr5g0393951_3F_93-356_264_+1_15
CPCYLEKINLRVSRRVNHDKTVVKQNNRSKGVKVKHVLQI
>MtrunA17_Chr5g0393951_1F_301-2001_1701_MtrunA17_Chr5g0393951_3F_93-356_264_+1_16
CPCYLEKINLRVSRRVNHDKTVVKQENRSKGVKVKHVLQI
>MtrunA17_Chr5g0393951_1F_301-2001_1701_MtrunA17_Chr5g0393951_3F_93-356_264_+1_17
CPCYLEKINLRVSRRVNHDKTVVKQEQRSKGVKVKHVLQI
>MtrunA17_Chr5g0393951_1F_301-2001_1701_MtrunA17_Chr5g0393951_3F_93-356_264_+1_18
CPCYLEKINLRVSRRVNHDKTVVKQEQQSKGVKVKHVLQI
>MtrunA17_Chr7g0214901_1F_6373-6522_150_MtrunA17_Chr7g0214901_3F_123-7484_7362_-2_1
SKSISSEKEMKKVMKAWRFSKRNMIKLILVPSHVIMSIKRW
>MtrunA17_Chr7g0214901_1F_6373-6522_150_MtrunA17_Chr7g0214901_3F_123-7484_7362_-2_2
SKSISSEKEMKSVMKAWRFSKRNMIKLILVPSHVIMSIKRW
>MtrunA17_Chr7g0214901_1F_6373-6522_150_MtrunA17_Chr7g0214901_3F_123-7484_7362_-2_3
SKSISSEKEMKSDMKAWRFSKRNMIKLILVPSHVIMSIKRW
>MtrunA17_Chr7g0214901_1F_6373-6522_150_MtrunA17_Chr7g0214901_3F_123-7484_7362_-2_4
SKSISSEKEMKSDEKAWRFSKRNMIKLILVPSHVIMSIKRW
>MtrunA17_Chr7g0214901_1F_6373-6522_150_MtrunA17_Chr7g0214901_3F_123-7484_7362_-2_5
SKSISSEKEMKSDESAWRFSKRNMIKLILVPSHVIMSIKRW
>MtrunA17_Chr7g0214901_1F_6373-6522_150_MtrunA17_Chr7g0214901_3F_123-7484_7362_-2_6
SKSISSEKEMKSDESVWRFSKRNMIKLILVPSHVIMSIKRW
>MtrunA17_Chr7g0214901_1F_6373-6522_150_MtrunA17_Chr7g0214901_3F_123-7484_7362_-2_7
SKSISSEKEMKSDESVERFSKRNMIKLILVPSHVIMSIKRW
>MtrunA17_Chr7g0214901_1F_6373-6522_150_MtrunA17_Chr7g0214901_3F_123-7484_7362_-2_8
SKSISSEKEMKSDESVEVFSKRNMIKLILVPSHVIMSIKRW
>MtrunA17_Chr7g0214901_1F_6373-6522_150_MtrunA17_Chr7g0214901_3F_123-7484_7362_-2_9
SKSISSEKEMKSDESVEVFSKRNMIKLILVPSHVIMSIKRW
>MtrunA17_Chr7g0214901_1F_6373-6522_150_MtrunA17_Chr7g0214901_3F_123-7484_7362_-2_10
SKSISSEKEMKSDESVEVFKKRNMIKLILVPSHVIMSIKRW
>MtrunA17_Chr7g0214901_1F_6373-6522_150_MtrunA17_Chr7g0214901_3F_123-7484_7362_-2_11
SKSISSEKEMKSDESVEVFKERNMIKLILVPSHVIMSIKRW
>MtrunA17_Chr7g0214901_1F_6373-6522_150_MtrunA17_Chr7g0214901_3F_123-7484_7362_-2_12
SKSISSEKEMKSDESVEVFKEKNMIKLILVPSHVIMSIKRW
>MtrunA17_Chr7g0214901_1F_6373-6522_150_MtrunA17_Chr7g0214901_3F_123-7484_7362_-2_13
SKSISSEKEMKSDESVEVFKEKHMIKLILVPSHVIMSIKRW
>MtrunA17_Chr7g0214901_1F_6373-6522_150_MtrunA17_Chr7g0214901_3F_123-7484_7362_-2_14
SKSISSEKEMKSDESVEVFKEKHDIKLILVPSHVIMSIKRW
>MtrunA17_Chr7g0214901_1F_6373-6522_150_MtrunA17_Chr7g0214901_3F_123-7484_7362_-2_15
SKSISSEKEMKSDESVEVFKEKHDQKLILVPSHVIMSIKRW
>MtrunA17_Chr7g0214901_1F_6373-6522_150_MtrunA17_Chr7g0214901_3F_123-7484_7362_-2_16
SKSISSEKEMKSDESVEVFKEKHDQTLILVPSHVIMSIKRW
>MtrunA17_Chr7g0214901_1F_6373-6522_150_MtrunA17_Chr7g0214901_3F_123-7484_7362_-2_17
SKSISSEKEMKSDESVEVFKEKHDQTDILVPSHVIMSIKRW
>MtrunA17_Chr7g0214901_1F_6373-6522_150_MtrunA17_Chr7g0214901_3F_123-7484_7362_-2_18
SKSISSEKEMKSDESVEVFKEKHDQTDPLVPSHVIMSIKRW
>MtrunA17_Chr7g0214901_1F_6373-6522_150_MtrunA17_Chr7g0214901_3F_123-7484_7362_-2_19
SKSISSEKEMKSDESVEVFKEKHDQTDPGVPSHVIMSIKRW
>MtrunA17_Chr7g0214901_1F_6373-6522_150_MtrunA17_Chr7g0214901_3F_123-7484_7362_-2_20
SKSISSEKEMKSDESVEVFKEKHDQTDPGAPSHVIMSIKRW
>MtrunA17_Chr7g0214901_1F_6373-6522_150_MtrunA17_Chr7g0214901_3F_123-7484_7362_+1_0
SKSISSEKEMKVMKAWRFSKRNMIKLILVPSHVIMSIKRW
>MtrunA17_Chr7g0214901_1F_6373-6522_150_MtrunA17_Chr7g0214901_3F_123-7484_7362_+1_1
SKSISSEKEMKVMKAWRFSKRNMIKLILVPSHVIMSIKRW
>MtrunA17_Chr7g0214901_1F_6373-6522_150_MtrunA17_Chr7g0214901_3F_123-7484_7362_+1_2
SKSISSEKEMKSMKAWRFSKRNMIKLILVPSHVIMSIKRW
>MtrunA17_Chr7g0214901_1F_6373-6522_150_MtrunA17_Chr7g0214901_3F_123-7484_7362_+1_3
SKSISSEKEMKSDKAWRFSKRNMIKLILVPSHVIMSIKRW
>MtrunA17_Chr7g0214901_1F_6373-6522_150_MtrunA17_Chr7g0214901_3F_123-7484_7362_+1_4
SKSISSEKEMKSDEAWRFSKRNMIKLILVPSHVIMSIKRW
>MtrunA17_Chr7g0214901_1F_6373-6522_150_MtrunA17_Chr7g0214901_3F_123-7484_7362_+1_5
SKSISSEKEMKSDESWRFSKRNMIKLILVPSHVIMSIKRW
>MtrunA17_Chr7g0214901_1F_6373-6522_150_MtrunA17_Chr7g0214901_3F_123-7484_7362_+1_6
SKSISSEKEMKSDESVRFSKRNMIKLILVPSHVIMSIKRW
>MtrunA17_Chr7g0214901_1F_6373-6522_150_MtrunA17_Chr7g0214901_3F_123-7484_7362_+1_7
SKSISSEKEMKSDESVEFSKRNMIKLILVPSHVIMSIKRW
>MtrunA17_Chr7g0214901_1F_6373-6522_150_MtrunA17_Chr7g0214901_3F_123-7484_7362_+1_8
SKSISSEKEMKSDESVEVSKRNMIKLILVPSHVIMSIKRW
>MtrunA17_Chr7g0214901_1F_6373-6522_150_MtrunA17_Chr7g0214901_3F_123-7484_7362_+1_9
SKSISSEKEMKSDESVEVFKRNMIKLILVPSHVIMSIKRW
>MtrunA17_Chr7g0214901_1F_6373-6522_150_MtrunA17_Chr7g0214901_3F_123-7484_7362_+1_10
SKSISSEKEMKSDESVEVFKRNMIKLILVPSHVIMSIKRW
>MtrunA17_Chr7g0214901_1F_6373-6522_150_MtrunA17_Chr7g0214901_3F_123-7484_7362_+1_11
SKSISSEKEMKSDESVEVFKENMIKLILVPSHVIMSIKRW
>MtrunA17_Chr7g0214901_1F_6373-6522_150_MtrunA17_Chr7g0214901_3F_123-7484_7362_+1_12
SKSISSEKEMKSDESVEVFKEKMIKLILVPSHVIMSIKRW
>MtrunA17_Chr7g0214901_1F_6373-6522_150_MtrunA17_Chr7g0214901_3F_123-7484_7362_+1_13
SKSISSEKEMKSDESVEVFKEKHIKLILVPSHVIMSIKRW
>MtrunA17_Chr7g0214901_1F_6373-6522_150_MtrunA17_Chr7g0214901_3F_123-7484_7362_+1_14
SKSISSEKEMKSDESVEVFKEKHDKLILVPSHVIMSIKRW
>MtrunA17_Chr7g0214901_1F_6373-6522_150_MtrunA17_Chr7g0214901_3F_123-7484_7362_+1_15
SKSISSEKEMKSDESVEVFKEKHDQLILVPSHVIMSIKRW
>MtrunA17_Chr7g0214901_1F_6373-6522_150_MtrunA17_Chr7g0214901_3F_123-7484_7362_+1_16
SKSISSEKEMKSDESVEVFKEKHDQTILVPSHVIMSIKRW
>MtrunA17_Chr7g0214901_1F_6373-6522_150_MtrunA17_Chr7g0214901_3F_123-7484_7362_+1_17
SKSISSEKEMKSDESVEVFKEKHDQTDLVPSHVIMSIKRW
>MtrunA17_Chr7g0214901_1F_6373-6522_150_MtrunA17_Chr7g0214901_3F_123-7484_7362_+1_18
SKSISSEKEMKSDESVEVFKEKHDQTDPVPSHVIMSIKRW
>MtrunA17_Chr7g0214901_1F_6373-6522_150_MtrunA17_Chr7g0214901_3F_123-7484_7362_+1_19
SKSISSEKEMKSDESVEVFKEKHDQTDPGPSHVIMSIKRW
>MtrunA17_Chr7g0214901_1F_6373-6522_150_MtrunA17_Chr7g0214901_3F_123-7484_7362_+1_20
SKSISSEKEMKSDESVEVFKEKHDQTDPGASHVIMSIKRW
>MtrunA17_Chr7g0214901_1F_6373-6522_150_MtrunA17_Chr7g0214901_3F_123-7484_7362_-1_0
PSHVIMSIKRMEEELQSSRFQEEASSISGNELESCEDMLEQ
>MtrunA17_Chr7g0214901_1F_6373-6522_150_MtrunA17_Chr7g0214901_3F_123-7484_7362_-1_1
PSHVIMSIKRWEEELQSSRFQEEASSISGNELESCEDMLEQ
>MtrunA17_Chr7g0214901_1F_6373-6522_150_MtrunA17_Chr7g0214901_3F_123-7484_7362_-1_2
PSHVIMSIKRWREELQSSRFQEEASSISGNELESCEDMLEQ
>MtrunA17_Chr7g0214901_1F_6373-6522_150_MtrunA17_Chr7g0214901_3F_123-7484_7362_-1_3
PSHVIMSIKRWRKELQSSRFQEEASSISGNELESCEDMLEQ
>MtrunA17_Chr7g0214901_1F_6373-6522_150_MtrunA17_Chr7g0214901_3F_123-7484_7362_-1_4
PSHVIMSIKRWRKNLQSSRFQEEASSISGNELESCEDMLEQ
>MtrunA17_Chr7g0214901_1F_6373-6522_150_MtrunA17_Chr7g0214901_3F_123-7484_7362_-1_5
PSHVIMSIKRWRKNCQSSRFQEEASSISGNELESCEDMLEQ
>MtrunA17_Chr7g0214901_1F_6373-6522_150_MtrunA17_Chr7g0214901_3F_123-7484_7362_-1_6
PSHVIMSIKRWRKNCKSSRFQEEASSISGNELESCEDMLEQ
>MtrunA17_Chr7g0214901_1F_6373-6522_150_MtrunA17_Chr7g0214901_3F_123-7484_7362_-1_7
PSHVIMSIKRWRKNCKASRFQEEASSISGNELESCEDMLEQ
>MtrunA17_Chr7g0214901_1F_6373-6522_150_MtrunA17_Chr7g0214901_3F_123-7484_7362_-1_8
PSHVIMSIKRWRKNCKALRFQEEASSISGNELESCEDMLEQ
>MtrunA17_Chr7g0214901_1F_6373-6522_150_MtrunA17_Chr7g0214901_3F_123-7484_7362_-1_9
PSHVIMSIKRWRKNCKALDFQEEASSISGNELESCEDMLEQ
>MtrunA17_Chr7g0214901_1F_6373-6522_150_MtrunA17_Chr7g0214901_3F_123-7484_7362_-1_10
PSHVIMSIKRWRKNCKALDFQEEASSISGNELESCEDMLEQ
>MtrunA17_Chr7g0214901_1F_6373-6522_150_MtrunA17_Chr7g0214901_3F_123-7484_7362_-1_11
PSHVIMSIKRWRKNCKALDFKEEASSISGNELESCEDMLEQ
>MtrunA17_Chr7g0214901_1F_6373-6522_150_MtrunA17_Chr7g0214901_3F_123-7484_7362_-1_12
PSHVIMSIKRWRKNCKALDFKKEASSISGNELESCEDMLEQ
>MtrunA17_Chr7g0214901_1F_6373-6522_150_MtrunA17_Chr7g0214901_3F_123-7484_7362_-1_13
PSHVIMSIKRWRKNCKALDFKKRASSISGNELESCEDMLEQ
>MtrunA17_Chr7g0214901_1F_6373-6522_150_MtrunA17_Chr7g0214901_3F_123-7484_7362_-1_14
PSHVIMSIKRWRKNCKALDFKKRHSSISGNELESCEDMLEQ
>MtrunA17_Chr7g0214901_1F_6373-6522_150_MtrunA17_Chr7g0214901_3F_123-7484_7362_-1_15
PSHVIMSIKRWRKNCKALDFKKRHHSISGNELESCEDMLEQ
>MtrunA17_Chr7g0214901_1F_6373-6522_150_MtrunA17_Chr7g0214901_3F_123-7484_7362_-1_16
PSHVIMSIKRWRKNCKALDFKKRHHQISGNELESCEDMLEQ
>MtrunA17_Chr7g0214901_1F_6373-6522_150_MtrunA17_Chr7g0214901_3F_123-7484_7362_-1_17
PSHVIMSIKRWRKNCKALDFKKRHHQSSGNELESCEDMLEQ
>MtrunA17_Chr7g0214901_1F_6373-6522_150_MtrunA17_Chr7g0214901_3F_123-7484_7362_-1_18
PSHVIMSIKRWRKNCKALDFKKRHHQSQGNELESCEDMLEQ
>MtrunA17_Chr7g0214901_1F_6373-6522_150_MtrunA17_Chr7g0214901_3F_123-7484_7362_-1_19
PSHVIMSIKRWRKNCKALDFKKRHHQSQENELESCEDMLEQ
>MtrunA17_Chr7g0214901_1F_6373-6522_150_MtrunA17_Chr7g0214901_3F_123-7484_7362_-1_20
PSHVIMSIKRWRKNCKALDFKKRHHQSQEMELESCEDMLEQ
>MtrunA17_Chr7g0214901_1F_6373-6522_150_MtrunA17_Chr7g0214901_3F_123-7484_7362_+2_0
PSHVIMSIKREEELQSSRFQEEASSISGNELESCEDMLEQ
>MtrunA17_Chr7g0214901_1F_6373-6522_150_MtrunA17_Chr7g0214901_3F_123-7484_7362_+2_1
PSHVIMSIKRWEELQSSRFQEEASSISGNELESCEDMLEQ
>MtrunA17_Chr7g0214901_1F_6373-6522_150_MtrunA17_Chr7g0214901_3F_123-7484_7362_+2_2
PSHVIMSIKRWRELQSSRFQEEASSISGNELESCEDMLEQ
>MtrunA17_Chr7g0214901_1F_6373-6522_150_MtrunA17_Chr7g0214901_3F_123-7484_7362_+2_3
PSHVIMSIKRWRKLQSSRFQEEASSISGNELESCEDMLEQ
>MtrunA17_Chr7g0214901_1F_6373-6522_150_MtrunA17_Chr7g0214901_3F_123-7484_7362_+2_4
PSHVIMSIKRWRKNQSSRFQEEASSISGNELESCEDMLEQ
>MtrunA17_Chr7g0214901_1F_6373-6522_150_MtrunA17_Chr7g0214901_3F_123-7484_7362_+2_5
PSHVIMSIKRWRKNCSSRFQEEASSISGNELESCEDMLEQ
>MtrunA17_Chr7g0214901_1F_6373-6522_150_MtrunA17_Chr7g0214901_3F_123-7484_7362_+2_6
PSHVIMSIKRWRKNCKSRFQEEASSISGNELESCEDMLEQ
>MtrunA17_Chr7g0214901_1F_6373-6522_150_MtrunA17_Chr7g0214901_3F_123-7484_7362_+2_7
PSHVIMSIKRWRKNCKARFQEEASSISGNELESCEDMLEQ
>MtrunA17_Chr7g0214901_1F_6373-6522_150_MtrunA17_Chr7g0214901_3F_123-7484_7362_+2_8
PSHVIMSIKRWRKNCKALFQEEASSISGNELESCEDMLEQ
>MtrunA17_Chr7g0214901_1F_6373-6522_150_MtrunA17_Chr7g0214901_3F_123-7484_7362_+2_9
PSHVIMSIKRWRKNCKALDQEEASSISGNELESCEDMLEQ
>MtrunA17_Chr7g0214901_1F_6373-6522_150_MtrunA17_Chr7g0214901_3F_123-7484_7362_+2_10
PSHVIMSIKRWRKNCKALDFEEASSISGNELESCEDMLEQ
>MtrunA17_Chr7g0214901_1F_6373-6522_150_MtrunA17_Chr7g0214901_3F_123-7484_7362_+2_11
PSHVIMSIKRWRKNCKALDFKEASSISGNELESCEDMLEQ
>MtrunA17_Chr7g0214901_1F_6373-6522_150_MtrunA17_Chr7g0214901_3F_123-7484_7362_+2_12
PSHVIMSIKRWRKNCKALDFKKASSISGNELESCEDMLEQ
>MtrunA17_Chr7g0214901_1F_6373-6522_150_MtrunA17_Chr7g0214901_3F_123-7484_7362_+2_13
PSHVIMSIKRWRKNCKALDFKKRSSISGNELESCEDMLEQ
>MtrunA17_Chr7g0214901_1F_6373-6522_150_MtrunA17_Chr7g0214901_3F_123-7484_7362_+2_14
PSHVIMSIKRWRKNCKALDFKKRHSISGNELESCEDMLEQ
>MtrunA17_Chr7g0214901_1F_6373-6522_150_MtrunA17_Chr7g0214901_3F_123-7484_7362_+2_15
PSHVIMSIKRWRKNCKALDFKKRHHISGNELESCEDMLEQ
>MtrunA17_Chr7g0214901_1F_6373-6522_150_MtrunA17_Chr7g0214901_3F_123-7484_7362_+2_16
PSHVIMSIKRWRKNCKALDFKKRHHQSGNELESCEDMLEQ
>MtrunA17_Chr7g0214901_1F_6373-6522_150_MtrunA17_Chr7g0214901_3F_123-7484_7362_+2_17
PSHVIMSIKRWRKNCKALDFKKRHHQSGNELESCEDMLEQ
>MtrunA17_Chr7g0214901_1F_6373-6522_150_MtrunA17_Chr7g0214901_3F_123-7484_7362_+2_18
PSHVIMSIKRWRKNCKALDFKKRHHQSQNELESCEDMLEQ
>MtrunA17_Chr7g0214901_1F_6373-6522_150_MtrunA17_Chr7g0214901_3F_123-7484_7362_+2_19
PSHVIMSIKRWRKNCKALDFKKRHHQSQEELESCEDMLEQ
>MtrunA17_Chr7g0214901_1F_6373-6522_150_MtrunA17_Chr7g0214901_3F_123-7484_7362_+2_20
PSHVIMSIKRWRKNCKALDFKKRHHQSQEMLESCEDMLEQ
>MtrunA17_Chr7g0214901_2F_935-1123_189_MtrunA17_Chr7g0214901_3F_123-7484_7362_-1_0
SLLALGMNPEGADSTKGKGPFPSSKKARRWTAEAFDFGFHK
>MtrunA17_Chr7g0214901_2F_935-1123_189_MtrunA17_Chr7g0214901_3F_123-7484_7362_-1_1
SLLALGMNPEAADSTKGKGPFPSSKKARRWTAEAFDFGFHK
>MtrunA17_Chr7g0214901_2F_935-1123_189_MtrunA17_Chr7g0214901_3F_123-7484_7362_-1_2
SLLALGMNPEAQDSTKGKGPFPSSKKARRWTAEAFDFGFHK
>MtrunA17_Chr7g0214901_2F_935-1123_189_MtrunA17_Chr7g0214901_3F_123-7484_7362_-1_3
SLLALGMNPEAQISTKGKGPFPSSKKARRWTAEAFDFGFHK
>MtrunA17_Chr7g0214901_2F_935-1123_189_MtrunA17_Chr7g0214901_3F_123-7484_7362_-1_4
SLLALGMNPEAQIQTKGKGPFPSSKKARRWTAEAFDFGFHK
>MtrunA17_Chr7g0214901_2F_935-1123_189_MtrunA17_Chr7g0214901_3F_123-7484_7362_-1_5
SLLALGMNPEAQIQPKGKGPFPSSKKARRWTAEAFDFGFHK
>MtrunA17_Chr7g0214901_2F_935-1123_189_MtrunA17_Chr7g0214901_3F_123-7484_7362_-1_6
SLLALGMNPEAQIQPRGKGPFPSSKKARRWTAEAFDFGFHK
>MtrunA17_Chr7g0214901_2F_935-1123_189_MtrunA17_Chr7g0214901_3F_123-7484_7362_-1_7
SLLALGMNPEAQIQPRGKGPFPSSKKARRWTAEAFDFGFHK
>MtrunA17_Chr7g0214901_2F_935-1123_189_MtrunA17_Chr7g0214901_3F_123-7484_7362_-1_8
SLLALGMNPEAQIQPRGKGPFPSSKKARRWTAEAFDFGFHK
>MtrunA17_Chr7g0214901_2F_935-1123_189_MtrunA17_Chr7g0214901_3F_123-7484_7362_-1_9
SLLALGMNPEAQIQPRGKGPFPSSKKARRWTAEAFDFGFHK
>MtrunA17_Chr7g0214901_2F_935-1123_189_MtrunA17_Chr7g0214901_3F_123-7484_7362_-1_10
SLLALGMNPEAQIQPRGKGPFPSSKKARRWTAEAFDFGFHK
>MtrunA17_Chr7g0214901_2F_935-1123_189_MtrunA17_Chr7g0214901_3F_123-7484_7362_-1_11
SLLALGMNPEAQIQPRGKGPFPSSKKARRWTAEAFDFGFHK
>MtrunA17_Chr7g0214901_2F_935-1123_189_MtrunA17_Chr7g0214901_3F_123-7484_7362_-1_12
SLLALGMNPEAQIQPRGKGPFPSSKKARRWTAEAFDFGFHK
>MtrunA17_Chr7g0214901_2F_935-1123_189_MtrunA17_Chr7g0214901_3F_123-7484_7362_-1_13
SLLALGMNPEAQIQPRGKGPFPQSKKARRWTAEAFDFGFHK
>MtrunA17_Chr7g0214901_2F_935-1123_189_MtrunA17_Chr7g0214901_3F_123-7484_7362_-1_14
SLLALGMNPEAQIQPRGKGPFPQAKKARRWTAEAFDFGFHK
>MtrunA17_Chr7g0214901_2F_935-1123_189_MtrunA17_Chr7g0214901_3F_123-7484_7362_-1_15
SLLALGMNPEAQIQPRGKGPFPQAKKARRWTAEAFDFGFHK
>MtrunA17_Chr7g0214901_2F_935-1123_189_MtrunA17_Chr7g0214901_3F_123-7484_7362_-1_16
SLLALGMNPEAQIQPRGKGPFPQAKKARRWTAEAFDFGFHK
>MtrunA17_Chr7g0214901_2F_935-1123_189_MtrunA17_Chr7g0214901_3F_123-7484_7362_-1_17
SLLALGMNPEAQIQPRGKGPFPQAKKLRRWTAEAFDFGFHK
>MtrunA17_Chr7g0214901_2F_935-1123_189_MtrunA17_Chr7g0214901_3F_123-7484_7362_-1_18
SLLALGMNPEAQIQPRGKGPFPQAKKLERWTAEAFDFGFHK
>MtrunA17_Chr7g0214901_2F_935-1123_189_MtrunA17_Chr7g0214901_3F_123-7484_7362_-1_19
SLLALGMNPEAQIQPRGKGPFPQAKKLEGWTAEAFDFGFHK
>MtrunA17_Chr7g0214901_2F_935-1123_189_MtrunA17_Chr7g0214901_3F_123-7484_7362_-1_20
SLLALGMNPEAQIQPRGKGPFPQAKKLEGGTAEAFDFGFHK
>MtrunA17_Chr7g0214901_2F_935-1123_189_MtrunA17_Chr7g0214901_3F_123-7484_7362_+2_0
SLLALGMNPEADSTKGKGPFPSSKKARRWTAEAFDFGFHK
>MtrunA17_Chr7g0214901_2F_935-1123_189_MtrunA17_Chr7g0214901_3F_123-7484_7362_+2_1
SLLALGMNPEADSTKGKGPFPSSKKARRWTAEAFDFGFHK
>MtrunA17_Chr7g0214901_2F_935-1123_189_MtrunA17_Chr7g0214901_3F_123-7484_7362_+2_2
SLLALGMNPEAQSTKGKGPFPSSKKARRWTAEAFDFGFHK
>MtrunA17_Chr7g0214901_2F_935-1123_189_MtrunA17_Chr7g0214901_3F_123-7484_7362_+2_3
SLLALGMNPEAQITKGKGPFPSSKKARRWTAEAFDFGFHK
>MtrunA17_Chr7g0214901_2F_935-1123_189_MtrunA17_Chr7g0214901_3F_123-7484_7362_+2_4
SLLALGMNPEAQIQKGKGPFPSSKKARRWTAEAFDFGFHK
>MtrunA17_Chr7g0214901_2F_935-1123_189_MtrunA17_Chr7g0214901_3F_123-7484_7362_+2_5
SLLALGMNPEAQIQPGKGPFPSSKKARRWTAEAFDFGFHK
>MtrunA17_Chr7g0214901_2F_935-1123_189_MtrunA17_Chr7g0214901_3F_123-7484_7362_+2_6
SLLALGMNPEAQIQPRKGPFPSSKKARRWTAEAFDFGFHK
>MtrunA17_Chr7g0214901_2F_935-1123_189_MtrunA17_Chr7g0214901_3F_123-7484_7362_+2_7
SLLALGMNPEAQIQPRGGPFPSSKKARRWTAEAFDFGFHK
>MtrunA17_Chr7g0214901_2F_935-1123_189_MtrunA17_Chr7g0214901_3F_123-7484_7362_+2_8
SLLALGMNPEAQIQPRGKPFPSSKKARRWTAEAFDFGFHK
>MtrunA17_Chr7g0214901_2F_935-1123_189_MtrunA17_Chr7g0214901_3F_123-7484_7362_+2_9
SLLALGMNPEAQIQPRGKGFPSSKKARRWTAEAFDFGFHK
>MtrunA17_Chr7g0214901_2F_935-1123_189_MtrunA17_Chr7g0214901_3F_123-7484_7362_+2_10
SLLALGMNPEAQIQPRGKGPPSSKKARRWTAEAFDFGFHK
>MtrunA17_Chr7g0214901_2F_935-1123_189_MtrunA17_Chr7g0214901_3F_123-7484_7362_+2_11
SLLALGMNPEAQIQPRGKGPFSSKKARRWTAEAFDFGFHK
>MtrunA17_Chr7g0214901_2F_935-1123_189_MtrunA17_Chr7g0214901_3F_123-7484_7362_+2_12
SLLALGMNPEAQIQPRGKGPFPSKKARRWTAEAFDFGFHK
>MtrunA17_Chr7g0214901_2F_935-1123_189_MtrunA17_Chr7g0214901_3F_123-7484_7362_+2_13
SLLALGMNPEAQIQPRGKGPFPQKKARRWTAEAFDFGFHK
>MtrunA17_Chr7g0214901_2F_935-1123_189_MtrunA17_Chr7g0214901_3F_123-7484_7362_+2_14
SLLALGMNPEAQIQPRGKGPFPQAKARRWTAEAFDFGFHK
>MtrunA17_Chr7g0214901_2F_935-1123_189_MtrunA17_Chr7g0214901_3F_123-7484_7362_+2_15
SLLALGMNPEAQIQPRGKGPFPQAKARRWTAEAFDFGFHK
>MtrunA17_Chr7g0214901_2F_935-1123_189_MtrunA17_Chr7g0214901_3F_123-7484_7362_+2_16
SLLALGMNPEAQIQPRGKGPFPQAKKRRWTAEAFDFGFHK
>MtrunA17_Chr7g0214901_2F_935-1123_189_MtrunA17_Chr7g0214901_3F_123-7484_7362_+2_17
SLLALGMNPEAQIQPRGKGPFPQAKKLRWTAEAFDFGFHK
>MtrunA17_Chr7g0214901_2F_935-1123_189_MtrunA17_Chr7g0214901_3F_123-7484_7362_+2_18
SLLALGMNPEAQIQPRGKGPFPQAKKLEWTAEAFDFGFHK
>MtrunA17_Chr7g0214901_2F_935-1123_189_MtrunA17_Chr7g0214901_3F_123-7484_7362_+2_19
SLLALGMNPEAQIQPRGKGPFPQAKKLEGTAEAFDFGFHK
>MtrunA17_Chr7g0214901_2F_935-1123_189_MtrunA17_Chr7g0214901_3F_123-7484_7362_+2_20
SLLALGMNPEAQIQPRGKGPFPQAKKLEGGAEAFDFGFHK
>MtrunA17_Chr7g0214901_2F_935-1123_189_MtrunA17_Chr7g0214901_3F_123-7484_7362_-2_0
KWSTFKACPGVGLTLSWVFFLQAIRIKYLHPDSELQNYALQ
>MtrunA17_Chr7g0214901_2F_935-1123_189_MtrunA17_Chr7g0214901_3F_123-7484_7362_-2_1
KWSTFKACPGWGLTLSWVFFLQAIRIKYLHPDSELQNYALQ
>MtrunA17_Chr7g0214901_2F_935-1123_189_MtrunA17_Chr7g0214901_3F_123-7484_7362_-2_2
KWSTFKACPGWPLTLSWVFFLQAIRIKYLHPDSELQNYALQ
>MtrunA17_Chr7g0214901_2F_935-1123_189_MtrunA17_Chr7g0214901_3F_123-7484_7362_-2_3
KWSTFKACPGWPDTLSWVFFLQAIRIKYLHPDSELQNYALQ
>MtrunA17_Chr7g0214901_2F_935-1123_189_MtrunA17_Chr7g0214901_3F_123-7484_7362_-2_4
KWSTFKACPGWPDSLSWVFFLQAIRIKYLHPDSELQNYALQ
>MtrunA17_Chr7g0214901_2F_935-1123_189_MtrunA17_Chr7g0214901_3F_123-7484_7362_-2_5
KWSTFKACPGWPDSISWVFFLQAIRIKYLHPDSELQNYALQ
>MtrunA17_Chr7g0214901_2F_935-1123_189_MtrunA17_Chr7g0214901_3F_123-7484_7362_-2_6
KWSTFKACPGWPDSILWVFFLQAIRIKYLHPDSELQNYALQ
>MtrunA17_Chr7g0214901_2F_935-1123_189_MtrunA17_Chr7g0214901_3F_123-7484_7362_-2_7
KWSTFKACPGWPDSILGVFFLQAIRIKYLHPDSELQNYALQ
>MtrunA17_Chr7g0214901_2F_935-1123_189_MtrunA17_Chr7g0214901_3F_123-7484_7362_-2_8
KWSTFKACPGWPDSILGIFFLQAIRIKYLHPDSELQNYALQ
>MtrunA17_Chr7g0214901_2F_935-1123_189_MtrunA17_Chr7g0214901_3F_123-7484_7362_-2_9
KWSTFKACPGWPDSILGILFLQAIRIKYLHPDSELQNYALQ
>MtrunA17_Chr7g0214901_2F_935-1123_189_MtrunA17_Chr7g0214901_3F_123-7484_7362_-2_10
KWSTFKACPGWPDSILGILLLQAIRIKYLHPDSELQNYALQ
>MtrunA17_Chr7g0214901_2F_935-1123_189_MtrunA17_Chr7g0214901_3F_123-7484_7362_-2_11
KWSTFKACPGWPDSILGILLTQAIRIKYLHPDSELQNYALQ
>MtrunA17_Chr7g0214901_2F_935-1123_189_MtrunA17_Chr7g0214901_3F_123-7484_7362_-2_12
KWSTFKACPGWPDSILGILLTGAIRIKYLHPDSELQNYALQ
>MtrunA17_Chr7g0214901_2F_935-1123_189_MtrunA17_Chr7g0214901_3F_123-7484_7362_-2_13
KWSTFKACPGWPDSILGILLTGNIRIKYLHPDSELQNYALQ
>MtrunA17_Chr7g0214901_2F_935-1123_189_MtrunA17_Chr7g0214901_3F_123-7484_7362_-2_14
KWSTFKACPGWPDSILGILLTGNSRIKYLHPDSELQNYALQ
>MtrunA17_Chr7g0214901_2F_935-1123_189_MtrunA17_Chr7g0214901_3F_123-7484_7362_-2_15
KWSTFKACPGWPDSILGILLTGNSYIKYLHPDSELQNYALQ
>MtrunA17_Chr7g0214901_2F_935-1123_189_MtrunA17_Chr7g0214901_3F_123-7484_7362_-2_16
KWSTFKACPGWPDSILGILLTGNSYKKYLHPDSELQNYALQ
>MtrunA17_Chr7g0214901_2F_935-1123_189_MtrunA17_Chr7g0214901_3F_123-7484_7362_-2_17
KWSTFKACPGWPDSILGILLTGNSYKIYLHPDSELQNYALQ
>MtrunA17_Chr7g0214901_2F_935-1123_189_MtrunA17_Chr7g0214901_3F_123-7484_7362_-2_18
KWSTFKACPGWPDSILGILLTGNSYKISLHPDSELQNYALQ
>MtrunA17_Chr7g0214901_2F_935-1123_189_MtrunA17_Chr7g0214901_3F_123-7484_7362_-2_19
KWSTFKACPGWPDSILGILLTGNSYKISAHPDSELQNYALQ
>MtrunA17_Chr7g0214901_2F_935-1123_189_MtrunA17_Chr7g0214901_3F_123-7484_7362_-2_20
KWSTFKACPGWPDSILGILLTGNSYKISASPDSELQNYALQ
>MtrunA17_Chr7g0214901_2F_935-1123_189_MtrunA17_Chr7g0214901_3F_123-7484_7362_+1_0
KWSTFKACPGGLTLSWVFFLQAIRIKYLHPDSELQNYALQ
>MtrunA17_Chr7g0214901_2F_935-1123_189_MtrunA17_Chr7g0214901_3F_123-7484_7362_+1_1
KWSTFKACPGWLTLSWVFFLQAIRIKYLHPDSELQNYALQ
>MtrunA17_Chr7g0214901_2F_935-1123_189_MtrunA17_Chr7g0214901_3F_123-7484_7362_+1_2
KWSTFKACPGWPTLSWVFFLQAIRIKYLHPDSELQNYALQ
>MtrunA17_Chr7g0214901_2F_935-1123_189_MtrunA17_Chr7g0214901_3F_123-7484_7362_+1_3
KWSTFKACPGWPDLSWVFFLQAIRIKYLHPDSELQNYALQ
>MtrunA17_Chr7g0214901_2F_935-1123_189_MtrunA17_Chr7g0214901_3F_123-7484_7362_+1_4
KWSTFKACPGWPDSSWVFFLQAIRIKYLHPDSELQNYALQ
>MtrunA17_Chr7g0214901_2F_935-1123_189_MtrunA17_Chr7g0214901_3F_123-7484_7362_+1_5
KWSTFKACPGWPDSIWVFFLQAIRIKYLHPDSELQNYALQ
>MtrunA17_Chr7g0214901_2F_935-1123_189_MtrunA17_Chr7g0214901_3F_123-7484_7362_+1_6
KWSTFKACPGWPDSILVFFLQAIRIKYLHPDSELQNYALQ
>MtrunA17_Chr7g0214901_2F_935-1123_189_MtrunA17_Chr7g0214901_3F_123-7484_7362_+1_7
KWSTFKACPGWPDSILGFFLQAIRIKYLHPDSELQNYALQ
>MtrunA17_Chr7g0214901_2F_935-1123_189_MtrunA17_Chr7g0214901_3F_123-7484_7362_+1_8
KWSTFKACPGWPDSILGIFLQAIRIKYLHPDSELQNYALQ
>MtrunA17_Chr7g0214901_2F_935-1123_189_MtrunA17_Chr7g0214901_3F_123-7484_7362_+1_9
KWSTFKACPGWPDSILGILLQAIRIKYLHPDSELQNYALQ
>MtrunA17_Chr7g0214901_2F_935-1123_189_MtrunA17_Chr7g0214901_3F_123-7484_7362_+1_10
KWSTFKACPGWPDSILGILLQAIRIKYLHPDSELQNYALQ
>MtrunA17_Chr7g0214901_2F_935-1123_189_MtrunA17_Chr7g0214901_3F_123-7484_7362_+1_11
KWSTFKACPGWPDSILGILLTAIRIKYLHPDSELQNYALQ
>MtrunA17_Chr7g0214901_2F_935-1123_189_MtrunA17_Chr7g0214901_3F_123-7484_7362_+1_12
KWSTFKACPGWPDSILGILLTGIRIKYLHPDSELQNYALQ
>MtrunA17_Chr7g0214901_2F_935-1123_189_MtrunA17_Chr7g0214901_3F_123-7484_7362_+1_13
KWSTFKACPGWPDSILGILLTGNRIKYLHPDSELQNYALQ
>MtrunA17_Chr7g0214901_2F_935-1123_189_MtrunA17_Chr7g0214901_3F_123-7484_7362_+1_14
KWSTFKACPGWPDSILGILLTGNSIKYLHPDSELQNYALQ
>MtrunA17_Chr7g0214901_2F_935-1123_189_MtrunA17_Chr7g0214901_3F_123-7484_7362_+1_15
KWSTFKACPGWPDSILGILLTGNSYKYLHPDSELQNYALQ
>MtrunA17_Chr7g0214901_2F_935-1123_189_MtrunA17_Chr7g0214901_3F_123-7484_7362_+1_16
KWSTFKACPGWPDSILGILLTGNSYKYLHPDSELQNYALQ
>MtrunA17_Chr7g0214901_2F_935-1123_189_MtrunA17_Chr7g0214901_3F_123-7484_7362_+1_17
KWSTFKACPGWPDSILGILLTGNSYKILHPDSELQNYALQ
>MtrunA17_Chr7g0214901_2F_935-1123_189_MtrunA17_Chr7g0214901_3F_123-7484_7362_+1_18
KWSTFKACPGWPDSILGILLTGNSYKISHPDSELQNYALQ
>MtrunA17_Chr7g0214901_2F_935-1123_189_MtrunA17_Chr7g0214901_3F_123-7484_7362_+1_19
KWSTFKACPGWPDSILGILLTGNSYKISAPDSELQNYALQ
>MtrunA17_Chr7g0214901_2F_935-1123_189_MtrunA17_Chr7g0214901_3F_123-7484_7362_+1_20
KWSTFKACPGWPDSILGILLTGNSYKISASDSELQNYALQ
>MtrunA17_Chr8g0345881_1F_139-1365_1227_MtrunA17_Chr8g0345881_2F_1130-1195_66_-2_1
NMLRNILEVLMWRVRLARLMLLSLKGGYWRWRK
>MtrunA17_Chr8g0345881_1F_139-1365_1227_MtrunA17_Chr8g0345881_2F_1130-1195_66_-2_2
NMLRNILEVLMERVRLARLMLLSLKGGYWRWRK
>MtrunA17_Chr8g0345881_1F_139-1365_1227_MtrunA17_Chr8g0345881_2F_1130-1195_66_-2_3
NMLRNILEVLMESVRLARLMLLSLKGGYWRWRK
>MtrunA17_Chr8g0345881_1F_139-1365_1227_MtrunA17_Chr8g0345881_2F_1130-1195_66_-2_4
NMLRNILEVLMESTRLARLMLLSLKGGYWRWRK
>MtrunA17_Chr8g0345881_1F_139-1365_1227_MtrunA17_Chr8g0345881_2F_1130-1195_66_-2_5
NMLRNILEVLMESTPLARLMLLSLKGGYWRWRK
>MtrunA17_Chr8g0345881_1F_139-1365_1227_MtrunA17_Chr8g0345881_2F_1130-1195_66_-2_6
NMLRNILEVLMESTPRARLMLLSLKGGYWRWRK
>MtrunA17_Chr8g0345881_1F_139-1365_1227_MtrunA17_Chr8g0345881_2F_1130-1195_66_-2_7
NMLRNILEVLMESTPRERLMLLSLKGGYWRWRK
>MtrunA17_Chr8g0345881_1F_139-1365_1227_MtrunA17_Chr8g0345881_2F_1130-1195_66_-2_8
NMLRNILEVLMESTPREILMLLSLKGGYWRWRK
>MtrunA17_Chr8g0345881_1F_139-1365_1227_MtrunA17_Chr8g0345881_2F_1130-1195_66_-2_9
NMLRNILEVLMESTPREIDMLLSLKGGYWRWRK
>MtrunA17_Chr8g0345881_1F_139-1365_1227_MtrunA17_Chr8g0345881_2F_1130-1195_66_-2_10
NMLRNILEVLMESTPREIDALLSLKGGYWRWRK
>MtrunA17_Chr8g0345881_1F_139-1365_1227_MtrunA17_Chr8g0345881_2F_1130-1195_66_-2_11
NMLRNILEVLMESTPREIDATLSLKGGYWRWRK
>MtrunA17_Chr8g0345881_1F_139-1365_1227_MtrunA17_Chr8g0345881_2F_1130-1195_66_-2_12
NMLRNILEVLMESTPREIDATKSLKGGYWRWRK
>MtrunA17_Chr8g0345881_1F_139-1365_1227_MtrunA17_Chr8g0345881_2F_1130-1195_66_+1_0
NMLRNILEVLWRVRLARLMLLSLKGGYWRWRK
>MtrunA17_Chr8g0345881_1F_139-1365_1227_MtrunA17_Chr8g0345881_2F_1130-1195_66_+1_1
NMLRNILEVLMRVRLARLMLLSLKGGYWRWRK
>MtrunA17_Chr8g0345881_1F_139-1365_1227_MtrunA17_Chr8g0345881_2F_1130-1195_66_+1_2
NMLRNILEVLMEVRLARLMLLSLKGGYWRWRK
>MtrunA17_Chr8g0345881_1F_139-1365_1227_MtrunA17_Chr8g0345881_2F_1130-1195_66_+1_3
NMLRNILEVLMESRLARLMLLSLKGGYWRWRK
>MtrunA17_Chr8g0345881_1F_139-1365_1227_MtrunA17_Chr8g0345881_2F_1130-1195_66_+1_4
NMLRNILEVLMESTLARLMLLSLKGGYWRWRK
>MtrunA17_Chr8g0345881_1F_139-1365_1227_MtrunA17_Chr8g0345881_2F_1130-1195_66_+1_5
NMLRNILEVLMESTPARLMLLSLKGGYWRWRK
>MtrunA17_Chr8g0345881_1F_139-1365_1227_MtrunA17_Chr8g0345881_2F_1130-1195_66_+1_6
NMLRNILEVLMESTPRRLMLLSLKGGYWRWRK
>MtrunA17_Chr8g0345881_1F_139-1365_1227_MtrunA17_Chr8g0345881_2F_1130-1195_66_+1_7
NMLRNILEVLMESTPRELMLLSLKGGYWRWRK
>MtrunA17_Chr8g0345881_1F_139-1365_1227_MtrunA17_Chr8g0345881_2F_1130-1195_66_+1_8
NMLRNILEVLMESTPREIMLLSLKGGYWRWRK
>MtrunA17_Chr8g0345881_1F_139-1365_1227_MtrunA17_Chr8g0345881_2F_1130-1195_66_+1_9
NMLRNILEVLMESTPREIDLLSLKGGYWRWRK
>MtrunA17_Chr8g0345881_1F_139-1365_1227_MtrunA17_Chr8g0345881_2F_1130-1195_66_+1_10
NMLRNILEVLMESTPREIDALSLKGGYWRWRK
>MtrunA17_Chr8g0345881_1F_139-1365_1227_MtrunA17_Chr8g0345881_2F_1130-1195_66_+1_11
NMLRNILEVLMESTPREIDATSLKGGYWRWRK
>MtrunA17_Chr8g0345881_1F_139-1365_1227_MtrunA17_Chr8g0345881_2F_1130-1195_66_+1_12
NMLRNILEVLMESTPREIDATKLKGGYWRWRK
>MtrunA17_Chr8g0345881_1F_139-1365_1227_MtrunA17_Chr8g0345881_2F_1130-1195_66_-1_0
WESTPREIDATKLERGILEMEEVVAVHELHIW
>MtrunA17_Chr8g0345881_1F_139-1365_1227_MtrunA17_Chr8g0345881_2F_1130-1195_66_-1_1
WRSTPREIDATKLERGILEMEEVVAVHELHIW
>MtrunA17_Chr8g0345881_1F_139-1365_1227_MtrunA17_Chr8g0345881_2F_1130-1195_66_-1_2
WRVTPREIDATKLERGILEMEEVVAVHELHIW
>MtrunA17_Chr8g0345881_1F_139-1365_1227_MtrunA17_Chr8g0345881_2F_1130-1195_66_-1_3
WRVRPREIDATKLERGILEMEEVVAVHELHIW
>MtrunA17_Chr8g0345881_1F_139-1365_1227_MtrunA17_Chr8g0345881_2F_1130-1195_66_-1_4
WRVRLREIDATKLERGILEMEEVVAVHELHIW
>MtrunA17_Chr8g0345881_1F_139-1365_1227_MtrunA17_Chr8g0345881_2F_1130-1195_66_-1_5
WRVRLAEIDATKLERGILEMEEVVAVHELHIW
>MtrunA17_Chr8g0345881_1F_139-1365_1227_MtrunA17_Chr8g0345881_2F_1130-1195_66_-1_6
WRVRLARIDATKLERGILEMEEVVAVHELHIW
>MtrunA17_Chr8g0345881_1F_139-1365_1227_MtrunA17_Chr8g0345881_2F_1130-1195_66_-1_7
WRVRLARLDATKLERGILEMEEVVAVHELHIW
>MtrunA17_Chr8g0345881_1F_139-1365_1227_MtrunA17_Chr8g0345881_2F_1130-1195_66_-1_8
WRVRLARLMATKLERGILEMEEVVAVHELHIW
>MtrunA17_Chr8g0345881_1F_139-1365_1227_MtrunA17_Chr8g0345881_2F_1130-1195_66_-1_9
WRVRLARLMLTKLERGILEMEEVVAVHELHIW
>MtrunA17_Chr8g0345881_1F_139-1365_1227_MtrunA17_Chr8g0345881_2F_1130-1195_66_-1_10
WRVRLARLMLLKLERGILEMEEVVAVHELHIW
>MtrunA17_Chr8g0345881_1F_139-1365_1227_MtrunA17_Chr8g0345881_2F_1130-1195_66_-1_11
WRVRLARLMLLSLERGILEMEEVVAVHELHIW
>MtrunA17_Chr8g0345881_1F_139-1365_1227_MtrunA17_Chr8g0345881_2F_1130-1195_66_-1_12
WRVRLARLMLLSLERGILEMEEVVAVHELHIW
>MtrunA17_Chr8g0345881_1F_139-1365_1227_MtrunA17_Chr8g0345881_2F_1130-1195_66_+2_0
WSTPREIDATKLERGILEMEEVVAVHELHIW
>MtrunA17_Chr8g0345881_1F_139-1365_1227_MtrunA17_Chr8g0345881_2F_1130-1195_66_+2_1
WRTPREIDATKLERGILEMEEVVAVHELHIW
>MtrunA17_Chr8g0345881_1F_139-1365_1227_MtrunA17_Chr8g0345881_2F_1130-1195_66_+2_2
WRVPREIDATKLERGILEMEEVVAVHELHIW
>MtrunA17_Chr8g0345881_1F_139-1365_1227_MtrunA17_Chr8g0345881_2F_1130-1195_66_+2_3
WRVRREIDATKLERGILEMEEVVAVHELHIW
>MtrunA17_Chr8g0345881_1F_139-1365_1227_MtrunA17_Chr8g0345881_2F_1130-1195_66_+2_4
WRVRLEIDATKLERGILEMEEVVAVHELHIW
>MtrunA17_Chr8g0345881_1F_139-1365_1227_MtrunA17_Chr8g0345881_2F_1130-1195_66_+2_5
WRVRLAIDATKLERGILEMEEVVAVHELHIW
>MtrunA17_Chr8g0345881_1F_139-1365_1227_MtrunA17_Chr8g0345881_2F_1130-1195_66_+2_6
WRVRLARDATKLERGILEMEEVVAVHELHIW
>MtrunA17_Chr8g0345881_1F_139-1365_1227_MtrunA17_Chr8g0345881_2F_1130-1195_66_+2_7
WRVRLARLATKLERGILEMEEVVAVHELHIW
>MtrunA17_Chr8g0345881_1F_139-1365_1227_MtrunA17_Chr8g0345881_2F_1130-1195_66_+2_8
WRVRLARLMTKLERGILEMEEVVAVHELHIW
>MtrunA17_Chr8g0345881_1F_139-1365_1227_MtrunA17_Chr8g0345881_2F_1130-1195_66_+2_9
WRVRLARLMLKLERGILEMEEVVAVHELHIW
>MtrunA17_Chr8g0345881_1F_139-1365_1227_MtrunA17_Chr8g0345881_2F_1130-1195_66_+2_10
WRVRLARLMLLLERGILEMEEVVAVHELHIW
>MtrunA17_Chr8g0345881_1F_139-1365_1227_MtrunA17_Chr8g0345881_2F_1130-1195_66_+2_11
WRVRLARLMLLSERGILEMEEVVAVHELHIW
>MtrunA17_Chr8g0345881_1F_139-1365_1227_MtrunA17_Chr8g0345881_2F_1130-1195_66_+2_12
WRVRLARLMLLSLRGILEMEEVVAVHELHIW
>MtrunA17_Chr8g0345881_1F_139-1365_1227_MtrunA17_Chr8g0345881_2F_737-940_204_-2_1
VVNIIMAVLLGVMITAMVTVMTTDMVIMATVTDLQFLHMIL
>MtrunA17_Chr8g0345881_1F_139-1365_1227_MtrunA17_Chr8g0345881_2F_737-940_204_-2_2
VVNIIMAVLLGHMITAMVTVMTTDMVIMATVTDLQFLHMIL
>MtrunA17_Chr8g0345881_1F_139-1365_1227_MtrunA17_Chr8g0345881_2F_737-940_204_-2_3
VVNIIMAVLLGHDITAMVTVMTTDMVIMATVTDLQFLHMIL
>MtrunA17_Chr8g0345881_1F_139-1365_1227_MtrunA17_Chr8g0345881_2F_737-940_204_-2_4
VVNIIMAVLLGHDHTAMVTVMTTDMVIMATVTDLQFLHMIL
>MtrunA17_Chr8g0345881_1F_139-1365_1227_MtrunA17_Chr8g0345881_2F_737-940_204_-2_5
VVNIIMAVLLGHDHGAMVTVMTTDMVIMATVTDLQFLHMIL
>MtrunA17_Chr8g0345881_1F_139-1365_1227_MtrunA17_Chr8g0345881_2F_737-940_204_-2_6
VVNIIMAVLLGHDHGHMVTVMTTDMVIMATVTDLQFLHMIL
>MtrunA17_Chr8g0345881_1F_139-1365_1227_MtrunA17_Chr8g0345881_2F_737-940_204_-2_7
VVNIIMAVLLGHDHGHGVTVMTTDMVIMATVTDLQFLHMIL
>MtrunA17_Chr8g0345881_1F_139-1365_1227_MtrunA17_Chr8g0345881_2F_737-940_204_-2_8
VVNIIMAVLLGHDHGHGHTVMTTDMVIMATVTDLQFLHMIL
>MtrunA17_Chr8g0345881_1F_139-1365_1227_MtrunA17_Chr8g0345881_2F_737-940_204_-2_9
VVNIIMAVLLGHDHGHGHGVMTTDMVIMATVTDLQFLHMIL
>MtrunA17_Chr8g0345881_1F_139-1365_1227_MtrunA17_Chr8g0345881_2F_737-940_204_-2_10
VVNIIMAVLLGHDHGHGHGHMTTDMVIMATVTDLQFLHMIL
>MtrunA17_Chr8g0345881_1F_139-1365_1227_MtrunA17_Chr8g0345881_2F_737-940_204_-2_11
VVNIIMAVLLGHDHGHGHGHDTTDMVIMATVTDLQFLHMIL
>MtrunA17_Chr8g0345881_1F_139-1365_1227_MtrunA17_Chr8g0345881_2F_737-940_204_-2_12
VVNIIMAVLLGHDHGHGHGHDHTDMVIMATVTDLQFLHMIL
>MtrunA17_Chr8g0345881_1F_139-1365_1227_MtrunA17_Chr8g0345881_2F_737-940_204_-2_13
VVNIIMAVLLGHDHGHGHGHDHGDMVIMATVTDLQFLHMIL
>MtrunA17_Chr8g0345881_1F_139-1365_1227_MtrunA17_Chr8g0345881_2F_737-940_204_-2_14
VVNIIMAVLLGHDHGHGHGHDHGHMVIMATVTDLQFLHMIL
>MtrunA17_Chr8g0345881_1F_139-1365_1227_MtrunA17_Chr8g0345881_2F_737-940_204_-2_15
VVNIIMAVLLGHDHGHGHGHDHGHGVIMATVTDLQFLHMIL
>MtrunA17_Chr8g0345881_1F_139-1365_1227_MtrunA17_Chr8g0345881_2F_737-940_204_-2_16
VVNIIMAVLLGHDHGHGHGHDHGHGHIMATVTDLQFLHMIL
>MtrunA17_Chr8g0345881_1F_139-1365_1227_MtrunA17_Chr8g0345881_2F_737-940_204_-2_17
VVNIIMAVLLGHDHGHGHGHDHGHGHHMATVTDLQFLHMIL
>MtrunA17_Chr8g0345881_1F_139-1365_1227_MtrunA17_Chr8g0345881_2F_737-940_204_-2_18
VVNIIMAVLLGHDHGHGHGHDHGHGHHGATVTDLQFLHMIL
>MtrunA17_Chr8g0345881_1F_139-1365_1227_MtrunA17_Chr8g0345881_2F_737-940_204_-2_19
VVNIIMAVLLGHDHGHGHGHDHGHGHHGHTVTDLQFLHMIL
>MtrunA17_Chr8g0345881_1F_139-1365_1227_MtrunA17_Chr8g0345881_2F_737-940_204_-2_20
VVNIIMAVLLGHDHGHGHGHDHGHGHHGHSVTDLQFLHMIL
>MtrunA17_Chr8g0345881_1F_139-1365_1227_MtrunA17_Chr8g0345881_2F_737-940_204_+1_0
VVNIIMAVLLVMITAMVTVMTTDMVIMATVTDLQFLHMIL
>MtrunA17_Chr8g0345881_1F_139-1365_1227_MtrunA17_Chr8g0345881_2F_737-940_204_+1_1
VVNIIMAVLLGMITAMVTVMTTDMVIMATVTDLQFLHMIL
>MtrunA17_Chr8g0345881_1F_139-1365_1227_MtrunA17_Chr8g0345881_2F_737-940_204_+1_2
VVNIIMAVLLGHITAMVTVMTTDMVIMATVTDLQFLHMIL
>MtrunA17_Chr8g0345881_1F_139-1365_1227_MtrunA17_Chr8g0345881_2F_737-940_204_+1_3
VVNIIMAVLLGHDTAMVTVMTTDMVIMATVTDLQFLHMIL
>MtrunA17_Chr8g0345881_1F_139-1365_1227_MtrunA17_Chr8g0345881_2F_737-940_204_+1_4
VVNIIMAVLLGHDHAMVTVMTTDMVIMATVTDLQFLHMIL
>MtrunA17_Chr8g0345881_1F_139-1365_1227_MtrunA17_Chr8g0345881_2F_737-940_204_+1_5
VVNIIMAVLLGHDHGMVTVMTTDMVIMATVTDLQFLHMIL
>MtrunA17_Chr8g0345881_1F_139-1365_1227_MtrunA17_Chr8g0345881_2F_737-940_204_+1_6
VVNIIMAVLLGHDHGHVTVMTTDMVIMATVTDLQFLHMIL
>MtrunA17_Chr8g0345881_1F_139-1365_1227_MtrunA17_Chr8g0345881_2F_737-940_204_+1_7
VVNIIMAVLLGHDHGHGTVMTTDMVIMATVTDLQFLHMIL
>MtrunA17_Chr8g0345881_1F_139-1365_1227_MtrunA17_Chr8g0345881_2F_737-940_204_+1_8
VVNIIMAVLLGHDHGHGHVMTTDMVIMATVTDLQFLHMIL
>MtrunA17_Chr8g0345881_1F_139-1365_1227_MtrunA17_Chr8g0345881_2F_737-940_204_+1_9
VVNIIMAVLLGHDHGHGHGMTTDMVIMATVTDLQFLHMIL
>MtrunA17_Chr8g0345881_1F_139-1365_1227_MtrunA17_Chr8g0345881_2F_737-940_204_+1_10
VVNIIMAVLLGHDHGHGHGHTTDMVIMATVTDLQFLHMIL
>MtrunA17_Chr8g0345881_1F_139-1365_1227_MtrunA17_Chr8g0345881_2F_737-940_204_+1_11
VVNIIMAVLLGHDHGHGHGHDTDMVIMATVTDLQFLHMIL
>MtrunA17_Chr8g0345881_1F_139-1365_1227_MtrunA17_Chr8g0345881_2F_737-940_204_+1_12
VVNIIMAVLLGHDHGHGHGHDHDMVIMATVTDLQFLHMIL
>MtrunA17_Chr8g0345881_1F_139-1365_1227_MtrunA17_Chr8g0345881_2F_737-940_204_+1_13
VVNIIMAVLLGHDHGHGHGHDHGMVIMATVTDLQFLHMIL
>MtrunA17_Chr8g0345881_1F_139-1365_1227_MtrunA17_Chr8g0345881_2F_737-940_204_+1_14
VVNIIMAVLLGHDHGHGHGHDHGHVIMATVTDLQFLHMIL
>MtrunA17_Chr8g0345881_1F_139-1365_1227_MtrunA17_Chr8g0345881_2F_737-940_204_+1_15
VVNIIMAVLLGHDHGHGHGHDHGHGIMATVTDLQFLHMIL
>MtrunA17_Chr8g0345881_1F_139-1365_1227_MtrunA17_Chr8g0345881_2F_737-940_204_+1_16
VVNIIMAVLLGHDHGHGHGHDHGHGHMATVTDLQFLHMIL
>MtrunA17_Chr8g0345881_1F_139-1365_1227_MtrunA17_Chr8g0345881_2F_737-940_204_+1_17
VVNIIMAVLLGHDHGHGHGHDHGHGHHATVTDLQFLHMIL
>MtrunA17_Chr8g0345881_1F_139-1365_1227_MtrunA17_Chr8g0345881_2F_737-940_204_+1_18
VVNIIMAVLLGHDHGHGHGHDHGHGHHGTVTDLQFLHMIL
>MtrunA17_Chr8g0345881_1F_139-1365_1227_MtrunA17_Chr8g0345881_2F_737-940_204_+1_19
VVNIIMAVLLGHDHGHGHGHDHGHGHHGHVTDLQFLHMIL
>MtrunA17_Chr8g0345881_1F_139-1365_1227_MtrunA17_Chr8g0345881_2F_737-940_204_+1_20
VVNIIMAVLLGHDHGHGHGHDHGHGHHGHSTDLQFLHMIL
>MtrunA17_Chr8g0345881_1F_139-1365_1227_MtrunA17_Chr8g0345881_2F_737-940_204_-1_0
ILMKITFTITAHEGVTEPLLGESKEKSKKRNINVQGAYLHV
>MtrunA17_Chr8g0345881_1F_139-1365_1227_MtrunA17_Chr8g0345881_2F_737-940_204_-1_1
ILMKITFTITHHEGVTEPLLGESKEKSKKRNINVQGAYLHV
>MtrunA17_Chr8g0345881_1F_139-1365_1227_MtrunA17_Chr8g0345881_2F_737-940_204_-1_2
ILMKITFTITHMEGVTEPLLGESKEKSKKRNINVQGAYLHV
>MtrunA17_Chr8g0345881_1F_139-1365_1227_MtrunA17_Chr8g0345881_2F_737-940_204_-1_3
ILMKITFTITHMKGVTEPLLGESKEKSKKRNINVQGAYLHV
>MtrunA17_Chr8g0345881_1F_139-1365_1227_MtrunA17_Chr8g0345881_2F_737-940_204_-1_4
ILMKITFTITHMKVVTEPLLGESKEKSKKRNINVQGAYLHV
>MtrunA17_Chr8g0345881_1F_139-1365_1227_MtrunA17_Chr8g0345881_2F_737-940_204_-1_5
ILMKITFTITHMKVLTEPLLGESKEKSKKRNINVQGAYLHV
>MtrunA17_Chr8g0345881_1F_139-1365_1227_MtrunA17_Chr8g0345881_2F_737-940_204_-1_6
ILMKITFTITHMKVLPEPLLGESKEKSKKRNINVQGAYLHV
>MtrunA17_Chr8g0345881_1F_139-1365_1227_MtrunA17_Chr8g0345881_2F_737-940_204_-1_7
ILMKITFTITHMKVLPNPLLGESKEKSKKRNINVQGAYLHV
>MtrunA17_Chr8g0345881_1F_139-1365_1227_MtrunA17_Chr8g0345881_2F_737-940_204_-1_8
ILMKITFTITHMKVLPNHLLGESKEKSKKRNINVQGAYLHV
>MtrunA17_Chr8g0345881_1F_139-1365_1227_MtrunA17_Chr8g0345881_2F_737-940_204_-1_9
ILMKITFTITHMKVLPNHFLGESKEKSKKRNINVQGAYLHV
>MtrunA17_Chr8g0345881_1F_139-1365_1227_MtrunA17_Chr8g0345881_2F_737-940_204_-1_10
ILMKITFTITHMKVLPNHFSGESKEKSKKRNINVQGAYLHV
>MtrunA17_Chr8g0345881_1F_139-1365_1227_MtrunA17_Chr8g0345881_2F_737-940_204_-1_11
ILMKITFTITHMKVLPNHFSAESKEKSKKRNINVQGAYLHV
>MtrunA17_Chr8g0345881_1F_139-1365_1227_MtrunA17_Chr8g0345881_2F_737-940_204_-1_12
ILMKITFTITHMKVLPNHFSASSKEKSKKRNINVQGAYLHV
>MtrunA17_Chr8g0345881_1F_139-1365_1227_MtrunA17_Chr8g0345881_2F_737-940_204_-1_13
ILMKITFTITHMKVLPNHFSASPKEKSKKRNINVQGAYLHV
>MtrunA17_Chr8g0345881_1F_139-1365_1227_MtrunA17_Chr8g0345881_2F_737-940_204_-1_14
ILMKITFTITHMKVLPNHFSASPKEKSKKRNINVQGAYLHV
>MtrunA17_Chr8g0345881_1F_139-1365_1227_MtrunA17_Chr8g0345881_2F_737-940_204_-1_15
ILMKITFTITHMKVLPNHFSASPKKKSKKRNINVQGAYLHV
>MtrunA17_Chr8g0345881_1F_139-1365_1227_MtrunA17_Chr8g0345881_2F_737-940_204_-1_16
ILMKITFTITHMKVLPNHFSASPKKNSKKRNINVQGAYLHV
>MtrunA17_Chr8g0345881_1F_139-1365_1227_MtrunA17_Chr8g0345881_2F_737-940_204_-1_17
ILMKITFTITHMKVLPNHFSASPKKNPKKRNINVQGAYLHV
>MtrunA17_Chr8g0345881_1F_139-1365_1227_MtrunA17_Chr8g0345881_2F_737-940_204_-1_18
ILMKITFTITHMKVLPNHFSASPKKNPRKRNINVQGAYLHV
>MtrunA17_Chr8g0345881_1F_139-1365_1227_MtrunA17_Chr8g0345881_2F_737-940_204_-1_19
ILMKITFTITHMKVLPNHFSASPKKNPRRRNINVQGAYLHV
>MtrunA17_Chr8g0345881_1F_139-1365_1227_MtrunA17_Chr8g0345881_2F_737-940_204_-1_20
ILMKITFTITHMKVLPNHFSASPKKNPRRGNINVQGAYLHV
>MtrunA17_Chr8g0345881_1F_139-1365_1227_MtrunA17_Chr8g0345881_2F_737-940_204_+2_0
ILMKITFTITHEGVTEPLLGESKEKSKKRNINVQGAYLHV
>MtrunA17_Chr8g0345881_1F_139-1365_1227_MtrunA17_Chr8g0345881_2F_737-940_204_+2_1
ILMKITFTITHEGVTEPLLGESKEKSKKRNINVQGAYLHV
>MtrunA17_Chr8g0345881_1F_139-1365_1227_MtrunA17_Chr8g0345881_2F_737-940_204_+2_2
ILMKITFTITHMGVTEPLLGESKEKSKKRNINVQGAYLHV
>MtrunA17_Chr8g0345881_1F_139-1365_1227_MtrunA17_Chr8g0345881_2F_737-940_204_+2_3
ILMKITFTITHMKVTEPLLGESKEKSKKRNINVQGAYLHV
>MtrunA17_Chr8g0345881_1F_139-1365_1227_MtrunA17_Chr8g0345881_2F_737-940_204_+2_4
ILMKITFTITHMKVTEPLLGESKEKSKKRNINVQGAYLHV
>MtrunA17_Chr8g0345881_1F_139-1365_1227_MtrunA17_Chr8g0345881_2F_737-940_204_+2_5
ILMKITFTITHMKVLEPLLGESKEKSKKRNINVQGAYLHV
>MtrunA17_Chr8g0345881_1F_139-1365_1227_MtrunA17_Chr8g0345881_2F_737-940_204_+2_6
ILMKITFTITHMKVLPPLLGESKEKSKKRNINVQGAYLHV
>MtrunA17_Chr8g0345881_1F_139-1365_1227_MtrunA17_Chr8g0345881_2F_737-940_204_+2_7
ILMKITFTITHMKVLPNLLGESKEKSKKRNINVQGAYLHV
>MtrunA17_Chr8g0345881_1F_139-1365_1227_MtrunA17_Chr8g0345881_2F_737-940_204_+2_8
ILMKITFTITHMKVLPNHLGESKEKSKKRNINVQGAYLHV
>MtrunA17_Chr8g0345881_1F_139-1365_1227_MtrunA17_Chr8g0345881_2F_737-940_204_+2_9
ILMKITFTITHMKVLPNHFGESKEKSKKRNINVQGAYLHV
>MtrunA17_Chr8g0345881_1F_139-1365_1227_MtrunA17_Chr8g0345881_2F_737-940_204_+2_10
ILMKITFTITHMKVLPNHFSESKEKSKKRNINVQGAYLHV
>MtrunA17_Chr8g0345881_1F_139-1365_1227_MtrunA17_Chr8g0345881_2F_737-940_204_+2_11
ILMKITFTITHMKVLPNHFSASKEKSKKRNINVQGAYLHV
>MtrunA17_Chr8g0345881_1F_139-1365_1227_MtrunA17_Chr8g0345881_2F_737-940_204_+2_12
ILMKITFTITHMKVLPNHFSASKEKSKKRNINVQGAYLHV
>MtrunA17_Chr8g0345881_1F_139-1365_1227_MtrunA17_Chr8g0345881_2F_737-940_204_+2_13
ILMKITFTITHMKVLPNHFSASPEKSKKRNINVQGAYLHV
>MtrunA17_Chr8g0345881_1F_139-1365_1227_MtrunA17_Chr8g0345881_2F_737-940_204_+2_14
ILMKITFTITHMKVLPNHFSASPKKSKKRNINVQGAYLHV
>MtrunA17_Chr8g0345881_1F_139-1365_1227_MtrunA17_Chr8g0345881_2F_737-940_204_+2_15
ILMKITFTITHMKVLPNHFSASPKKSKKRNINVQGAYLHV
>MtrunA17_Chr8g0345881_1F_139-1365_1227_MtrunA17_Chr8g0345881_2F_737-940_204_+2_16
ILMKITFTITHMKVLPNHFSASPKKNKKRNINVQGAYLHV
>MtrunA17_Chr8g0345881_1F_139-1365_1227_MtrunA17_Chr8g0345881_2F_737-940_204_+2_17
ILMKITFTITHMKVLPNHFSASPKKNPKRNINVQGAYLHV
>MtrunA17_Chr8g0345881_1F_139-1365_1227_MtrunA17_Chr8g0345881_2F_737-940_204_+2_18
ILMKITFTITHMKVLPNHFSASPKKNPRRNINVQGAYLHV
>MtrunA17_Chr8g0345881_1F_139-1365_1227_MtrunA17_Chr8g0345881_2F_737-940_204_+2_19
ILMKITFTITHMKVLPNHFSASPKKNPRRNINVQGAYLHV
>MtrunA17_Chr8g0345881_1F_139-1365_1227_MtrunA17_Chr8g0345881_2F_737-940_204_+2_20
ILMKITFTITHMKVLPNHFSASPKKNPRRGINVQGAYLHV
>MtrunA17_Chr8g0369641_2F_155-2656_2502_MtrunA17_Chr8g0369641_3F_1167-1295_129_-2_1
TYGILVNGLVKSLRNLMRRIRFWLKCIARGFLLMSLFLMHL
>MtrunA17_Chr8g0369641_2F_155-2656_2502_MtrunA17_Chr8g0369641_3F_1167-1295_129_-2_2
TYGILVNGLVKFLRNLMRRIRFWLKCIARGFLLMSLFLMHL
>MtrunA17_Chr8g0369641_2F_155-2656_2502_MtrunA17_Chr8g0369641_3F_1167-1295_129_-2_3
TYGILVNGLVKFERNLMRRIRFWLKCIARGFLLMSLFLMHL
>MtrunA17_Chr8g0369641_2F_155-2656_2502_MtrunA17_Chr8g0369641_3F_1167-1295_129_-2_4
TYGILVNGLVKFEKNLMRRIRFWLKCIARGFLLMSLFLMHL
>MtrunA17_Chr8g0369641_2F_155-2656_2502_MtrunA17_Chr8g0369641_3F_1167-1295_129_-2_5
TYGILVNGLVKFEKFLMRRIRFWLKCIARGFLLMSLFLMHL
>MtrunA17_Chr8g0369641_2F_155-2656_2502_MtrunA17_Chr8g0369641_3F_1167-1295_129_-2_6
TYGILVNGLVKFEKFDMRRIRFWLKCIARGFLLMSLFLMHL
>MtrunA17_Chr8g0369641_2F_155-2656_2502_MtrunA17_Chr8g0369641_3F_1167-1295_129_-2_7
TYGILVNGLVKFEKFDERRIRFWLKCIARGFLLMSLFLMHL
>MtrunA17_Chr8g0369641_2F_155-2656_2502_MtrunA17_Chr8g0369641_3F_1167-1295_129_-2_8
TYGILVNGLVKFEKFDEARIRFWLKCIARGFLLMSLFLMHL
>MtrunA17_Chr8g0369641_2F_155-2656_2502_MtrunA17_Chr8g0369641_3F_1167-1295_129_-2_9
TYGILVNGLVKFEKFDEANIRFWLKCIARGFLLMSLFLMHL
>MtrunA17_Chr8g0369641_2F_155-2656_2502_MtrunA17_Chr8g0369641_3F_1167-1295_129_-2_10
TYGILVNGLVKFEKFDEANSRFWLKCIARGFLLMSLFLMHL
>MtrunA17_Chr8g0369641_2F_155-2656_2502_MtrunA17_Chr8g0369641_3F_1167-1295_129_-2_11
TYGILVNGLVKFEKFDEANSVFWLKCIARGFLLMSLFLMHL
>MtrunA17_Chr8g0369641_2F_155-2656_2502_MtrunA17_Chr8g0369641_3F_1167-1295_129_-2_12
TYGILVNGLVKFEKFDEANSVLWLKCIARGFLLMSLFLMHL
>MtrunA17_Chr8g0369641_2F_155-2656_2502_MtrunA17_Chr8g0369641_3F_1167-1295_129_-2_13
TYGILVNGLVKFEKFDEANSVLVLKCIARGFLLMSLFLMHL
>MtrunA17_Chr8g0369641_2F_155-2656_2502_MtrunA17_Chr8g0369641_3F_1167-1295_129_-2_14
TYGILVNGLVKFEKFDEANSVLVEKCIARGFLLMSLFLMHL
>MtrunA17_Chr8g0369641_2F_155-2656_2502_MtrunA17_Chr8g0369641_3F_1167-1295_129_-2_15
TYGILVNGLVKFEKFDEANSVLVEMCIARGFLLMSLFLMHL
>MtrunA17_Chr8g0369641_2F_155-2656_2502_MtrunA17_Chr8g0369641_3F_1167-1295_129_-2_16
TYGILVNGLVKFEKFDEANSVLVEMYIARGFLLMSLFLMHL
>MtrunA17_Chr8g0369641_2F_155-2656_2502_MtrunA17_Chr8g0369641_3F_1167-1295_129_-2_17
TYGILVNGLVKFEKFDEANSVLVEMYSARGFLLMSLFLMHL
>MtrunA17_Chr8g0369641_2F_155-2656_2502_MtrunA17_Chr8g0369641_3F_1167-1295_129_-2_18
TYGILVNGLVKFEKFDEANSVLVEMYSKRGFLLMSLFLMHL
>MtrunA17_Chr8g0369641_2F_155-2656_2502_MtrunA17_Chr8g0369641_3F_1167-1295_129_-2_19
TYGILVNGLVKFEKFDEANSVLVEMYSKGGFLLMSLFLMHL
>MtrunA17_Chr8g0369641_2F_155-2656_2502_MtrunA17_Chr8g0369641_3F_1167-1295_129_-2_20
TYGILVNGLVKFEKFDEANSVLVEMYSKGFFLLMSLFLMHL
>MtrunA17_Chr8g0369641_2F_155-2656_2502_MtrunA17_Chr8g0369641_3F_1167-1295_129_+1_0
TYGILVNGLVSLRNLMRRIRFWLKCIARGFLLMSLFLMHL
>MtrunA17_Chr8g0369641_2F_155-2656_2502_MtrunA17_Chr8g0369641_3F_1167-1295_129_+1_1
TYGILVNGLVKLRNLMRRIRFWLKCIARGFLLMSLFLMHL
>MtrunA17_Chr8g0369641_2F_155-2656_2502_MtrunA17_Chr8g0369641_3F_1167-1295_129_+1_2
TYGILVNGLVKFRNLMRRIRFWLKCIARGFLLMSLFLMHL
>MtrunA17_Chr8g0369641_2F_155-2656_2502_MtrunA17_Chr8g0369641_3F_1167-1295_129_+1_3
TYGILVNGLVKFENLMRRIRFWLKCIARGFLLMSLFLMHL
>MtrunA17_Chr8g0369641_2F_155-2656_2502_MtrunA17_Chr8g0369641_3F_1167-1295_129_+1_4
TYGILVNGLVKFEKLMRRIRFWLKCIARGFLLMSLFLMHL
>MtrunA17_Chr8g0369641_2F_155-2656_2502_MtrunA17_Chr8g0369641_3F_1167-1295_129_+1_5
TYGILVNGLVKFEKFMRRIRFWLKCIARGFLLMSLFLMHL
>MtrunA17_Chr8g0369641_2F_155-2656_2502_MtrunA17_Chr8g0369641_3F_1167-1295_129_+1_6
TYGILVNGLVKFEKFDRRIRFWLKCIARGFLLMSLFLMHL
>MtrunA17_Chr8g0369641_2F_155-2656_2502_MtrunA17_Chr8g0369641_3F_1167-1295_129_+1_7
TYGILVNGLVKFEKFDERIRFWLKCIARGFLLMSLFLMHL
>MtrunA17_Chr8g0369641_2F_155-2656_2502_MtrunA17_Chr8g0369641_3F_1167-1295_129_+1_8
TYGILVNGLVKFEKFDEAIRFWLKCIARGFLLMSLFLMHL
>MtrunA17_Chr8g0369641_2F_155-2656_2502_MtrunA17_Chr8g0369641_3F_1167-1295_129_+1_9
TYGILVNGLVKFEKFDEANRFWLKCIARGFLLMSLFLMHL
>MtrunA17_Chr8g0369641_2F_155-2656_2502_MtrunA17_Chr8g0369641_3F_1167-1295_129_+1_10
TYGILVNGLVKFEKFDEANSFWLKCIARGFLLMSLFLMHL
>MtrunA17_Chr8g0369641_2F_155-2656_2502_MtrunA17_Chr8g0369641_3F_1167-1295_129_+1_11
TYGILVNGLVKFEKFDEANSVWLKCIARGFLLMSLFLMHL
>MtrunA17_Chr8g0369641_2F_155-2656_2502_MtrunA17_Chr8g0369641_3F_1167-1295_129_+1_12
TYGILVNGLVKFEKFDEANSVLLKCIARGFLLMSLFLMHL
>MtrunA17_Chr8g0369641_2F_155-2656_2502_MtrunA17_Chr8g0369641_3F_1167-1295_129_+1_13
TYGILVNGLVKFEKFDEANSVLVKCIARGFLLMSLFLMHL
>MtrunA17_Chr8g0369641_2F_155-2656_2502_MtrunA17_Chr8g0369641_3F_1167-1295_129_+1_14
TYGILVNGLVKFEKFDEANSVLVECIARGFLLMSLFLMHL
>MtrunA17_Chr8g0369641_2F_155-2656_2502_MtrunA17_Chr8g0369641_3F_1167-1295_129_+1_15
TYGILVNGLVKFEKFDEANSVLVEMIARGFLLMSLFLMHL
>MtrunA17_Chr8g0369641_2F_155-2656_2502_MtrunA17_Chr8g0369641_3F_1167-1295_129_+1_16
TYGILVNGLVKFEKFDEANSVLVEMYARGFLLMSLFLMHL
>MtrunA17_Chr8g0369641_2F_155-2656_2502_MtrunA17_Chr8g0369641_3F_1167-1295_129_+1_17
TYGILVNGLVKFEKFDEANSVLVEMYSRGFLLMSLFLMHL
>MtrunA17_Chr8g0369641_2F_155-2656_2502_MtrunA17_Chr8g0369641_3F_1167-1295_129_+1_18
TYGILVNGLVKFEKFDEANSVLVEMYSKGFLLMSLFLMHL
>MtrunA17_Chr8g0369641_2F_155-2656_2502_MtrunA17_Chr8g0369641_3F_1167-1295_129_+1_19
TYGILVNGLVKFEKFDEANSVLVEMYSKGFLLMSLFLMHL
>MtrunA17_Chr8g0369641_2F_155-2656_2502_MtrunA17_Chr8g0369641_3F_1167-1295_129_+1_20
TYGILVNGLVKFEKFDEANSVLVEMYSKGFLLMSLFLMHL
>MtrunA17_Chr8g0369641_2F_155-2656_2502_MtrunA17_Chr8g0369641_3F_1167-1295_129_-1_0
LKCIARGFLLNEFVFNALIDGYSRKGNMDDALRVRDDMTLK
>MtrunA17_Chr8g0369641_2F_155-2656_2502_MtrunA17_Chr8g0369641_3F_1167-1295_129_-1_1
LKCIARGFLLMEFVFNALIDGYSRKGNMDDALRVRDDMTLK
>MtrunA17_Chr8g0369641_2F_155-2656_2502_MtrunA17_Chr8g0369641_3F_1167-1295_129_-1_2
LKCIARGFLLMSFVFNALIDGYSRKGNMDDALRVRDDMTLK
>MtrunA17_Chr8g0369641_2F_155-2656_2502_MtrunA17_Chr8g0369641_3F_1167-1295_129_-1_3
LKCIARGFLLMSLVFNALIDGYSRKGNMDDALRVRDDMTLK
>MtrunA17_Chr8g0369641_2F_155-2656_2502_MtrunA17_Chr8g0369641_3F_1167-1295_129_-1_4
LKCIARGFLLMSLFFNALIDGYSRKGNMDDALRVRDDMTLK
>MtrunA17_Chr8g0369641_2F_155-2656_2502_MtrunA17_Chr8g0369641_3F_1167-1295_129_-1_5
LKCIARGFLLMSLFLNALIDGYSRKGNMDDALRVRDDMTLK
>MtrunA17_Chr8g0369641_2F_155-2656_2502_MtrunA17_Chr8g0369641_3F_1167-1295_129_-1_6
LKCIARGFLLMSLFLMALIDGYSRKGNMDDALRVRDDMTLK
>MtrunA17_Chr8g0369641_2F_155-2656_2502_MtrunA17_Chr8g0369641_3F_1167-1295_129_-1_7
LKCIARGFLLMSLFLMHLIDGYSRKGNMDDALRVRDDMTLK
>MtrunA17_Chr8g0369641_2F_155-2656_2502_MtrunA17_Chr8g0369641_3F_1167-1295_129_-1_8
LKCIARGFLLMSLFLMHLIDGYSRKGNMDDALRVRDDMTLK
>MtrunA17_Chr8g0369641_2F_155-2656_2502_MtrunA17_Chr8g0369641_3F_1167-1295_129_-1_9
LKCIARGFLLMSLFLMHLLDGYSRKGNMDDALRVRDDMTLK
>MtrunA17_Chr8g0369641_2F_155-2656_2502_MtrunA17_Chr8g0369641_3F_1167-1295_129_-1_10
LKCIARGFLLMSLFLMHLLMGYSRKGNMDDALRVRDDMTLK
>MtrunA17_Chr8g0369641_2F_155-2656_2502_MtrunA17_Chr8g0369641_3F_1167-1295_129_-1_11
LKCIARGFLLMSLFLMHLLMVYSRKGNMDDALRVRDDMTLK
>MtrunA17_Chr8g0369641_2F_155-2656_2502_MtrunA17_Chr8g0369641_3F_1167-1295_129_-1_12
LKCIARGFLLMSLFLMHLLMVISRKGNMDDALRVRDDMTLK
>MtrunA17_Chr8g0369641_2F_155-2656_2502_MtrunA17_Chr8g0369641_3F_1167-1295_129_-1_13
LKCIARGFLLMSLFLMHLLMVIARKGNMDDALRVRDDMTLK
>MtrunA17_Chr8g0369641_2F_155-2656_2502_MtrunA17_Chr8g0369641_3F_1167-1295_129_-1_14
LKCIARGFLLMSLFLMHLLMVIAEKGNMDDALRVRDDMTLK
>MtrunA17_Chr8g0369641_2F_155-2656_2502_MtrunA17_Chr8g0369641_3F_1167-1295_129_-1_15
LKCIARGFLLMSLFLMHLLMVIAEKGNMDDALRVRDDMTLK
>MtrunA17_Chr8g0369641_2F_155-2656_2502_MtrunA17_Chr8g0369641_3F_1167-1295_129_-1_16
LKCIARGFLLMSLFLMHLLMVIAEKGNMDDALRVRDDMTLK
>MtrunA17_Chr8g0369641_2F_155-2656_2502_MtrunA17_Chr8g0369641_3F_1167-1295_129_-1_17
LKCIARGFLLMSLFLMHLLMVIAEKGIMDDALRVRDDMTLK
>MtrunA17_Chr8g0369641_2F_155-2656_2502_MtrunA17_Chr8g0369641_3F_1167-1295_129_-1_18
LKCIARGFLLMSLFLMHLLMVIAEKGIWDDALRVRDDMTLK
>MtrunA17_Chr8g0369641_2F_155-2656_2502_MtrunA17_Chr8g0369641_3F_1167-1295_129_-1_19
LKCIARGFLLMSLFLMHLLMVIAEKGIWMDALRVRDDMTLK
>MtrunA17_Chr8g0369641_2F_155-2656_2502_MtrunA17_Chr8g0369641_3F_1167-1295_129_-1_20
LKCIARGFLLMSLFLMHLLMVIAEKGIWMMALRVRDDMTLK
>MtrunA17_Chr8g0369641_2F_155-2656_2502_MtrunA17_Chr8g0369641_3F_1167-1295_129_+2_0
LKCIARGFLLEFVFNALIDGYSRKGNMDDALRVRDDMTLK
>MtrunA17_Chr8g0369641_2F_155-2656_2502_MtrunA17_Chr8g0369641_3F_1167-1295_129_+2_1
LKCIARGFLLMFVFNALIDGYSRKGNMDDALRVRDDMTLK
>MtrunA17_Chr8g0369641_2F_155-2656_2502_MtrunA17_Chr8g0369641_3F_1167-1295_129_+2_2
LKCIARGFLLMSVFNALIDGYSRKGNMDDALRVRDDMTLK
>MtrunA17_Chr8g0369641_2F_155-2656_2502_MtrunA17_Chr8g0369641_3F_1167-1295_129_+2_3
LKCIARGFLLMSLFNALIDGYSRKGNMDDALRVRDDMTLK
>MtrunA17_Chr8g0369641_2F_155-2656_2502_MtrunA17_Chr8g0369641_3F_1167-1295_129_+2_4
LKCIARGFLLMSLFNALIDGYSRKGNMDDALRVRDDMTLK
>MtrunA17_Chr8g0369641_2F_155-2656_2502_MtrunA17_Chr8g0369641_3F_1167-1295_129_+2_5
LKCIARGFLLMSLFLALIDGYSRKGNMDDALRVRDDMTLK
>MtrunA17_Chr8g0369641_2F_155-2656_2502_MtrunA17_Chr8g0369641_3F_1167-1295_129_+2_6
LKCIARGFLLMSLFLMLIDGYSRKGNMDDALRVRDDMTLK
>MtrunA17_Chr8g0369641_2F_155-2656_2502_MtrunA17_Chr8g0369641_3F_1167-1295_129_+2_7
LKCIARGFLLMSLFLMHIDGYSRKGNMDDALRVRDDMTLK
>MtrunA17_Chr8g0369641_2F_155-2656_2502_MtrunA17_Chr8g0369641_3F_1167-1295_129_+2_8
LKCIARGFLLMSLFLMHLDGYSRKGNMDDALRVRDDMTLK
>MtrunA17_Chr8g0369641_2F_155-2656_2502_MtrunA17_Chr8g0369641_3F_1167-1295_129_+2_9
LKCIARGFLLMSLFLMHLLGYSRKGNMDDALRVRDDMTLK
>MtrunA17_Chr8g0369641_2F_155-2656_2502_MtrunA17_Chr8g0369641_3F_1167-1295_129_+2_10
LKCIARGFLLMSLFLMHLLMYSRKGNMDDALRVRDDMTLK
>MtrunA17_Chr8g0369641_2F_155-2656_2502_MtrunA17_Chr8g0369641_3F_1167-1295_129_+2_11
LKCIARGFLLMSLFLMHLLMVSRKGNMDDALRVRDDMTLK
>MtrunA17_Chr8g0369641_2F_155-2656_2502_MtrunA17_Chr8g0369641_3F_1167-1295_129_+2_12
LKCIARGFLLMSLFLMHLLMVIRKGNMDDALRVRDDMTLK
>MtrunA17_Chr8g0369641_2F_155-2656_2502_MtrunA17_Chr8g0369641_3F_1167-1295_129_+2_13
LKCIARGFLLMSLFLMHLLMVIAKGNMDDALRVRDDMTLK
>MtrunA17_Chr8g0369641_2F_155-2656_2502_MtrunA17_Chr8g0369641_3F_1167-1295_129_+2_14
LKCIARGFLLMSLFLMHLLMVIAEGNMDDALRVRDDMTLK
>MtrunA17_Chr8g0369641_2F_155-2656_2502_MtrunA17_Chr8g0369641_3F_1167-1295_129_+2_15
LKCIARGFLLMSLFLMHLLMVIAEKNMDDALRVRDDMTLK
>MtrunA17_Chr8g0369641_2F_155-2656_2502_MtrunA17_Chr8g0369641_3F_1167-1295_129_+2_16
LKCIARGFLLMSLFLMHLLMVIAEKGMDDALRVRDDMTLK
>MtrunA17_Chr8g0369641_2F_155-2656_2502_MtrunA17_Chr8g0369641_3F_1167-1295_129_+2_17
LKCIARGFLLMSLFLMHLLMVIAEKGIDDALRVRDDMTLK
>MtrunA17_Chr8g0369641_2F_155-2656_2502_MtrunA17_Chr8g0369641_3F_1167-1295_129_+2_18
LKCIARGFLLMSLFLMHLLMVIAEKGIWDALRVRDDMTLK
>MtrunA17_Chr8g0369641_2F_155-2656_2502_MtrunA17_Chr8g0369641_3F_1167-1295_129_+2_19
LKCIARGFLLMSLFLMHLLMVIAEKGIWMALRVRDDMTLK
>MtrunA17_Chr8g0369641_2F_155-2656_2502_MtrunA17_Chr8g0369641_3F_1167-1295_129_+2_20
LKCIARGFLLMSLFLMHLLMVIAEKGIWMMLRVRDDMTLK
>MtrunA17_Chr8g0369641_2F_155-2656_2502_MtrunA17_Chr8g0369641_3F_1902-1988_87_-2_1
YTYNFLMKGLALIREKWMMLVGFCMKPKIMAWFQISTHMH
>MtrunA17_Chr8g0369641_2F_155-2656_2502_MtrunA17_Chr8g0369641_3F_1902-1988_87_-2_2
YTYNFLMKGLADIREKWMMLVGFCMKPKIMAWFQISTHMH
>MtrunA17_Chr8g0369641_2F_155-2656_2502_MtrunA17_Chr8g0369641_3F_1902-1988_87_-2_3
YTYNFLMKGLADKREKWMMLVGFCMKPKIMAWFQISTHMH
>MtrunA17_Chr8g0369641_2F_155-2656_2502_MtrunA17_Chr8g0369641_3F_1902-1988_87_-2_4
YTYNFLMKGLADKGEKWMMLVGFCMKPKIMAWFQISTHMH
>MtrunA17_Chr8g0369641_2F_155-2656_2502_MtrunA17_Chr8g0369641_3F_1902-1988_87_-2_5
YTYNFLMKGLADKGKKWMMLVGFCMKPKIMAWFQISTHMH
>MtrunA17_Chr8g0369641_2F_155-2656_2502_MtrunA17_Chr8g0369641_3F_1902-1988_87_-2_6
YTYNFLMKGLADKGKMWMMLVGFCMKPKIMAWFQISTHMH
>MtrunA17_Chr8g0369641_2F_155-2656_2502_MtrunA17_Chr8g0369641_3F_1902-1988_87_-2_7
YTYNFLMKGLADKGKMDMMLVGFCMKPKIMAWFQISTHMH
>MtrunA17_Chr8g0369641_2F_155-2656_2502_MtrunA17_Chr8g0369641_3F_1902-1988_87_-2_8
YTYNFLMKGLADKGKMDDMLVGFCMKPKIMAWFQISTHMH
>MtrunA17_Chr8g0369641_2F_155-2656_2502_MtrunA17_Chr8g0369641_3F_1902-1988_87_-2_9
YTYNFLMKGLADKGKMDDVLVGFCMKPKIMAWFQISTHMH
>MtrunA17_Chr8g0369641_2F_155-2656_2502_MtrunA17_Chr8g0369641_3F_1902-1988_87_-2_10
YTYNFLMKGLADKGKMDDVGVGFCMKPKIMAWFQISTHMH
>MtrunA17_Chr8g0369641_2F_155-2656_2502_MtrunA17_Chr8g0369641_3F_1902-1988_87_-2_11
YTYNFLMKGLADKGKMDDVGRGFCMKPKIMAWFQISTHMH
>MtrunA17_Chr8g0369641_2F_155-2656_2502_MtrunA17_Chr8g0369641_3F_1902-1988_87_-2_12
YTYNFLMKGLADKGKMDDVGRVFCMKPKIMAWFQISTHMH
>MtrunA17_Chr8g0369641_2F_155-2656_2502_MtrunA17_Chr8g0369641_3F_1902-1988_87_-2_13
YTYNFLMKGLADKGKMDDVGRVLCMKPKIMAWFQISTHMH
>MtrunA17_Chr8g0369641_2F_155-2656_2502_MtrunA17_Chr8g0369641_3F_1902-1988_87_-2_14
YTYNFLMKGLADKGKMDDVGRVLHMKPKIMAWFQISTHMH
>MtrunA17_Chr8g0369641_2F_155-2656_2502_MtrunA17_Chr8g0369641_3F_1902-1988_87_-2_15
YTYNFLMKGLADKGKMDDVGRVLHEKPKIMAWFQISTHMH
>MtrunA17_Chr8g0369641_2F_155-2656_2502_MtrunA17_Chr8g0369641_3F_1902-1988_87_-2_16
YTYNFLMKGLADKGKMDDVGRVLHEAPKIMAWFQISTHMH
>MtrunA17_Chr8g0369641_2F_155-2656_2502_MtrunA17_Chr8g0369641_3F_1902-1988_87_-2_17
YTYNFLMKGLADKGKMDDVGRVLHEAKKIMAWFQISTHMH
>MtrunA17_Chr8g0369641_2F_155-2656_2502_MtrunA17_Chr8g0369641_3F_1902-1988_87_-2_18
YTYNFLMKGLADKGKMDDVGRVLHEAKDIMAWFQISTHMH
>MtrunA17_Chr8g0369641_2F_155-2656_2502_MtrunA17_Chr8g0369641_3F_1902-1988_87_-2_19
YTYNFLMKGLADKGKMDDVGRVLHEAKDHMAWFQISTHMH
>MtrunA17_Chr8g0369641_2F_155-2656_2502_MtrunA17_Chr8g0369641_3F_1902-1988_87_+1_0
YTYNFLMKGLLIREKWMMLVGFCMKPKIMAWFQISTHMH
>MtrunA17_Chr8g0369641_2F_155-2656_2502_MtrunA17_Chr8g0369641_3F_1902-1988_87_+1_1
YTYNFLMKGLAIREKWMMLVGFCMKPKIMAWFQISTHMH
>MtrunA17_Chr8g0369641_2F_155-2656_2502_MtrunA17_Chr8g0369641_3F_1902-1988_87_+1_2
YTYNFLMKGLADREKWMMLVGFCMKPKIMAWFQISTHMH
>MtrunA17_Chr8g0369641_2F_155-2656_2502_MtrunA17_Chr8g0369641_3F_1902-1988_87_+1_3
YTYNFLMKGLADKEKWMMLVGFCMKPKIMAWFQISTHMH
>MtrunA17_Chr8g0369641_2F_155-2656_2502_MtrunA17_Chr8g0369641_3F_1902-1988_87_+1_4
YTYNFLMKGLADKGKWMMLVGFCMKPKIMAWFQISTHMH
>MtrunA17_Chr8g0369641_2F_155-2656_2502_MtrunA17_Chr8g0369641_3F_1902-1988_87_+1_5
YTYNFLMKGLADKGKWMMLVGFCMKPKIMAWFQISTHMH
>MtrunA17_Chr8g0369641_2F_155-2656_2502_MtrunA17_Chr8g0369641_3F_1902-1988_87_+1_6
YTYNFLMKGLADKGKMMMLVGFCMKPKIMAWFQISTHMH
>MtrunA17_Chr8g0369641_2F_155-2656_2502_MtrunA17_Chr8g0369641_3F_1902-1988_87_+1_7
YTYNFLMKGLADKGKMDMLVGFCMKPKIMAWFQISTHMH
>MtrunA17_Chr8g0369641_2F_155-2656_2502_MtrunA17_Chr8g0369641_3F_1902-1988_87_+1_8
YTYNFLMKGLADKGKMDDLVGFCMKPKIMAWFQISTHMH
>MtrunA17_Chr8g0369641_2F_155-2656_2502_MtrunA17_Chr8g0369641_3F_1902-1988_87_+1_9
YTYNFLMKGLADKGKMDDVVGFCMKPKIMAWFQISTHMH
>MtrunA17_Chr8g0369641_2F_155-2656_2502_MtrunA17_Chr8g0369641_3F_1902-1988_87_+1_10
YTYNFLMKGLADKGKMDDVGGFCMKPKIMAWFQISTHMH
>MtrunA17_Chr8g0369641_2F_155-2656_2502_MtrunA17_Chr8g0369641_3F_1902-1988_87_+1_11
YTYNFLMKGLADKGKMDDVGRFCMKPKIMAWFQISTHMH
>MtrunA17_Chr8g0369641_2F_155-2656_2502_MtrunA17_Chr8g0369641_3F_1902-1988_87_+1_12
YTYNFLMKGLADKGKMDDVGRVCMKPKIMAWFQISTHMH
>MtrunA17_Chr8g0369641_2F_155-2656_2502_MtrunA17_Chr8g0369641_3F_1902-1988_87_+1_13
YTYNFLMKGLADKGKMDDVGRVLMKPKIMAWFQISTHMH
>MtrunA17_Chr8g0369641_2F_155-2656_2502_MtrunA17_Chr8g0369641_3F_1902-1988_87_+1_14
YTYNFLMKGLADKGKMDDVGRVLHKPKIMAWFQISTHMH
>MtrunA17_Chr8g0369641_2F_155-2656_2502_MtrunA17_Chr8g0369641_3F_1902-1988_87_+1_15
YTYNFLMKGLADKGKMDDVGRVLHEPKIMAWFQISTHMH
>MtrunA17_Chr8g0369641_2F_155-2656_2502_MtrunA17_Chr8g0369641_3F_1902-1988_87_+1_16
YTYNFLMKGLADKGKMDDVGRVLHEAKIMAWFQISTHMH
>MtrunA17_Chr8g0369641_2F_155-2656_2502_MtrunA17_Chr8g0369641_3F_1902-1988_87_+1_17
YTYNFLMKGLADKGKMDDVGRVLHEAKIMAWFQISTHMH
>MtrunA17_Chr8g0369641_2F_155-2656_2502_MtrunA17_Chr8g0369641_3F_1902-1988_87_+1_18
YTYNFLMKGLADKGKMDDVGRVLHEAKDMAWFQISTHMH
>MtrunA17_Chr8g0369641_2F_155-2656_2502_MtrunA17_Chr8g0369641_3F_1902-1988_87_+1_19
YTYNFLMKGLADKGKMDDVGRVLHEAKDHAWFQISTHMH
>MtrunA17_Chr8g0369641_2F_155-2656_2502_MtrunA17_Chr8g0369641_3F_1902-1988_87_-1_0
LIREKWMMVGRVLHEAKDHGVVPNIYTYALMLEGYCNAD
>MtrunA17_Chr8g0369641_2F_155-2656_2502_MtrunA17_Chr8g0369641_3F_1902-1988_87_-1_1
LIREKWMMLGRVLHEAKDHGVVPNIYTYALMLEGYCNAD
>MtrunA17_Chr8g0369641_2F_155-2656_2502_MtrunA17_Chr8g0369641_3F_1902-1988_87_-1_2
LIREKWMMLVRVLHEAKDHGVVPNIYTYALMLEGYCNAD
>MtrunA17_Chr8g0369641_2F_155-2656_2502_MtrunA17_Chr8g0369641_3F_1902-1988_87_-1_3
LIREKWMMLVGVLHEAKDHGVVPNIYTYALMLEGYCNAD
>MtrunA17_Chr8g0369641_2F_155-2656_2502_MtrunA17_Chr8g0369641_3F_1902-1988_87_-1_4
LIREKWMMLVGFLHEAKDHGVVPNIYTYALMLEGYCNAD
>MtrunA17_Chr8g0369641_2F_155-2656_2502_MtrunA17_Chr8g0369641_3F_1902-1988_87_-1_5
LIREKWMMLVGFCHEAKDHGVVPNIYTYALMLEGYCNAD
>MtrunA17_Chr8g0369641_2F_155-2656_2502_MtrunA17_Chr8g0369641_3F_1902-1988_87_-1_6
LIREKWMMLVGFCMEAKDHGVVPNIYTYALMLEGYCNAD
>MtrunA17_Chr8g0369641_2F_155-2656_2502_MtrunA17_Chr8g0369641_3F_1902-1988_87_-1_7
LIREKWMMLVGFCMKAKDHGVVPNIYTYALMLEGYCNAD
>MtrunA17_Chr8g0369641_2F_155-2656_2502_MtrunA17_Chr8g0369641_3F_1902-1988_87_-1_8
LIREKWMMLVGFCMKPKDHGVVPNIYTYALMLEGYCNAD
>MtrunA17_Chr8g0369641_2F_155-2656_2502_MtrunA17_Chr8g0369641_3F_1902-1988_87_-1_9
LIREKWMMLVGFCMKPKDHGVVPNIYTYALMLEGYCNAD
>MtrunA17_Chr8g0369641_2F_155-2656_2502_MtrunA17_Chr8g0369641_3F_1902-1988_87_-1_10
LIREKWMMLVGFCMKPKIHGVVPNIYTYALMLEGYCNAD
>MtrunA17_Chr8g0369641_2F_155-2656_2502_MtrunA17_Chr8g0369641_3F_1902-1988_87_-1_11
LIREKWMMLVGFCMKPKIMGVVPNIYTYALMLEGYCNAD
>MtrunA17_Chr8g0369641_2F_155-2656_2502_MtrunA17_Chr8g0369641_3F_1902-1988_87_-1_12
LIREKWMMLVGFCMKPKIMAVVPNIYTYALMLEGYCNAD
>MtrunA17_Chr8g0369641_2F_155-2656_2502_MtrunA17_Chr8g0369641_3F_1902-1988_87_-1_13
LIREKWMMLVGFCMKPKIMAWVPNIYTYALMLEGYCNAD
>MtrunA17_Chr8g0369641_2F_155-2656_2502_MtrunA17_Chr8g0369641_3F_1902-1988_87_-1_14
LIREKWMMLVGFCMKPKIMAWFPNIYTYALMLEGYCNAD
>MtrunA17_Chr8g0369641_2F_155-2656_2502_MtrunA17_Chr8g0369641_3F_1902-1988_87_-1_15
LIREKWMMLVGFCMKPKIMAWFQNIYTYALMLEGYCNAD
>MtrunA17_Chr8g0369641_2F_155-2656_2502_MtrunA17_Chr8g0369641_3F_1902-1988_87_-1_16
LIREKWMMLVGFCMKPKIMAWFQIIYTYALMLEGYCNAD
>MtrunA17_Chr8g0369641_2F_155-2656_2502_MtrunA17_Chr8g0369641_3F_1902-1988_87_-1_17
LIREKWMMLVGFCMKPKIMAWFQISYTYALMLEGYCNAD
>MtrunA17_Chr8g0369641_2F_155-2656_2502_MtrunA17_Chr8g0369641_3F_1902-1988_87_-1_18
LIREKWMMLVGFCMKPKIMAWFQISTTYALMLEGYCNAD
>MtrunA17_Chr8g0369641_2F_155-2656_2502_MtrunA17_Chr8g0369641_3F_1902-1988_87_-1_19
LIREKWMMLVGFCMKPKIMAWFQISTHYALMLEGYCNAD
>MtrunA17_Chr8g0369641_2F_155-2656_2502_MtrunA17_Chr8g0369641_3F_1902-1988_87_+2_0
LIREKWMMGRVLHEAKDHGVVPNIYTYALMLEGYCNAD
>MtrunA17_Chr8g0369641_2F_155-2656_2502_MtrunA17_Chr8g0369641_3F_1902-1988_87_+2_1
LIREKWMMLRVLHEAKDHGVVPNIYTYALMLEGYCNAD
>MtrunA17_Chr8g0369641_2F_155-2656_2502_MtrunA17_Chr8g0369641_3F_1902-1988_87_+2_2
LIREKWMMLVVLHEAKDHGVVPNIYTYALMLEGYCNAD
>MtrunA17_Chr8g0369641_2F_155-2656_2502_MtrunA17_Chr8g0369641_3F_1902-1988_87_+2_3
LIREKWMMLVGLHEAKDHGVVPNIYTYALMLEGYCNAD
>MtrunA17_Chr8g0369641_2F_155-2656_2502_MtrunA17_Chr8g0369641_3F_1902-1988_87_+2_4
LIREKWMMLVGFHEAKDHGVVPNIYTYALMLEGYCNAD
>MtrunA17_Chr8g0369641_2F_155-2656_2502_MtrunA17_Chr8g0369641_3F_1902-1988_87_+2_5
LIREKWMMLVGFCEAKDHGVVPNIYTYALMLEGYCNAD
>MtrunA17_Chr8g0369641_2F_155-2656_2502_MtrunA17_Chr8g0369641_3F_1902-1988_87_+2_6
LIREKWMMLVGFCMAKDHGVVPNIYTYALMLEGYCNAD
>MtrunA17_Chr8g0369641_2F_155-2656_2502_MtrunA17_Chr8g0369641_3F_1902-1988_87_+2_7
LIREKWMMLVGFCMKKDHGVVPNIYTYALMLEGYCNAD
>MtrunA17_Chr8g0369641_2F_155-2656_2502_MtrunA17_Chr8g0369641_3F_1902-1988_87_+2_8
LIREKWMMLVGFCMKPDHGVVPNIYTYALMLEGYCNAD
>MtrunA17_Chr8g0369641_2F_155-2656_2502_MtrunA17_Chr8g0369641_3F_1902-1988_87_+2_9
LIREKWMMLVGFCMKPKHGVVPNIYTYALMLEGYCNAD
>MtrunA17_Chr8g0369641_2F_155-2656_2502_MtrunA17_Chr8g0369641_3F_1902-1988_87_+2_10
LIREKWMMLVGFCMKPKIGVVPNIYTYALMLEGYCNAD
>MtrunA17_Chr8g0369641_2F_155-2656_2502_MtrunA17_Chr8g0369641_3F_1902-1988_87_+2_11
LIREKWMMLVGFCMKPKIMVVPNIYTYALMLEGYCNAD
>MtrunA17_Chr8g0369641_2F_155-2656_2502_MtrunA17_Chr8g0369641_3F_1902-1988_87_+2_12
LIREKWMMLVGFCMKPKIMAVPNIYTYALMLEGYCNAD
>MtrunA17_Chr8g0369641_2F_155-2656_2502_MtrunA17_Chr8g0369641_3F_1902-1988_87_+2_13
LIREKWMMLVGFCMKPKIMAWPNIYTYALMLEGYCNAD
>MtrunA17_Chr8g0369641_2F_155-2656_2502_MtrunA17_Chr8g0369641_3F_1902-1988_87_+2_14
LIREKWMMLVGFCMKPKIMAWFNIYTYALMLEGYCNAD
>MtrunA17_Chr8g0369641_2F_155-2656_2502_MtrunA17_Chr8g0369641_3F_1902-1988_87_+2_15
LIREKWMMLVGFCMKPKIMAWFQIYTYALMLEGYCNAD
>MtrunA17_Chr8g0369641_2F_155-2656_2502_MtrunA17_Chr8g0369641_3F_1902-1988_87_+2_16
LIREKWMMLVGFCMKPKIMAWFQIYTYALMLEGYCNAD
>MtrunA17_Chr8g0369641_2F_155-2656_2502_MtrunA17_Chr8g0369641_3F_1902-1988_87_+2_17
LIREKWMMLVGFCMKPKIMAWFQISTYALMLEGYCNAD
>MtrunA17_Chr8g0369641_2F_155-2656_2502_MtrunA17_Chr8g0369641_3F_1902-1988_87_+2_18
LIREKWMMLVGFCMKPKIMAWFQISTYALMLEGYCNAD
>MtrunA17_Chr8g0369641_2F_155-2656_2502_MtrunA17_Chr8g0369641_3F_1902-1988_87_+2_19
LIREKWMMLVGFCMKPKIMAWFQISTHALMLEGYCNAD
>MtrunA17_Chr5g0405701_2F_3449-3514_66_MtrunA17_Chr5g0405701_3F_150-3752_3603_-1_0
NYMASAEDCRKRVSPEGQKHKITDRDFNMPSI
>MtrunA17_Chr5g0405701_2F_3449-3514_66_MtrunA17_Chr5g0405701_3F_150-3752_3603_-1_1
NYMASAEDCRRRVSPEGQKHKITDRDFNMPSI
>MtrunA17_Chr5g0405701_2F_3449-3514_66_MtrunA17_Chr5g0405701_3F_150-3752_3603_-1_2
NYMASAEDCRREVSPEGQKHKITDRDFNMPSI
>MtrunA17_Chr5g0405701_2F_3449-3514_66_MtrunA17_Chr5g0405701_3F_150-3752_3603_-1_3
NYMASAEDCRRESSPEGQKHKITDRDFNMPSI
>MtrunA17_Chr5g0405701_2F_3449-3514_66_MtrunA17_Chr5g0405701_3F_150-3752_3603_-1_4
NYMASAEDCRRESLPEGQKHKITDRDFNMPSI
>MtrunA17_Chr5g0405701_2F_3449-3514_66_MtrunA17_Chr5g0405701_3F_150-3752_3603_-1_5
NYMASAEDCRRESLQEGQKHKITDRDFNMPSI
>MtrunA17_Chr5g0405701_2F_3449-3514_66_MtrunA17_Chr5g0405701_3F_150-3752_3603_-1_6
NYMASAEDCRRESLQKGQKHKITDRDFNMPSI
>MtrunA17_Chr5g0405701_2F_3449-3514_66_MtrunA17_Chr5g0405701_3F_150-3752_3603_-1_7
NYMASAEDCRRESLQKDQKHKITDRDFNMPSI
>MtrunA17_Chr5g0405701_2F_3449-3514_66_MtrunA17_Chr5g0405701_3F_150-3752_3603_-1_8
NYMASAEDCRRESLQKDRKHKITDRDFNMPSI
>MtrunA17_Chr5g0405701_2F_3449-3514_66_MtrunA17_Chr5g0405701_3F_150-3752_3603_-1_9
NYMASAEDCRRESLQKDRNHKITDRDFNMPSI
>MtrunA17_Chr5g0405701_2F_3449-3514_66_MtrunA17_Chr5g0405701_3F_150-3752_3603_-1_10
NYMASAEDCRRESLQKDRNTKITDRDFNMPSI
>MtrunA17_Chr5g0405701_2F_3449-3514_66_MtrunA17_Chr5g0405701_3F_150-3752_3603_-1_11
NYMASAEDCRRESLQKDRNTRITDRDFNMPSI
>MtrunA17_Chr5g0405701_2F_3449-3514_66_MtrunA17_Chr5g0405701_3F_150-3752_3603_-1_12
NYMASAEDCRRESLQKDRNTRSTDRDFNMPSI
>MtrunA17_Chr5g0405701_2F_3449-3514_66_MtrunA17_Chr5g0405701_3F_150-3752_3603_+2_0
NYMASAEDCRRVSPEGQKHKITDRDFNMPSI
>MtrunA17_Chr5g0405701_2F_3449-3514_66_MtrunA17_Chr5g0405701_3F_150-3752_3603_+2_1
NYMASAEDCRRVSPEGQKHKITDRDFNMPSI
>MtrunA17_Chr5g0405701_2F_3449-3514_66_MtrunA17_Chr5g0405701_3F_150-3752_3603_+2_2
NYMASAEDCRRESPEGQKHKITDRDFNMPSI
>MtrunA17_Chr5g0405701_2F_3449-3514_66_MtrunA17_Chr5g0405701_3F_150-3752_3603_+2_3
NYMASAEDCRRESPEGQKHKITDRDFNMPSI
>MtrunA17_Chr5g0405701_2F_3449-3514_66_MtrunA17_Chr5g0405701_3F_150-3752_3603_+2_4
NYMASAEDCRRESLEGQKHKITDRDFNMPSI
>MtrunA17_Chr5g0405701_2F_3449-3514_66_MtrunA17_Chr5g0405701_3F_150-3752_3603_+2_5
NYMASAEDCRRESLQGQKHKITDRDFNMPSI
>MtrunA17_Chr5g0405701_2F_3449-3514_66_MtrunA17_Chr5g0405701_3F_150-3752_3603_+2_6
NYMASAEDCRRESLQKQKHKITDRDFNMPSI
>MtrunA17_Chr5g0405701_2F_3449-3514_66_MtrunA17_Chr5g0405701_3F_150-3752_3603_+2_7
NYMASAEDCRRESLQKDKHKITDRDFNMPSI
>MtrunA17_Chr5g0405701_2F_3449-3514_66_MtrunA17_Chr5g0405701_3F_150-3752_3603_+2_8
NYMASAEDCRRESLQKDRHKITDRDFNMPSI
>MtrunA17_Chr5g0405701_2F_3449-3514_66_MtrunA17_Chr5g0405701_3F_150-3752_3603_+2_9
NYMASAEDCRRESLQKDRNKITDRDFNMPSI
>MtrunA17_Chr5g0405701_2F_3449-3514_66_MtrunA17_Chr5g0405701_3F_150-3752_3603_+2_10
NYMASAEDCRRESLQKDRNTITDRDFNMPSI
>MtrunA17_Chr5g0405701_2F_3449-3514_66_MtrunA17_Chr5g0405701_3F_150-3752_3603_+2_11
NYMASAEDCRRESLQKDRNTRTDRDFNMPSI
>MtrunA17_Chr5g0405701_2F_3449-3514_66_MtrunA17_Chr5g0405701_3F_150-3752_3603_+2_12
NYMASAEDCRRESLQKDRNTRSDRDFNMPSI
>MtrunA17_Chr5g0405701_2F_3449-3514_66_MtrunA17_Chr5g0405701_3F_150-3752_3603_-2_0
KRESLQKDRNTRSQTEILTCHQYDLILMDCQM
>MtrunA17_Chr5g0405701_2F_3449-3514_66_MtrunA17_Chr5g0405701_3F_150-3752_3603_-2_1
KRESLQKDRNTRSQTEILTCHQYDLILMDCQM
>MtrunA17_Chr5g0405701_2F_3449-3514_66_MtrunA17_Chr5g0405701_3F_150-3752_3603_-2_2
KRVSLQKDRNTRSQTEILTCHQYDLILMDCQM
>MtrunA17_Chr5g0405701_2F_3449-3514_66_MtrunA17_Chr5g0405701_3F_150-3752_3603_-2_3
KRVSLQKDRNTRSQTEILTCHQYDLILMDCQM
>MtrunA17_Chr5g0405701_2F_3449-3514_66_MtrunA17_Chr5g0405701_3F_150-3752_3603_-2_4
KRVSPQKDRNTRSQTEILTCHQYDLILMDCQM
>MtrunA17_Chr5g0405701_2F_3449-3514_66_MtrunA17_Chr5g0405701_3F_150-3752_3603_-2_5
KRVSPEKDRNTRSQTEILTCHQYDLILMDCQM
>MtrunA17_Chr5g0405701_2F_3449-3514_66_MtrunA17_Chr5g0405701_3F_150-3752_3603_-2_6
KRVSPEGDRNTRSQTEILTCHQYDLILMDCQM
>MtrunA17_Chr5g0405701_2F_3449-3514_66_MtrunA17_Chr5g0405701_3F_150-3752_3603_-2_7
KRVSPEGQRNTRSQTEILTCHQYDLILMDCQM
>MtrunA17_Chr5g0405701_2F_3449-3514_66_MtrunA17_Chr5g0405701_3F_150-3752_3603_-2_8
KRVSPEGQKNTRSQTEILTCHQYDLILMDCQM
>MtrunA17_Chr5g0405701_2F_3449-3514_66_MtrunA17_Chr5g0405701_3F_150-3752_3603_-2_9
KRVSPEGQKHTRSQTEILTCHQYDLILMDCQM
>MtrunA17_Chr5g0405701_2F_3449-3514_66_MtrunA17_Chr5g0405701_3F_150-3752_3603_-2_10
KRVSPEGQKHKRSQTEILTCHQYDLILMDCQM
>MtrunA17_Chr5g0405701_2F_3449-3514_66_MtrunA17_Chr5g0405701_3F_150-3752_3603_-2_11
KRVSPEGQKHKISQTEILTCHQYDLILMDCQM
>MtrunA17_Chr5g0405701_2F_3449-3514_66_MtrunA17_Chr5g0405701_3F_150-3752_3603_-2_12
KRVSPEGQKHKITQTEILTCHQYDLILMDCQM
>MtrunA17_Chr5g0405701_2F_3449-3514_66_MtrunA17_Chr5g0405701_3F_150-3752_3603_+1_0
KESLQKDRNTRSQTEILTCHQYDLILMDCQM
>MtrunA17_Chr5g0405701_2F_3449-3514_66_MtrunA17_Chr5g0405701_3F_150-3752_3603_+1_1
KRSLQKDRNTRSQTEILTCHQYDLILMDCQM
>MtrunA17_Chr5g0405701_2F_3449-3514_66_MtrunA17_Chr5g0405701_3F_150-3752_3603_+1_2
KRVLQKDRNTRSQTEILTCHQYDLILMDCQM
>MtrunA17_Chr5g0405701_2F_3449-3514_66_MtrunA17_Chr5g0405701_3F_150-3752_3603_+1_3
KRVSQKDRNTRSQTEILTCHQYDLILMDCQM
>MtrunA17_Chr5g0405701_2F_3449-3514_66_MtrunA17_Chr5g0405701_3F_150-3752_3603_+1_4
KRVSPKDRNTRSQTEILTCHQYDLILMDCQM
>MtrunA17_Chr5g0405701_2F_3449-3514_66_MtrunA17_Chr5g0405701_3F_150-3752_3603_+1_5
KRVSPEDRNTRSQTEILTCHQYDLILMDCQM
>MtrunA17_Chr5g0405701_2F_3449-3514_66_MtrunA17_Chr5g0405701_3F_150-3752_3603_+1_6
KRVSPEGRNTRSQTEILTCHQYDLILMDCQM
>MtrunA17_Chr5g0405701_2F_3449-3514_66_MtrunA17_Chr5g0405701_3F_150-3752_3603_+1_7
KRVSPEGQNTRSQTEILTCHQYDLILMDCQM
>MtrunA17_Chr5g0405701_2F_3449-3514_66_MtrunA17_Chr5g0405701_3F_150-3752_3603_+1_8
KRVSPEGQKTRSQTEILTCHQYDLILMDCQM
>MtrunA17_Chr5g0405701_2F_3449-3514_66_MtrunA17_Chr5g0405701_3F_150-3752_3603_+1_9
KRVSPEGQKHRSQTEILTCHQYDLILMDCQM
>MtrunA17_Chr5g0405701_2F_3449-3514_66_MtrunA17_Chr5g0405701_3F_150-3752_3603_+1_10
KRVSPEGQKHKSQTEILTCHQYDLILMDCQM
>MtrunA17_Chr5g0405701_2F_3449-3514_66_MtrunA17_Chr5g0405701_3F_150-3752_3603_+1_11
KRVSPEGQKHKIQTEILTCHQYDLILMDCQM
>MtrunA17_Chr5g0405701_2F_3449-3514_66_MtrunA17_Chr5g0405701_3F_150-3752_3603_+1_12
KRVSPEGQKHKITTEILTCHQYDLILMDCQM
>MtrunA17_Chr5g0407021_1F_7-609_603_MtrunA17_Chr5g0407021_2F_530-673_144_-2_1
QLMFEAPYLLNTCKFSLYILAVARLKNHAGATLFTLSVSNR
>MtrunA17_Chr5g0407021_1F_7-609_603_MtrunA17_Chr5g0407021_2F_530-673_144_-2_2
QLMFEAPYLLNLCKFSLYILAVARLKNHAGATLFTLSVSNR
>MtrunA17_Chr5g0407021_1F_7-609_603_MtrunA17_Chr5g0407021_2F_530-673_144_-2_3
QLMFEAPYLLNLQKFSLYILAVARLKNHAGATLFTLSVSNR
>MtrunA17_Chr5g0407021_1F_7-609_603_MtrunA17_Chr5g0407021_2F_530-673_144_-2_4
QLMFEAPYLLNLQIFSLYILAVARLKNHAGATLFTLSVSNR
>MtrunA17_Chr5g0407021_1F_7-609_603_MtrunA17_Chr5g0407021_2F_530-673_144_-2_5
QLMFEAPYLLNLQIFSLYILAVARLKNHAGATLFTLSVSNR
>MtrunA17_Chr5g0407021_1F_7-609_603_MtrunA17_Chr5g0407021_2F_530-673_144_-2_6
QLMFEAPYLLNLQIFSLYILAVARLKNHAGATLFTLSVSNR
>MtrunA17_Chr5g0407021_1F_7-609_603_MtrunA17_Chr5g0407021_2F_530-673_144_-2_7
QLMFEAPYLLNLQIFSLYILAVARLKNHAGATLFTLSVSNR
>MtrunA17_Chr5g0407021_1F_7-609_603_MtrunA17_Chr5g0407021_2F_530-673_144_-2_8
QLMFEAPYLLNLQIFSLHILAVARLKNHAGATLFTLSVSNR
>MtrunA17_Chr5g0407021_1F_7-609_603_MtrunA17_Chr5g0407021_2F_530-673_144_-2_9
QLMFEAPYLLNLQIFSLHFLAVARLKNHAGATLFTLSVSNR
>MtrunA17_Chr5g0407021_1F_7-609_603_MtrunA17_Chr5g0407021_2F_530-673_144_-2_10
QLMFEAPYLLNLQIFSLHFGAVARLKNHAGATLFTLSVSNR
>MtrunA17_Chr5g0407021_1F_7-609_603_MtrunA17_Chr5g0407021_2F_530-673_144_-2_11
QLMFEAPYLLNLQIFSLHFGSVARLKNHAGATLFTLSVSNR
>MtrunA17_Chr5g0407021_1F_7-609_603_MtrunA17_Chr5g0407021_2F_530-673_144_-2_12
QLMFEAPYLLNLQIFSLHFGSCARLKNHAGATLFTLSVSNR
>MtrunA17_Chr5g0407021_1F_7-609_603_MtrunA17_Chr5g0407021_2F_530-673_144_-2_13
QLMFEAPYLLNLQIFSLHFGSCKRLKNHAGATLFTLSVSNR
>MtrunA17_Chr5g0407021_1F_7-609_603_MtrunA17_Chr5g0407021_2F_530-673_144_-2_14
QLMFEAPYLLNLQIFSLHFGSCKVLKNHAGATLFTLSVSNR
>MtrunA17_Chr5g0407021_1F_7-609_603_MtrunA17_Chr5g0407021_2F_530-673_144_-2_15
QLMFEAPYLLNLQIFSLHFGSCKVKKNHAGATLFTLSVSNR
>MtrunA17_Chr5g0407021_1F_7-609_603_MtrunA17_Chr5g0407021_2F_530-673_144_-2_16
QLMFEAPYLLNLQIFSLHFGSCKVKENHAGATLFTLSVSNR
>MtrunA17_Chr5g0407021_1F_7-609_603_MtrunA17_Chr5g0407021_2F_530-673_144_-2_17
QLMFEAPYLLNLQIFSLHFGSCKVKESHAGATLFTLSVSNR
>MtrunA17_Chr5g0407021_1F_7-609_603_MtrunA17_Chr5g0407021_2F_530-673_144_-2_18
QLMFEAPYLLNLQIFSLHFGSCKVKESCAGATLFTLSVSNR
>MtrunA17_Chr5g0407021_1F_7-609_603_MtrunA17_Chr5g0407021_2F_530-673_144_-2_19
QLMFEAPYLLNLQIFSLHFGSCKVKESCRGATLFTLSVSNR
>MtrunA17_Chr5g0407021_1F_7-609_603_MtrunA17_Chr5g0407021_2F_530-673_144_-2_20
QLMFEAPYLLNLQIFSLHFGSCKVKESCRSATLFTLSVSNR
>MtrunA17_Chr5g0407021_1F_7-609_603_MtrunA17_Chr5g0407021_2F_530-673_144_-2_21
QLMFEAPYLLNLQIFSLHFGSCKVKESCRSNTLFTLSVSNR
>MtrunA17_Chr5g0407021_1F_7-609_603_MtrunA17_Chr5g0407021_2F_530-673_144_-2_22
QLMFEAPYLLNLQIFSLHFGSCKVKESCRSNFLFTLSVSNR
>MtrunA17_Chr5g0407021_1F_7-609_603_MtrunA17_Chr5g0407021_2F_530-673_144_-2_23
QLMFEAPYLLNLQIFSLHFGSCKVKESCRSNFVFTLSVSNR
>MtrunA17_Chr5g0407021_1F_7-609_603_MtrunA17_Chr5g0407021_2F_530-673_144_-2_24
QLMFEAPYLLNLQIFSLHFGSCKVKESCRSNFVYTLSVSNR
>MtrunA17_Chr5g0407021_1F_7-609_603_MtrunA17_Chr5g0407021_2F_530-673_144_-2_25
QLMFEAPYLLNLQIFSLHFGSCKVKESCRSNFVYILSVSNR
>MtrunA17_Chr5g0407021_1F_7-609_603_MtrunA17_Chr5g0407021_2F_530-673_144_-2_26
QLMFEAPYLLNLQIFSLHFGSCKVKESCRSNFVYIESVSNR
>MtrunA17_Chr5g0407021_1F_7-609_603_MtrunA17_Chr5g0407021_2F_530-673_144_-2_27
QLMFEAPYLLNLQIFSLHFGSCKVKESCRSNFVYIECVSNR
>MtrunA17_Chr5g0407021_1F_7-609_603_MtrunA17_Chr5g0407021_2F_530-673_144_+1_0
QLMFEAPYLLTCKFSLYILAVARLKNHAGATLFTLSVSNR
>MtrunA17_Chr5g0407021_1F_7-609_603_MtrunA17_Chr5g0407021_2F_530-673_144_+1_1
QLMFEAPYLLNCKFSLYILAVARLKNHAGATLFTLSVSNR
>MtrunA17_Chr5g0407021_1F_7-609_603_MtrunA17_Chr5g0407021_2F_530-673_144_+1_2
QLMFEAPYLLNLKFSLYILAVARLKNHAGATLFTLSVSNR
>MtrunA17_Chr5g0407021_1F_7-609_603_MtrunA17_Chr5g0407021_2F_530-673_144_+1_3
QLMFEAPYLLNLQFSLYILAVARLKNHAGATLFTLSVSNR
>MtrunA17_Chr5g0407021_1F_7-609_603_MtrunA17_Chr5g0407021_2F_530-673_144_+1_4
QLMFEAPYLLNLQISLYILAVARLKNHAGATLFTLSVSNR
>MtrunA17_Chr5g0407021_1F_7-609_603_MtrunA17_Chr5g0407021_2F_530-673_144_+1_5
QLMFEAPYLLNLQIFLYILAVARLKNHAGATLFTLSVSNR
>MtrunA17_Chr5g0407021_1F_7-609_603_MtrunA17_Chr5g0407021_2F_530-673_144_+1_6
QLMFEAPYLLNLQIFSYILAVARLKNHAGATLFTLSVSNR
>MtrunA17_Chr5g0407021_1F_7-609_603_MtrunA17_Chr5g0407021_2F_530-673_144_+1_7
QLMFEAPYLLNLQIFSLILAVARLKNHAGATLFTLSVSNR
>MtrunA17_Chr5g0407021_1F_7-609_603_MtrunA17_Chr5g0407021_2F_530-673_144_+1_8
QLMFEAPYLLNLQIFSLHLAVARLKNHAGATLFTLSVSNR
>MtrunA17_Chr5g0407021_1F_7-609_603_MtrunA17_Chr5g0407021_2F_530-673_144_+1_9
QLMFEAPYLLNLQIFSLHFAVARLKNHAGATLFTLSVSNR
>MtrunA17_Chr5g0407021_1F_7-609_603_MtrunA17_Chr5g0407021_2F_530-673_144_+1_10
QLMFEAPYLLNLQIFSLHFGVARLKNHAGATLFTLSVSNR
>MtrunA17_Chr5g0407021_1F_7-609_603_MtrunA17_Chr5g0407021_2F_530-673_144_+1_11
QLMFEAPYLLNLQIFSLHFGSARLKNHAGATLFTLSVSNR
>MtrunA17_Chr5g0407021_1F_7-609_603_MtrunA17_Chr5g0407021_2F_530-673_144_+1_12
QLMFEAPYLLNLQIFSLHFGSCRLKNHAGATLFTLSVSNR
>MtrunA17_Chr5g0407021_1F_7-609_603_MtrunA17_Chr5g0407021_2F_530-673_144_+1_13
QLMFEAPYLLNLQIFSLHFGSCKLKNHAGATLFTLSVSNR
>MtrunA17_Chr5g0407021_1F_7-609_603_MtrunA17_Chr5g0407021_2F_530-673_144_+1_14
QLMFEAPYLLNLQIFSLHFGSCKVKNHAGATLFTLSVSNR
>MtrunA17_Chr5g0407021_1F_7-609_603_MtrunA17_Chr5g0407021_2F_530-673_144_+1_15
QLMFEAPYLLNLQIFSLHFGSCKVKNHAGATLFTLSVSNR
>MtrunA17_Chr5g0407021_1F_7-609_603_MtrunA17_Chr5g0407021_2F_530-673_144_+1_16
QLMFEAPYLLNLQIFSLHFGSCKVKEHAGATLFTLSVSNR
>MtrunA17_Chr5g0407021_1F_7-609_603_MtrunA17_Chr5g0407021_2F_530-673_144_+1_17
QLMFEAPYLLNLQIFSLHFGSCKVKESAGATLFTLSVSNR
>MtrunA17_Chr5g0407021_1F_7-609_603_MtrunA17_Chr5g0407021_2F_530-673_144_+1_18
QLMFEAPYLLNLQIFSLHFGSCKVKESCGATLFTLSVSNR
>MtrunA17_Chr5g0407021_1F_7-609_603_MtrunA17_Chr5g0407021_2F_530-673_144_+1_19
QLMFEAPYLLNLQIFSLHFGSCKVKESCRATLFTLSVSNR
>MtrunA17_Chr5g0407021_1F_7-609_603_MtrunA17_Chr5g0407021_2F_530-673_144_+1_20
QLMFEAPYLLNLQIFSLHFGSCKVKESCRSTLFTLSVSNR
>MtrunA17_Chr5g0407021_1F_7-609_603_MtrunA17_Chr5g0407021_2F_530-673_144_+1_21
QLMFEAPYLLNLQIFSLHFGSCKVKESCRSNLFTLSVSNR
>MtrunA17_Chr5g0407021_1F_7-609_603_MtrunA17_Chr5g0407021_2F_530-673_144_+1_22
QLMFEAPYLLNLQIFSLHFGSCKVKESCRSNFFTLSVSNR
>MtrunA17_Chr5g0407021_1F_7-609_603_MtrunA17_Chr5g0407021_2F_530-673_144_+1_23
QLMFEAPYLLNLQIFSLHFGSCKVKESCRSNFVTLSVSNR
>MtrunA17_Chr5g0407021_1F_7-609_603_MtrunA17_Chr5g0407021_2F_530-673_144_+1_24
QLMFEAPYLLNLQIFSLHFGSCKVKESCRSNFVYLSVSNR
>MtrunA17_Chr5g0407021_1F_7-609_603_MtrunA17_Chr5g0407021_2F_530-673_144_+1_25
QLMFEAPYLLNLQIFSLHFGSCKVKESCRSNFVYISVSNR
>MtrunA17_Chr5g0407021_1F_7-609_603_MtrunA17_Chr5g0407021_2F_530-673_144_+1_26
QLMFEAPYLLNLQIFSLHFGSCKVKESCRSNFVYIEVSNR
>MtrunA17_Chr5g0407021_1F_7-609_603_MtrunA17_Chr5g0407021_2F_530-673_144_+1_27
QLMFEAPYLLNLQIFSLHFGSCKVKESCRSNFVYIECSNR
>MtrunA17_Chr5g0407811_1F_202-552_351_MtrunA17_Chr5g0407811_3F_126-1373_1248_-2_1
ARPLVTIQTLENRKCPPIHQTPFQSPMSCVLQSVLTSSISS
>MtrunA17_Chr5g0407811_1F_202-552_351_MtrunA17_Chr5g0407811_3F_126-1373_1248_-2_2
ARPLVTIQTLESRKCPPIHQTPFQSPMSCVLQSVLTSSISS
>MtrunA17_Chr5g0407811_1F_202-552_351_MtrunA17_Chr5g0407811_3F_126-1373_1248_-2_3
ARPLVTIQTLESEKCPPIHQTPFQSPMSCVLQSVLTSSISS
>MtrunA17_Chr5g0407811_1F_202-552_351_MtrunA17_Chr5g0407811_3F_126-1373_1248_-2_4
ARPLVTIQTLESEMCPPIHQTPFQSPMSCVLQSVLTSSISS
>MtrunA17_Chr5g0407811_1F_202-552_351_MtrunA17_Chr5g0407811_3F_126-1373_1248_-2_5
ARPLVTIQTLESEMSPPIHQTPFQSPMSCVLQSVLTSSISS
>MtrunA17_Chr5g0407811_1F_202-552_351_MtrunA17_Chr5g0407811_3F_126-1373_1248_-2_6
ARPLVTIQTLESEMSTPIHQTPFQSPMSCVLQSVLTSSISS
>MtrunA17_Chr5g0407811_1F_202-552_351_MtrunA17_Chr5g0407811_3F_126-1373_1248_-2_7
ARPLVTIQTLESEMSTDIHQTPFQSPMSCVLQSVLTSSISS
>MtrunA17_Chr5g0407811_1F_202-552_351_MtrunA17_Chr5g0407811_3F_126-1373_1248_-2_8
ARPLVTIQTLESEMSTDSHQTPFQSPMSCVLQSVLTSSISS
>MtrunA17_Chr5g0407811_1F_202-552_351_MtrunA17_Chr5g0407811_3F_126-1373_1248_-2_9
ARPLVTIQTLESEMSTDSPQTPFQSPMSCVLQSVLTSSISS
>MtrunA17_Chr5g0407811_1F_202-552_351_MtrunA17_Chr5g0407811_3F_126-1373_1248_-2_10
ARPLVTIQTLESEMSTDSPNTPFQSPMSCVLQSVLTSSISS
>MtrunA17_Chr5g0407811_1F_202-552_351_MtrunA17_Chr5g0407811_3F_126-1373_1248_-2_11
ARPLVTIQTLESEMSTDSPNTPFQSPMSCVLQSVLTSSISS
>MtrunA17_Chr5g0407811_1F_202-552_351_MtrunA17_Chr5g0407811_3F_126-1373_1248_-2_12
ARPLVTIQTLESEMSTDSPNTLFQSPMSCVLQSVLTSSISS
>MtrunA17_Chr5g0407811_1F_202-552_351_MtrunA17_Chr5g0407811_3F_126-1373_1248_-2_13
ARPLVTIQTLESEMSTDSPNTLPQSPMSCVLQSVLTSSISS
>MtrunA17_Chr5g0407811_1F_202-552_351_MtrunA17_Chr5g0407811_3F_126-1373_1248_-2_14
ARPLVTIQTLESEMSTDSPNTLPISPMSCVLQSVLTSSISS
>MtrunA17_Chr5g0407811_1F_202-552_351_MtrunA17_Chr5g0407811_3F_126-1373_1248_-2_15
ARPLVTIQTLESEMSTDSPNTLPIPPMSCVLQSVLTSSISS
>MtrunA17_Chr5g0407811_1F_202-552_351_MtrunA17_Chr5g0407811_3F_126-1373_1248_-2_16
ARPLVTIQTLESEMSTDSPNTLPIPDMSCVLQSVLTSSISS
>MtrunA17_Chr5g0407811_1F_202-552_351_MtrunA17_Chr5g0407811_3F_126-1373_1248_-2_17
ARPLVTIQTLESEMSTDSPNTLPIPDVSCVLQSVLTSSISS
>MtrunA17_Chr5g0407811_1F_202-552_351_MtrunA17_Chr5g0407811_3F_126-1373_1248_-2_18
ARPLVTIQTLESEMSTDSPNTLPIPDVMCVLQSVLTSSISS
>MtrunA17_Chr5g0407811_1F_202-552_351_MtrunA17_Chr5g0407811_3F_126-1373_1248_-2_19
ARPLVTIQTLESEMSTDSPNTLPIPDVMRVLQSVLTSSISS
>MtrunA17_Chr5g0407811_1F_202-552_351_MtrunA17_Chr5g0407811_3F_126-1373_1248_-2_20
ARPLVTIQTLESEMSTDSPNTLPIPDVMRALQSVLTSSISS
>MtrunA17_Chr5g0407811_1F_202-552_351_MtrunA17_Chr5g0407811_3F_126-1373_1248_+1_0
ARPLVTIQTLNRKCPPIHQTPFQSPMSCVLQSVLTSSISS
>MtrunA17_Chr5g0407811_1F_202-552_351_MtrunA17_Chr5g0407811_3F_126-1373_1248_+1_1
ARPLVTIQTLERKCPPIHQTPFQSPMSCVLQSVLTSSISS
>MtrunA17_Chr5g0407811_1F_202-552_351_MtrunA17_Chr5g0407811_3F_126-1373_1248_+1_2
ARPLVTIQTLESKCPPIHQTPFQSPMSCVLQSVLTSSISS
>MtrunA17_Chr5g0407811_1F_202-552_351_MtrunA17_Chr5g0407811_3F_126-1373_1248_+1_3
ARPLVTIQTLESECPPIHQTPFQSPMSCVLQSVLTSSISS
>MtrunA17_Chr5g0407811_1F_202-552_351_MtrunA17_Chr5g0407811_3F_126-1373_1248_+1_4
ARPLVTIQTLESEMPPIHQTPFQSPMSCVLQSVLTSSISS
>MtrunA17_Chr5g0407811_1F_202-552_351_MtrunA17_Chr5g0407811_3F_126-1373_1248_+1_5
ARPLVTIQTLESEMSPIHQTPFQSPMSCVLQSVLTSSISS
>MtrunA17_Chr5g0407811_1F_202-552_351_MtrunA17_Chr5g0407811_3F_126-1373_1248_+1_6
ARPLVTIQTLESEMSTIHQTPFQSPMSCVLQSVLTSSISS
>MtrunA17_Chr5g0407811_1F_202-552_351_MtrunA17_Chr5g0407811_3F_126-1373_1248_+1_7
ARPLVTIQTLESEMSTDHQTPFQSPMSCVLQSVLTSSISS
>MtrunA17_Chr5g0407811_1F_202-552_351_MtrunA17_Chr5g0407811_3F_126-1373_1248_+1_8
ARPLVTIQTLESEMSTDSQTPFQSPMSCVLQSVLTSSISS
>MtrunA17_Chr5g0407811_1F_202-552_351_MtrunA17_Chr5g0407811_3F_126-1373_1248_+1_9
ARPLVTIQTLESEMSTDSPTPFQSPMSCVLQSVLTSSISS
>MtrunA17_Chr5g0407811_1F_202-552_351_MtrunA17_Chr5g0407811_3F_126-1373_1248_+1_10
ARPLVTIQTLESEMSTDSPNPFQSPMSCVLQSVLTSSISS
>MtrunA17_Chr5g0407811_1F_202-552_351_MtrunA17_Chr5g0407811_3F_126-1373_1248_+1_11
ARPLVTIQTLESEMSTDSPNTFQSPMSCVLQSVLTSSISS
>MtrunA17_Chr5g0407811_1F_202-552_351_MtrunA17_Chr5g0407811_3F_126-1373_1248_+1_12
ARPLVTIQTLESEMSTDSPNTLQSPMSCVLQSVLTSSISS
>MtrunA17_Chr5g0407811_1F_202-552_351_MtrunA17_Chr5g0407811_3F_126-1373_1248_+1_13
ARPLVTIQTLESEMSTDSPNTLPSPMSCVLQSVLTSSISS
>MtrunA17_Chr5g0407811_1F_202-552_351_MtrunA17_Chr5g0407811_3F_126-1373_1248_+1_14
ARPLVTIQTLESEMSTDSPNTLPIPMSCVLQSVLTSSISS
>MtrunA17_Chr5g0407811_1F_202-552_351_MtrunA17_Chr5g0407811_3F_126-1373_1248_+1_15
ARPLVTIQTLESEMSTDSPNTLPIPMSCVLQSVLTSSISS
>MtrunA17_Chr5g0407811_1F_202-552_351_MtrunA17_Chr5g0407811_3F_126-1373_1248_+1_16
ARPLVTIQTLESEMSTDSPNTLPIPDSCVLQSVLTSSISS
>MtrunA17_Chr5g0407811_1F_202-552_351_MtrunA17_Chr5g0407811_3F_126-1373_1248_+1_17
ARPLVTIQTLESEMSTDSPNTLPIPDVCVLQSVLTSSISS
>MtrunA17_Chr5g0407811_1F_202-552_351_MtrunA17_Chr5g0407811_3F_126-1373_1248_+1_18
ARPLVTIQTLESEMSTDSPNTLPIPDVMVLQSVLTSSISS
>MtrunA17_Chr5g0407811_1F_202-552_351_MtrunA17_Chr5g0407811_3F_126-1373_1248_+1_19
ARPLVTIQTLESEMSTDSPNTLPIPDVMRLQSVLTSSISS
>MtrunA17_Chr5g0407811_1F_202-552_351_MtrunA17_Chr5g0407811_3F_126-1373_1248_+1_20
ARPLVTIQTLESEMSTDSPNTLPIPDVMRAQSVLTSSISS
>MtrunA17_Chr5g0407811_1F_202-552_351_MtrunA17_Chr5g0407811_3F_126-1373_1248_-1_0
VVVECLLRQGIWRKWHRKINVNQKRYAVVSAIAASAIPSLV
>MtrunA17_Chr5g0407811_1F_202-552_351_MtrunA17_Chr5g0407811_3F_126-1373_1248_-1_1
VVVECLLRQGSWRKWHRKINVNQKRYAVVSAIAASAIPSLV
>MtrunA17_Chr5g0407811_1F_202-552_351_MtrunA17_Chr5g0407811_3F_126-1373_1248_-1_2
VVVECLLRQGSGRKWHRKINVNQKRYAVVSAIAASAIPSLV
>MtrunA17_Chr5g0407811_1F_202-552_351_MtrunA17_Chr5g0407811_3F_126-1373_1248_-1_3
VVVECLLRQGSGGKWHRKINVNQKRYAVVSAIAASAIPSLV
>MtrunA17_Chr5g0407811_1F_202-552_351_MtrunA17_Chr5g0407811_3F_126-1373_1248_-1_4
VVVECLLRQGSGGNWHRKINVNQKRYAVVSAIAASAIPSLV
>MtrunA17_Chr5g0407811_1F_202-552_351_MtrunA17_Chr5g0407811_3F_126-1373_1248_-1_5
VVVECLLRQGSGGNGHRKINVNQKRYAVVSAIAASAIPSLV
>MtrunA17_Chr5g0407811_1F_202-552_351_MtrunA17_Chr5g0407811_3F_126-1373_1248_-1_6
VVVECLLRQGSGGNGTRKINVNQKRYAVVSAIAASAIPSLV
>MtrunA17_Chr5g0407811_1F_202-552_351_MtrunA17_Chr5g0407811_3F_126-1373_1248_-1_7
VVVECLLRQGSGGNGTGKINVNQKRYAVVSAIAASAIPSLV
>MtrunA17_Chr5g0407811_1F_202-552_351_MtrunA17_Chr5g0407811_3F_126-1373_1248_-1_8
VVVECLLRQGSGGNGTGRINVNQKRYAVVSAIAASAIPSLV
>MtrunA17_Chr5g0407811_1F_202-552_351_MtrunA17_Chr5g0407811_3F_126-1373_1248_-1_9
VVVECLLRQGSGGNGTGRLNVNQKRYAVVSAIAASAIPSLV
>MtrunA17_Chr5g0407811_1F_202-552_351_MtrunA17_Chr5g0407811_3F_126-1373_1248_-1_10
VVVECLLRQGSGGNGTGRLMVNQKRYAVVSAIAASAIPSLV
>MtrunA17_Chr5g0407811_1F_202-552_351_MtrunA17_Chr5g0407811_3F_126-1373_1248_-1_11
VVVECLLRQGSGGNGTGRLMLNQKRYAVVSAIAASAIPSLV
>MtrunA17_Chr5g0407811_1F_202-552_351_MtrunA17_Chr5g0407811_3F_126-1373_1248_-1_12
VVVECLLRQGSGGNGTGRLMLIQKRYAVVSAIAASAIPSLV
>MtrunA17_Chr5g0407811_1F_202-552_351_MtrunA17_Chr5g0407811_3F_126-1373_1248_-1_13
VVVECLLRQGSGGNGTGRLMLIRKRYAVVSAIAASAIPSLV
>MtrunA17_Chr5g0407811_1F_202-552_351_MtrunA17_Chr5g0407811_3F_126-1373_1248_-1_14
VVVECLLRQGSGGNGTGRLMLIRNRYAVVSAIAASAIPSLV
>MtrunA17_Chr5g0407811_1F_202-552_351_MtrunA17_Chr5g0407811_3F_126-1373_1248_-1_15
VVVECLLRQGSGGNGTGRLMLIRNVYAVVSAIAASAIPSLV
>MtrunA17_Chr5g0407811_1F_202-552_351_MtrunA17_Chr5g0407811_3F_126-1373_1248_-1_16
VVVECLLRQGSGGNGTGRLMLIRNVMAVVSAIAASAIPSLV
>MtrunA17_Chr5g0407811_1F_202-552_351_MtrunA17_Chr5g0407811_3F_126-1373_1248_-1_17
VVVECLLRQGSGGNGTGRLMLIRNVMLVVSAIAASAIPSLV
>MtrunA17_Chr5g0407811_1F_202-552_351_MtrunA17_Chr5g0407811_3F_126-1373_1248_-1_18
VVVECLLRQGSGGNGTGRLMLIRNVMLLVSAIAASAIPSLV
>MtrunA17_Chr5g0407811_1F_202-552_351_MtrunA17_Chr5g0407811_3F_126-1373_1248_-1_19
VVVECLLRQGSGGNGTGRLMLIRNVMLLFSAIAASAIPSLV
>MtrunA17_Chr5g0407811_1F_202-552_351_MtrunA17_Chr5g0407811_3F_126-1373_1248_-1_20
VVVECLLRQGSGGNGTGRLMLIRNVMLLFQAIAASAIPSLV
>MtrunA17_Chr5g0407811_1F_202-552_351_MtrunA17_Chr5g0407811_3F_126-1373_1248_+2_0
VVVECLLRQGWRKWHRKINVNQKRYAVVSAIAASAIPSLV
>MtrunA17_Chr5g0407811_1F_202-552_351_MtrunA17_Chr5g0407811_3F_126-1373_1248_+2_1
VVVECLLRQGSRKWHRKINVNQKRYAVVSAIAASAIPSLV
>MtrunA17_Chr5g0407811_1F_202-552_351_MtrunA17_Chr5g0407811_3F_126-1373_1248_+2_2
VVVECLLRQGSGKWHRKINVNQKRYAVVSAIAASAIPSLV
>MtrunA17_Chr5g0407811_1F_202-552_351_MtrunA17_Chr5g0407811_3F_126-1373_1248_+2_3
VVVECLLRQGSGGWHRKINVNQKRYAVVSAIAASAIPSLV
>MtrunA17_Chr5g0407811_1F_202-552_351_MtrunA17_Chr5g0407811_3F_126-1373_1248_+2_4
VVVECLLRQGSGGNHRKINVNQKRYAVVSAIAASAIPSLV
>MtrunA17_Chr5g0407811_1F_202-552_351_MtrunA17_Chr5g0407811_3F_126-1373_1248_+2_5
VVVECLLRQGSGGNGRKINVNQKRYAVVSAIAASAIPSLV
>MtrunA17_Chr5g0407811_1F_202-552_351_MtrunA17_Chr5g0407811_3F_126-1373_1248_+2_6
VVVECLLRQGSGGNGTKINVNQKRYAVVSAIAASAIPSLV
>MtrunA17_Chr5g0407811_1F_202-552_351_MtrunA17_Chr5g0407811_3F_126-1373_1248_+2_7
VVVECLLRQGSGGNGTGINVNQKRYAVVSAIAASAIPSLV
>MtrunA17_Chr5g0407811_1F_202-552_351_MtrunA17_Chr5g0407811_3F_126-1373_1248_+2_8
VVVECLLRQGSGGNGTGRNVNQKRYAVVSAIAASAIPSLV
>MtrunA17_Chr5g0407811_1F_202-552_351_MtrunA17_Chr5g0407811_3F_126-1373_1248_+2_9
VVVECLLRQGSGGNGTGRLVNQKRYAVVSAIAASAIPSLV
>MtrunA17_Chr5g0407811_1F_202-552_351_MtrunA17_Chr5g0407811_3F_126-1373_1248_+2_10
VVVECLLRQGSGGNGTGRLMNQKRYAVVSAIAASAIPSLV
>MtrunA17_Chr5g0407811_1F_202-552_351_MtrunA17_Chr5g0407811_3F_126-1373_1248_+2_11
VVVECLLRQGSGGNGTGRLMLQKRYAVVSAIAASAIPSLV
>MtrunA17_Chr5g0407811_1F_202-552_351_MtrunA17_Chr5g0407811_3F_126-1373_1248_+2_12
VVVECLLRQGSGGNGTGRLMLIKRYAVVSAIAASAIPSLV
>MtrunA17_Chr5g0407811_1F_202-552_351_MtrunA17_Chr5g0407811_3F_126-1373_1248_+2_13
VVVECLLRQGSGGNGTGRLMLIRRYAVVSAIAASAIPSLV
>MtrunA17_Chr5g0407811_1F_202-552_351_MtrunA17_Chr5g0407811_3F_126-1373_1248_+2_14
VVVECLLRQGSGGNGTGRLMLIRNYAVVSAIAASAIPSLV
>MtrunA17_Chr5g0407811_1F_202-552_351_MtrunA17_Chr5g0407811_3F_126-1373_1248_+2_15
VVVECLLRQGSGGNGTGRLMLIRNVAVVSAIAASAIPSLV
>MtrunA17_Chr5g0407811_1F_202-552_351_MtrunA17_Chr5g0407811_3F_126-1373_1248_+2_16
VVVECLLRQGSGGNGTGRLMLIRNVMVVSAIAASAIPSLV
>MtrunA17_Chr5g0407811_1F_202-552_351_MtrunA17_Chr5g0407811_3F_126-1373_1248_+2_17
VVVECLLRQGSGGNGTGRLMLIRNVMLVSAIAASAIPSLV
>MtrunA17_Chr5g0407811_1F_202-552_351_MtrunA17_Chr5g0407811_3F_126-1373_1248_+2_18
VVVECLLRQGSGGNGTGRLMLIRNVMLLSAIAASAIPSLV
>MtrunA17_Chr5g0407811_1F_202-552_351_MtrunA17_Chr5g0407811_3F_126-1373_1248_+2_19
VVVECLLRQGSGGNGTGRLMLIRNVMLLFAIAASAIPSLV
>MtrunA17_Chr5g0407811_1F_202-552_351_MtrunA17_Chr5g0407811_3F_126-1373_1248_+2_20
VVVECLLRQGSGGNGTGRLMLIRNVMLLFQIAASAIPSLV
>MtrunA17_Chr5g0410111_2F_323-568_246_MtrunA17_Chr5g0410111_3F_396-677_282_-2_1
PYSLEELKVITLRKQLKLMIRRVMVTFTPTVEHCSMATIIG
>MtrunA17_Chr5g0410111_2F_323-568_246_MtrunA17_Chr5g0410111_3F_396-677_282_-2_2
PYSLEELKVITERKQLKLMIRRVMVTFTPTVEHCSMATIIG
>MtrunA17_Chr5g0410111_2F_323-568_246_MtrunA17_Chr5g0410111_3F_396-677_282_-2_3
PYSLEELKVITEEKQLKLMIRRVMVTFTPTVEHCSMATIIG
>MtrunA17_Chr5g0410111_2F_323-568_246_MtrunA17_Chr5g0410111_3F_396-677_282_-2_4
PYSLEELKVITEEAQLKLMIRRVMVTFTPTVEHCSMATIIG
>MtrunA17_Chr5g0410111_2F_323-568_246_MtrunA17_Chr5g0410111_3F_396-677_282_-2_5
PYSLEELKVITEEAVLKLMIRRVMVTFTPTVEHCSMATIIG
>MtrunA17_Chr5g0410111_2F_323-568_246_MtrunA17_Chr5g0410111_3F_396-677_282_-2_6
PYSLEELKVITEEAVEKLMIRRVMVTFTPTVEHCSMATIIG
>MtrunA17_Chr5g0410111_2F_323-568_246_MtrunA17_Chr5g0410111_3F_396-677_282_-2_7
PYSLEELKVITEEAVEVLMIRRVMVTFTPTVEHCSMATIIG
>MtrunA17_Chr5g0410111_2F_323-568_246_MtrunA17_Chr5g0410111_3F_396-677_282_-2_8
PYSLEELKVITEEAVEVDMIRRVMVTFTPTVEHCSMATIIG
>MtrunA17_Chr5g0410111_2F_323-568_246_MtrunA17_Chr5g0410111_3F_396-677_282_-2_9
PYSLEELKVITEEAVEVDDIRRVMVTFTPTVEHCSMATIIG
>MtrunA17_Chr5g0410111_2F_323-568_246_MtrunA17_Chr5g0410111_3F_396-677_282_-2_10
PYSLEELKVITEEAVEVDDQRRVMVTFTPTVEHCSMATIIG
>MtrunA17_Chr5g0410111_2F_323-568_246_MtrunA17_Chr5g0410111_3F_396-677_282_-2_11
PYSLEELKVITEEAVEVDDQKRVMVTFTPTVEHCSMATIIG
>MtrunA17_Chr5g0410111_2F_323-568_246_MtrunA17_Chr5g0410111_3F_396-677_282_-2_12
PYSLEELKVITEEAVEVDDQKSVMVTFTPTVEHCSMATIIG
>MtrunA17_Chr5g0410111_2F_323-568_246_MtrunA17_Chr5g0410111_3F_396-677_282_-2_13
PYSLEELKVITEEAVEVDDQKSYMVTFTPTVEHCSMATIIG
>MtrunA17_Chr5g0410111_2F_323-568_246_MtrunA17_Chr5g0410111_3F_396-677_282_-2_14
PYSLEELKVITEEAVEVDDQKSYGVTFTPTVEHCSMATIIG
>MtrunA17_Chr5g0410111_2F_323-568_246_MtrunA17_Chr5g0410111_3F_396-677_282_-2_15
PYSLEELKVITEEAVEVDDQKSYGYTFTPTVEHCSMATIIG
>MtrunA17_Chr5g0410111_2F_323-568_246_MtrunA17_Chr5g0410111_3F_396-677_282_-2_16
PYSLEELKVITEEAVEVDDQKSYGYVFTPTVEHCSMATIIG
>MtrunA17_Chr5g0410111_2F_323-568_246_MtrunA17_Chr5g0410111_3F_396-677_282_-2_17
PYSLEELKVITEEAVEVDDQKSYGYVYTPTVEHCSMATIIG
>MtrunA17_Chr5g0410111_2F_323-568_246_MtrunA17_Chr5g0410111_3F_396-677_282_-2_18
PYSLEELKVITEEAVEVDDQKSYGYVYSPTVEHCSMATIIG
>MtrunA17_Chr5g0410111_2F_323-568_246_MtrunA17_Chr5g0410111_3F_396-677_282_-2_19
PYSLEELKVITEEAVEVDDQKSYGYVYSDTVEHCSMATIIG
>MtrunA17_Chr5g0410111_2F_323-568_246_MtrunA17_Chr5g0410111_3F_396-677_282_-2_20
PYSLEELKVITEEAVEVDDQKSYGYVYSDGVEHCSMATIIG
>MtrunA17_Chr5g0410111_2F_323-568_246_MtrunA17_Chr5g0410111_3F_396-677_282_-2_21
PYSLEELKVITEEAVEVDDQKSYGYVYSDGGEHCSMATIIG
>MtrunA17_Chr5g0410111_2F_323-568_246_MtrunA17_Chr5g0410111_3F_396-677_282_-2_22
PYSLEELKVITEEAVEVDDQKSYGYVYSDGGTHCSMATIIG
>MtrunA17_Chr5g0410111_2F_323-568_246_MtrunA17_Chr5g0410111_3F_396-677_282_-2_23
PYSLEELKVITEEAVEVDDQKSYGYVYSDGGTLCSMATIIG
>MtrunA17_Chr5g0410111_2F_323-568_246_MtrunA17_Chr5g0410111_3F_396-677_282_-2_24
PYSLEELKVITEEAVEVDDQKSYGYVYSDGGTLQSMATIIG
>MtrunA17_Chr5g0410111_2F_323-568_246_MtrunA17_Chr5g0410111_3F_396-677_282_-2_25
PYSLEELKVITEEAVEVDDQKSYGYVYSDGGTLQYMATIIG
>MtrunA17_Chr5g0410111_2F_323-568_246_MtrunA17_Chr5g0410111_3F_396-677_282_-2_26
PYSLEELKVITEEAVEVDDQKSYGYVYSDGGTLQYGATIIG
>MtrunA17_Chr5g0410111_2F_323-568_246_MtrunA17_Chr5g0410111_3F_396-677_282_-2_27
PYSLEELKVITEEAVEVDDQKSYGYVYSDGGTLQYGNTIIG
>MtrunA17_Chr5g0410111_2F_323-568_246_MtrunA17_Chr5g0410111_3F_396-677_282_-2_28
PYSLEELKVITEEAVEVDDQKSYGYVYSDGGTLQYGNNIIG
>MtrunA17_Chr5g0410111_2F_323-568_246_MtrunA17_Chr5g0410111_3F_396-677_282_-2_29
PYSLEELKVITEEAVEVDDQKSYGYVYSDGGTLQYGNNYIG
>MtrunA17_Chr5g0410111_2F_323-568_246_MtrunA17_Chr5g0410111_3F_396-677_282_+1_0
PYSLEELKVILRKQLKLMIRRVMVTFTPTVEHCSMATIIG
>MtrunA17_Chr5g0410111_2F_323-568_246_MtrunA17_Chr5g0410111_3F_396-677_282_+1_1
PYSLEELKVITRKQLKLMIRRVMVTFTPTVEHCSMATIIG
>MtrunA17_Chr5g0410111_2F_323-568_246_MtrunA17_Chr5g0410111_3F_396-677_282_+1_2
PYSLEELKVITEKQLKLMIRRVMVTFTPTVEHCSMATIIG
>MtrunA17_Chr5g0410111_2F_323-568_246_MtrunA17_Chr5g0410111_3F_396-677_282_+1_3
PYSLEELKVITEEQLKLMIRRVMVTFTPTVEHCSMATIIG
>MtrunA17_Chr5g0410111_2F_323-568_246_MtrunA17_Chr5g0410111_3F_396-677_282_+1_4
PYSLEELKVITEEALKLMIRRVMVTFTPTVEHCSMATIIG
>MtrunA17_Chr5g0410111_2F_323-568_246_MtrunA17_Chr5g0410111_3F_396-677_282_+1_5
PYSLEELKVITEEAVKLMIRRVMVTFTPTVEHCSMATIIG
>MtrunA17_Chr5g0410111_2F_323-568_246_MtrunA17_Chr5g0410111_3F_396-677_282_+1_6
PYSLEELKVITEEAVELMIRRVMVTFTPTVEHCSMATIIG
>MtrunA17_Chr5g0410111_2F_323-568_246_MtrunA17_Chr5g0410111_3F_396-677_282_+1_7
PYSLEELKVITEEAVEVMIRRVMVTFTPTVEHCSMATIIG
>MtrunA17_Chr5g0410111_2F_323-568_246_MtrunA17_Chr5g0410111_3F_396-677_282_+1_8
PYSLEELKVITEEAVEVDIRRVMVTFTPTVEHCSMATIIG
>MtrunA17_Chr5g0410111_2F_323-568_246_MtrunA17_Chr5g0410111_3F_396-677_282_+1_9
PYSLEELKVITEEAVEVDDRRVMVTFTPTVEHCSMATIIG
>MtrunA17_Chr5g0410111_2F_323-568_246_MtrunA17_Chr5g0410111_3F_396-677_282_+1_10
PYSLEELKVITEEAVEVDDQRVMVTFTPTVEHCSMATIIG
>MtrunA17_Chr5g0410111_2F_323-568_246_MtrunA17_Chr5g0410111_3F_396-677_282_+1_11
PYSLEELKVITEEAVEVDDQKVMVTFTPTVEHCSMATIIG
>MtrunA17_Chr5g0410111_2F_323-568_246_MtrunA17_Chr5g0410111_3F_396-677_282_+1_12
PYSLEELKVITEEAVEVDDQKSMVTFTPTVEHCSMATIIG
>MtrunA17_Chr5g0410111_2F_323-568_246_MtrunA17_Chr5g0410111_3F_396-677_282_+1_13
PYSLEELKVITEEAVEVDDQKSYVTFTPTVEHCSMATIIG
>MtrunA17_Chr5g0410111_2F_323-568_246_MtrunA17_Chr5g0410111_3F_396-677_282_+1_14
PYSLEELKVITEEAVEVDDQKSYGTFTPTVEHCSMATIIG
>MtrunA17_Chr5g0410111_2F_323-568_246_MtrunA17_Chr5g0410111_3F_396-677_282_+1_15
PYSLEELKVITEEAVEVDDQKSYGYFTPTVEHCSMATIIG
>MtrunA17_Chr5g0410111_2F_323-568_246_MtrunA17_Chr5g0410111_3F_396-677_282_+1_16
PYSLEELKVITEEAVEVDDQKSYGYVTPTVEHCSMATIIG
>MtrunA17_Chr5g0410111_2F_323-568_246_MtrunA17_Chr5g0410111_3F_396-677_282_+1_17
PYSLEELKVITEEAVEVDDQKSYGYVYPTVEHCSMATIIG
>MtrunA17_Chr5g0410111_2F_323-568_246_MtrunA17_Chr5g0410111_3F_396-677_282_+1_18
PYSLEELKVITEEAVEVDDQKSYGYVYSTVEHCSMATIIG
>MtrunA17_Chr5g0410111_2F_323-568_246_MtrunA17_Chr5g0410111_3F_396-677_282_+1_19
PYSLEELKVITEEAVEVDDQKSYGYVYSDVEHCSMATIIG
>MtrunA17_Chr5g0410111_2F_323-568_246_MtrunA17_Chr5g0410111_3F_396-677_282_+1_20
PYSLEELKVITEEAVEVDDQKSYGYVYSDGEHCSMATIIG
>MtrunA17_Chr5g0410111_2F_323-568_246_MtrunA17_Chr5g0410111_3F_396-677_282_+1_21
PYSLEELKVITEEAVEVDDQKSYGYVYSDGGHCSMATIIG
>MtrunA17_Chr5g0410111_2F_323-568_246_MtrunA17_Chr5g0410111_3F_396-677_282_+1_22
PYSLEELKVITEEAVEVDDQKSYGYVYSDGGTCSMATIIG
>MtrunA17_Chr5g0410111_2F_323-568_246_MtrunA17_Chr5g0410111_3F_396-677_282_+1_23
PYSLEELKVITEEAVEVDDQKSYGYVYSDGGTLSMATIIG
>MtrunA17_Chr5g0410111_2F_323-568_246_MtrunA17_Chr5g0410111_3F_396-677_282_+1_24
PYSLEELKVITEEAVEVDDQKSYGYVYSDGGTLQMATIIG
>MtrunA17_Chr5g0410111_2F_323-568_246_MtrunA17_Chr5g0410111_3F_396-677_282_+1_25
PYSLEELKVITEEAVEVDDQKSYGYVYSDGGTLQYATIIG
>MtrunA17_Chr5g0410111_2F_323-568_246_MtrunA17_Chr5g0410111_3F_396-677_282_+1_26
PYSLEELKVITEEAVEVDDQKSYGYVYSDGGTLQYGTIIG
>MtrunA17_Chr5g0410111_2F_323-568_246_MtrunA17_Chr5g0410111_3F_396-677_282_+1_27
PYSLEELKVITEEAVEVDDQKSYGYVYSDGGTLQYGNIIG
>MtrunA17_Chr5g0410111_2F_323-568_246_MtrunA17_Chr5g0410111_3F_396-677_282_+1_28
PYSLEELKVITEEAVEVDDQKSYGYVYSDGGTLQYGNNIG
>MtrunA17_Chr5g0410111_2F_323-568_246_MtrunA17_Chr5g0410111_3F_396-677_282_+1_29
PYSLEELKVITEEAVEVDDQKSYGYVYSDGGTLQYGNNYG
>MtrunA17_Chr5g0411401_1F_1-429_429_MtrunA17_Chr5g0411401_3F_210-368_159_-1_1
GTLMDRVACLEKQAFSALCRDRFKWKLQSSVSCFHSSFWRV
>MtrunA17_Chr5g0411401_1F_1-429_429_MtrunA17_Chr5g0411401_3F_210-368_159_-1_2
GTLMDRVACLENQAFSALCRDRFKWKLQSSVSCFHSSFWRV
>MtrunA17_Chr5g0411401_1F_1-429_429_MtrunA17_Chr5g0411401_3F_210-368_159_-1_3
GTLMDRVACLENRAFSALCRDRFKWKLQSSVSCFHSSFWRV
>MtrunA17_Chr5g0411401_1F_1-429_429_MtrunA17_Chr5g0411401_3F_210-368_159_-1_4
GTLMDRVACLENRLFSALCRDRFKWKLQSSVSCFHSSFWRV
>MtrunA17_Chr5g0411401_1F_1-429_429_MtrunA17_Chr5g0411401_3F_210-368_159_-1_5
GTLMDRVACLENRLFSALCRDRFKWKLQSSVSCFHSSFWRV
>MtrunA17_Chr5g0411401_1F_1-429_429_MtrunA17_Chr5g0411401_3F_210-368_159_-1_6
GTLMDRVACLENRLFQALCRDRFKWKLQSSVSCFHSSFWRV
>MtrunA17_Chr5g0411401_1F_1-429_429_MtrunA17_Chr5g0411401_3F_210-368_159_-1_7
GTLMDRVACLENRLFQLLCRDRFKWKLQSSVSCFHSSFWRV
>MtrunA17_Chr5g0411401_1F_1-429_429_MtrunA17_Chr5g0411401_3F_210-368_159_-1_8
GTLMDRVACLENRLFQLCCRDRFKWKLQSSVSCFHSSFWRV
>MtrunA17_Chr5g0411401_1F_1-429_429_MtrunA17_Chr5g0411401_3F_210-368_159_-1_9
GTLMDRVACLENRLFQLCVRDRFKWKLQSSVSCFHSSFWRV
>MtrunA17_Chr5g0411401_1F_1-429_429_MtrunA17_Chr5g0411401_3F_210-368_159_-1_10
GTLMDRVACLENRLFQLCVEDRFKWKLQSSVSCFHSSFWRV
>MtrunA17_Chr5g0411401_1F_1-429_429_MtrunA17_Chr5g0411401_3F_210-368_159_-1_11
GTLMDRVACLENRLFQLCVEIRFKWKLQSSVSCFHSSFWRV
>MtrunA17_Chr5g0411401_1F_1-429_429_MtrunA17_Chr5g0411401_3F_210-368_159_-1_12
GTLMDRVACLENRLFQLCVEIDFKWKLQSSVSCFHSSFWRV
>MtrunA17_Chr5g0411401_1F_1-429_429_MtrunA17_Chr5g0411401_3F_210-368_159_-1_13
GTLMDRVACLENRLFQLCVEIDSKWKLQSSVSCFHSSFWRV
>MtrunA17_Chr5g0411401_1F_1-429_429_MtrunA17_Chr5g0411401_3F_210-368_159_-1_14
GTLMDRVACLENRLFQLCVEIDSSWKLQSSVSCFHSSFWRV
>MtrunA17_Chr5g0411401_1F_1-429_429_MtrunA17_Chr5g0411401_3F_210-368_159_-1_15
GTLMDRVACLENRLFQLCVEIDSSGKLQSSVSCFHSSFWRV
>MtrunA17_Chr5g0411401_1F_1-429_429_MtrunA17_Chr5g0411401_3F_210-368_159_-1_16
GTLMDRVACLENRLFQLCVEIDSSGSLQSSVSCFHSSFWRV
>MtrunA17_Chr5g0411401_1F_1-429_429_MtrunA17_Chr5g0411401_3F_210-368_159_-1_17
GTLMDRVACLENRLFQLCVEIDSSGSSQSSVSCFHSSFWRV
>MtrunA17_Chr5g0411401_1F_1-429_429_MtrunA17_Chr5g0411401_3F_210-368_159_-1_18
GTLMDRVACLENRLFQLCVEIDSSGSSNSSVSCFHSSFWRV
>MtrunA17_Chr5g0411401_1F_1-429_429_MtrunA17_Chr5g0411401_3F_210-368_159_-1_19
GTLMDRVACLENRLFQLCVEIDSSGSSNPSVSCFHSSFWRV
>MtrunA17_Chr5g0411401_1F_1-429_429_MtrunA17_Chr5g0411401_3F_210-368_159_-1_20
GTLMDRVACLENRLFQLCVEIDSSGSSNPLVSCFHSSFWRV
>MtrunA17_Chr5g0411401_1F_1-429_429_MtrunA17_Chr5g0411401_3F_210-368_159_+2_0
GTLMDRVACLKQAFSALCRDRFKWKLQSSVSCFHSSFWRV
>MtrunA17_Chr5g0411401_1F_1-429_429_MtrunA17_Chr5g0411401_3F_210-368_159_+2_1
GTLMDRVACLEQAFSALCRDRFKWKLQSSVSCFHSSFWRV
>MtrunA17_Chr5g0411401_1F_1-429_429_MtrunA17_Chr5g0411401_3F_210-368_159_+2_2
GTLMDRVACLENAFSALCRDRFKWKLQSSVSCFHSSFWRV
>MtrunA17_Chr5g0411401_1F_1-429_429_MtrunA17_Chr5g0411401_3F_210-368_159_+2_3
GTLMDRVACLENRFSALCRDRFKWKLQSSVSCFHSSFWRV
>MtrunA17_Chr5g0411401_1F_1-429_429_MtrunA17_Chr5g0411401_3F_210-368_159_+2_4
GTLMDRVACLENRLSALCRDRFKWKLQSSVSCFHSSFWRV
>MtrunA17_Chr5g0411401_1F_1-429_429_MtrunA17_Chr5g0411401_3F_210-368_159_+2_5
GTLMDRVACLENRLFALCRDRFKWKLQSSVSCFHSSFWRV
>MtrunA17_Chr5g0411401_1F_1-429_429_MtrunA17_Chr5g0411401_3F_210-368_159_+2_6
GTLMDRVACLENRLFQLCRDRFKWKLQSSVSCFHSSFWRV
>MtrunA17_Chr5g0411401_1F_1-429_429_MtrunA17_Chr5g0411401_3F_210-368_159_+2_7
GTLMDRVACLENRLFQLCRDRFKWKLQSSVSCFHSSFWRV
>MtrunA17_Chr5g0411401_1F_1-429_429_MtrunA17_Chr5g0411401_3F_210-368_159_+2_8
GTLMDRVACLENRLFQLCRDRFKWKLQSSVSCFHSSFWRV
>MtrunA17_Chr5g0411401_1F_1-429_429_MtrunA17_Chr5g0411401_3F_210-368_159_+2_9
GTLMDRVACLENRLFQLCVDRFKWKLQSSVSCFHSSFWRV
>MtrunA17_Chr5g0411401_1F_1-429_429_MtrunA17_Chr5g0411401_3F_210-368_159_+2_10
GTLMDRVACLENRLFQLCVERFKWKLQSSVSCFHSSFWRV
>MtrunA17_Chr5g0411401_1F_1-429_429_MtrunA17_Chr5g0411401_3F_210-368_159_+2_11
GTLMDRVACLENRLFQLCVEIFKWKLQSSVSCFHSSFWRV
>MtrunA17_Chr5g0411401_1F_1-429_429_MtrunA17_Chr5g0411401_3F_210-368_159_+2_12
GTLMDRVACLENRLFQLCVEIDKWKLQSSVSCFHSSFWRV
>MtrunA17_Chr5g0411401_1F_1-429_429_MtrunA17_Chr5g0411401_3F_210-368_159_+2_13
GTLMDRVACLENRLFQLCVEIDSWKLQSSVSCFHSSFWRV
>MtrunA17_Chr5g0411401_1F_1-429_429_MtrunA17_Chr5g0411401_3F_210-368_159_+2_14
GTLMDRVACLENRLFQLCVEIDSSKLQSSVSCFHSSFWRV
>MtrunA17_Chr5g0411401_1F_1-429_429_MtrunA17_Chr5g0411401_3F_210-368_159_+2_15
GTLMDRVACLENRLFQLCVEIDSSGLQSSVSCFHSSFWRV
>MtrunA17_Chr5g0411401_1F_1-429_429_MtrunA17_Chr5g0411401_3F_210-368_159_+2_16
GTLMDRVACLENRLFQLCVEIDSSGSQSSVSCFHSSFWRV
>MtrunA17_Chr5g0411401_1F_1-429_429_MtrunA17_Chr5g0411401_3F_210-368_159_+2_17
GTLMDRVACLENRLFQLCVEIDSSGSSSSVSCFHSSFWRV
>MtrunA17_Chr5g0411401_1F_1-429_429_MtrunA17_Chr5g0411401_3F_210-368_159_+2_18
GTLMDRVACLENRLFQLCVEIDSSGSSNSVSCFHSSFWRV
>MtrunA17_Chr5g0411401_1F_1-429_429_MtrunA17_Chr5g0411401_3F_210-368_159_+2_19
GTLMDRVACLENRLFQLCVEIDSSGSSNPVSCFHSSFWRV
>MtrunA17_Chr5g0411401_1F_1-429_429_MtrunA17_Chr5g0411401_3F_210-368_159_+2_20
GTLMDRVACLENRLFQLCVEIDSSGSSNPLSCFHSSFWRV
>MtrunA17_Chr5g0411401_1F_1-429_429_MtrunA17_Chr5g0411401_3F_210-368_159_-2_0
FHSSFWRVFISSQGSKGEVCYSFPTFNNVPNHNGDKEIMPQ
>MtrunA17_Chr5g0411401_1F_1-429_429_MtrunA17_Chr5g0411401_3F_210-368_159_-2_1
FHSSFWRVFIQSQGSKGEVCYSFPTFNNVPNHNGDKEIMPQ
>MtrunA17_Chr5g0411401_1F_1-429_429_MtrunA17_Chr5g0411401_3F_210-368_159_-2_2
FHSSFWRVFIQPQGSKGEVCYSFPTFNNVPNHNGDKEIMPQ
>MtrunA17_Chr5g0411401_1F_1-429_429_MtrunA17_Chr5g0411401_3F_210-368_159_-2_3
FHSSFWRVFIQPRGSKGEVCYSFPTFNNVPNHNGDKEIMPQ
>MtrunA17_Chr5g0411401_1F_1-429_429_MtrunA17_Chr5g0411401_3F_210-368_159_-2_4
FHSSFWRVFIQPRISKGEVCYSFPTFNNVPNHNGDKEIMPQ
>MtrunA17_Chr5g0411401_1F_1-429_429_MtrunA17_Chr5g0411401_3F_210-368_159_-2_5
FHSSFWRVFIQPRIQKGEVCYSFPTFNNVPNHNGDKEIMPQ
>MtrunA17_Chr5g0411401_1F_1-429_429_MtrunA17_Chr5g0411401_3F_210-368_159_-2_6
FHSSFWRVFIQPRIQGGEVCYSFPTFNNVPNHNGDKEIMPQ
>MtrunA17_Chr5g0411401_1F_1-429_429_MtrunA17_Chr5g0411401_3F_210-368_159_-2_7
FHSSFWRVFIQPRIQGREVCYSFPTFNNVPNHNGDKEIMPQ
>MtrunA17_Chr5g0411401_1F_1-429_429_MtrunA17_Chr5g0411401_3F_210-368_159_-2_8
FHSSFWRVFIQPRIQGRSVCYSFPTFNNVPNHNGDKEIMPQ
>MtrunA17_Chr5g0411401_1F_1-429_429_MtrunA17_Chr5g0411401_3F_210-368_159_-2_9
FHSSFWRVFIQPRIQGRSMCYSFPTFNNVPNHNGDKEIMPQ
>MtrunA17_Chr5g0411401_1F_1-429_429_MtrunA17_Chr5g0411401_3F_210-368_159_-2_10
FHSSFWRVFIQPRIQGRSMLYSFPTFNNVPNHNGDKEIMPQ
>MtrunA17_Chr5g0411401_1F_1-429_429_MtrunA17_Chr5g0411401_3F_210-368_159_-2_11
FHSSFWRVFIQPRIQGRSMLLSFPTFNNVPNHNGDKEIMPQ
>MtrunA17_Chr5g0411401_1F_1-429_429_MtrunA17_Chr5g0411401_3F_210-368_159_-2_12
FHSSFWRVFIQPRIQGRSMLLIFPTFNNVPNHNGDKEIMPQ
>MtrunA17_Chr5g0411401_1F_1-429_429_MtrunA17_Chr5g0411401_3F_210-368_159_-2_13
FHSSFWRVFIQPRIQGRSMLLISPTFNNVPNHNGDKEIMPQ
>MtrunA17_Chr5g0411401_1F_1-429_429_MtrunA17_Chr5g0411401_3F_210-368_159_-2_14
FHSSFWRVFIQPRIQGRSMLLISNTFNNVPNHNGDKEIMPQ
>MtrunA17_Chr5g0411401_1F_1-429_429_MtrunA17_Chr5g0411401_3F_210-368_159_-2_15
FHSSFWRVFIQPRIQGRSMLLISNLFNNVPNHNGDKEIMPQ
>MtrunA17_Chr5g0411401_1F_1-429_429_MtrunA17_Chr5g0411401_3F_210-368_159_-2_16
FHSSFWRVFIQPRIQGRSMLLISNLQNNVPNHNGDKEIMPQ
>MtrunA17_Chr5g0411401_1F_1-429_429_MtrunA17_Chr5g0411401_3F_210-368_159_-2_17
FHSSFWRVFIQPRIQGRSMLLISNLQQNVPNHNGDKEIMPQ
>MtrunA17_Chr5g0411401_1F_1-429_429_MtrunA17_Chr5g0411401_3F_210-368_159_-2_18
FHSSFWRVFIQPRIQGRSMLLISNLQQCVPNHNGDKEIMPQ
>MtrunA17_Chr5g0411401_1F_1-429_429_MtrunA17_Chr5g0411401_3F_210-368_159_-2_19
FHSSFWRVFIQPRIQGRSMLLISNLQQCSPNHNGDKEIMPQ
>MtrunA17_Chr5g0411401_1F_1-429_429_MtrunA17_Chr5g0411401_3F_210-368_159_-2_20
FHSSFWRVFIQPRIQGRSMLLISNLQQCSKNHNGDKEIMPQ
>MtrunA17_Chr5g0411401_1F_1-429_429_MtrunA17_Chr5g0411401_3F_210-368_159_+1_0
FHSSFWRVFISQGSKGEVCYSFPTFNNVPNHNGDKEIMPQ
>MtrunA17_Chr5g0411401_1F_1-429_429_MtrunA17_Chr5g0411401_3F_210-368_159_+1_1
FHSSFWRVFIQQGSKGEVCYSFPTFNNVPNHNGDKEIMPQ
>MtrunA17_Chr5g0411401_1F_1-429_429_MtrunA17_Chr5g0411401_3F_210-368_159_+1_2
FHSSFWRVFIQPGSKGEVCYSFPTFNNVPNHNGDKEIMPQ
>MtrunA17_Chr5g0411401_1F_1-429_429_MtrunA17_Chr5g0411401_3F_210-368_159_+1_3
FHSSFWRVFIQPRSKGEVCYSFPTFNNVPNHNGDKEIMPQ
>MtrunA17_Chr5g0411401_1F_1-429_429_MtrunA17_Chr5g0411401_3F_210-368_159_+1_4
FHSSFWRVFIQPRIKGEVCYSFPTFNNVPNHNGDKEIMPQ
>MtrunA17_Chr5g0411401_1F_1-429_429_MtrunA17_Chr5g0411401_3F_210-368_159_+1_5
FHSSFWRVFIQPRIQGEVCYSFPTFNNVPNHNGDKEIMPQ
>MtrunA17_Chr5g0411401_1F_1-429_429_MtrunA17_Chr5g0411401_3F_210-368_159_+1_6
FHSSFWRVFIQPRIQGEVCYSFPTFNNVPNHNGDKEIMPQ
>MtrunA17_Chr5g0411401_1F_1-429_429_MtrunA17_Chr5g0411401_3F_210-368_159_+1_7
FHSSFWRVFIQPRIQGRVCYSFPTFNNVPNHNGDKEIMPQ
>MtrunA17_Chr5g0411401_1F_1-429_429_MtrunA17_Chr5g0411401_3F_210-368_159_+1_8
FHSSFWRVFIQPRIQGRSCYSFPTFNNVPNHNGDKEIMPQ
>MtrunA17_Chr5g0411401_1F_1-429_429_MtrunA17_Chr5g0411401_3F_210-368_159_+1_9
FHSSFWRVFIQPRIQGRSMYSFPTFNNVPNHNGDKEIMPQ
>MtrunA17_Chr5g0411401_1F_1-429_429_MtrunA17_Chr5g0411401_3F_210-368_159_+1_10
FHSSFWRVFIQPRIQGRSMLSFPTFNNVPNHNGDKEIMPQ
>MtrunA17_Chr5g0411401_1F_1-429_429_MtrunA17_Chr5g0411401_3F_210-368_159_+1_11
FHSSFWRVFIQPRIQGRSMLLFPTFNNVPNHNGDKEIMPQ
>MtrunA17_Chr5g0411401_1F_1-429_429_MtrunA17_Chr5g0411401_3F_210-368_159_+1_12
FHSSFWRVFIQPRIQGRSMLLIPTFNNVPNHNGDKEIMPQ
>MtrunA17_Chr5g0411401_1F_1-429_429_MtrunA17_Chr5g0411401_3F_210-368_159_+1_13
FHSSFWRVFIQPRIQGRSMLLISTFNNVPNHNGDKEIMPQ
>MtrunA17_Chr5g0411401_1F_1-429_429_MtrunA17_Chr5g0411401_3F_210-368_159_+1_14
FHSSFWRVFIQPRIQGRSMLLISNFNNVPNHNGDKEIMPQ
>MtrunA17_Chr5g0411401_1F_1-429_429_MtrunA17_Chr5g0411401_3F_210-368_159_+1_15
FHSSFWRVFIQPRIQGRSMLLISNLNNVPNHNGDKEIMPQ
>MtrunA17_Chr5g0411401_1F_1-429_429_MtrunA17_Chr5g0411401_3F_210-368_159_+1_16
FHSSFWRVFIQPRIQGRSMLLISNLQNVPNHNGDKEIMPQ
>MtrunA17_Chr5g0411401_1F_1-429_429_MtrunA17_Chr5g0411401_3F_210-368_159_+1_17
FHSSFWRVFIQPRIQGRSMLLISNLQQVPNHNGDKEIMPQ
>MtrunA17_Chr5g0411401_1F_1-429_429_MtrunA17_Chr5g0411401_3F_210-368_159_+1_18
FHSSFWRVFIQPRIQGRSMLLISNLQQCPNHNGDKEIMPQ
>MtrunA17_Chr5g0411401_1F_1-429_429_MtrunA17_Chr5g0411401_3F_210-368_159_+1_19
FHSSFWRVFIQPRIQGRSMLLISNLQQCSNHNGDKEIMPQ
>MtrunA17_Chr5g0411401_1F_1-429_429_MtrunA17_Chr5g0411401_3F_210-368_159_+1_20
FHSSFWRVFIQPRIQGRSMLLISNLQQCSKHNGDKEIMPQ
>MtrunA17_Chr5g0413591_2F_200-2233_2034_MtrunA17_Chr5g0413591_3F_1194-1499_306_-2_1
DSFKSYGVDMNITRQTVSLTMLTVVTVQLKRFQLTVKNPTL
>MtrunA17_Chr5g0413591_2F_200-2233_2034_MtrunA17_Chr5g0413591_3F_1194-1499_306_-2_2
DSFKSYGVDMNNTRQTVSLTMLTVVTVQLKRFQLTVKNPTL
>MtrunA17_Chr5g0413591_2F_200-2233_2034_MtrunA17_Chr5g0413591_3F_1194-1499_306_-2_3
DSFKSYGVDMNNPRQTVSLTMLTVVTVQLKRFQLTVKNPTL
>MtrunA17_Chr5g0413591_2F_200-2233_2034_MtrunA17_Chr5g0413591_3F_1194-1499_306_-2_4
DSFKSYGVDMNNPTQTVSLTMLTVVTVQLKRFQLTVKNPTL
>MtrunA17_Chr5g0413591_2F_200-2233_2034_MtrunA17_Chr5g0413591_3F_1194-1499_306_-2_5
DSFKSYGVDMNNPTNTVSLTMLTVVTVQLKRFQLTVKNPTL
>MtrunA17_Chr5g0413591_2F_200-2233_2034_MtrunA17_Chr5g0413591_3F_1194-1499_306_-2_6
DSFKSYGVDMNNPTNSVSLTMLTVVTVQLKRFQLTVKNPTL
>MtrunA17_Chr5g0413591_2F_200-2233_2034_MtrunA17_Chr5g0413591_3F_1194-1499_306_-2_7
DSFKSYGVDMNNPTNSFSLTMLTVVTVQLKRFQLTVKNPTL
>MtrunA17_Chr5g0413591_2F_200-2233_2034_MtrunA17_Chr5g0413591_3F_1194-1499_306_-2_8
DSFKSYGVDMNNPTNSFSLTMLTVVTVQLKRFQLTVKNPTL
>MtrunA17_Chr5g0413591_2F_200-2233_2034_MtrunA17_Chr5g0413591_3F_1194-1499_306_-2_9
DSFKSYGVDMNNPTNSFSNTMLTVVTVQLKRFQLTVKNPTL
>MtrunA17_Chr5g0413591_2F_200-2233_2034_MtrunA17_Chr5g0413591_3F_1194-1499_306_-2_10
DSFKSYGVDMNNPTNSFSNYMLTVVTVQLKRFQLTVKNPTL
>MtrunA17_Chr5g0413591_2F_200-2233_2034_MtrunA17_Chr5g0413591_3F_1194-1499_306_-2_11
DSFKSYGVDMNNPTNSFSNYALTVVTVQLKRFQLTVKNPTL
>MtrunA17_Chr5g0413591_2F_200-2233_2034_MtrunA17_Chr5g0413591_3F_1194-1499_306_-2_12
DSFKSYGVDMNNPTNSFSNYANTVVTVQLKRFQLTVKNPTL
>MtrunA17_Chr5g0413591_2F_200-2233_2034_MtrunA17_Chr5g0413591_3F_1194-1499_306_-2_13
DSFKSYGVDMNNPTNSFSNYANGVVTVQLKRFQLTVKNPTL
>MtrunA17_Chr5g0413591_2F_200-2233_2034_MtrunA17_Chr5g0413591_3F_1194-1499_306_-2_14
DSFKSYGVDMNNPTNSFSNYANGGVTVQLKRFQLTVKNPTL
>MtrunA17_Chr5g0413591_2F_200-2233_2034_MtrunA17_Chr5g0413591_3F_1194-1499_306_-2_15
DSFKSYGVDMNNPTNSFSNYANGGNTVQLKRFQLTVKNPTL
>MtrunA17_Chr5g0413591_2F_200-2233_2034_MtrunA17_Chr5g0413591_3F_1194-1499_306_-2_16
DSFKSYGVDMNNPTNSFSNYANGGNGVQLKRFQLTVKNPTL
>MtrunA17_Chr5g0413591_2F_200-2233_2034_MtrunA17_Chr5g0413591_3F_1194-1499_306_-2_17
DSFKSYGVDMNNPTNSFSNYANGGNGAQLKRFQLTVKNPTL
>MtrunA17_Chr5g0413591_2F_200-2233_2034_MtrunA17_Chr5g0413591_3F_1194-1499_306_-2_18
DSFKSYGVDMNNPTNSFSNYANGGNGATLKRFQLTVKNPTL
>MtrunA17_Chr5g0413591_2F_200-2233_2034_MtrunA17_Chr5g0413591_3F_1194-1499_306_-2_19
DSFKSYGVDMNNPTNSFSNYANGGNGATQKRFQLTVKNPTL
>MtrunA17_Chr5g0413591_2F_200-2233_2034_MtrunA17_Chr5g0413591_3F_1194-1499_306_-2_20
DSFKSYGVDMNNPTNSFSNYANGGNGATQTRFQLTVKNPTL
>MtrunA17_Chr5g0413591_2F_200-2233_2034_MtrunA17_Chr5g0413591_3F_1194-1499_306_+1_0
DSFKSYGVDMITRQTVSLTMLTVVTVQLKRFQLTVKNPTL
>MtrunA17_Chr5g0413591_2F_200-2233_2034_MtrunA17_Chr5g0413591_3F_1194-1499_306_+1_1
DSFKSYGVDMNTRQTVSLTMLTVVTVQLKRFQLTVKNPTL
>MtrunA17_Chr5g0413591_2F_200-2233_2034_MtrunA17_Chr5g0413591_3F_1194-1499_306_+1_2
DSFKSYGVDMNNRQTVSLTMLTVVTVQLKRFQLTVKNPTL
>MtrunA17_Chr5g0413591_2F_200-2233_2034_MtrunA17_Chr5g0413591_3F_1194-1499_306_+1_3
DSFKSYGVDMNNPQTVSLTMLTVVTVQLKRFQLTVKNPTL
>MtrunA17_Chr5g0413591_2F_200-2233_2034_MtrunA17_Chr5g0413591_3F_1194-1499_306_+1_4
DSFKSYGVDMNNPTTVSLTMLTVVTVQLKRFQLTVKNPTL
>MtrunA17_Chr5g0413591_2F_200-2233_2034_MtrunA17_Chr5g0413591_3F_1194-1499_306_+1_5
DSFKSYGVDMNNPTNVSLTMLTVVTVQLKRFQLTVKNPTL
>MtrunA17_Chr5g0413591_2F_200-2233_2034_MtrunA17_Chr5g0413591_3F_1194-1499_306_+1_6
DSFKSYGVDMNNPTNSSLTMLTVVTVQLKRFQLTVKNPTL
>MtrunA17_Chr5g0413591_2F_200-2233_2034_MtrunA17_Chr5g0413591_3F_1194-1499_306_+1_7
DSFKSYGVDMNNPTNSFLTMLTVVTVQLKRFQLTVKNPTL
>MtrunA17_Chr5g0413591_2F_200-2233_2034_MtrunA17_Chr5g0413591_3F_1194-1499_306_+1_8
DSFKSYGVDMNNPTNSFSTMLTVVTVQLKRFQLTVKNPTL
>MtrunA17_Chr5g0413591_2F_200-2233_2034_MtrunA17_Chr5g0413591_3F_1194-1499_306_+1_9
DSFKSYGVDMNNPTNSFSNMLTVVTVQLKRFQLTVKNPTL
>MtrunA17_Chr5g0413591_2F_200-2233_2034_MtrunA17_Chr5g0413591_3F_1194-1499_306_+1_10
DSFKSYGVDMNNPTNSFSNYLTVVTVQLKRFQLTVKNPTL
>MtrunA17_Chr5g0413591_2F_200-2233_2034_MtrunA17_Chr5g0413591_3F_1194-1499_306_+1_11
DSFKSYGVDMNNPTNSFSNYATVVTVQLKRFQLTVKNPTL
>MtrunA17_Chr5g0413591_2F_200-2233_2034_MtrunA17_Chr5g0413591_3F_1194-1499_306_+1_12
DSFKSYGVDMNNPTNSFSNYANVVTVQLKRFQLTVKNPTL
>MtrunA17_Chr5g0413591_2F_200-2233_2034_MtrunA17_Chr5g0413591_3F_1194-1499_306_+1_13
DSFKSYGVDMNNPTNSFSNYANGVTVQLKRFQLTVKNPTL
>MtrunA17_Chr5g0413591_2F_200-2233_2034_MtrunA17_Chr5g0413591_3F_1194-1499_306_+1_14
DSFKSYGVDMNNPTNSFSNYANGGTVQLKRFQLTVKNPTL
>MtrunA17_Chr5g0413591_2F_200-2233_2034_MtrunA17_Chr5g0413591_3F_1194-1499_306_+1_15
DSFKSYGVDMNNPTNSFSNYANGGNVQLKRFQLTVKNPTL
>MtrunA17_Chr5g0413591_2F_200-2233_2034_MtrunA17_Chr5g0413591_3F_1194-1499_306_+1_16
DSFKSYGVDMNNPTNSFSNYANGGNGQLKRFQLTVKNPTL
>MtrunA17_Chr5g0413591_2F_200-2233_2034_MtrunA17_Chr5g0413591_3F_1194-1499_306_+1_17
DSFKSYGVDMNNPTNSFSNYANGGNGALKRFQLTVKNPTL
>MtrunA17_Chr5g0413591_2F_200-2233_2034_MtrunA17_Chr5g0413591_3F_1194-1499_306_+1_18
DSFKSYGVDMNNPTNSFSNYANGGNGATKRFQLTVKNPTL
>MtrunA17_Chr5g0413591_2F_200-2233_2034_MtrunA17_Chr5g0413591_3F_1194-1499_306_+1_19
DSFKSYGVDMNNPTNSFSNYANGGNGATQRFQLTVKNPTL
>MtrunA17_Chr5g0413591_2F_200-2233_2034_MtrunA17_Chr5g0413591_3F_1194-1499_306_+1_20
DSFKSYGVDMNNPTNSFSNYANGGNGATQTFQLTVKNPTL
>MtrunA17_Chr5g0413591_2F_200-2233_2034_MtrunA17_Chr5g0413591_3F_1194-1499_306_-1_0
VKQRLVLKAMGVKNDFKEYSKEGVSFAKYTNVSSSLSASVK
>MtrunA17_Chr5g0413591_2F_200-2233_2034_MtrunA17_Chr5g0413591_3F_1194-1499_306_-1_1
VKQRLVLKAMVVKNDFKEYSKEGVSFAKYTNVSSSLSASVK
>MtrunA17_Chr5g0413591_2F_200-2233_2034_MtrunA17_Chr5g0413591_3F_1194-1499_306_-1_2
VKQRLVLKAMVLKNDFKEYSKEGVSFAKYTNVSSSLSASVK
>MtrunA17_Chr5g0413591_2F_200-2233_2034_MtrunA17_Chr5g0413591_3F_1194-1499_306_-1_3
VKQRLVLKAMVLKNDFKEYSKEGVSFAKYTNVSSSLSASVK
>MtrunA17_Chr5g0413591_2F_200-2233_2034_MtrunA17_Chr5g0413591_3F_1194-1499_306_-1_4
VKQRLVLKAMVLKMDFKEYSKEGVSFAKYTNVSSSLSASVK
>MtrunA17_Chr5g0413591_2F_200-2233_2034_MtrunA17_Chr5g0413591_3F_1194-1499_306_-1_5
VKQRLVLKAMVLKMIFKEYSKEGVSFAKYTNVSSSLSASVK
>MtrunA17_Chr5g0413591_2F_200-2233_2034_MtrunA17_Chr5g0413591_3F_1194-1499_306_-1_6
VKQRLVLKAMVLKMISKEYSKEGVSFAKYTNVSSSLSASVK
>MtrunA17_Chr5g0413591_2F_200-2233_2034_MtrunA17_Chr5g0413591_3F_1194-1499_306_-1_7
VKQRLVLKAMVLKMISKEYSKEGVSFAKYTNVSSSLSASVK
>MtrunA17_Chr5g0413591_2F_200-2233_2034_MtrunA17_Chr5g0413591_3F_1194-1499_306_-1_8
VKQRLVLKAMVLKMISKSYSKEGVSFAKYTNVSSSLSASVK
>MtrunA17_Chr5g0413591_2F_200-2233_2034_MtrunA17_Chr5g0413591_3F_1194-1499_306_-1_9
VKQRLVLKAMVLKMISKSISKEGVSFAKYTNVSSSLSASVK
>MtrunA17_Chr5g0413591_2F_200-2233_2034_MtrunA17_Chr5g0413591_3F_1194-1499_306_-1_10
VKQRLVLKAMVLKMISKSIRKEGVSFAKYTNVSSSLSASVK
>MtrunA17_Chr5g0413591_2F_200-2233_2034_MtrunA17_Chr5g0413591_3F_1194-1499_306_-1_11
VKQRLVLKAMVLKMISKSIRREGVSFAKYTNVSSSLSASVK
>MtrunA17_Chr5g0413591_2F_200-2233_2034_MtrunA17_Chr5g0413591_3F_1194-1499_306_-1_12
VKQRLVLKAMVLKMISKSIRRKGVSFAKYTNVSSSLSASVK
>MtrunA17_Chr5g0413591_2F_200-2233_2034_MtrunA17_Chr5g0413591_3F_1194-1499_306_-1_13
VKQRLVLKAMVLKMISKSIRRKVVSFAKYTNVSSSLSASVK
>MtrunA17_Chr5g0413591_2F_200-2233_2034_MtrunA17_Chr5g0413591_3F_1194-1499_306_-1_14
VKQRLVLKAMVLKMISKSIRRKVFSFAKYTNVSSSLSASVK
>MtrunA17_Chr5g0413591_2F_200-2233_2034_MtrunA17_Chr5g0413591_3F_1194-1499_306_-1_15
VKQRLVLKAMVLKMISKSIRRKVFLFAKYTNVSSSLSASVK
>MtrunA17_Chr5g0413591_2F_200-2233_2034_MtrunA17_Chr5g0413591_3F_1194-1499_306_-1_16
VKQRLVLKAMVLKMISKSIRRKVFLLAKYTNVSSSLSASVK
>MtrunA17_Chr5g0413591_2F_200-2233_2034_MtrunA17_Chr5g0413591_3F_1194-1499_306_-1_17
VKQRLVLKAMVLKMISKSIRRKVFLLQKYTNVSSSLSASVK
>MtrunA17_Chr5g0413591_2F_200-2233_2034_MtrunA17_Chr5g0413591_3F_1194-1499_306_-1_18
VKQRLVLKAMVLKMISKSIRRKVFLLQSYTNVSSSLSASVK
>MtrunA17_Chr5g0413591_2F_200-2233_2034_MtrunA17_Chr5g0413591_3F_1194-1499_306_-1_19
VKQRLVLKAMVLKMISKSIRRKVFLLQSTTNVSSSLSASVK
>MtrunA17_Chr5g0413591_2F_200-2233_2034_MtrunA17_Chr5g0413591_3F_1194-1499_306_-1_20
VKQRLVLKAMVLKMISKSIRRKVFLLQSTQNVSSSLSASVK
>MtrunA17_Chr5g0413591_2F_200-2233_2034_MtrunA17_Chr5g0413591_3F_1194-1499_306_+2_0
VKQRLVLKAMVKNDFKEYSKEGVSFAKYTNVSSSLSASVK
>MtrunA17_Chr5g0413591_2F_200-2233_2034_MtrunA17_Chr5g0413591_3F_1194-1499_306_+2_1
VKQRLVLKAMVKNDFKEYSKEGVSFAKYTNVSSSLSASVK
>MtrunA17_Chr5g0413591_2F_200-2233_2034_MtrunA17_Chr5g0413591_3F_1194-1499_306_+2_2
VKQRLVLKAMVLNDFKEYSKEGVSFAKYTNVSSSLSASVK
>MtrunA17_Chr5g0413591_2F_200-2233_2034_MtrunA17_Chr5g0413591_3F_1194-1499_306_+2_3
VKQRLVLKAMVLKDFKEYSKEGVSFAKYTNVSSSLSASVK
>MtrunA17_Chr5g0413591_2F_200-2233_2034_MtrunA17_Chr5g0413591_3F_1194-1499_306_+2_4
VKQRLVLKAMVLKMFKEYSKEGVSFAKYTNVSSSLSASVK
>MtrunA17_Chr5g0413591_2F_200-2233_2034_MtrunA17_Chr5g0413591_3F_1194-1499_306_+2_5
VKQRLVLKAMVLKMIKEYSKEGVSFAKYTNVSSSLSASVK
>MtrunA17_Chr5g0413591_2F_200-2233_2034_MtrunA17_Chr5g0413591_3F_1194-1499_306_+2_6
VKQRLVLKAMVLKMISEYSKEGVSFAKYTNVSSSLSASVK
>MtrunA17_Chr5g0413591_2F_200-2233_2034_MtrunA17_Chr5g0413591_3F_1194-1499_306_+2_7
VKQRLVLKAMVLKMISKYSKEGVSFAKYTNVSSSLSASVK
>MtrunA17_Chr5g0413591_2F_200-2233_2034_MtrunA17_Chr5g0413591_3F_1194-1499_306_+2_8
VKQRLVLKAMVLKMISKSSKEGVSFAKYTNVSSSLSASVK
>MtrunA17_Chr5g0413591_2F_200-2233_2034_MtrunA17_Chr5g0413591_3F_1194-1499_306_+2_9
VKQRLVLKAMVLKMISKSIKEGVSFAKYTNVSSSLSASVK
>MtrunA17_Chr5g0413591_2F_200-2233_2034_MtrunA17_Chr5g0413591_3F_1194-1499_306_+2_10
VKQRLVLKAMVLKMISKSIREGVSFAKYTNVSSSLSASVK
>MtrunA17_Chr5g0413591_2F_200-2233_2034_MtrunA17_Chr5g0413591_3F_1194-1499_306_+2_11
VKQRLVLKAMVLKMISKSIRRGVSFAKYTNVSSSLSASVK
>MtrunA17_Chr5g0413591_2F_200-2233_2034_MtrunA17_Chr5g0413591_3F_1194-1499_306_+2_12
VKQRLVLKAMVLKMISKSIRRKVSFAKYTNVSSSLSASVK
>MtrunA17_Chr5g0413591_2F_200-2233_2034_MtrunA17_Chr5g0413591_3F_1194-1499_306_+2_13
VKQRLVLKAMVLKMISKSIRRKVSFAKYTNVSSSLSASVK
>MtrunA17_Chr5g0413591_2F_200-2233_2034_MtrunA17_Chr5g0413591_3F_1194-1499_306_+2_14
VKQRLVLKAMVLKMISKSIRRKVFFAKYTNVSSSLSASVK
>MtrunA17_Chr5g0413591_2F_200-2233_2034_MtrunA17_Chr5g0413591_3F_1194-1499_306_+2_15
VKQRLVLKAMVLKMISKSIRRKVFLAKYTNVSSSLSASVK
>MtrunA17_Chr5g0413591_2F_200-2233_2034_MtrunA17_Chr5g0413591_3F_1194-1499_306_+2_16
VKQRLVLKAMVLKMISKSIRRKVFLLKYTNVSSSLSASVK
>MtrunA17_Chr5g0413591_2F_200-2233_2034_MtrunA17_Chr5g0413591_3F_1194-1499_306_+2_17
VKQRLVLKAMVLKMISKSIRRKVFLLQYTNVSSSLSASVK
>MtrunA17_Chr5g0413591_2F_200-2233_2034_MtrunA17_Chr5g0413591_3F_1194-1499_306_+2_18
VKQRLVLKAMVLKMISKSIRRKVFLLQSTNVSSSLSASVK
>MtrunA17_Chr5g0413591_2F_200-2233_2034_MtrunA17_Chr5g0413591_3F_1194-1499_306_+2_19
VKQRLVLKAMVLKMISKSIRRKVFLLQSTNVSSSLSASVK
>MtrunA17_Chr5g0413591_2F_200-2233_2034_MtrunA17_Chr5g0413591_3F_1194-1499_306_+2_20
VKQRLVLKAMVLKMISKSIRRKVFLLQSTQVSSSLSASVK
>MtrunA17_Chr5g0415271_1F_1-3864_3864_MtrunA17_Chr5g0415271_3F_2184-2282_99_-1_1
LIENDLILIGSHCHRRQASRWSTSLHRHSSKSWHKNLGAYR
>MtrunA17_Chr5g0415271_1F_1-3864_3864_MtrunA17_Chr5g0415271_3F_2184-2282_99_-1_2
LIENDLILIGSTCHRRQASRWSTSLHRHSSKSWHKNLGAYR
>MtrunA17_Chr5g0415271_1F_1-3864_3864_MtrunA17_Chr5g0415271_3F_2184-2282_99_-1_3
LIENDLILIGSTAHRRQASRWSTSLHRHSSKSWHKNLGAYR
>MtrunA17_Chr5g0415271_1F_1-3864_3864_MtrunA17_Chr5g0415271_3F_2184-2282_99_-1_4
LIENDLILIGSTAIRRQASRWSTSLHRHSSKSWHKNLGAYR
>MtrunA17_Chr5g0415271_1F_1-3864_3864_MtrunA17_Chr5g0415271_3F_2184-2282_99_-1_5
LIENDLILIGSTAIERQASRWSTSLHRHSSKSWHKNLGAYR
>MtrunA17_Chr5g0415271_1F_1-3864_3864_MtrunA17_Chr5g0415271_3F_2184-2282_99_-1_6
LIENDLILIGSTAIEDQASRWSTSLHRHSSKSWHKNLGAYR
>MtrunA17_Chr5g0415271_1F_1-3864_3864_MtrunA17_Chr5g0415271_3F_2184-2282_99_-1_7
LIENDLILIGSTAIEDKASRWSTSLHRHSSKSWHKNLGAYR
>MtrunA17_Chr5g0415271_1F_1-3864_3864_MtrunA17_Chr5g0415271_3F_2184-2282_99_-1_8
LIENDLILIGSTAIEDKLSRWSTSLHRHSSKSWHKNLGAYR
>MtrunA17_Chr5g0415271_1F_1-3864_3864_MtrunA17_Chr5g0415271_3F_2184-2282_99_-1_9
LIENDLILIGSTAIEDKLQRWSTSLHRHSSKSWHKNLGAYR
>MtrunA17_Chr5g0415271_1F_1-3864_3864_MtrunA17_Chr5g0415271_3F_2184-2282_99_-1_10
LIENDLILIGSTAIEDKLQDWSTSLHRHSSKSWHKNLGAYR
>MtrunA17_Chr5g0415271_1F_1-3864_3864_MtrunA17_Chr5g0415271_3F_2184-2282_99_-1_11
LIENDLILIGSTAIEDKLQDGSTSLHRHSSKSWHKNLGAYR
>MtrunA17_Chr5g0415271_1F_1-3864_3864_MtrunA17_Chr5g0415271_3F_2184-2282_99_-1_12
LIENDLILIGSTAIEDKLQDGVTSLHRHSSKSWHKNLGAYR
>MtrunA17_Chr5g0415271_1F_1-3864_3864_MtrunA17_Chr5g0415271_3F_2184-2282_99_-1_13
LIENDLILIGSTAIEDKLQDGVPSLHRHSSKSWHKNLGAYR
>MtrunA17_Chr5g0415271_1F_1-3864_3864_MtrunA17_Chr5g0415271_3F_2184-2282_99_-1_14
LIENDLILIGSTAIEDKLQDGVPALHRHSSKSWHKNLGAYR
>MtrunA17_Chr5g0415271_1F_1-3864_3864_MtrunA17_Chr5g0415271_3F_2184-2282_99_-1_15
LIENDLILIGSTAIEDKLQDGVPACHRHSSKSWHKNLGAYR
>MtrunA17_Chr5g0415271_1F_1-3864_3864_MtrunA17_Chr5g0415271_3F_2184-2282_99_-1_16
LIENDLILIGSTAIEDKLQDGVPACIRHSSKSWHKNLGAYR
>MtrunA17_Chr5g0415271_1F_1-3864_3864_MtrunA17_Chr5g0415271_3F_2184-2282_99_-1_17
LIENDLILIGSTAIEDKLQDGVPACIDHSSKSWHKNLGAYR
>MtrunA17_Chr5g0415271_1F_1-3864_3864_MtrunA17_Chr5g0415271_3F_2184-2282_99_-1_18
LIENDLILIGSTAIEDKLQDGVPACIDTSSKSWHKNLGAYR
>MtrunA17_Chr5g0415271_1F_1-3864_3864_MtrunA17_Chr5g0415271_3F_2184-2282_99_-1_19
LIENDLILIGSTAIEDKLQDGVPACIDTLSKSWHKNLGAYR
>MtrunA17_Chr5g0415271_1F_1-3864_3864_MtrunA17_Chr5g0415271_3F_2184-2282_99_-1_20
LIENDLILIGSTAIEDKLQDGVPACIDTLQKSWHKNLGAYR
>MtrunA17_Chr5g0415271_1F_1-3864_3864_MtrunA17_Chr5g0415271_3F_2184-2282_99_+2_0
LIENDLILIGHCHRRQASRWSTSLHRHSSKSWHKNLGAYR
>MtrunA17_Chr5g0415271_1F_1-3864_3864_MtrunA17_Chr5g0415271_3F_2184-2282_99_+2_1
LIENDLILIGSCHRRQASRWSTSLHRHSSKSWHKNLGAYR
>MtrunA17_Chr5g0415271_1F_1-3864_3864_MtrunA17_Chr5g0415271_3F_2184-2282_99_+2_2
LIENDLILIGSTHRRQASRWSTSLHRHSSKSWHKNLGAYR
>MtrunA17_Chr5g0415271_1F_1-3864_3864_MtrunA17_Chr5g0415271_3F_2184-2282_99_+2_3
LIENDLILIGSTARRQASRWSTSLHRHSSKSWHKNLGAYR
>MtrunA17_Chr5g0415271_1F_1-3864_3864_MtrunA17_Chr5g0415271_3F_2184-2282_99_+2_4
LIENDLILIGSTAIRQASRWSTSLHRHSSKSWHKNLGAYR
>MtrunA17_Chr5g0415271_1F_1-3864_3864_MtrunA17_Chr5g0415271_3F_2184-2282_99_+2_5
LIENDLILIGSTAIEQASRWSTSLHRHSSKSWHKNLGAYR
>MtrunA17_Chr5g0415271_1F_1-3864_3864_MtrunA17_Chr5g0415271_3F_2184-2282_99_+2_6
LIENDLILIGSTAIEDASRWSTSLHRHSSKSWHKNLGAYR
>MtrunA17_Chr5g0415271_1F_1-3864_3864_MtrunA17_Chr5g0415271_3F_2184-2282_99_+2_7
LIENDLILIGSTAIEDKSRWSTSLHRHSSKSWHKNLGAYR
>MtrunA17_Chr5g0415271_1F_1-3864_3864_MtrunA17_Chr5g0415271_3F_2184-2282_99_+2_8
LIENDLILIGSTAIEDKLRWSTSLHRHSSKSWHKNLGAYR
>MtrunA17_Chr5g0415271_1F_1-3864_3864_MtrunA17_Chr5g0415271_3F_2184-2282_99_+2_9
LIENDLILIGSTAIEDKLQWSTSLHRHSSKSWHKNLGAYR
>MtrunA17_Chr5g0415271_1F_1-3864_3864_MtrunA17_Chr5g0415271_3F_2184-2282_99_+2_10
LIENDLILIGSTAIEDKLQDSTSLHRHSSKSWHKNLGAYR
>MtrunA17_Chr5g0415271_1F_1-3864_3864_MtrunA17_Chr5g0415271_3F_2184-2282_99_+2_11
LIENDLILIGSTAIEDKLQDGTSLHRHSSKSWHKNLGAYR
>MtrunA17_Chr5g0415271_1F_1-3864_3864_MtrunA17_Chr5g0415271_3F_2184-2282_99_+2_12
LIENDLILIGSTAIEDKLQDGVSLHRHSSKSWHKNLGAYR
>MtrunA17_Chr5g0415271_1F_1-3864_3864_MtrunA17_Chr5g0415271_3F_2184-2282_99_+2_13
LIENDLILIGSTAIEDKLQDGVPLHRHSSKSWHKNLGAYR
>MtrunA17_Chr5g0415271_1F_1-3864_3864_MtrunA17_Chr5g0415271_3F_2184-2282_99_+2_14
LIENDLILIGSTAIEDKLQDGVPAHRHSSKSWHKNLGAYR
>MtrunA17_Chr5g0415271_1F_1-3864_3864_MtrunA17_Chr5g0415271_3F_2184-2282_99_+2_15
LIENDLILIGSTAIEDKLQDGVPACRHSSKSWHKNLGAYR
>MtrunA17_Chr5g0415271_1F_1-3864_3864_MtrunA17_Chr5g0415271_3F_2184-2282_99_+2_16
LIENDLILIGSTAIEDKLQDGVPACIHSSKSWHKNLGAYR
>MtrunA17_Chr5g0415271_1F_1-3864_3864_MtrunA17_Chr5g0415271_3F_2184-2282_99_+2_17
LIENDLILIGSTAIEDKLQDGVPACIDSSKSWHKNLGAYR
>MtrunA17_Chr5g0415271_1F_1-3864_3864_MtrunA17_Chr5g0415271_3F_2184-2282_99_+2_18
LIENDLILIGSTAIEDKLQDGVPACIDTSKSWHKNLGAYR
>MtrunA17_Chr5g0415271_1F_1-3864_3864_MtrunA17_Chr5g0415271_3F_2184-2282_99_+2_19
LIENDLILIGSTAIEDKLQDGVPACIDTLKSWHKNLGAYR
>MtrunA17_Chr5g0415271_1F_1-3864_3864_MtrunA17_Chr5g0415271_3F_2184-2282_99_+2_20
LIENDLILIGSTAIEDKLQDGVPACIDTLQSWHKNLGAYR
>MtrunA17_Chr5g0415271_1F_1-3864_3864_MtrunA17_Chr5g0415271_3F_2184-2282_99_-2_0
HRRQASRWSTPACIDTLQRAGIKIWVLTGDKIETAINIAYA
>MtrunA17_Chr5g0415271_1F_1-3864_3864_MtrunA17_Chr5g0415271_3F_2184-2282_99_-2_1
HRRQASRWSTSACIDTLQRAGIKIWVLTGDKIETAINIAYA
>MtrunA17_Chr5g0415271_1F_1-3864_3864_MtrunA17_Chr5g0415271_3F_2184-2282_99_-2_2
HRRQASRWSTSLCIDTLQRAGIKIWVLTGDKIETAINIAYA
>MtrunA17_Chr5g0415271_1F_1-3864_3864_MtrunA17_Chr5g0415271_3F_2184-2282_99_-2_3
HRRQASRWSTSLHIDTLQRAGIKIWVLTGDKIETAINIAYA
>MtrunA17_Chr5g0415271_1F_1-3864_3864_MtrunA17_Chr5g0415271_3F_2184-2282_99_-2_4
HRRQASRWSTSLHRDTLQRAGIKIWVLTGDKIETAINIAYA
>MtrunA17_Chr5g0415271_1F_1-3864_3864_MtrunA17_Chr5g0415271_3F_2184-2282_99_-2_5
HRRQASRWSTSLHRHTLQRAGIKIWVLTGDKIETAINIAYA
>MtrunA17_Chr5g0415271_1F_1-3864_3864_MtrunA17_Chr5g0415271_3F_2184-2282_99_-2_6
HRRQASRWSTSLHRHSLQRAGIKIWVLTGDKIETAINIAYA
>MtrunA17_Chr5g0415271_1F_1-3864_3864_MtrunA17_Chr5g0415271_3F_2184-2282_99_-2_7
HRRQASRWSTSLHRHSSQRAGIKIWVLTGDKIETAINIAYA
>MtrunA17_Chr5g0415271_1F_1-3864_3864_MtrunA17_Chr5g0415271_3F_2184-2282_99_-2_8
HRRQASRWSTSLHRHSSKRAGIKIWVLTGDKIETAINIAYA
>MtrunA17_Chr5g0415271_1F_1-3864_3864_MtrunA17_Chr5g0415271_3F_2184-2282_99_-2_9
HRRQASRWSTSLHRHSSKSAGIKIWVLTGDKIETAINIAYA
>MtrunA17_Chr5g0415271_1F_1-3864_3864_MtrunA17_Chr5g0415271_3F_2184-2282_99_-2_10
HRRQASRWSTSLHRHSSKSWGIKIWVLTGDKIETAINIAYA
>MtrunA17_Chr5g0415271_1F_1-3864_3864_MtrunA17_Chr5g0415271_3F_2184-2282_99_-2_11
HRRQASRWSTSLHRHSSKSWHIKIWVLTGDKIETAINIAYA
>MtrunA17_Chr5g0415271_1F_1-3864_3864_MtrunA17_Chr5g0415271_3F_2184-2282_99_-2_12
HRRQASRWSTSLHRHSSKSWHKKIWVLTGDKIETAINIAYA
>MtrunA17_Chr5g0415271_1F_1-3864_3864_MtrunA17_Chr5g0415271_3F_2184-2282_99_-2_13
HRRQASRWSTSLHRHSSKSWHKNIWVLTGDKIETAINIAYA
>MtrunA17_Chr5g0415271_1F_1-3864_3864_MtrunA17_Chr5g0415271_3F_2184-2282_99_-2_14
HRRQASRWSTSLHRHSSKSWHKNLWVLTGDKIETAINIAYA
>MtrunA17_Chr5g0415271_1F_1-3864_3864_MtrunA17_Chr5g0415271_3F_2184-2282_99_-2_15
HRRQASRWSTSLHRHSSKSWHKNLGVLTGDKIETAINIAYA
>MtrunA17_Chr5g0415271_1F_1-3864_3864_MtrunA17_Chr5g0415271_3F_2184-2282_99_-2_16
HRRQASRWSTSLHRHSSKSWHKNLGALTGDKIETAINIAYA
>MtrunA17_Chr5g0415271_1F_1-3864_3864_MtrunA17_Chr5g0415271_3F_2184-2282_99_-2_17
HRRQASRWSTSLHRHSSKSWHKNLGAYTGDKIETAINIAYA
>MtrunA17_Chr5g0415271_1F_1-3864_3864_MtrunA17_Chr5g0415271_3F_2184-2282_99_-2_18
HRRQASRWSTSLHRHSSKSWHKNLGAYRGDKIETAINIAYA
>MtrunA17_Chr5g0415271_1F_1-3864_3864_MtrunA17_Chr5g0415271_3F_2184-2282_99_-2_19
HRRQASRWSTSLHRHSSKSWHKNLGAYRGDKIETAINIAYA
>MtrunA17_Chr5g0415271_1F_1-3864_3864_MtrunA17_Chr5g0415271_3F_2184-2282_99_-2_20
HRRQASRWSTSLHRHSSKSWHKNLGAYRGQKIETAINIAYA
>MtrunA17_Chr5g0415271_1F_1-3864_3864_MtrunA17_Chr5g0415271_3F_2184-2282_99_+1_0
HRRQASRWSTACIDTLQRAGIKIWVLTGDKIETAINIAYA
>MtrunA17_Chr5g0415271_1F_1-3864_3864_MtrunA17_Chr5g0415271_3F_2184-2282_99_+1_1
HRRQASRWSTSCIDTLQRAGIKIWVLTGDKIETAINIAYA
>MtrunA17_Chr5g0415271_1F_1-3864_3864_MtrunA17_Chr5g0415271_3F_2184-2282_99_+1_2
HRRQASRWSTSLIDTLQRAGIKIWVLTGDKIETAINIAYA
>MtrunA17_Chr5g0415271_1F_1-3864_3864_MtrunA17_Chr5g0415271_3F_2184-2282_99_+1_3
HRRQASRWSTSLHDTLQRAGIKIWVLTGDKIETAINIAYA
>MtrunA17_Chr5g0415271_1F_1-3864_3864_MtrunA17_Chr5g0415271_3F_2184-2282_99_+1_4
HRRQASRWSTSLHRTLQRAGIKIWVLTGDKIETAINIAYA
>MtrunA17_Chr5g0415271_1F_1-3864_3864_MtrunA17_Chr5g0415271_3F_2184-2282_99_+1_5
HRRQASRWSTSLHRHLQRAGIKIWVLTGDKIETAINIAYA
>MtrunA17_Chr5g0415271_1F_1-3864_3864_MtrunA17_Chr5g0415271_3F_2184-2282_99_+1_6
HRRQASRWSTSLHRHSQRAGIKIWVLTGDKIETAINIAYA
>MtrunA17_Chr5g0415271_1F_1-3864_3864_MtrunA17_Chr5g0415271_3F_2184-2282_99_+1_7
HRRQASRWSTSLHRHSSRAGIKIWVLTGDKIETAINIAYA
>MtrunA17_Chr5g0415271_1F_1-3864_3864_MtrunA17_Chr5g0415271_3F_2184-2282_99_+1_8
HRRQASRWSTSLHRHSSKAGIKIWVLTGDKIETAINIAYA
>MtrunA17_Chr5g0415271_1F_1-3864_3864_MtrunA17_Chr5g0415271_3F_2184-2282_99_+1_9
HRRQASRWSTSLHRHSSKSGIKIWVLTGDKIETAINIAYA
>MtrunA17_Chr5g0415271_1F_1-3864_3864_MtrunA17_Chr5g0415271_3F_2184-2282_99_+1_10
HRRQASRWSTSLHRHSSKSWIKIWVLTGDKIETAINIAYA
>MtrunA17_Chr5g0415271_1F_1-3864_3864_MtrunA17_Chr5g0415271_3F_2184-2282_99_+1_11
HRRQASRWSTSLHRHSSKSWHKIWVLTGDKIETAINIAYA
>MtrunA17_Chr5g0415271_1F_1-3864_3864_MtrunA17_Chr5g0415271_3F_2184-2282_99_+1_12
HRRQASRWSTSLHRHSSKSWHKIWVLTGDKIETAINIAYA
>MtrunA17_Chr5g0415271_1F_1-3864_3864_MtrunA17_Chr5g0415271_3F_2184-2282_99_+1_13
HRRQASRWSTSLHRHSSKSWHKNWVLTGDKIETAINIAYA
>MtrunA17_Chr5g0415271_1F_1-3864_3864_MtrunA17_Chr5g0415271_3F_2184-2282_99_+1_14
HRRQASRWSTSLHRHSSKSWHKNLVLTGDKIETAINIAYA
>MtrunA17_Chr5g0415271_1F_1-3864_3864_MtrunA17_Chr5g0415271_3F_2184-2282_99_+1_15
HRRQASRWSTSLHRHSSKSWHKNLGLTGDKIETAINIAYA
>MtrunA17_Chr5g0415271_1F_1-3864_3864_MtrunA17_Chr5g0415271_3F_2184-2282_99_+1_16
HRRQASRWSTSLHRHSSKSWHKNLGATGDKIETAINIAYA
>MtrunA17_Chr5g0415271_1F_1-3864_3864_MtrunA17_Chr5g0415271_3F_2184-2282_99_+1_17
HRRQASRWSTSLHRHSSKSWHKNLGAYGDKIETAINIAYA
>MtrunA17_Chr5g0415271_1F_1-3864_3864_MtrunA17_Chr5g0415271_3F_2184-2282_99_+1_18
HRRQASRWSTSLHRHSSKSWHKNLGAYRDKIETAINIAYA
>MtrunA17_Chr5g0415271_1F_1-3864_3864_MtrunA17_Chr5g0415271_3F_2184-2282_99_+1_19
HRRQASRWSTSLHRHSSKSWHKNLGAYRGKIETAINIAYA
>MtrunA17_Chr5g0415271_1F_1-3864_3864_MtrunA17_Chr5g0415271_3F_2184-2282_99_+1_20
HRRQASRWSTSLHRHSSKSWHKNLGAYRGQIETAINIAYA
>MtrunA17_Chr5g0415971_1F_1-1776_1776_MtrunA17_Chr5g0415971_2F_1472-1534_63_-2_1
FSVSFLLREVKRTLIGFVFQWWRHRLLLTRSR
>MtrunA17_Chr5g0415971_1F_1-1776_1776_MtrunA17_Chr5g0415971_2F_1472-1534_63_-2_2
FSVSFLLREVKDTLIGFVFQWWRHRLLLTRSR
>MtrunA17_Chr5g0415971_1F_1-1776_1776_MtrunA17_Chr5g0415971_2F_1472-1534_63_-2_3
FSVSFLLREVKDVLIGFVFQWWRHRLLLTRSR
>MtrunA17_Chr5g0415971_1F_1-1776_1776_MtrunA17_Chr5g0415971_2F_1472-1534_63_-2_4
FSVSFLLREVKDVNIGFVFQWWRHRLLLTRSR
>MtrunA17_Chr5g0415971_1F_1-1776_1776_MtrunA17_Chr5g0415971_2F_1472-1534_63_-2_5
FSVSFLLREVKDVNRGFVFQWWRHRLLLTRSR
>MtrunA17_Chr5g0415971_1F_1-1776_1776_MtrunA17_Chr5g0415971_2F_1472-1534_63_-2_6
FSVSFLLREVKDVNRIFVFQWWRHRLLLTRSR
>MtrunA17_Chr5g0415971_1F_1-1776_1776_MtrunA17_Chr5g0415971_2F_1472-1534_63_-2_7
FSVSFLLREVKDVNRIRVFQWWRHRLLLTRSR
>MtrunA17_Chr5g0415971_1F_1-1776_1776_MtrunA17_Chr5g0415971_2F_1472-1534_63_-2_8
FSVSFLLREVKDVNRIRVFQWWRHRLLLTRSR
>MtrunA17_Chr5g0415971_1F_1-1776_1776_MtrunA17_Chr5g0415971_2F_1472-1534_63_-2_9
FSVSFLLREVKDVNRIRVSQWWRHRLLLTRSR
>MtrunA17_Chr5g0415971_1F_1-1776_1776_MtrunA17_Chr5g0415971_2F_1472-1534_63_-2_10
FSVSFLLREVKDVNRIRVSMWWRHRLLLTRSR
>MtrunA17_Chr5g0415971_1F_1-1776_1776_MtrunA17_Chr5g0415971_2F_1472-1534_63_-2_11
FSVSFLLREVKDVNRIRVSMVWRHRLLLTRSR
>MtrunA17_Chr5g0415971_1F_1-1776_1776_MtrunA17_Chr5g0415971_2F_1472-1534_63_+1_0
FSVSFLLREVRTLIGFVFQWWRHRLLLTRSR
>MtrunA17_Chr5g0415971_1F_1-1776_1776_MtrunA17_Chr5g0415971_2F_1472-1534_63_+1_1
FSVSFLLREVKTLIGFVFQWWRHRLLLTRSR
>MtrunA17_Chr5g0415971_1F_1-1776_1776_MtrunA17_Chr5g0415971_2F_1472-1534_63_+1_2
FSVSFLLREVKDLIGFVFQWWRHRLLLTRSR
>MtrunA17_Chr5g0415971_1F_1-1776_1776_MtrunA17_Chr5g0415971_2F_1472-1534_63_+1_3
FSVSFLLREVKDVIGFVFQWWRHRLLLTRSR
>MtrunA17_Chr5g0415971_1F_1-1776_1776_MtrunA17_Chr5g0415971_2F_1472-1534_63_+1_4
FSVSFLLREVKDVNGFVFQWWRHRLLLTRSR
>MtrunA17_Chr5g0415971_1F_1-1776_1776_MtrunA17_Chr5g0415971_2F_1472-1534_63_+1_5
FSVSFLLREVKDVNRFVFQWWRHRLLLTRSR
>MtrunA17_Chr5g0415971_1F_1-1776_1776_MtrunA17_Chr5g0415971_2F_1472-1534_63_+1_6
FSVSFLLREVKDVNRIVFQWWRHRLLLTRSR
>MtrunA17_Chr5g0415971_1F_1-1776_1776_MtrunA17_Chr5g0415971_2F_1472-1534_63_+1_7
FSVSFLLREVKDVNRIRFQWWRHRLLLTRSR
>MtrunA17_Chr5g0415971_1F_1-1776_1776_MtrunA17_Chr5g0415971_2F_1472-1534_63_+1_8
FSVSFLLREVKDVNRIRVQWWRHRLLLTRSR
>MtrunA17_Chr5g0415971_1F_1-1776_1776_MtrunA17_Chr5g0415971_2F_1472-1534_63_+1_9
FSVSFLLREVKDVNRIRVSWWRHRLLLTRSR
>MtrunA17_Chr5g0415971_1F_1-1776_1776_MtrunA17_Chr5g0415971_2F_1472-1534_63_+1_10
FSVSFLLREVKDVNRIRVSMWRHRLLLTRSR
>MtrunA17_Chr5g0415971_1F_1-1776_1776_MtrunA17_Chr5g0415971_2F_1472-1534_63_+1_11
FSVSFLLREVKDVNRIRVSMVRHRLLLTRSR
>MtrunA17_Chr5g0415971_1F_1-1776_1776_MtrunA17_Chr5g0415971_2F_1472-1534_63_+2_1
RVNRIRVSMVAPSFTTHSFAMNQRLLFLEV
>MtrunA17_Chr5g0415971_1F_1-1776_1776_MtrunA17_Chr5g0415971_2F_1472-1534_63_+2_2
RTNRIRVSMVAPSFTTHSFAMNQRLLFLEV
>MtrunA17_Chr5g0415971_1F_1-1776_1776_MtrunA17_Chr5g0415971_2F_1472-1534_63_+2_3
RTLRIRVSMVAPSFTTHSFAMNQRLLFLEV
>MtrunA17_Chr5g0415971_1F_1-1776_1776_MtrunA17_Chr5g0415971_2F_1472-1534_63_+2_4
RTLIIRVSMVAPSFTTHSFAMNQRLLFLEV
>MtrunA17_Chr5g0415971_1F_1-1776_1776_MtrunA17_Chr5g0415971_2F_1472-1534_63_+2_5
RTLIGRVSMVAPSFTTHSFAMNQRLLFLEV
>MtrunA17_Chr5g0415971_1F_1-1776_1776_MtrunA17_Chr5g0415971_2F_1472-1534_63_+2_6
RTLIGFVSMVAPSFTTHSFAMNQRLLFLEV
>MtrunA17_Chr5g0415971_1F_1-1776_1776_MtrunA17_Chr5g0415971_2F_1472-1534_63_+2_7
RTLIGFVSMVAPSFTTHSFAMNQRLLFLEV
>MtrunA17_Chr5g0415971_1F_1-1776_1776_MtrunA17_Chr5g0415971_2F_1472-1534_63_+2_8
RTLIGFVFMVAPSFTTHSFAMNQRLLFLEV
>MtrunA17_Chr5g0415971_1F_1-1776_1776_MtrunA17_Chr5g0415971_2F_1472-1534_63_+2_9
RTLIGFVFQVAPSFTTHSFAMNQRLLFLEV
>MtrunA17_Chr5g0415971_1F_1-1776_1776_MtrunA17_Chr5g0415971_2F_1472-1534_63_+2_10
RTLIGFVFQWAPSFTTHSFAMNQRLLFLEV
>MtrunA17_Chr5g0415971_1F_1-1776_1776_MtrunA17_Chr5g0415971_2F_1472-1534_63_+2_11
RTLIGFVFQWWPSFTTHSFAMNQRLLFLEV
>MtrunA17_Chr5g0415971_1F_1-1776_1776_MtrunA17_Chr5g0415971_2F_1472-1534_63_-1_1
RDVNRIRVSMVAPSFTTHSFAMNQRLLFLEV
>MtrunA17_Chr5g0415971_1F_1-1776_1776_MtrunA17_Chr5g0415971_2F_1472-1534_63_-1_2
RTVNRIRVSMVAPSFTTHSFAMNQRLLFLEV
>MtrunA17_Chr5g0415971_1F_1-1776_1776_MtrunA17_Chr5g0415971_2F_1472-1534_63_-1_3
RTLNRIRVSMVAPSFTTHSFAMNQRLLFLEV
>MtrunA17_Chr5g0415971_1F_1-1776_1776_MtrunA17_Chr5g0415971_2F_1472-1534_63_-1_4
RTLIRIRVSMVAPSFTTHSFAMNQRLLFLEV
>MtrunA17_Chr5g0415971_1F_1-1776_1776_MtrunA17_Chr5g0415971_2F_1472-1534_63_-1_5
RTLIGIRVSMVAPSFTTHSFAMNQRLLFLEV
>MtrunA17_Chr5g0415971_1F_1-1776_1776_MtrunA17_Chr5g0415971_2F_1472-1534_63_-1_6
RTLIGFRVSMVAPSFTTHSFAMNQRLLFLEV
>MtrunA17_Chr5g0415971_1F_1-1776_1776_MtrunA17_Chr5g0415971_2F_1472-1534_63_-1_7
RTLIGFVVSMVAPSFTTHSFAMNQRLLFLEV
>MtrunA17_Chr5g0415971_1F_1-1776_1776_MtrunA17_Chr5g0415971_2F_1472-1534_63_-1_8
RTLIGFVFSMVAPSFTTHSFAMNQRLLFLEV
>MtrunA17_Chr5g0415971_1F_1-1776_1776_MtrunA17_Chr5g0415971_2F_1472-1534_63_-1_9
RTLIGFVFQMVAPSFTTHSFAMNQRLLFLEV
>MtrunA17_Chr5g0415971_1F_1-1776_1776_MtrunA17_Chr5g0415971_2F_1472-1534_63_-1_10
RTLIGFVFQWVAPSFTTHSFAMNQRLLFLEV
>MtrunA17_Chr5g0415971_1F_1-1776_1776_MtrunA17_Chr5g0415971_2F_1472-1534_63_-1_11
RTLIGFVFQWWAPSFTTHSFAMNQRLLFLEV
>MtrunA17_Chr5g0425251_1F_1942-2055_114_MtrunA17_Chr5g0425251_3F_186-2171_1986_-2_1
DYQTRIQFLIVLKCHPLLILIPVASMPWKSYIEVFKREKFS
>MtrunA17_Chr5g0425251_1F_1942-2055_114_MtrunA17_Chr5g0425251_3F_186-2171_1986_-2_2
DYQTRIQFLIVEKCHPLLILIPVASMPWKSYIEVFKREKFS
>MtrunA17_Chr5g0425251_1F_1942-2055_114_MtrunA17_Chr5g0425251_3F_186-2171_1986_-2_3
DYQTRIQFLIVEMCHPLLILIPVASMPWKSYIEVFKREKFS
>MtrunA17_Chr5g0425251_1F_1942-2055_114_MtrunA17_Chr5g0425251_3F_186-2171_1986_-2_4
DYQTRIQFLIVEMSHPLLILIPVASMPWKSYIEVFKREKFS
>MtrunA17_Chr5g0425251_1F_1942-2055_114_MtrunA17_Chr5g0425251_3F_186-2171_1986_-2_5
DYQTRIQFLIVEMSPPLLILIPVASMPWKSYIEVFKREKFS
>MtrunA17_Chr5g0425251_1F_1942-2055_114_MtrunA17_Chr5g0425251_3F_186-2171_1986_-2_6
DYQTRIQFLIVEMSPVLLILIPVASMPWKSYIEVFKREKFS
>MtrunA17_Chr5g0425251_1F_1942-2055_114_MtrunA17_Chr5g0425251_3F_186-2171_1986_-2_7
DYQTRIQFLIVEMSPVTLILIPVASMPWKSYIEVFKREKFS
>MtrunA17_Chr5g0425251_1F_1942-2055_114_MtrunA17_Chr5g0425251_3F_186-2171_1986_-2_8
DYQTRIQFLIVEMSPVTDILIPVASMPWKSYIEVFKREKFS
>MtrunA17_Chr5g0425251_1F_1942-2055_114_MtrunA17_Chr5g0425251_3F_186-2171_1986_-2_9
DYQTRIQFLIVEMSPVTDILIPVASMPWKSYIEVFKREKFS
>MtrunA17_Chr5g0425251_1F_1942-2055_114_MtrunA17_Chr5g0425251_3F_186-2171_1986_-2_10
DYQTRIQFLIVEMSPVTDIDIPVASMPWKSYIEVFKREKFS
>MtrunA17_Chr5g0425251_1F_1942-2055_114_MtrunA17_Chr5g0425251_3F_186-2171_1986_-2_11
DYQTRIQFLIVEMSPVTDIDTPVASMPWKSYIEVFKREKFS
>MtrunA17_Chr5g0425251_1F_1942-2055_114_MtrunA17_Chr5g0425251_3F_186-2171_1986_-2_12
DYQTRIQFLIVEMSPVTDIDTSVASMPWKSYIEVFKREKFS
>MtrunA17_Chr5g0425251_1F_1942-2055_114_MtrunA17_Chr5g0425251_3F_186-2171_1986_-2_13
DYQTRIQFLIVEMSPVTDIDTSGASMPWKSYIEVFKREKFS
>MtrunA17_Chr5g0425251_1F_1942-2055_114_MtrunA17_Chr5g0425251_3F_186-2171_1986_-2_14
DYQTRIQFLIVEMSPVTDIDTSGISMPWKSYIEVFKREKFS
>MtrunA17_Chr5g0425251_1F_1942-2055_114_MtrunA17_Chr5g0425251_3F_186-2171_1986_-2_15
DYQTRIQFLIVEMSPVTDIDTSGIHMPWKSYIEVFKREKFS
>MtrunA17_Chr5g0425251_1F_1942-2055_114_MtrunA17_Chr5g0425251_3F_186-2171_1986_-2_16
DYQTRIQFLIVEMSPVTDIDTSGIHAPWKSYIEVFKREKFS
>MtrunA17_Chr5g0425251_1F_1942-2055_114_MtrunA17_Chr5g0425251_3F_186-2171_1986_-2_17
DYQTRIQFLIVEMSPVTDIDTSGIHALWKSYIEVFKREKFS
>MtrunA17_Chr5g0425251_1F_1942-2055_114_MtrunA17_Chr5g0425251_3F_186-2171_1986_-2_18
DYQTRIQFLIVEMSPVTDIDTSGIHALEKSYIEVFKREKFS
>MtrunA17_Chr5g0425251_1F_1942-2055_114_MtrunA17_Chr5g0425251_3F_186-2171_1986_-2_19
DYQTRIQFLIVEMSPVTDIDTSGIHALEESYIEVFKREKFS
>MtrunA17_Chr5g0425251_1F_1942-2055_114_MtrunA17_Chr5g0425251_3F_186-2171_1986_-2_20
DYQTRIQFLIVEMSPVTDIDTSGIHALEELYIEVFKREKFS
>MtrunA17_Chr5g0425251_1F_1942-2055_114_MtrunA17_Chr5g0425251_3F_186-2171_1986_+1_0
DYQTRIQFLILKCHPLLILIPVASMPWKSYIEVFKREKFS
>MtrunA17_Chr5g0425251_1F_1942-2055_114_MtrunA17_Chr5g0425251_3F_186-2171_1986_+1_1
DYQTRIQFLIVKCHPLLILIPVASMPWKSYIEVFKREKFS
>MtrunA17_Chr5g0425251_1F_1942-2055_114_MtrunA17_Chr5g0425251_3F_186-2171_1986_+1_2
DYQTRIQFLIVECHPLLILIPVASMPWKSYIEVFKREKFS
>MtrunA17_Chr5g0425251_1F_1942-2055_114_MtrunA17_Chr5g0425251_3F_186-2171_1986_+1_3
DYQTRIQFLIVEMHPLLILIPVASMPWKSYIEVFKREKFS
>MtrunA17_Chr5g0425251_1F_1942-2055_114_MtrunA17_Chr5g0425251_3F_186-2171_1986_+1_4
DYQTRIQFLIVEMSPLLILIPVASMPWKSYIEVFKREKFS
>MtrunA17_Chr5g0425251_1F_1942-2055_114_MtrunA17_Chr5g0425251_3F_186-2171_1986_+1_5
DYQTRIQFLIVEMSPLLILIPVASMPWKSYIEVFKREKFS
>MtrunA17_Chr5g0425251_1F_1942-2055_114_MtrunA17_Chr5g0425251_3F_186-2171_1986_+1_6
DYQTRIQFLIVEMSPVLILIPVASMPWKSYIEVFKREKFS
>MtrunA17_Chr5g0425251_1F_1942-2055_114_MtrunA17_Chr5g0425251_3F_186-2171_1986_+1_7
DYQTRIQFLIVEMSPVTILIPVASMPWKSYIEVFKREKFS
>MtrunA17_Chr5g0425251_1F_1942-2055_114_MtrunA17_Chr5g0425251_3F_186-2171_1986_+1_8
DYQTRIQFLIVEMSPVTDLIPVASMPWKSYIEVFKREKFS
>MtrunA17_Chr5g0425251_1F_1942-2055_114_MtrunA17_Chr5g0425251_3F_186-2171_1986_+1_9
DYQTRIQFLIVEMSPVTDIIPVASMPWKSYIEVFKREKFS
>MtrunA17_Chr5g0425251_1F_1942-2055_114_MtrunA17_Chr5g0425251_3F_186-2171_1986_+1_10
DYQTRIQFLIVEMSPVTDIDPVASMPWKSYIEVFKREKFS
>MtrunA17_Chr5g0425251_1F_1942-2055_114_MtrunA17_Chr5g0425251_3F_186-2171_1986_+1_11
DYQTRIQFLIVEMSPVTDIDTVASMPWKSYIEVFKREKFS
>MtrunA17_Chr5g0425251_1F_1942-2055_114_MtrunA17_Chr5g0425251_3F_186-2171_1986_+1_12
DYQTRIQFLIVEMSPVTDIDTSASMPWKSYIEVFKREKFS
>MtrunA17_Chr5g0425251_1F_1942-2055_114_MtrunA17_Chr5g0425251_3F_186-2171_1986_+1_13
DYQTRIQFLIVEMSPVTDIDTSGSMPWKSYIEVFKREKFS
>MtrunA17_Chr5g0425251_1F_1942-2055_114_MtrunA17_Chr5g0425251_3F_186-2171_1986_+1_14
DYQTRIQFLIVEMSPVTDIDTSGIMPWKSYIEVFKREKFS
>MtrunA17_Chr5g0425251_1F_1942-2055_114_MtrunA17_Chr5g0425251_3F_186-2171_1986_+1_15
DYQTRIQFLIVEMSPVTDIDTSGIHPWKSYIEVFKREKFS
>MtrunA17_Chr5g0425251_1F_1942-2055_114_MtrunA17_Chr5g0425251_3F_186-2171_1986_+1_16
DYQTRIQFLIVEMSPVTDIDTSGIHAWKSYIEVFKREKFS
>MtrunA17_Chr5g0425251_1F_1942-2055_114_MtrunA17_Chr5g0425251_3F_186-2171_1986_+1_17
DYQTRIQFLIVEMSPVTDIDTSGIHALKSYIEVFKREKFS
>MtrunA17_Chr5g0425251_1F_1942-2055_114_MtrunA17_Chr5g0425251_3F_186-2171_1986_+1_18
DYQTRIQFLIVEMSPVTDIDTSGIHALESYIEVFKREKFS
>MtrunA17_Chr5g0425251_1F_1942-2055_114_MtrunA17_Chr5g0425251_3F_186-2171_1986_+1_19
DYQTRIQFLIVEMSPVTDIDTSGIHALEEYIEVFKREKFS
>MtrunA17_Chr5g0425251_1F_1942-2055_114_MtrunA17_Chr5g0425251_3F_186-2171_1986_+1_20
DYQTRIQFLIVEMSPVTDIDTSGIHALEELIEVFKREKFS
>MtrunA17_Chr5g0425251_1F_1942-2055_114_MtrunA17_Chr5g0425251_3F_186-2171_1986_-1_0
ILIPVASMPWEELYRSLQKREVQLVLANPGPLVIDKLHTSN
>MtrunA17_Chr5g0425251_1F_1942-2055_114_MtrunA17_Chr5g0425251_3F_186-2171_1986_-1_1
ILIPVASMPWKELYRSLQKREVQLVLANPGPLVIDKLHTSN
>MtrunA17_Chr5g0425251_1F_1942-2055_114_MtrunA17_Chr5g0425251_3F_186-2171_1986_-1_2
ILIPVASMPWKSLYRSLQKREVQLVLANPGPLVIDKLHTSN
>MtrunA17_Chr5g0425251_1F_1942-2055_114_MtrunA17_Chr5g0425251_3F_186-2171_1986_-1_3
ILIPVASMPWKSYYRSLQKREVQLVLANPGPLVIDKLHTSN
>MtrunA17_Chr5g0425251_1F_1942-2055_114_MtrunA17_Chr5g0425251_3F_186-2171_1986_-1_4
ILIPVASMPWKSYIRSLQKREVQLVLANPGPLVIDKLHTSN
>MtrunA17_Chr5g0425251_1F_1942-2055_114_MtrunA17_Chr5g0425251_3F_186-2171_1986_-1_5
ILIPVASMPWKSYIESLQKREVQLVLANPGPLVIDKLHTSN
>MtrunA17_Chr5g0425251_1F_1942-2055_114_MtrunA17_Chr5g0425251_3F_186-2171_1986_-1_6
ILIPVASMPWKSYIEVLQKREVQLVLANPGPLVIDKLHTSN
>MtrunA17_Chr5g0425251_1F_1942-2055_114_MtrunA17_Chr5g0425251_3F_186-2171_1986_-1_7
ILIPVASMPWKSYIEVFQKREVQLVLANPGPLVIDKLHTSN
>MtrunA17_Chr5g0425251_1F_1942-2055_114_MtrunA17_Chr5g0425251_3F_186-2171_1986_-1_8
ILIPVASMPWKSYIEVFKKREVQLVLANPGPLVIDKLHTSN
>MtrunA17_Chr5g0425251_1F_1942-2055_114_MtrunA17_Chr5g0425251_3F_186-2171_1986_-1_9
ILIPVASMPWKSYIEVFKRREVQLVLANPGPLVIDKLHTSN
>MtrunA17_Chr5g0425251_1F_1942-2055_114_MtrunA17_Chr5g0425251_3F_186-2171_1986_-1_10
ILIPVASMPWKSYIEVFKREEVQLVLANPGPLVIDKLHTSN
>MtrunA17_Chr5g0425251_1F_1942-2055_114_MtrunA17_Chr5g0425251_3F_186-2171_1986_-1_11
ILIPVASMPWKSYIEVFKREKVQLVLANPGPLVIDKLHTSN
>MtrunA17_Chr5g0425251_1F_1942-2055_114_MtrunA17_Chr5g0425251_3F_186-2171_1986_-1_12
ILIPVASMPWKSYIEVFKREKFQLVLANPGPLVIDKLHTSN
>MtrunA17_Chr5g0425251_1F_1942-2055_114_MtrunA17_Chr5g0425251_3F_186-2171_1986_-1_13
ILIPVASMPWKSYIEVFKREKFSLVLANPGPLVIDKLHTSN
>MtrunA17_Chr5g0425251_1F_1942-2055_114_MtrunA17_Chr5g0425251_3F_186-2171_1986_-1_14
ILIPVASMPWKSYIEVFKREKFSLVLANPGPLVIDKLHTSN
>MtrunA17_Chr5g0425251_1F_1942-2055_114_MtrunA17_Chr5g0425251_3F_186-2171_1986_-1_15
ILIPVASMPWKSYIEVFKREKFSLFLANPGPLVIDKLHTSN
>MtrunA17_Chr5g0425251_1F_1942-2055_114_MtrunA17_Chr5g0425251_3F_186-2171_1986_-1_16
ILIPVASMPWKSYIEVFKREKFSLFLANPGPLVIDKLHTSN
>MtrunA17_Chr5g0425251_1F_1942-2055_114_MtrunA17_Chr5g0425251_3F_186-2171_1986_-1_17
ILIPVASMPWKSYIEVFKREKFSLFLQNPGPLVIDKLHTSN
>MtrunA17_Chr5g0425251_1F_1942-2055_114_MtrunA17_Chr5g0425251_3F_186-2171_1986_-1_18
ILIPVASMPWKSYIEVFKREKFSLFLQIPGPLVIDKLHTSN
>MtrunA17_Chr5g0425251_1F_1942-2055_114_MtrunA17_Chr5g0425251_3F_186-2171_1986_-1_19
ILIPVASMPWKSYIEVFKREKFSLFLQILGPLVIDKLHTSN
>MtrunA17_Chr5g0425251_1F_1942-2055_114_MtrunA17_Chr5g0425251_3F_186-2171_1986_-1_20
ILIPVASMPWKSYIEVFKREKFSLFLQILVPLVIDKLHTSN
>MtrunA17_Chr5g0425251_1F_1942-2055_114_MtrunA17_Chr5g0425251_3F_186-2171_1986_+2_0
ILIPVASMPWELYRSLQKREVQLVLANPGPLVIDKLHTSN
>MtrunA17_Chr5g0425251_1F_1942-2055_114_MtrunA17_Chr5g0425251_3F_186-2171_1986_+2_1
ILIPVASMPWKLYRSLQKREVQLVLANPGPLVIDKLHTSN
>MtrunA17_Chr5g0425251_1F_1942-2055_114_MtrunA17_Chr5g0425251_3F_186-2171_1986_+2_2
ILIPVASMPWKSYRSLQKREVQLVLANPGPLVIDKLHTSN
>MtrunA17_Chr5g0425251_1F_1942-2055_114_MtrunA17_Chr5g0425251_3F_186-2171_1986_+2_3
ILIPVASMPWKSYRSLQKREVQLVLANPGPLVIDKLHTSN
>MtrunA17_Chr5g0425251_1F_1942-2055_114_MtrunA17_Chr5g0425251_3F_186-2171_1986_+2_4
ILIPVASMPWKSYISLQKREVQLVLANPGPLVIDKLHTSN
>MtrunA17_Chr5g0425251_1F_1942-2055_114_MtrunA17_Chr5g0425251_3F_186-2171_1986_+2_5
ILIPVASMPWKSYIELQKREVQLVLANPGPLVIDKLHTSN
>MtrunA17_Chr5g0425251_1F_1942-2055_114_MtrunA17_Chr5g0425251_3F_186-2171_1986_+2_6
ILIPVASMPWKSYIEVQKREVQLVLANPGPLVIDKLHTSN
>MtrunA17_Chr5g0425251_1F_1942-2055_114_MtrunA17_Chr5g0425251_3F_186-2171_1986_+2_7
ILIPVASMPWKSYIEVFKREVQLVLANPGPLVIDKLHTSN
>MtrunA17_Chr5g0425251_1F_1942-2055_114_MtrunA17_Chr5g0425251_3F_186-2171_1986_+2_8
ILIPVASMPWKSYIEVFKREVQLVLANPGPLVIDKLHTSN
>MtrunA17_Chr5g0425251_1F_1942-2055_114_MtrunA17_Chr5g0425251_3F_186-2171_1986_+2_9
ILIPVASMPWKSYIEVFKREVQLVLANPGPLVIDKLHTSN
>MtrunA17_Chr5g0425251_1F_1942-2055_114_MtrunA17_Chr5g0425251_3F_186-2171_1986_+2_10
ILIPVASMPWKSYIEVFKREVQLVLANPGPLVIDKLHTSN
>MtrunA17_Chr5g0425251_1F_1942-2055_114_MtrunA17_Chr5g0425251_3F_186-2171_1986_+2_11
ILIPVASMPWKSYIEVFKREKQLVLANPGPLVIDKLHTSN
>MtrunA17_Chr5g0425251_1F_1942-2055_114_MtrunA17_Chr5g0425251_3F_186-2171_1986_+2_12
ILIPVASMPWKSYIEVFKREKFLVLANPGPLVIDKLHTSN
>MtrunA17_Chr5g0425251_1F_1942-2055_114_MtrunA17_Chr5g0425251_3F_186-2171_1986_+2_13
ILIPVASMPWKSYIEVFKREKFSVLANPGPLVIDKLHTSN
>MtrunA17_Chr5g0425251_1F_1942-2055_114_MtrunA17_Chr5g0425251_3F_186-2171_1986_+2_14
ILIPVASMPWKSYIEVFKREKFSLLANPGPLVIDKLHTSN
>MtrunA17_Chr5g0425251_1F_1942-2055_114_MtrunA17_Chr5g0425251_3F_186-2171_1986_+2_15
ILIPVASMPWKSYIEVFKREKFSLFANPGPLVIDKLHTSN
>MtrunA17_Chr5g0425251_1F_1942-2055_114_MtrunA17_Chr5g0425251_3F_186-2171_1986_+2_16
ILIPVASMPWKSYIEVFKREKFSLFLNPGPLVIDKLHTSN
>MtrunA17_Chr5g0425251_1F_1942-2055_114_MtrunA17_Chr5g0425251_3F_186-2171_1986_+2_17
ILIPVASMPWKSYIEVFKREKFSLFLQPGPLVIDKLHTSN
>MtrunA17_Chr5g0425251_1F_1942-2055_114_MtrunA17_Chr5g0425251_3F_186-2171_1986_+2_18
ILIPVASMPWKSYIEVFKREKFSLFLQIGPLVIDKLHTSN
>MtrunA17_Chr5g0425251_1F_1942-2055_114_MtrunA17_Chr5g0425251_3F_186-2171_1986_+2_19
ILIPVASMPWKSYIEVFKREKFSLFLQILPLVIDKLHTSN
>MtrunA17_Chr5g0425251_1F_1942-2055_114_MtrunA17_Chr5g0425251_3F_186-2171_1986_+2_20
ILIPVASMPWKSYIEVFKREKFSLFLQILVLVIDKLHTSN
>MtrunA17_Chr5g0427331_1F_100-1482_1383_MtrunA17_Chr5g0427331_3F_30-167_138_-2_1
AKQPSQKEQLKRKCSAASTGTMISQFFVLSQRGDNIVFRDY
>MtrunA17_Chr5g0427331_1F_100-1482_1383_MtrunA17_Chr5g0427331_3F_30-167_138_-2_2
AKQPSQKEQLKKKCSAASTGTMISQFFVLSQRGDNIVFRDY
>MtrunA17_Chr5g0427331_1F_100-1482_1383_MtrunA17_Chr5g0427331_3F_30-167_138_-2_3
AKQPSQKEQLKKVCSAASTGTMISQFFVLSQRGDNIVFRDY
>MtrunA17_Chr5g0427331_1F_100-1482_1383_MtrunA17_Chr5g0427331_3F_30-167_138_-2_4
AKQPSQKEQLKKVQSAASTGTMISQFFVLSQRGDNIVFRDY
>MtrunA17_Chr5g0427331_1F_100-1482_1383_MtrunA17_Chr5g0427331_3F_30-167_138_-2_5
AKQPSQKEQLKKVQCAASTGTMISQFFVLSQRGDNIVFRDY
>MtrunA17_Chr5g0427331_1F_100-1482_1383_MtrunA17_Chr5g0427331_3F_30-167_138_-2_6
AKQPSQKEQLKKVQCSASTGTMISQFFVLSQRGDNIVFRDY
>MtrunA17_Chr5g0427331_1F_100-1482_1383_MtrunA17_Chr5g0427331_3F_30-167_138_-2_7
AKQPSQKEQLKKVQCSISTGTMISQFFVLSQRGDNIVFRDY
>MtrunA17_Chr5g0427331_1F_100-1482_1383_MtrunA17_Chr5g0427331_3F_30-167_138_-2_8
AKQPSQKEQLKKVQCSIDTGTMISQFFVLSQRGDNIVFRDY
>MtrunA17_Chr5g0427331_1F_100-1482_1383_MtrunA17_Chr5g0427331_3F_30-167_138_-2_9
AKQPSQKEQLKKVQCSIDRGTMISQFFVLSQRGDNIVFRDY
>MtrunA17_Chr5g0427331_1F_100-1482_1383_MtrunA17_Chr5g0427331_3F_30-167_138_-2_10
AKQPSQKEQLKKVQCSIDRNTMISQFFVLSQRGDNIVFRDY
>MtrunA17_Chr5g0427331_1F_100-1482_1383_MtrunA17_Chr5g0427331_3F_30-167_138_-2_11
AKQPSQKEQLKKVQCSIDRNHMISQFFVLSQRGDNIVFRDY
>MtrunA17_Chr5g0427331_1F_100-1482_1383_MtrunA17_Chr5g0427331_3F_30-167_138_-2_12
AKQPSQKEQLKKVQCSIDRNHDISQFFVLSQRGDNIVFRDY
>MtrunA17_Chr5g0427331_1F_100-1482_1383_MtrunA17_Chr5g0427331_3F_30-167_138_-2_13
AKQPSQKEQLKKVQCSIDRNHDLSQFFVLSQRGDNIVFRDY
>MtrunA17_Chr5g0427331_1F_100-1482_1383_MtrunA17_Chr5g0427331_3F_30-167_138_-2_14
AKQPSQKEQLKKVQCSIDRNHDLTQFFVLSQRGDNIVFRDY
>MtrunA17_Chr5g0427331_1F_100-1482_1383_MtrunA17_Chr5g0427331_3F_30-167_138_-2_15
AKQPSQKEQLKKVQCSIDRNHDLTVFFVLSQRGDNIVFRDY
>MtrunA17_Chr5g0427331_1F_100-1482_1383_MtrunA17_Chr5g0427331_3F_30-167_138_-2_16
AKQPSQKEQLKKVQCSIDRNHDLTVLFVLSQRGDNIVFRDY
>MtrunA17_Chr5g0427331_1F_100-1482_1383_MtrunA17_Chr5g0427331_3F_30-167_138_-2_17
AKQPSQKEQLKKVQCSIDRNHDLTVLRVLSQRGDNIVFRDY
>MtrunA17_Chr5g0427331_1F_100-1482_1383_MtrunA17_Chr5g0427331_3F_30-167_138_-2_18
AKQPSQKEQLKKVQCSIDRNHDLTVLRPLSQRGDNIVFRDY
>MtrunA17_Chr5g0427331_1F_100-1482_1383_MtrunA17_Chr5g0427331_3F_30-167_138_-2_19
AKQPSQKEQLKKVQCSIDRNHDLTVLRPFSQRGDNIVFRDY
>MtrunA17_Chr5g0427331_1F_100-1482_1383_MtrunA17_Chr5g0427331_3F_30-167_138_-2_20
AKQPSQKEQLKKVQCSIDRNHDLTVLRPFTQRGDNIVFRDY
>MtrunA17_Chr5g0427331_1F_100-1482_1383_MtrunA17_Chr5g0427331_3F_30-167_138_-2_21
AKQPSQKEQLKKVQCSIDRNHDLTVLRPFTARGDNIVFRDY
>MtrunA17_Chr5g0427331_1F_100-1482_1383_MtrunA17_Chr5g0427331_3F_30-167_138_-2_22
AKQPSQKEQLKKVQCSIDRNHDLTVLRPFTAWGDNIVFRDY
>MtrunA17_Chr5g0427331_1F_100-1482_1383_MtrunA17_Chr5g0427331_3F_30-167_138_+1_0
AKQPSQKEQLRKCSAASTGTMISQFFVLSQRGDNIVFRDY
>MtrunA17_Chr5g0427331_1F_100-1482_1383_MtrunA17_Chr5g0427331_3F_30-167_138_+1_1
AKQPSQKEQLKKCSAASTGTMISQFFVLSQRGDNIVFRDY
>MtrunA17_Chr5g0427331_1F_100-1482_1383_MtrunA17_Chr5g0427331_3F_30-167_138_+1_2
AKQPSQKEQLKKCSAASTGTMISQFFVLSQRGDNIVFRDY
>MtrunA17_Chr5g0427331_1F_100-1482_1383_MtrunA17_Chr5g0427331_3F_30-167_138_+1_3
AKQPSQKEQLKKVSAASTGTMISQFFVLSQRGDNIVFRDY
>MtrunA17_Chr5g0427331_1F_100-1482_1383_MtrunA17_Chr5g0427331_3F_30-167_138_+1_4
AKQPSQKEQLKKVQAASTGTMISQFFVLSQRGDNIVFRDY
>MtrunA17_Chr5g0427331_1F_100-1482_1383_MtrunA17_Chr5g0427331_3F_30-167_138_+1_5
AKQPSQKEQLKKVQCASTGTMISQFFVLSQRGDNIVFRDY
>MtrunA17_Chr5g0427331_1F_100-1482_1383_MtrunA17_Chr5g0427331_3F_30-167_138_+1_6
AKQPSQKEQLKKVQCSSTGTMISQFFVLSQRGDNIVFRDY
>MtrunA17_Chr5g0427331_1F_100-1482_1383_MtrunA17_Chr5g0427331_3F_30-167_138_+1_7
AKQPSQKEQLKKVQCSITGTMISQFFVLSQRGDNIVFRDY
>MtrunA17_Chr5g0427331_1F_100-1482_1383_MtrunA17_Chr5g0427331_3F_30-167_138_+1_8
AKQPSQKEQLKKVQCSIDGTMISQFFVLSQRGDNIVFRDY
>MtrunA17_Chr5g0427331_1F_100-1482_1383_MtrunA17_Chr5g0427331_3F_30-167_138_+1_9
AKQPSQKEQLKKVQCSIDRTMISQFFVLSQRGDNIVFRDY
>MtrunA17_Chr5g0427331_1F_100-1482_1383_MtrunA17_Chr5g0427331_3F_30-167_138_+1_10
AKQPSQKEQLKKVQCSIDRNMISQFFVLSQRGDNIVFRDY
>MtrunA17_Chr5g0427331_1F_100-1482_1383_MtrunA17_Chr5g0427331_3F_30-167_138_+1_11
AKQPSQKEQLKKVQCSIDRNHISQFFVLSQRGDNIVFRDY
>MtrunA17_Chr5g0427331_1F_100-1482_1383_MtrunA17_Chr5g0427331_3F_30-167_138_+1_12
AKQPSQKEQLKKVQCSIDRNHDSQFFVLSQRGDNIVFRDY
>MtrunA17_Chr5g0427331_1F_100-1482_1383_MtrunA17_Chr5g0427331_3F_30-167_138_+1_13
AKQPSQKEQLKKVQCSIDRNHDLQFFVLSQRGDNIVFRDY
>MtrunA17_Chr5g0427331_1F_100-1482_1383_MtrunA17_Chr5g0427331_3F_30-167_138_+1_14
AKQPSQKEQLKKVQCSIDRNHDLTFFVLSQRGDNIVFRDY
>MtrunA17_Chr5g0427331_1F_100-1482_1383_MtrunA17_Chr5g0427331_3F_30-167_138_+1_15
AKQPSQKEQLKKVQCSIDRNHDLTVFVLSQRGDNIVFRDY
>MtrunA17_Chr5g0427331_1F_100-1482_1383_MtrunA17_Chr5g0427331_3F_30-167_138_+1_16
AKQPSQKEQLKKVQCSIDRNHDLTVLVLSQRGDNIVFRDY
>MtrunA17_Chr5g0427331_1F_100-1482_1383_MtrunA17_Chr5g0427331_3F_30-167_138_+1_17
AKQPSQKEQLKKVQCSIDRNHDLTVLRLSQRGDNIVFRDY
>MtrunA17_Chr5g0427331_1F_100-1482_1383_MtrunA17_Chr5g0427331_3F_30-167_138_+1_18
AKQPSQKEQLKKVQCSIDRNHDLTVLRPSQRGDNIVFRDY
>MtrunA17_Chr5g0427331_1F_100-1482_1383_MtrunA17_Chr5g0427331_3F_30-167_138_+1_19
AKQPSQKEQLKKVQCSIDRNHDLTVLRPFQRGDNIVFRDY
>MtrunA17_Chr5g0427331_1F_100-1482_1383_MtrunA17_Chr5g0427331_3F_30-167_138_+1_20
AKQPSQKEQLKKVQCSIDRNHDLTVLRPFTRGDNIVFRDY
>MtrunA17_Chr5g0427331_1F_100-1482_1383_MtrunA17_Chr5g0427331_3F_30-167_138_+1_21
AKQPSQKEQLKKVQCSIDRNHDLTVLRPFTAGDNIVFRDY
>MtrunA17_Chr5g0427331_1F_100-1482_1383_MtrunA17_Chr5g0427331_3F_30-167_138_+1_22
AKQPSQKEQLKKVQCSIDRNHDLTVLRPFTAWDNIVFRDY
>MtrunA17_Chr5g0427611_2F_146-1972_1827_MtrunA17_Chr5g0427611_3F_1482-1589_108_-2_1
ILGAAEAKWVTHLANNLQKLFDILRIIQLSTHVHQTKLRYL
>MtrunA17_Chr5g0427611_2F_146-1972_1827_MtrunA17_Chr5g0427611_3F_1482-1589_108_-2_2
ILGAAEAKWVTPLANNLQKLFDILRIIQLSTHVHQTKLRYL
>MtrunA17_Chr5g0427611_2F_146-1972_1827_MtrunA17_Chr5g0427611_3F_1482-1589_108_-2_3
ILGAAEAKWVTPCANNLQKLFDILRIIQLSTHVHQTKLRYL
>MtrunA17_Chr5g0427611_2F_146-1972_1827_MtrunA17_Chr5g0427611_3F_1482-1589_108_-2_4
ILGAAEAKWVTPCKNNLQKLFDILRIIQLSTHVHQTKLRYL
>MtrunA17_Chr5g0427611_2F_146-1972_1827_MtrunA17_Chr5g0427611_3F_1482-1589_108_-2_5
ILGAAEAKWVTPCKQNLQKLFDILRIIQLSTHVHQTKLRYL
>MtrunA17_Chr5g0427611_2F_146-1972_1827_MtrunA17_Chr5g0427611_3F_1482-1589_108_-2_6
ILGAAEAKWVTPCKQPLQKLFDILRIIQLSTHVHQTKLRYL
>MtrunA17_Chr5g0427611_2F_146-1972_1827_MtrunA17_Chr5g0427611_3F_1482-1589_108_-2_7
ILGAAEAKWVTPCKQPPQKLFDILRIIQLSTHVHQTKLRYL
>MtrunA17_Chr5g0427611_2F_146-1972_1827_MtrunA17_Chr5g0427611_3F_1482-1589_108_-2_8
ILGAAEAKWVTPCKQPPKKLFDILRIIQLSTHVHQTKLRYL
>MtrunA17_Chr5g0427611_2F_146-1972_1827_MtrunA17_Chr5g0427611_3F_1482-1589_108_-2_9
ILGAAEAKWVTPCKQPPKVLFDILRIIQLSTHVHQTKLRYL
>MtrunA17_Chr5g0427611_2F_146-1972_1827_MtrunA17_Chr5g0427611_3F_1482-1589_108_-2_10
ILGAAEAKWVTPCKQPPKVIFDILRIIQLSTHVHQTKLRYL
>MtrunA17_Chr5g0427611_2F_146-1972_1827_MtrunA17_Chr5g0427611_3F_1482-1589_108_-2_11
ILGAAEAKWVTPCKQPPKVIRDILRIIQLSTHVHQTKLRYL
>MtrunA17_Chr5g0427611_2F_146-1972_1827_MtrunA17_Chr5g0427611_3F_1482-1589_108_-2_12
ILGAAEAKWVTPCKQPPKVIRHILRIIQLSTHVHQTKLRYL
>MtrunA17_Chr5g0427611_2F_146-1972_1827_MtrunA17_Chr5g0427611_3F_1482-1589_108_-2_13
ILGAAEAKWVTPCKQPPKVIRHILRIIQLSTHVHQTKLRYL
>MtrunA17_Chr5g0427611_2F_146-1972_1827_MtrunA17_Chr5g0427611_3F_1482-1589_108_-2_14
ILGAAEAKWVTPCKQPPKVIRHIARIIQLSTHVHQTKLRYL
>MtrunA17_Chr5g0427611_2F_146-1972_1827_MtrunA17_Chr5g0427611_3F_1482-1589_108_-2_15
ILGAAEAKWVTPCKQPPKVIRHIANIIQLSTHVHQTKLRYL
>MtrunA17_Chr5g0427611_2F_146-1972_1827_MtrunA17_Chr5g0427611_3F_1482-1589_108_-2_16
ILGAAEAKWVTPCKQPPKVIRHIANHIQLSTHVHQTKLRYL
>MtrunA17_Chr5g0427611_2F_146-1972_1827_MtrunA17_Chr5g0427611_3F_1482-1589_108_-2_17
ILGAAEAKWVTPCKQPPKVIRHIANHSQLSTHVHQTKLRYL
>MtrunA17_Chr5g0427611_2F_146-1972_1827_MtrunA17_Chr5g0427611_3F_1482-1589_108_-2_18
ILGAAEAKWVTPCKQPPKVIRHIANHSTLSTHVHQTKLRYL
>MtrunA17_Chr5g0427611_2F_146-1972_1827_MtrunA17_Chr5g0427611_3F_1482-1589_108_-2_19
ILGAAEAKWVTPCKQPPKVIRHIANHSTVSTHVHQTKLRYL
>MtrunA17_Chr5g0427611_2F_146-1972_1827_MtrunA17_Chr5g0427611_3F_1482-1589_108_-2_20
ILGAAEAKWVTPCKQPPKVIRHIANHSTVNTHVHQTKLRYL
>MtrunA17_Chr5g0427611_2F_146-1972_1827_MtrunA17_Chr5g0427611_3F_1482-1589_108_+1_0
ILGAAEAKWVHLANNLQKLFDILRIIQLSTHVHQTKLRYL
>MtrunA17_Chr5g0427611_2F_146-1972_1827_MtrunA17_Chr5g0427611_3F_1482-1589_108_+1_1
ILGAAEAKWVTLANNLQKLFDILRIIQLSTHVHQTKLRYL
>MtrunA17_Chr5g0427611_2F_146-1972_1827_MtrunA17_Chr5g0427611_3F_1482-1589_108_+1_2
ILGAAEAKWVTPANNLQKLFDILRIIQLSTHVHQTKLRYL
>MtrunA17_Chr5g0427611_2F_146-1972_1827_MtrunA17_Chr5g0427611_3F_1482-1589_108_+1_3
ILGAAEAKWVTPCNNLQKLFDILRIIQLSTHVHQTKLRYL
>MtrunA17_Chr5g0427611_2F_146-1972_1827_MtrunA17_Chr5g0427611_3F_1482-1589_108_+1_4
ILGAAEAKWVTPCKNLQKLFDILRIIQLSTHVHQTKLRYL
>MtrunA17_Chr5g0427611_2F_146-1972_1827_MtrunA17_Chr5g0427611_3F_1482-1589_108_+1_5
ILGAAEAKWVTPCKQLQKLFDILRIIQLSTHVHQTKLRYL
>MtrunA17_Chr5g0427611_2F_146-1972_1827_MtrunA17_Chr5g0427611_3F_1482-1589_108_+1_6
ILGAAEAKWVTPCKQPQKLFDILRIIQLSTHVHQTKLRYL
>MtrunA17_Chr5g0427611_2F_146-1972_1827_MtrunA17_Chr5g0427611_3F_1482-1589_108_+1_7
ILGAAEAKWVTPCKQPPKLFDILRIIQLSTHVHQTKLRYL
>MtrunA17_Chr5g0427611_2F_146-1972_1827_MtrunA17_Chr5g0427611_3F_1482-1589_108_+1_8
ILGAAEAKWVTPCKQPPKLFDILRIIQLSTHVHQTKLRYL
>MtrunA17_Chr5g0427611_2F_146-1972_1827_MtrunA17_Chr5g0427611_3F_1482-1589_108_+1_9
ILGAAEAKWVTPCKQPPKVFDILRIIQLSTHVHQTKLRYL
>MtrunA17_Chr5g0427611_2F_146-1972_1827_MtrunA17_Chr5g0427611_3F_1482-1589_108_+1_10
ILGAAEAKWVTPCKQPPKVIDILRIIQLSTHVHQTKLRYL
>MtrunA17_Chr5g0427611_2F_146-1972_1827_MtrunA17_Chr5g0427611_3F_1482-1589_108_+1_11
ILGAAEAKWVTPCKQPPKVIRILRIIQLSTHVHQTKLRYL
>MtrunA17_Chr5g0427611_2F_146-1972_1827_MtrunA17_Chr5g0427611_3F_1482-1589_108_+1_12
ILGAAEAKWVTPCKQPPKVIRHLRIIQLSTHVHQTKLRYL
>MtrunA17_Chr5g0427611_2F_146-1972_1827_MtrunA17_Chr5g0427611_3F_1482-1589_108_+1_13
ILGAAEAKWVTPCKQPPKVIRHIRIIQLSTHVHQTKLRYL
>MtrunA17_Chr5g0427611_2F_146-1972_1827_MtrunA17_Chr5g0427611_3F_1482-1589_108_+1_14
ILGAAEAKWVTPCKQPPKVIRHIAIIQLSTHVHQTKLRYL
>MtrunA17_Chr5g0427611_2F_146-1972_1827_MtrunA17_Chr5g0427611_3F_1482-1589_108_+1_15
ILGAAEAKWVTPCKQPPKVIRHIANIQLSTHVHQTKLRYL
>MtrunA17_Chr5g0427611_2F_146-1972_1827_MtrunA17_Chr5g0427611_3F_1482-1589_108_+1_16
ILGAAEAKWVTPCKQPPKVIRHIANHQLSTHVHQTKLRYL
>MtrunA17_Chr5g0427611_2F_146-1972_1827_MtrunA17_Chr5g0427611_3F_1482-1589_108_+1_17
ILGAAEAKWVTPCKQPPKVIRHIANHSLSTHVHQTKLRYL
>MtrunA17_Chr5g0427611_2F_146-1972_1827_MtrunA17_Chr5g0427611_3F_1482-1589_108_+1_18
ILGAAEAKWVTPCKQPPKVIRHIANHSTSTHVHQTKLRYL
>MtrunA17_Chr5g0427611_2F_146-1972_1827_MtrunA17_Chr5g0427611_3F_1482-1589_108_+1_19
ILGAAEAKWVTPCKQPPKVIRHIANHSTVTHVHQTKLRYL
>MtrunA17_Chr5g0427611_2F_146-1972_1827_MtrunA17_Chr5g0427611_3F_1482-1589_108_+1_20
ILGAAEAKWVTPCKQPPKVIRHIANHSTVNHVHQTKLRYL
>MtrunA17_Chr5g0427611_2F_146-1972_1827_MtrunA17_Chr5g0427611_3F_1482-1589_108_-1_0
LQKLFDILRIHSTVNTCAPDQIKIPAEKHMLLNIPNWIEEF
>MtrunA17_Chr5g0427611_2F_146-1972_1827_MtrunA17_Chr5g0427611_3F_1482-1589_108_-1_1
LQKLFDILRIISTVNTCAPDQIKIPAEKHMLLNIPNWIEEF
>MtrunA17_Chr5g0427611_2F_146-1972_1827_MtrunA17_Chr5g0427611_3F_1482-1589_108_-1_2
LQKLFDILRIIQTVNTCAPDQIKIPAEKHMLLNIPNWIEEF
>MtrunA17_Chr5g0427611_2F_146-1972_1827_MtrunA17_Chr5g0427611_3F_1482-1589_108_-1_3
LQKLFDILRIIQLVNTCAPDQIKIPAEKHMLLNIPNWIEEF
>MtrunA17_Chr5g0427611_2F_146-1972_1827_MtrunA17_Chr5g0427611_3F_1482-1589_108_-1_4
LQKLFDILRIIQLSNTCAPDQIKIPAEKHMLLNIPNWIEEF
>MtrunA17_Chr5g0427611_2F_146-1972_1827_MtrunA17_Chr5g0427611_3F_1482-1589_108_-1_5
LQKLFDILRIIQLSTTCAPDQIKIPAEKHMLLNIPNWIEEF
>MtrunA17_Chr5g0427611_2F_146-1972_1827_MtrunA17_Chr5g0427611_3F_1482-1589_108_-1_6
LQKLFDILRIIQLSTHCAPDQIKIPAEKHMLLNIPNWIEEF
>MtrunA17_Chr5g0427611_2F_146-1972_1827_MtrunA17_Chr5g0427611_3F_1482-1589_108_-1_7
LQKLFDILRIIQLSTHVAPDQIKIPAEKHMLLNIPNWIEEF
>MtrunA17_Chr5g0427611_2F_146-1972_1827_MtrunA17_Chr5g0427611_3F_1482-1589_108_-1_8
LQKLFDILRIIQLSTHVHPDQIKIPAEKHMLLNIPNWIEEF
>MtrunA17_Chr5g0427611_2F_146-1972_1827_MtrunA17_Chr5g0427611_3F_1482-1589_108_-1_9
LQKLFDILRIIQLSTHVHQDQIKIPAEKHMLLNIPNWIEEF
>MtrunA17_Chr5g0427611_2F_146-1972_1827_MtrunA17_Chr5g0427611_3F_1482-1589_108_-1_10
LQKLFDILRIIQLSTHVHQTQIKIPAEKHMLLNIPNWIEEF
>MtrunA17_Chr5g0427611_2F_146-1972_1827_MtrunA17_Chr5g0427611_3F_1482-1589_108_-1_11
LQKLFDILRIIQLSTHVHQTKIKIPAEKHMLLNIPNWIEEF
>MtrunA17_Chr5g0427611_2F_146-1972_1827_MtrunA17_Chr5g0427611_3F_1482-1589_108_-1_12
LQKLFDILRIIQLSTHVHQTKLKIPAEKHMLLNIPNWIEEF
>MtrunA17_Chr5g0427611_2F_146-1972_1827_MtrunA17_Chr5g0427611_3F_1482-1589_108_-1_13
LQKLFDILRIIQLSTHVHQTKLRIPAEKHMLLNIPNWIEEF
>MtrunA17_Chr5g0427611_2F_146-1972_1827_MtrunA17_Chr5g0427611_3F_1482-1589_108_-1_14
LQKLFDILRIIQLSTHVHQTKLRYPAEKHMLLNIPNWIEEF
>MtrunA17_Chr5g0427611_2F_146-1972_1827_MtrunA17_Chr5g0427611_3F_1482-1589_108_-1_15
LQKLFDILRIIQLSTHVHQTKLRYLAEKHMLLNIPNWIEEF
>MtrunA17_Chr5g0427611_2F_146-1972_1827_MtrunA17_Chr5g0427611_3F_1482-1589_108_-1_16
LQKLFDILRIIQLSTHVHQTKLRYLLEKHMLLNIPNWIEEF
>MtrunA17_Chr5g0427611_2F_146-1972_1827_MtrunA17_Chr5g0427611_3F_1482-1589_108_-1_17
LQKLFDILRIIQLSTHVHQTKLRYLLKKHMLLNIPNWIEEF
>MtrunA17_Chr5g0427611_2F_146-1972_1827_MtrunA17_Chr5g0427611_3F_1482-1589_108_-1_18
LQKLFDILRIIQLSTHVHQTKLRYLLKSHMLLNIPNWIEEF
>MtrunA17_Chr5g0427611_2F_146-1972_1827_MtrunA17_Chr5g0427611_3F_1482-1589_108_-1_19
LQKLFDILRIIQLSTHVHQTKLRYLLKSTMLLNIPNWIEEF
>MtrunA17_Chr5g0427611_2F_146-1972_1827_MtrunA17_Chr5g0427611_3F_1482-1589_108_-1_20
LQKLFDILRIIQLSTHVHQTKLRYLLKSTCLLNIPNWIEEF
>MtrunA17_Chr5g0427611_2F_146-1972_1827_MtrunA17_Chr5g0427611_3F_1482-1589_108_+2_0
LQKLFDILRISTVNTCAPDQIKIPAEKHMLLNIPNWIEEF
>MtrunA17_Chr5g0427611_2F_146-1972_1827_MtrunA17_Chr5g0427611_3F_1482-1589_108_+2_1
LQKLFDILRIITVNTCAPDQIKIPAEKHMLLNIPNWIEEF
>MtrunA17_Chr5g0427611_2F_146-1972_1827_MtrunA17_Chr5g0427611_3F_1482-1589_108_+2_2
LQKLFDILRIIQVNTCAPDQIKIPAEKHMLLNIPNWIEEF
>MtrunA17_Chr5g0427611_2F_146-1972_1827_MtrunA17_Chr5g0427611_3F_1482-1589_108_+2_3
LQKLFDILRIIQLNTCAPDQIKIPAEKHMLLNIPNWIEEF
>MtrunA17_Chr5g0427611_2F_146-1972_1827_MtrunA17_Chr5g0427611_3F_1482-1589_108_+2_4
LQKLFDILRIIQLSTCAPDQIKIPAEKHMLLNIPNWIEEF
>MtrunA17_Chr5g0427611_2F_146-1972_1827_MtrunA17_Chr5g0427611_3F_1482-1589_108_+2_5
LQKLFDILRIIQLSTCAPDQIKIPAEKHMLLNIPNWIEEF
>MtrunA17_Chr5g0427611_2F_146-1972_1827_MtrunA17_Chr5g0427611_3F_1482-1589_108_+2_6
LQKLFDILRIIQLSTHAPDQIKIPAEKHMLLNIPNWIEEF
>MtrunA17_Chr5g0427611_2F_146-1972_1827_MtrunA17_Chr5g0427611_3F_1482-1589_108_+2_7
LQKLFDILRIIQLSTHVPDQIKIPAEKHMLLNIPNWIEEF
>MtrunA17_Chr5g0427611_2F_146-1972_1827_MtrunA17_Chr5g0427611_3F_1482-1589_108_+2_8
LQKLFDILRIIQLSTHVHDQIKIPAEKHMLLNIPNWIEEF
>MtrunA17_Chr5g0427611_2F_146-1972_1827_MtrunA17_Chr5g0427611_3F_1482-1589_108_+2_9
LQKLFDILRIIQLSTHVHQQIKIPAEKHMLLNIPNWIEEF
>MtrunA17_Chr5g0427611_2F_146-1972_1827_MtrunA17_Chr5g0427611_3F_1482-1589_108_+2_10
LQKLFDILRIIQLSTHVHQTIKIPAEKHMLLNIPNWIEEF
>MtrunA17_Chr5g0427611_2F_146-1972_1827_MtrunA17_Chr5g0427611_3F_1482-1589_108_+2_11
LQKLFDILRIIQLSTHVHQTKKIPAEKHMLLNIPNWIEEF
>MtrunA17_Chr5g0427611_2F_146-1972_1827_MtrunA17_Chr5g0427611_3F_1482-1589_108_+2_12
LQKLFDILRIIQLSTHVHQTKLIPAEKHMLLNIPNWIEEF
>MtrunA17_Chr5g0427611_2F_146-1972_1827_MtrunA17_Chr5g0427611_3F_1482-1589_108_+2_13
LQKLFDILRIIQLSTHVHQTKLRPAEKHMLLNIPNWIEEF
>MtrunA17_Chr5g0427611_2F_146-1972_1827_MtrunA17_Chr5g0427611_3F_1482-1589_108_+2_14
LQKLFDILRIIQLSTHVHQTKLRYAEKHMLLNIPNWIEEF
>MtrunA17_Chr5g0427611_2F_146-1972_1827_MtrunA17_Chr5g0427611_3F_1482-1589_108_+2_15
LQKLFDILRIIQLSTHVHQTKLRYLEKHMLLNIPNWIEEF
>MtrunA17_Chr5g0427611_2F_146-1972_1827_MtrunA17_Chr5g0427611_3F_1482-1589_108_+2_16
LQKLFDILRIIQLSTHVHQTKLRYLLKHMLLNIPNWIEEF
>MtrunA17_Chr5g0427611_2F_146-1972_1827_MtrunA17_Chr5g0427611_3F_1482-1589_108_+2_17
LQKLFDILRIIQLSTHVHQTKLRYLLKHMLLNIPNWIEEF
>MtrunA17_Chr5g0427611_2F_146-1972_1827_MtrunA17_Chr5g0427611_3F_1482-1589_108_+2_18
LQKLFDILRIIQLSTHVHQTKLRYLLKSMLLNIPNWIEEF
>MtrunA17_Chr5g0427611_2F_146-1972_1827_MtrunA17_Chr5g0427611_3F_1482-1589_108_+2_19
LQKLFDILRIIQLSTHVHQTKLRYLLKSTLLNIPNWIEEF
>MtrunA17_Chr5g0427611_2F_146-1972_1827_MtrunA17_Chr5g0427611_3F_1482-1589_108_+2_20
LQKLFDILRIIQLSTHVHQTKLRYLLKSTCLNIPNWIEEF
>MtrunA17_Chr5g0428711_1F_166-3027_2862_MtrunA17_Chr5g0428711_2F_1778-1900_123_-2_1
EKEQSLTRKLRGPITEGKTRLQWIQQIQILLKLRPQRTFLM
>MtrunA17_Chr5g0428711_1F_166-3027_2862_MtrunA17_Chr5g0428711_2F_1778-1900_123_-2_2
EKEQSLTRKLRTPITEGKTRLQWIQQIQILLKLRPQRTFLM
>MtrunA17_Chr5g0428711_1F_166-3027_2862_MtrunA17_Chr5g0428711_2F_1778-1900_123_-2_3
EKEQSLTRKLRTDITEGKTRLQWIQQIQILLKLRPQRTFLM
>MtrunA17_Chr5g0428711_1F_166-3027_2862_MtrunA17_Chr5g0428711_2F_1778-1900_123_-2_4
EKEQSLTRKLRTDNTEGKTRLQWIQQIQILLKLRPQRTFLM
>MtrunA17_Chr5g0428711_1F_166-3027_2862_MtrunA17_Chr5g0428711_2F_1778-1900_123_-2_5
EKEQSLTRKLRTDNREGKTRLQWIQQIQILLKLRPQRTFLM
>MtrunA17_Chr5g0428711_1F_166-3027_2862_MtrunA17_Chr5g0428711_2F_1778-1900_123_-2_6
EKEQSLTRKLRTDNRGGKTRLQWIQQIQILLKLRPQRTFLM
>MtrunA17_Chr5g0428711_1F_166-3027_2862_MtrunA17_Chr5g0428711_2F_1778-1900_123_-2_7
EKEQSLTRKLRTDNRGKKTRLQWIQQIQILLKLRPQRTFLM
>MtrunA17_Chr5g0428711_1F_166-3027_2862_MtrunA17_Chr5g0428711_2F_1778-1900_123_-2_8
EKEQSLTRKLRTDNRGKNTRLQWIQQIQILLKLRPQRTFLM
>MtrunA17_Chr5g0428711_1F_166-3027_2862_MtrunA17_Chr5g0428711_2F_1778-1900_123_-2_9
EKEQSLTRKLRTDNRGKNKRLQWIQQIQILLKLRPQRTFLM
>MtrunA17_Chr5g0428711_1F_166-3027_2862_MtrunA17_Chr5g0428711_2F_1778-1900_123_-2_10
EKEQSLTRKLRTDNRGKNKTLQWIQQIQILLKLRPQRTFLM
>MtrunA17_Chr5g0428711_1F_166-3027_2862_MtrunA17_Chr5g0428711_2F_1778-1900_123_-2_11
EKEQSLTRKLRTDNRGKNKTSQWIQQIQILLKLRPQRTFLM
>MtrunA17_Chr5g0428711_1F_166-3027_2862_MtrunA17_Chr5g0428711_2F_1778-1900_123_-2_12
EKEQSLTRKLRTDNRGKNKTSVWIQQIQILLKLRPQRTFLM
>MtrunA17_Chr5g0428711_1F_166-3027_2862_MtrunA17_Chr5g0428711_2F_1778-1900_123_-2_13
EKEQSLTRKLRTDNRGKNKTSVDIQQIQILLKLRPQRTFLM
>MtrunA17_Chr5g0428711_1F_166-3027_2862_MtrunA17_Chr5g0428711_2F_1778-1900_123_-2_14
EKEQSLTRKLRTDNRGKNKTSVDTQQIQILLKLRPQRTFLM
>MtrunA17_Chr5g0428711_1F_166-3027_2862_MtrunA17_Chr5g0428711_2F_1778-1900_123_-2_15
EKEQSLTRKLRTDNRGKNKTSVDTTQIQILLKLRPQRTFLM
>MtrunA17_Chr5g0428711_1F_166-3027_2862_MtrunA17_Chr5g0428711_2F_1778-1900_123_-2_16
EKEQSLTRKLRTDNRGKNKTSVDTTNIQILLKLRPQRTFLM
>MtrunA17_Chr5g0428711_1F_166-3027_2862_MtrunA17_Chr5g0428711_2F_1778-1900_123_-2_17
EKEQSLTRKLRTDNRGKNKTSVDTTNTQILLKLRPQRTFLM
>MtrunA17_Chr5g0428711_1F_166-3027_2862_MtrunA17_Chr5g0428711_2F_1778-1900_123_-2_18
EKEQSLTRKLRTDNRGKNKTSVDTTNTNILLKLRPQRTFLM
>MtrunA17_Chr5g0428711_1F_166-3027_2862_MtrunA17_Chr5g0428711_2F_1778-1900_123_-2_19
EKEQSLTRKLRTDNRGKNKTSVDTTNTNTLLKLRPQRTFLM
>MtrunA17_Chr5g0428711_1F_166-3027_2862_MtrunA17_Chr5g0428711_2F_1778-1900_123_-2_20
EKEQSLTRKLRTDNRGKNKTSVDTTNTNTVLKLRPQRTFLM
>MtrunA17_Chr5g0428711_1F_166-3027_2862_MtrunA17_Chr5g0428711_2F_1778-1900_123_+1_0
EKEQSLTRKLGPITEGKTRLQWIQQIQILLKLRPQRTFLM
>MtrunA17_Chr5g0428711_1F_166-3027_2862_MtrunA17_Chr5g0428711_2F_1778-1900_123_+1_1
EKEQSLTRKLRPITEGKTRLQWIQQIQILLKLRPQRTFLM
>MtrunA17_Chr5g0428711_1F_166-3027_2862_MtrunA17_Chr5g0428711_2F_1778-1900_123_+1_2
EKEQSLTRKLRTITEGKTRLQWIQQIQILLKLRPQRTFLM
>MtrunA17_Chr5g0428711_1F_166-3027_2862_MtrunA17_Chr5g0428711_2F_1778-1900_123_+1_3
EKEQSLTRKLRTDTEGKTRLQWIQQIQILLKLRPQRTFLM
>MtrunA17_Chr5g0428711_1F_166-3027_2862_MtrunA17_Chr5g0428711_2F_1778-1900_123_+1_4
EKEQSLTRKLRTDNEGKTRLQWIQQIQILLKLRPQRTFLM
>MtrunA17_Chr5g0428711_1F_166-3027_2862_MtrunA17_Chr5g0428711_2F_1778-1900_123_+1_5
EKEQSLTRKLRTDNRGKTRLQWIQQIQILLKLRPQRTFLM
>MtrunA17_Chr5g0428711_1F_166-3027_2862_MtrunA17_Chr5g0428711_2F_1778-1900_123_+1_6
EKEQSLTRKLRTDNRGKTRLQWIQQIQILLKLRPQRTFLM
>MtrunA17_Chr5g0428711_1F_166-3027_2862_MtrunA17_Chr5g0428711_2F_1778-1900_123_+1_7
EKEQSLTRKLRTDNRGKTRLQWIQQIQILLKLRPQRTFLM
>MtrunA17_Chr5g0428711_1F_166-3027_2862_MtrunA17_Chr5g0428711_2F_1778-1900_123_+1_8
EKEQSLTRKLRTDNRGKNRLQWIQQIQILLKLRPQRTFLM
>MtrunA17_Chr5g0428711_1F_166-3027_2862_MtrunA17_Chr5g0428711_2F_1778-1900_123_+1_9
EKEQSLTRKLRTDNRGKNKLQWIQQIQILLKLRPQRTFLM
>MtrunA17_Chr5g0428711_1F_166-3027_2862_MtrunA17_Chr5g0428711_2F_1778-1900_123_+1_10
EKEQSLTRKLRTDNRGKNKTQWIQQIQILLKLRPQRTFLM
>MtrunA17_Chr5g0428711_1F_166-3027_2862_MtrunA17_Chr5g0428711_2F_1778-1900_123_+1_11
EKEQSLTRKLRTDNRGKNKTSWIQQIQILLKLRPQRTFLM
>MtrunA17_Chr5g0428711_1F_166-3027_2862_MtrunA17_Chr5g0428711_2F_1778-1900_123_+1_12
EKEQSLTRKLRTDNRGKNKTSVIQQIQILLKLRPQRTFLM
>MtrunA17_Chr5g0428711_1F_166-3027_2862_MtrunA17_Chr5g0428711_2F_1778-1900_123_+1_13
EKEQSLTRKLRTDNRGKNKTSVDQQIQILLKLRPQRTFLM
>MtrunA17_Chr5g0428711_1F_166-3027_2862_MtrunA17_Chr5g0428711_2F_1778-1900_123_+1_14
EKEQSLTRKLRTDNRGKNKTSVDTQIQILLKLRPQRTFLM
>MtrunA17_Chr5g0428711_1F_166-3027_2862_MtrunA17_Chr5g0428711_2F_1778-1900_123_+1_15
EKEQSLTRKLRTDNRGKNKTSVDTTIQILLKLRPQRTFLM
>MtrunA17_Chr5g0428711_1F_166-3027_2862_MtrunA17_Chr5g0428711_2F_1778-1900_123_+1_16
EKEQSLTRKLRTDNRGKNKTSVDTTNQILLKLRPQRTFLM
>MtrunA17_Chr5g0428711_1F_166-3027_2862_MtrunA17_Chr5g0428711_2F_1778-1900_123_+1_17
EKEQSLTRKLRTDNRGKNKTSVDTTNTILLKLRPQRTFLM
>MtrunA17_Chr5g0428711_1F_166-3027_2862_MtrunA17_Chr5g0428711_2F_1778-1900_123_+1_18
EKEQSLTRKLRTDNRGKNKTSVDTTNTNLLKLRPQRTFLM
>MtrunA17_Chr5g0428711_1F_166-3027_2862_MtrunA17_Chr5g0428711_2F_1778-1900_123_+1_19
EKEQSLTRKLRTDNRGKNKTSVDTTNTNTLKLRPQRTFLM
>MtrunA17_Chr5g0428711_1F_166-3027_2862_MtrunA17_Chr5g0428711_2F_1778-1900_123_+1_20
EKEQSLTRKLRTDNRGKNKTSVDTTNTNTVKLRPQRTFLM
>MtrunA17_Chr5g0428711_1F_166-3027_2862_MtrunA17_Chr5g0428711_2F_1778-1900_123_-1_0
QWIQQIQILLEVTSSTNFSNGTVSEYKSVKSVTTTSSETFV
>MtrunA17_Chr5g0428711_1F_166-3027_2862_MtrunA17_Chr5g0428711_2F_1778-1900_123_-1_1
QWIQQIQILLKVTSSTNFSNGTVSEYKSVKSVTTTSSETFV
>MtrunA17_Chr5g0428711_1F_166-3027_2862_MtrunA17_Chr5g0428711_2F_1778-1900_123_-1_2
QWIQQIQILLKLTSSTNFSNGTVSEYKSVKSVTTTSSETFV
>MtrunA17_Chr5g0428711_1F_166-3027_2862_MtrunA17_Chr5g0428711_2F_1778-1900_123_-1_3
QWIQQIQILLKLRSSTNFSNGTVSEYKSVKSVTTTSSETFV
>MtrunA17_Chr5g0428711_1F_166-3027_2862_MtrunA17_Chr5g0428711_2F_1778-1900_123_-1_4
QWIQQIQILLKLRPSTNFSNGTVSEYKSVKSVTTTSSETFV
>MtrunA17_Chr5g0428711_1F_166-3027_2862_MtrunA17_Chr5g0428711_2F_1778-1900_123_-1_5
QWIQQIQILLKLRPQTNFSNGTVSEYKSVKSVTTTSSETFV
>MtrunA17_Chr5g0428711_1F_166-3027_2862_MtrunA17_Chr5g0428711_2F_1778-1900_123_-1_6
QWIQQIQILLKLRPQRNFSNGTVSEYKSVKSVTTTSSETFV
>MtrunA17_Chr5g0428711_1F_166-3027_2862_MtrunA17_Chr5g0428711_2F_1778-1900_123_-1_7
QWIQQIQILLKLRPQRTFSNGTVSEYKSVKSVTTTSSETFV
>MtrunA17_Chr5g0428711_1F_166-3027_2862_MtrunA17_Chr5g0428711_2F_1778-1900_123_-1_8
QWIQQIQILLKLRPQRTFSNGTVSEYKSVKSVTTTSSETFV
>MtrunA17_Chr5g0428711_1F_166-3027_2862_MtrunA17_Chr5g0428711_2F_1778-1900_123_-1_9
QWIQQIQILLKLRPQRTFLNGTVSEYKSVKSVTTTSSETFV
>MtrunA17_Chr5g0428711_1F_166-3027_2862_MtrunA17_Chr5g0428711_2F_1778-1900_123_-1_10
QWIQQIQILLKLRPQRTFLMGTVSEYKSVKSVTTTSSETFV
>MtrunA17_Chr5g0428711_1F_166-3027_2862_MtrunA17_Chr5g0428711_2F_1778-1900_123_-1_11
QWIQQIQILLKLRPQRTFLMGTVSEYKSVKSVTTTSSETFV
>MtrunA17_Chr5g0428711_1F_166-3027_2862_MtrunA17_Chr5g0428711_2F_1778-1900_123_-1_12
QWIQQIQILLKLRPQRTFLMGRVSEYKSVKSVTTTSSETFV
>MtrunA17_Chr5g0428711_1F_166-3027_2862_MtrunA17_Chr5g0428711_2F_1778-1900_123_-1_13
QWIQQIQILLKLRPQRTFLMGRYSEYKSVKSVTTTSSETFV
>MtrunA17_Chr5g0428711_1F_166-3027_2862_MtrunA17_Chr5g0428711_2F_1778-1900_123_-1_14
QWIQQIQILLKLRPQRTFLMGRYLEYKSVKSVTTTSSETFV
>MtrunA17_Chr5g0428711_1F_166-3027_2862_MtrunA17_Chr5g0428711_2F_1778-1900_123_-1_15
QWIQQIQILLKLRPQRTFLMGRYLSYKSVKSVTTTSSETFV
>MtrunA17_Chr5g0428711_1F_166-3027_2862_MtrunA17_Chr5g0428711_2F_1778-1900_123_-1_16
QWIQQIQILLKLRPQRTFLMGRYLSIKSVKSVTTTSSETFV
>MtrunA17_Chr5g0428711_1F_166-3027_2862_MtrunA17_Chr5g0428711_2F_1778-1900_123_-1_17
QWIQQIQILLKLRPQRTFLMGRYLSIKSVKSVTTTSSETFV
>MtrunA17_Chr5g0428711_1F_166-3027_2862_MtrunA17_Chr5g0428711_2F_1778-1900_123_-1_18
QWIQQIQILLKLRPQRTFLMGRYLSIKVVKSVTTTSSETFV
>MtrunA17_Chr5g0428711_1F_166-3027_2862_MtrunA17_Chr5g0428711_2F_1778-1900_123_-1_19
QWIQQIQILLKLRPQRTFLMGRYLSIKVLKSVTTTSSETFV
>MtrunA17_Chr5g0428711_1F_166-3027_2862_MtrunA17_Chr5g0428711_2F_1778-1900_123_-1_20
QWIQQIQILLKLRPQRTFLMGRYLSIKVLNSVTTTSSETFV
>MtrunA17_Chr5g0428711_1F_166-3027_2862_MtrunA17_Chr5g0428711_2F_1778-1900_123_+2_0
QWIQQIQILLVTSSTNFSNGTVSEYKSVKSVTTTSSETFV
>MtrunA17_Chr5g0428711_1F_166-3027_2862_MtrunA17_Chr5g0428711_2F_1778-1900_123_+2_1
QWIQQIQILLKTSSTNFSNGTVSEYKSVKSVTTTSSETFV
>MtrunA17_Chr5g0428711_1F_166-3027_2862_MtrunA17_Chr5g0428711_2F_1778-1900_123_+2_2
QWIQQIQILLKLSSTNFSNGTVSEYKSVKSVTTTSSETFV
>MtrunA17_Chr5g0428711_1F_166-3027_2862_MtrunA17_Chr5g0428711_2F_1778-1900_123_+2_3
QWIQQIQILLKLRSTNFSNGTVSEYKSVKSVTTTSSETFV
>MtrunA17_Chr5g0428711_1F_166-3027_2862_MtrunA17_Chr5g0428711_2F_1778-1900_123_+2_4
QWIQQIQILLKLRPTNFSNGTVSEYKSVKSVTTTSSETFV
>MtrunA17_Chr5g0428711_1F_166-3027_2862_MtrunA17_Chr5g0428711_2F_1778-1900_123_+2_5
QWIQQIQILLKLRPQNFSNGTVSEYKSVKSVTTTSSETFV
>MtrunA17_Chr5g0428711_1F_166-3027_2862_MtrunA17_Chr5g0428711_2F_1778-1900_123_+2_6
QWIQQIQILLKLRPQRFSNGTVSEYKSVKSVTTTSSETFV
>MtrunA17_Chr5g0428711_1F_166-3027_2862_MtrunA17_Chr5g0428711_2F_1778-1900_123_+2_7
QWIQQIQILLKLRPQRTSNGTVSEYKSVKSVTTTSSETFV
>MtrunA17_Chr5g0428711_1F_166-3027_2862_MtrunA17_Chr5g0428711_2F_1778-1900_123_+2_8
QWIQQIQILLKLRPQRTFNGTVSEYKSVKSVTTTSSETFV
>MtrunA17_Chr5g0428711_1F_166-3027_2862_MtrunA17_Chr5g0428711_2F_1778-1900_123_+2_9
QWIQQIQILLKLRPQRTFLGTVSEYKSVKSVTTTSSETFV
>MtrunA17_Chr5g0428711_1F_166-3027_2862_MtrunA17_Chr5g0428711_2F_1778-1900_123_+2_10
QWIQQIQILLKLRPQRTFLMTVSEYKSVKSVTTTSSETFV
>MtrunA17_Chr5g0428711_1F_166-3027_2862_MtrunA17_Chr5g0428711_2F_1778-1900_123_+2_11
QWIQQIQILLKLRPQRTFLMGVSEYKSVKSVTTTSSETFV
>MtrunA17_Chr5g0428711_1F_166-3027_2862_MtrunA17_Chr5g0428711_2F_1778-1900_123_+2_12
QWIQQIQILLKLRPQRTFLMGRSEYKSVKSVTTTSSETFV
>MtrunA17_Chr5g0428711_1F_166-3027_2862_MtrunA17_Chr5g0428711_2F_1778-1900_123_+2_13
QWIQQIQILLKLRPQRTFLMGRYEYKSVKSVTTTSSETFV
>MtrunA17_Chr5g0428711_1F_166-3027_2862_MtrunA17_Chr5g0428711_2F_1778-1900_123_+2_14
QWIQQIQILLKLRPQRTFLMGRYLYKSVKSVTTTSSETFV
>MtrunA17_Chr5g0428711_1F_166-3027_2862_MtrunA17_Chr5g0428711_2F_1778-1900_123_+2_15
QWIQQIQILLKLRPQRTFLMGRYLSKSVKSVTTTSSETFV
>MtrunA17_Chr5g0428711_1F_166-3027_2862_MtrunA17_Chr5g0428711_2F_1778-1900_123_+2_16
QWIQQIQILLKLRPQRTFLMGRYLSISVKSVTTTSSETFV
>MtrunA17_Chr5g0428711_1F_166-3027_2862_MtrunA17_Chr5g0428711_2F_1778-1900_123_+2_17
QWIQQIQILLKLRPQRTFLMGRYLSIKVKSVTTTSSETFV
>MtrunA17_Chr5g0428711_1F_166-3027_2862_MtrunA17_Chr5g0428711_2F_1778-1900_123_+2_18
QWIQQIQILLKLRPQRTFLMGRYLSIKVKSVTTTSSETFV
>MtrunA17_Chr5g0428711_1F_166-3027_2862_MtrunA17_Chr5g0428711_2F_1778-1900_123_+2_19
QWIQQIQILLKLRPQRTFLMGRYLSIKVLSVTTTSSETFV
>MtrunA17_Chr5g0428711_1F_166-3027_2862_MtrunA17_Chr5g0428711_2F_1778-1900_123_+2_20
QWIQQIQILLKLRPQRTFLMGRYLSIKVLNVTTTSSETFV
>MtrunA17_Chr5g0429391_1F_2467-2775_309_MtrunA17_Chr5g0429391_3F_2490-2684_195_-1_1
NRFFYRHRGGNMAKIIKFVYVLAIFFSLFLVAKNVNGW
>MtrunA17_Chr5g0429391_1F_2467-2775_309_MtrunA17_Chr5g0429391_3F_2490-2684_195_-1_2
NRFFYRHRVGNMAKIIKFVYVLAIFFSLFLVAKNVNGW
>MtrunA17_Chr5g0429391_1F_2467-2775_309_MtrunA17_Chr5g0429391_3F_2490-2684_195_-1_3
NRFFYRHRVENMAKIIKFVYVLAIFFSLFLVAKNVNGW
>MtrunA17_Chr5g0429391_1F_2467-2775_309_MtrunA17_Chr5g0429391_3F_2490-2684_195_-1_4
NRFFYRHRVEIMAKIIKFVYVLAIFFSLFLVAKNVNGW
>MtrunA17_Chr5g0429391_1F_2467-2775_309_MtrunA17_Chr5g0429391_3F_2490-2684_195_-1_5
NRFFYRHRVEIWAKIIKFVYVLAIFFSLFLVAKNVNGW
>MtrunA17_Chr5g0429391_1F_2467-2775_309_MtrunA17_Chr5g0429391_3F_2490-2684_195_-1_6
NRFFYRHRVEIWLKIIKFVYVLAIFFSLFLVAKNVNGW
>MtrunA17_Chr5g0429391_1F_2467-2775_309_MtrunA17_Chr5g0429391_3F_2490-2684_195_-1_7
NRFFYRHRVEIWLKIIKFVYVLAIFFSLFLVAKNVNGW
>MtrunA17_Chr5g0429391_1F_2467-2775_309_MtrunA17_Chr5g0429391_3F_2490-2684_195_-1_8
NRFFYRHRVEIWLKLIKFVYVLAIFFSLFLVAKNVNGW
>MtrunA17_Chr5g0429391_1F_2467-2775_309_MtrunA17_Chr5g0429391_3F_2490-2684_195_-1_9
NRFFYRHRVEIWLKLSKFVYVLAIFFSLFLVAKNVNGW
>MtrunA17_Chr5g0429391_1F_2467-2775_309_MtrunA17_Chr5g0429391_3F_2490-2684_195_-1_10
NRFFYRHRVEIWLKLSSFVYVLAIFFSLFLVAKNVNGW
>MtrunA17_Chr5g0429391_1F_2467-2775_309_MtrunA17_Chr5g0429391_3F_2490-2684_195_-1_11
NRFFYRHRVEIWLKLSSLVYVLAIFFSLFLVAKNVNGW
>MtrunA17_Chr5g0429391_1F_2467-2775_309_MtrunA17_Chr5g0429391_3F_2490-2684_195_-1_12
NRFFYRHRVEIWLKLSSLFYVLAIFFSLFLVAKNVNGW
>MtrunA17_Chr5g0429391_1F_2467-2775_309_MtrunA17_Chr5g0429391_3F_2490-2684_195_-1_13
NRFFYRHRVEIWLKLSSLFMVLAIFFSLFLVAKNVNGW
>MtrunA17_Chr5g0429391_1F_2467-2775_309_MtrunA17_Chr5g0429391_3F_2490-2684_195_-1_14
NRFFYRHRVEIWLKLSSLFMFLAIFFSLFLVAKNVNGW
>MtrunA17_Chr5g0429391_1F_2467-2775_309_MtrunA17_Chr5g0429391_3F_2490-2684_195_-1_15
NRFFYRHRVEIWLKLSSLFMFWAIFFSLFLVAKNVNGW
>MtrunA17_Chr5g0429391_1F_2467-2775_309_MtrunA17_Chr5g0429391_3F_2490-2684_195_-1_16
NRFFYRHRVEIWLKLSSLFMFWLIFFSLFLVAKNVNGW
>MtrunA17_Chr5g0429391_1F_2467-2775_309_MtrunA17_Chr5g0429391_3F_2490-2684_195_-1_17
NRFFYRHRVEIWLKLSSLFMFWLSFFSLFLVAKNVNGW
>MtrunA17_Chr5g0429391_1F_2467-2775_309_MtrunA17_Chr5g0429391_3F_2490-2684_195_-1_18
NRFFYRHRVEIWLKLSSLFMFWLSFFSLFLVAKNVNGW
>MtrunA17_Chr5g0429391_1F_2467-2775_309_MtrunA17_Chr5g0429391_3F_2490-2684_195_-1_19
NRFFYRHRVEIWLKLSSLFMFWLSFFSLFLVAKNVNGW
>MtrunA17_Chr5g0429391_1F_2467-2775_309_MtrunA17_Chr5g0429391_3F_2490-2684_195_-1_20
NRFFYRHRVEIWLKLSSLFMFWLSFFPLFLVAKNVNGW
>MtrunA17_Chr5g0429391_1F_2467-2775_309_MtrunA17_Chr5g0429391_3F_2490-2684_195_+2_0
NRFFYRHGGNMAKIIKFVYVLAIFFSLFLVAKNVNGW
>MtrunA17_Chr5g0429391_1F_2467-2775_309_MtrunA17_Chr5g0429391_3F_2490-2684_195_+2_1
NRFFYRHRGNMAKIIKFVYVLAIFFSLFLVAKNVNGW
>MtrunA17_Chr5g0429391_1F_2467-2775_309_MtrunA17_Chr5g0429391_3F_2490-2684_195_+2_2
NRFFYRHRVNMAKIIKFVYVLAIFFSLFLVAKNVNGW
>MtrunA17_Chr5g0429391_1F_2467-2775_309_MtrunA17_Chr5g0429391_3F_2490-2684_195_+2_3
NRFFYRHRVEMAKIIKFVYVLAIFFSLFLVAKNVNGW
>MtrunA17_Chr5g0429391_1F_2467-2775_309_MtrunA17_Chr5g0429391_3F_2490-2684_195_+2_4
NRFFYRHRVEIAKIIKFVYVLAIFFSLFLVAKNVNGW
>MtrunA17_Chr5g0429391_1F_2467-2775_309_MtrunA17_Chr5g0429391_3F_2490-2684_195_+2_5
NRFFYRHRVEIWKIIKFVYVLAIFFSLFLVAKNVNGW
>MtrunA17_Chr5g0429391_1F_2467-2775_309_MtrunA17_Chr5g0429391_3F_2490-2684_195_+2_6
NRFFYRHRVEIWLIIKFVYVLAIFFSLFLVAKNVNGW
>MtrunA17_Chr5g0429391_1F_2467-2775_309_MtrunA17_Chr5g0429391_3F_2490-2684_195_+2_7
NRFFYRHRVEIWLKIKFVYVLAIFFSLFLVAKNVNGW
>MtrunA17_Chr5g0429391_1F_2467-2775_309_MtrunA17_Chr5g0429391_3F_2490-2684_195_+2_8
NRFFYRHRVEIWLKLKFVYVLAIFFSLFLVAKNVNGW
>MtrunA17_Chr5g0429391_1F_2467-2775_309_MtrunA17_Chr5g0429391_3F_2490-2684_195_+2_9
NRFFYRHRVEIWLKLSFVYVLAIFFSLFLVAKNVNGW
>MtrunA17_Chr5g0429391_1F_2467-2775_309_MtrunA17_Chr5g0429391_3F_2490-2684_195_+2_10
NRFFYRHRVEIWLKLSSVYVLAIFFSLFLVAKNVNGW
>MtrunA17_Chr5g0429391_1F_2467-2775_309_MtrunA17_Chr5g0429391_3F_2490-2684_195_+2_11
NRFFYRHRVEIWLKLSSLYVLAIFFSLFLVAKNVNGW
>MtrunA17_Chr5g0429391_1F_2467-2775_309_MtrunA17_Chr5g0429391_3F_2490-2684_195_+2_12
NRFFYRHRVEIWLKLSSLFVLAIFFSLFLVAKNVNGW
>MtrunA17_Chr5g0429391_1F_2467-2775_309_MtrunA17_Chr5g0429391_3F_2490-2684_195_+2_13
NRFFYRHRVEIWLKLSSLFMLAIFFSLFLVAKNVNGW
>MtrunA17_Chr5g0429391_1F_2467-2775_309_MtrunA17_Chr5g0429391_3F_2490-2684_195_+2_14
NRFFYRHRVEIWLKLSSLFMFAIFFSLFLVAKNVNGW
>MtrunA17_Chr5g0429391_1F_2467-2775_309_MtrunA17_Chr5g0429391_3F_2490-2684_195_+2_15
NRFFYRHRVEIWLKLSSLFMFWIFFSLFLVAKNVNGW
>MtrunA17_Chr5g0429391_1F_2467-2775_309_MtrunA17_Chr5g0429391_3F_2490-2684_195_+2_16
NRFFYRHRVEIWLKLSSLFMFWLFFSLFLVAKNVNGW
>MtrunA17_Chr5g0429391_1F_2467-2775_309_MtrunA17_Chr5g0429391_3F_2490-2684_195_+2_17
NRFFYRHRVEIWLKLSSLFMFWLSFSLFLVAKNVNGW
>MtrunA17_Chr5g0429391_1F_2467-2775_309_MtrunA17_Chr5g0429391_3F_2490-2684_195_+2_18
NRFFYRHRVEIWLKLSSLFMFWLSFSLFLVAKNVNGW
>MtrunA17_Chr5g0429391_1F_2467-2775_309_MtrunA17_Chr5g0429391_3F_2490-2684_195_+2_19
NRFFYRHRVEIWLKLSSLFMFWLSFFLFLVAKNVNGW
>MtrunA17_Chr5g0429391_1F_2467-2775_309_MtrunA17_Chr5g0429391_3F_2490-2684_195_+2_20
NRFFYRHRVEIWLKLSSLFMFWLSFFPFLVAKNVNGW
>MtrunA17_Chr5g0429391_1F_2467-2775_309_MtrunA17_Chr5g0429391_3F_2490-2684_195_-2_0
DSDCPANICQSLPCKGCVFTVNVHVLGVSFAHDYVFSAKTK
>MtrunA17_Chr5g0429391_1F_2467-2775_309_MtrunA17_Chr5g0429391_3F_2490-2684_195_-2_1
DSDCPANICQPLPCKGCVFTVNVHVLGVSFAHDYVFSAKTK
>MtrunA17_Chr5g0429391_1F_2467-2775_309_MtrunA17_Chr5g0429391_3F_2490-2684_195_-2_2
DSDCPANICQPPPCKGCVFTVNVHVLGVSFAHDYVFSAKTK
>MtrunA17_Chr5g0429391_1F_2467-2775_309_MtrunA17_Chr5g0429391_3F_2490-2684_195_-2_3
DSDCPANICQPPMCKGCVFTVNVHVLGVSFAHDYVFSAKTK
>MtrunA17_Chr5g0429391_1F_2467-2775_309_MtrunA17_Chr5g0429391_3F_2490-2684_195_-2_4
DSDCPANICQPPMQKGCVFTVNVHVLGVSFAHDYVFSAKTK
>MtrunA17_Chr5g0429391_1F_2467-2775_309_MtrunA17_Chr5g0429391_3F_2490-2684_195_-2_5
DSDCPANICQPPMQRGCVFTVNVHVLGVSFAHDYVFSAKTK
>MtrunA17_Chr5g0429391_1F_2467-2775_309_MtrunA17_Chr5g0429391_3F_2490-2684_195_-2_6
DSDCPANICQPPMQRMCVFTVNVHVLGVSFAHDYVFSAKTK
>MtrunA17_Chr5g0429391_1F_2467-2775_309_MtrunA17_Chr5g0429391_3F_2490-2684_195_-2_7
DSDCPANICQPPMQRMCVFTVNVHVLGVSFAHDYVFSAKTK
>MtrunA17_Chr5g0429391_1F_2467-2775_309_MtrunA17_Chr5g0429391_3F_2490-2684_195_-2_8
DSDCPANICQPPMQRMCFFTVNVHVLGVSFAHDYVFSAKTK
>MtrunA17_Chr5g0429391_1F_2467-2775_309_MtrunA17_Chr5g0429391_3F_2490-2684_195_-2_9
DSDCPANICQPPMQRMCFYTVNVHVLGVSFAHDYVFSAKTK
>MtrunA17_Chr5g0429391_1F_2467-2775_309_MtrunA17_Chr5g0429391_3F_2490-2684_195_-2_10
DSDCPANICQPPMQRMCFYGVNVHVLGVSFAHDYVFSAKTK
>MtrunA17_Chr5g0429391_1F_2467-2775_309_MtrunA17_Chr5g0429391_3F_2490-2684_195_-2_11
DSDCPANICQPPMQRMCFYGENVHVLGVSFAHDYVFSAKTK
>MtrunA17_Chr5g0429391_1F_2467-2775_309_MtrunA17_Chr5g0429391_3F_2490-2684_195_-2_12
DSDCPANICQPPMQRMCFYGECVHVLGVSFAHDYVFSAKTK
>MtrunA17_Chr5g0429391_1F_2467-2775_309_MtrunA17_Chr5g0429391_3F_2490-2684_195_-2_13
DSDCPANICQPPMQRMCFYGECAHVLGVSFAHDYVFSAKTK
>MtrunA17_Chr5g0429391_1F_2467-2775_309_MtrunA17_Chr5g0429391_3F_2490-2684_195_-2_14
DSDCPANICQPPMQRMCFYGECACVLGVSFAHDYVFSAKTK
>MtrunA17_Chr5g0429391_1F_2467-2775_309_MtrunA17_Chr5g0429391_3F_2490-2684_195_-2_15
DSDCPANICQPPMQRMCFYGECACVLGVSFAHDYVFSAKTK
>MtrunA17_Chr5g0429391_1F_2467-2775_309_MtrunA17_Chr5g0429391_3F_2490-2684_195_-2_16
DSDCPANICQPPMQRMCFYGECACVRGVSFAHDYVFSAKTK
>MtrunA17_Chr5g0429391_1F_2467-2775_309_MtrunA17_Chr5g0429391_3F_2490-2684_195_-2_17
DSDCPANICQPPMQRMCFYGECACVRSVSFAHDYVFSAKTK
>MtrunA17_Chr5g0429391_1F_2467-2775_309_MtrunA17_Chr5g0429391_3F_2490-2684_195_-2_18
DSDCPANICQPPMQRMCFYGECACVRSKSFAHDYVFSAKTK
>MtrunA17_Chr5g0429391_1F_2467-2775_309_MtrunA17_Chr5g0429391_3F_2490-2684_195_-2_19
DSDCPANICQPPMQRMCFYGECACVRSKFFAHDYVFSAKTK
>MtrunA17_Chr5g0429391_1F_2467-2775_309_MtrunA17_Chr5g0429391_3F_2490-2684_195_-2_20
DSDCPANICQPPMQRMCFYGECACVRSKFCAHDYVFSAKTK
>MtrunA17_Chr5g0429391_1F_2467-2775_309_MtrunA17_Chr5g0429391_3F_2490-2684_195_+1_0
DSDCPANICQLPCKGCVFTVNVHVLGVSFAHDYVFSAKTK
>MtrunA17_Chr5g0429391_1F_2467-2775_309_MtrunA17_Chr5g0429391_3F_2490-2684_195_+1_1
DSDCPANICQPPCKGCVFTVNVHVLGVSFAHDYVFSAKTK
>MtrunA17_Chr5g0429391_1F_2467-2775_309_MtrunA17_Chr5g0429391_3F_2490-2684_195_+1_2
DSDCPANICQPPCKGCVFTVNVHVLGVSFAHDYVFSAKTK
>MtrunA17_Chr5g0429391_1F_2467-2775_309_MtrunA17_Chr5g0429391_3F_2490-2684_195_+1_3
DSDCPANICQPPMKGCVFTVNVHVLGVSFAHDYVFSAKTK
>MtrunA17_Chr5g0429391_1F_2467-2775_309_MtrunA17_Chr5g0429391_3F_2490-2684_195_+1_4
DSDCPANICQPPMQGCVFTVNVHVLGVSFAHDYVFSAKTK
>MtrunA17_Chr5g0429391_1F_2467-2775_309_MtrunA17_Chr5g0429391_3F_2490-2684_195_+1_5
DSDCPANICQPPMQRCVFTVNVHVLGVSFAHDYVFSAKTK
>MtrunA17_Chr5g0429391_1F_2467-2775_309_MtrunA17_Chr5g0429391_3F_2490-2684_195_+1_6
DSDCPANICQPPMQRMVFTVNVHVLGVSFAHDYVFSAKTK
>MtrunA17_Chr5g0429391_1F_2467-2775_309_MtrunA17_Chr5g0429391_3F_2490-2684_195_+1_7
DSDCPANICQPPMQRMCFTVNVHVLGVSFAHDYVFSAKTK
>MtrunA17_Chr5g0429391_1F_2467-2775_309_MtrunA17_Chr5g0429391_3F_2490-2684_195_+1_8
DSDCPANICQPPMQRMCFTVNVHVLGVSFAHDYVFSAKTK
>MtrunA17_Chr5g0429391_1F_2467-2775_309_MtrunA17_Chr5g0429391_3F_2490-2684_195_+1_9
DSDCPANICQPPMQRMCFYVNVHVLGVSFAHDYVFSAKTK
>MtrunA17_Chr5g0429391_1F_2467-2775_309_MtrunA17_Chr5g0429391_3F_2490-2684_195_+1_10
DSDCPANICQPPMQRMCFYGNVHVLGVSFAHDYVFSAKTK
>MtrunA17_Chr5g0429391_1F_2467-2775_309_MtrunA17_Chr5g0429391_3F_2490-2684_195_+1_11
DSDCPANICQPPMQRMCFYGEVHVLGVSFAHDYVFSAKTK
>MtrunA17_Chr5g0429391_1F_2467-2775_309_MtrunA17_Chr5g0429391_3F_2490-2684_195_+1_12
DSDCPANICQPPMQRMCFYGECHVLGVSFAHDYVFSAKTK
>MtrunA17_Chr5g0429391_1F_2467-2775_309_MtrunA17_Chr5g0429391_3F_2490-2684_195_+1_13
DSDCPANICQPPMQRMCFYGECAVLGVSFAHDYVFSAKTK
>MtrunA17_Chr5g0429391_1F_2467-2775_309_MtrunA17_Chr5g0429391_3F_2490-2684_195_+1_14
DSDCPANICQPPMQRMCFYGECACLGVSFAHDYVFSAKTK
>MtrunA17_Chr5g0429391_1F_2467-2775_309_MtrunA17_Chr5g0429391_3F_2490-2684_195_+1_15
DSDCPANICQPPMQRMCFYGECACVGVSFAHDYVFSAKTK
>MtrunA17_Chr5g0429391_1F_2467-2775_309_MtrunA17_Chr5g0429391_3F_2490-2684_195_+1_16
DSDCPANICQPPMQRMCFYGECACVRVSFAHDYVFSAKTK
>MtrunA17_Chr5g0429391_1F_2467-2775_309_MtrunA17_Chr5g0429391_3F_2490-2684_195_+1_17
DSDCPANICQPPMQRMCFYGECACVRSSFAHDYVFSAKTK
>MtrunA17_Chr5g0429391_1F_2467-2775_309_MtrunA17_Chr5g0429391_3F_2490-2684_195_+1_18
DSDCPANICQPPMQRMCFYGECACVRSKFAHDYVFSAKTK
>MtrunA17_Chr5g0429391_1F_2467-2775_309_MtrunA17_Chr5g0429391_3F_2490-2684_195_+1_19
DSDCPANICQPPMQRMCFYGECACVRSKFAHDYVFSAKTK
>MtrunA17_Chr5g0429391_1F_2467-2775_309_MtrunA17_Chr5g0429391_3F_2490-2684_195_+1_20
DSDCPANICQPPMQRMCFYGECACVRSKFCHDYVFSAKTK
>MtrunA17_Chr5g0429431_1F_1417-1536_120_MtrunA17_Chr5g0429431_3F_198-1601_1404_-2_1
APSIHSRPPMKRIVQRFCGESVKILKMKPLLFLPYLLINLK
>MtrunA17_Chr5g0429431_1F_1417-1536_120_MtrunA17_Chr5g0429431_3F_198-1601_1404_-2_2
APSIHSRPPMKNIVQRFCGESVKILKMKPLLFLPYLLINLK
>MtrunA17_Chr5g0429431_1F_1417-1536_120_MtrunA17_Chr5g0429431_3F_198-1601_1404_-2_3
APSIHSRPPMKNCVQRFCGESVKILKMKPLLFLPYLLINLK
>MtrunA17_Chr5g0429431_1F_1417-1536_120_MtrunA17_Chr5g0429431_3F_198-1601_1404_-2_4
APSIHSRPPMKNCAQRFCGESVKILKMKPLLFLPYLLINLK
>MtrunA17_Chr5g0429431_1F_1417-1536_120_MtrunA17_Chr5g0429431_3F_198-1601_1404_-2_5
APSIHSRPPMKNCAERFCGESVKILKMKPLLFLPYLLINLK
>MtrunA17_Chr5g0429431_1F_1417-1536_120_MtrunA17_Chr5g0429431_3F_198-1601_1404_-2_6
APSIHSRPPMKNCAEVFCGESVKILKMKPLLFLPYLLINLK
>MtrunA17_Chr5g0429431_1F_1417-1536_120_MtrunA17_Chr5g0429431_3F_198-1601_1404_-2_7
APSIHSRPPMKNCAEVLCGESVKILKMKPLLFLPYLLINLK
>MtrunA17_Chr5g0429431_1F_1417-1536_120_MtrunA17_Chr5g0429431_3F_198-1601_1404_-2_8
APSIHSRPPMKNCAEVLWGESVKILKMKPLLFLPYLLINLK
>MtrunA17_Chr5g0429431_1F_1417-1536_120_MtrunA17_Chr5g0429431_3F_198-1601_1404_-2_9
APSIHSRPPMKNCAEVLWGESVKILKMKPLLFLPYLLINLK
>MtrunA17_Chr5g0429431_1F_1417-1536_120_MtrunA17_Chr5g0429431_3F_198-1601_1404_-2_10
APSIHSRPPMKNCAEVLWGISVKILKMKPLLFLPYLLINLK
>MtrunA17_Chr5g0429431_1F_1417-1536_120_MtrunA17_Chr5g0429431_3F_198-1601_1404_-2_11
APSIHSRPPMKNCAEVLWGIRVKILKMKPLLFLPYLLINLK
>MtrunA17_Chr5g0429431_1F_1417-1536_120_MtrunA17_Chr5g0429431_3F_198-1601_1404_-2_12
APSIHSRPPMKNCAEVLWGIRKKILKMKPLLFLPYLLINLK
>MtrunA17_Chr5g0429431_1F_1417-1536_120_MtrunA17_Chr5g0429431_3F_198-1601_1404_-2_13
APSIHSRPPMKNCAEVLWGIRKDILKMKPLLFLPYLLINLK
>MtrunA17_Chr5g0429431_1F_1417-1536_120_MtrunA17_Chr5g0429431_3F_198-1601_1404_-2_14
APSIHSRPPMKNCAEVLWGIRKDFLKMKPLLFLPYLLINLK
>MtrunA17_Chr5g0429431_1F_1417-1536_120_MtrunA17_Chr5g0429431_3F_198-1601_1404_-2_15
APSIHSRPPMKNCAEVLWGIRKDFKKMKPLLFLPYLLINLK
>MtrunA17_Chr5g0429431_1F_1417-1536_120_MtrunA17_Chr5g0429431_3F_198-1601_1404_-2_16
APSIHSRPPMKNCAEVLWGIRKDFKDMKPLLFLPYLLINLK
>MtrunA17_Chr5g0429431_1F_1417-1536_120_MtrunA17_Chr5g0429431_3F_198-1601_1404_-2_17
APSIHSRPPMKNCAEVLWGIRKDFKDEKPLLFLPYLLINLK
>MtrunA17_Chr5g0429431_1F_1417-1536_120_MtrunA17_Chr5g0429431_3F_198-1601_1404_-2_18
APSIHSRPPMKNCAEVLWGIRKDFKDETPLLFLPYLLINLK
>MtrunA17_Chr5g0429431_1F_1417-1536_120_MtrunA17_Chr5g0429431_3F_198-1601_1404_-2_19
APSIHSRPPMKNCAEVLWGIRKDFKDETTLLFLPYLLINLK
>MtrunA17_Chr5g0429431_1F_1417-1536_120_MtrunA17_Chr5g0429431_3F_198-1601_1404_-2_20
APSIHSRPPMKNCAEVLWGIRKDFKDETTPLFLPYLLINLK
>MtrunA17_Chr5g0429431_1F_1417-1536_120_MtrunA17_Chr5g0429431_3F_198-1601_1404_+1_0
APSIHSRPPMRIVQRFCGESVKILKMKPLLFLPYLLINLK
>MtrunA17_Chr5g0429431_1F_1417-1536_120_MtrunA17_Chr5g0429431_3F_198-1601_1404_+1_1
APSIHSRPPMKIVQRFCGESVKILKMKPLLFLPYLLINLK
>MtrunA17_Chr5g0429431_1F_1417-1536_120_MtrunA17_Chr5g0429431_3F_198-1601_1404_+1_2
APSIHSRPPMKNVQRFCGESVKILKMKPLLFLPYLLINLK
>MtrunA17_Chr5g0429431_1F_1417-1536_120_MtrunA17_Chr5g0429431_3F_198-1601_1404_+1_3
APSIHSRPPMKNCQRFCGESVKILKMKPLLFLPYLLINLK
>MtrunA17_Chr5g0429431_1F_1417-1536_120_MtrunA17_Chr5g0429431_3F_198-1601_1404_+1_4
APSIHSRPPMKNCARFCGESVKILKMKPLLFLPYLLINLK
>MtrunA17_Chr5g0429431_1F_1417-1536_120_MtrunA17_Chr5g0429431_3F_198-1601_1404_+1_5
APSIHSRPPMKNCAEFCGESVKILKMKPLLFLPYLLINLK
>MtrunA17_Chr5g0429431_1F_1417-1536_120_MtrunA17_Chr5g0429431_3F_198-1601_1404_+1_6
APSIHSRPPMKNCAEVCGESVKILKMKPLLFLPYLLINLK
>MtrunA17_Chr5g0429431_1F_1417-1536_120_MtrunA17_Chr5g0429431_3F_198-1601_1404_+1_7
APSIHSRPPMKNCAEVLGESVKILKMKPLLFLPYLLINLK
>MtrunA17_Chr5g0429431_1F_1417-1536_120_MtrunA17_Chr5g0429431_3F_198-1601_1404_+1_8
APSIHSRPPMKNCAEVLWESVKILKMKPLLFLPYLLINLK
>MtrunA17_Chr5g0429431_1F_1417-1536_120_MtrunA17_Chr5g0429431_3F_198-1601_1404_+1_9
APSIHSRPPMKNCAEVLWGSVKILKMKPLLFLPYLLINLK
>MtrunA17_Chr5g0429431_1F_1417-1536_120_MtrunA17_Chr5g0429431_3F_198-1601_1404_+1_10
APSIHSRPPMKNCAEVLWGIVKILKMKPLLFLPYLLINLK
>MtrunA17_Chr5g0429431_1F_1417-1536_120_MtrunA17_Chr5g0429431_3F_198-1601_1404_+1_11
APSIHSRPPMKNCAEVLWGIRKILKMKPLLFLPYLLINLK
>MtrunA17_Chr5g0429431_1F_1417-1536_120_MtrunA17_Chr5g0429431_3F_198-1601_1404_+1_12
APSIHSRPPMKNCAEVLWGIRKILKMKPLLFLPYLLINLK
>MtrunA17_Chr5g0429431_1F_1417-1536_120_MtrunA17_Chr5g0429431_3F_198-1601_1404_+1_13
APSIHSRPPMKNCAEVLWGIRKDLKMKPLLFLPYLLINLK
>MtrunA17_Chr5g0429431_1F_1417-1536_120_MtrunA17_Chr5g0429431_3F_198-1601_1404_+1_14
APSIHSRPPMKNCAEVLWGIRKDFKMKPLLFLPYLLINLK
>MtrunA17_Chr5g0429431_1F_1417-1536_120_MtrunA17_Chr5g0429431_3F_198-1601_1404_+1_15
APSIHSRPPMKNCAEVLWGIRKDFKMKPLLFLPYLLINLK
>MtrunA17_Chr5g0429431_1F_1417-1536_120_MtrunA17_Chr5g0429431_3F_198-1601_1404_+1_16
APSIHSRPPMKNCAEVLWGIRKDFKDKPLLFLPYLLINLK
>MtrunA17_Chr5g0429431_1F_1417-1536_120_MtrunA17_Chr5g0429431_3F_198-1601_1404_+1_17
APSIHSRPPMKNCAEVLWGIRKDFKDEPLLFLPYLLINLK
>MtrunA17_Chr5g0429431_1F_1417-1536_120_MtrunA17_Chr5g0429431_3F_198-1601_1404_+1_18
APSIHSRPPMKNCAEVLWGIRKDFKDETLLFLPYLLINLK
>MtrunA17_Chr5g0429431_1F_1417-1536_120_MtrunA17_Chr5g0429431_3F_198-1601_1404_+1_19
APSIHSRPPMKNCAEVLWGIRKDFKDETTLFLPYLLINLK
>MtrunA17_Chr5g0429431_1F_1417-1536_120_MtrunA17_Chr5g0429431_3F_198-1601_1404_+1_20
APSIHSRPPMKNCAEVLWGIRKDFKDETTPFLPYLLINLK
>MtrunA17_Chr5g0429431_1F_1417-1536_120_MtrunA17_Chr5g0429431_3F_198-1601_1404_-1_0
SVKILKMKPLPLPTLPSHQSENFPQREKNKHITFGIEDDDS
>MtrunA17_Chr5g0429431_1F_1417-1536_120_MtrunA17_Chr5g0429431_3F_198-1601_1404_-1_1
SVKILKMKPLLLPTLPSHQSENFPQREKNKHITFGIEDDDS
>MtrunA17_Chr5g0429431_1F_1417-1536_120_MtrunA17_Chr5g0429431_3F_198-1601_1404_-1_2
SVKILKMKPLLFPTLPSHQSENFPQREKNKHITFGIEDDDS
>MtrunA17_Chr5g0429431_1F_1417-1536_120_MtrunA17_Chr5g0429431_3F_198-1601_1404_-1_3
SVKILKMKPLLFLTLPSHQSENFPQREKNKHITFGIEDDDS
>MtrunA17_Chr5g0429431_1F_1417-1536_120_MtrunA17_Chr5g0429431_3F_198-1601_1404_-1_4
SVKILKMKPLLFLPLPSHQSENFPQREKNKHITFGIEDDDS
>MtrunA17_Chr5g0429431_1F_1417-1536_120_MtrunA17_Chr5g0429431_3F_198-1601_1404_-1_5
SVKILKMKPLLFLPYPSHQSENFPQREKNKHITFGIEDDDS
>MtrunA17_Chr5g0429431_1F_1417-1536_120_MtrunA17_Chr5g0429431_3F_198-1601_1404_-1_6
SVKILKMKPLLFLPYLSHQSENFPQREKNKHITFGIEDDDS
>MtrunA17_Chr5g0429431_1F_1417-1536_120_MtrunA17_Chr5g0429431_3F_198-1601_1404_-1_7
SVKILKMKPLLFLPYLLHQSENFPQREKNKHITFGIEDDDS
>MtrunA17_Chr5g0429431_1F_1417-1536_120_MtrunA17_Chr5g0429431_3F_198-1601_1404_-1_8
SVKILKMKPLLFLPYLLIQSENFPQREKNKHITFGIEDDDS
>MtrunA17_Chr5g0429431_1F_1417-1536_120_MtrunA17_Chr5g0429431_3F_198-1601_1404_-1_9
SVKILKMKPLLFLPYLLINSENFPQREKNKHITFGIEDDDS
>MtrunA17_Chr5g0429431_1F_1417-1536_120_MtrunA17_Chr5g0429431_3F_198-1601_1404_-1_10
SVKILKMKPLLFLPYLLINLENFPQREKNKHITFGIEDDDS
>MtrunA17_Chr5g0429431_1F_1417-1536_120_MtrunA17_Chr5g0429431_3F_198-1601_1404_-1_11
SVKILKMKPLLFLPYLLINLKNFPQREKNKHITFGIEDDDS
>MtrunA17_Chr5g0429431_1F_1417-1536_120_MtrunA17_Chr5g0429431_3F_198-1601_1404_-1_12
SVKILKMKPLLFLPYLLINLKTFPQREKNKHITFGIEDDDS
>MtrunA17_Chr5g0429431_1F_1417-1536_120_MtrunA17_Chr5g0429431_3F_198-1601_1404_-1_13
SVKILKMKPLLFLPYLLINLKTFPQREKNKHITFGIEDDDS
>MtrunA17_Chr5g0429431_1F_1417-1536_120_MtrunA17_Chr5g0429431_3F_198-1601_1404_-1_14
SVKILKMKPLLFLPYLLINLKTFLQREKNKHITFGIEDDDS
>MtrunA17_Chr5g0429431_1F_1417-1536_120_MtrunA17_Chr5g0429431_3F_198-1601_1404_-1_15
SVKILKMKPLLFLPYLLINLKTFLKREKNKHITFGIEDDDS
>MtrunA17_Chr5g0429431_1F_1417-1536_120_MtrunA17_Chr5g0429431_3F_198-1601_1404_-1_16
SVKILKMKPLLFLPYLLINLKTFLKEEKNKHITFGIEDDDS
>MtrunA17_Chr5g0429431_1F_1417-1536_120_MtrunA17_Chr5g0429431_3F_198-1601_1404_-1_17
SVKILKMKPLLFLPYLLINLKTFLKEKKNKHITFGIEDDDS
>MtrunA17_Chr5g0429431_1F_1417-1536_120_MtrunA17_Chr5g0429431_3F_198-1601_1404_-1_18
SVKILKMKPLLFLPYLLINLKTFLKEKRNKHITFGIEDDDS
>MtrunA17_Chr5g0429431_1F_1417-1536_120_MtrunA17_Chr5g0429431_3F_198-1601_1404_-1_19
SVKILKMKPLLFLPYLLINLKTFLKEKRIKHITFGIEDDDS
>MtrunA17_Chr5g0429431_1F_1417-1536_120_MtrunA17_Chr5g0429431_3F_198-1601_1404_-1_20
SVKILKMKPLLFLPYLLINLKTFLKEKRISHITFGIEDDDS
>MtrunA17_Chr5g0429431_1F_1417-1536_120_MtrunA17_Chr5g0429431_3F_198-1601_1404_+2_0
SVKILKMKPLLPTLPSHQSENFPQREKNKHITFGIEDDDS
>MtrunA17_Chr5g0429431_1F_1417-1536_120_MtrunA17_Chr5g0429431_3F_198-1601_1404_+2_1
SVKILKMKPLLPTLPSHQSENFPQREKNKHITFGIEDDDS
>MtrunA17_Chr5g0429431_1F_1417-1536_120_MtrunA17_Chr5g0429431_3F_198-1601_1404_+2_2
SVKILKMKPLLFTLPSHQSENFPQREKNKHITFGIEDDDS
>MtrunA17_Chr5g0429431_1F_1417-1536_120_MtrunA17_Chr5g0429431_3F_198-1601_1404_+2_3
SVKILKMKPLLFLLPSHQSENFPQREKNKHITFGIEDDDS
>MtrunA17_Chr5g0429431_1F_1417-1536_120_MtrunA17_Chr5g0429431_3F_198-1601_1404_+2_4
SVKILKMKPLLFLPPSHQSENFPQREKNKHITFGIEDDDS
>MtrunA17_Chr5g0429431_1F_1417-1536_120_MtrunA17_Chr5g0429431_3F_198-1601_1404_+2_5
SVKILKMKPLLFLPYSHQSENFPQREKNKHITFGIEDDDS
>MtrunA17_Chr5g0429431_1F_1417-1536_120_MtrunA17_Chr5g0429431_3F_198-1601_1404_+2_6
SVKILKMKPLLFLPYLHQSENFPQREKNKHITFGIEDDDS
>MtrunA17_Chr5g0429431_1F_1417-1536_120_MtrunA17_Chr5g0429431_3F_198-1601_1404_+2_7
SVKILKMKPLLFLPYLLQSENFPQREKNKHITFGIEDDDS
>MtrunA17_Chr5g0429431_1F_1417-1536_120_MtrunA17_Chr5g0429431_3F_198-1601_1404_+2_8
SVKILKMKPLLFLPYLLISENFPQREKNKHITFGIEDDDS
>MtrunA17_Chr5g0429431_1F_1417-1536_120_MtrunA17_Chr5g0429431_3F_198-1601_1404_+2_9
SVKILKMKPLLFLPYLLINENFPQREKNKHITFGIEDDDS
>MtrunA17_Chr5g0429431_1F_1417-1536_120_MtrunA17_Chr5g0429431_3F_198-1601_1404_+2_10
SVKILKMKPLLFLPYLLINLNFPQREKNKHITFGIEDDDS
>MtrunA17_Chr5g0429431_1F_1417-1536_120_MtrunA17_Chr5g0429431_3F_198-1601_1404_+2_11
SVKILKMKPLLFLPYLLINLKFPQREKNKHITFGIEDDDS
>MtrunA17_Chr5g0429431_1F_1417-1536_120_MtrunA17_Chr5g0429431_3F_198-1601_1404_+2_12
SVKILKMKPLLFLPYLLINLKTPQREKNKHITFGIEDDDS
>MtrunA17_Chr5g0429431_1F_1417-1536_120_MtrunA17_Chr5g0429431_3F_198-1601_1404_+2_13
SVKILKMKPLLFLPYLLINLKTFQREKNKHITFGIEDDDS
>MtrunA17_Chr5g0429431_1F_1417-1536_120_MtrunA17_Chr5g0429431_3F_198-1601_1404_+2_14
SVKILKMKPLLFLPYLLINLKTFLREKNKHITFGIEDDDS
>MtrunA17_Chr5g0429431_1F_1417-1536_120_MtrunA17_Chr5g0429431_3F_198-1601_1404_+2_15
SVKILKMKPLLFLPYLLINLKTFLKEKNKHITFGIEDDDS
>MtrunA17_Chr5g0429431_1F_1417-1536_120_MtrunA17_Chr5g0429431_3F_198-1601_1404_+2_16
SVKILKMKPLLFLPYLLINLKTFLKEKNKHITFGIEDDDS
>MtrunA17_Chr5g0429431_1F_1417-1536_120_MtrunA17_Chr5g0429431_3F_198-1601_1404_+2_17
SVKILKMKPLLFLPYLLINLKTFLKEKNKHITFGIEDDDS
>MtrunA17_Chr5g0429431_1F_1417-1536_120_MtrunA17_Chr5g0429431_3F_198-1601_1404_+2_18
SVKILKMKPLLFLPYLLINLKTFLKEKRKHITFGIEDDDS
>MtrunA17_Chr5g0429431_1F_1417-1536_120_MtrunA17_Chr5g0429431_3F_198-1601_1404_+2_19
SVKILKMKPLLFLPYLLINLKTFLKEKRIHITFGIEDDDS
>MtrunA17_Chr5g0429431_1F_1417-1536_120_MtrunA17_Chr5g0429431_3F_198-1601_1404_+2_20
SVKILKMKPLLFLPYLLINLKTFLKEKRISITFGIEDDDS
>MtrunA17_Chr5g0429551_1F_1-2952_2952_MtrunA17_Chr5g0429551_2F_404-769_366_-2_1
GKKLDVYGDLENKKLRIYQQRFVTSSLERTPRLDQDLDILR
>MtrunA17_Chr5g0429551_1F_1-2952_2952_MtrunA17_Chr5g0429551_2F_404-769_366_-2_2
GKKLDVYGDLEQKKLRIYQQRFVTSSLERTPRLDQDLDILR
>MtrunA17_Chr5g0429551_1F_1-2952_2952_MtrunA17_Chr5g0429551_2F_404-769_366_-2_3
GKKLDVYGDLEQKKLRIYQQRFVTSSLERTPRLDQDLDILR
>MtrunA17_Chr5g0429551_1F_1-2952_2952_MtrunA17_Chr5g0429551_2F_404-769_366_-2_4
GKKLDVYGDLEQKALRIYQQRFVTSSLERTPRLDQDLDILR
>MtrunA17_Chr5g0429551_1F_1-2952_2952_MtrunA17_Chr5g0429551_2F_404-769_366_-2_5
GKKLDVYGDLEQKAKRIYQQRFVTSSLERTPRLDQDLDILR
>MtrunA17_Chr5g0429551_1F_1-2952_2952_MtrunA17_Chr5g0429551_2F_404-769_366_-2_6
GKKLDVYGDLEQKAKNIYQQRFVTSSLERTPRLDQDLDILR
>MtrunA17_Chr5g0429551_1F_1-2952_2952_MtrunA17_Chr5g0429551_2F_404-769_366_-2_7
GKKLDVYGDLEQKAKNLYQQRFVTSSLERTPRLDQDLDILR
>MtrunA17_Chr5g0429551_1F_1-2952_2952_MtrunA17_Chr5g0429551_2F_404-769_366_-2_8
GKKLDVYGDLEQKAKNLSQQRFVTSSLERTPRLDQDLDILR
>MtrunA17_Chr5g0429551_1F_1-2952_2952_MtrunA17_Chr5g0429551_2F_404-769_366_-2_9
GKKLDVYGDLEQKAKNLSAQRFVTSSLERTPRLDQDLDILR
>MtrunA17_Chr5g0429551_1F_1-2952_2952_MtrunA17_Chr5g0429551_2F_404-769_366_-2_10
GKKLDVYGDLEQKAKNLSAARFVTSSLERTPRLDQDLDILR
>MtrunA17_Chr5g0429551_1F_1-2952_2952_MtrunA17_Chr5g0429551_2F_404-769_366_-2_11
GKKLDVYGDLEQKAKNLSAAFFVTSSLERTPRLDQDLDILR
>MtrunA17_Chr5g0429551_1F_1-2952_2952_MtrunA17_Chr5g0429551_2F_404-769_366_-2_12
GKKLDVYGDLEQKAKNLSAAFCVTSSLERTPRLDQDLDILR
>MtrunA17_Chr5g0429551_1F_1-2952_2952_MtrunA17_Chr5g0429551_2F_404-769_366_-2_13
GKKLDVYGDLEQKAKNLSAAFCNTSSLERTPRLDQDLDILR
>MtrunA17_Chr5g0429551_1F_1-2952_2952_MtrunA17_Chr5g0429551_2F_404-769_366_-2_14
GKKLDVYGDLEQKAKNLSAAFCNESSLERTPRLDQDLDILR
>MtrunA17_Chr5g0429551_1F_1-2952_2952_MtrunA17_Chr5g0429551_2F_404-769_366_-2_15
GKKLDVYGDLEQKAKNLSAAFCNEFSLERTPRLDQDLDILR
>MtrunA17_Chr5g0429551_1F_1-2952_2952_MtrunA17_Chr5g0429551_2F_404-769_366_-2_16
GKKLDVYGDLEQKAKNLSAAFCNEFTLERTPRLDQDLDILR
>MtrunA17_Chr5g0429551_1F_1-2952_2952_MtrunA17_Chr5g0429551_2F_404-769_366_-2_17
GKKLDVYGDLEQKAKNLSAAFCNEFTRERTPRLDQDLDILR
>MtrunA17_Chr5g0429551_1F_1-2952_2952_MtrunA17_Chr5g0429551_2F_404-769_366_-2_18
GKKLDVYGDLEQKAKNLSAAFCNEFTRKRTPRLDQDLDILR
>MtrunA17_Chr5g0429551_1F_1-2952_2952_MtrunA17_Chr5g0429551_2F_404-769_366_-2_19
GKKLDVYGDLEQKAKNLSAAFCNEFTRKNTPRLDQDLDILR
>MtrunA17_Chr5g0429551_1F_1-2952_2952_MtrunA17_Chr5g0429551_2F_404-769_366_-2_20
GKKLDVYGDLEQKAKNLSAAFCNEFTRKNTPRLDQDLDILR
>MtrunA17_Chr5g0429551_1F_1-2952_2952_MtrunA17_Chr5g0429551_2F_404-769_366_+1_0
GKKLDVYGDLNKKLRIYQQRFVTSSLERTPRLDQDLDILR
>MtrunA17_Chr5g0429551_1F_1-2952_2952_MtrunA17_Chr5g0429551_2F_404-769_366_+1_1
GKKLDVYGDLEKKLRIYQQRFVTSSLERTPRLDQDLDILR
>MtrunA17_Chr5g0429551_1F_1-2952_2952_MtrunA17_Chr5g0429551_2F_404-769_366_+1_2
GKKLDVYGDLEQKLRIYQQRFVTSSLERTPRLDQDLDILR
>MtrunA17_Chr5g0429551_1F_1-2952_2952_MtrunA17_Chr5g0429551_2F_404-769_366_+1_3
GKKLDVYGDLEQKLRIYQQRFVTSSLERTPRLDQDLDILR
>MtrunA17_Chr5g0429551_1F_1-2952_2952_MtrunA17_Chr5g0429551_2F_404-769_366_+1_4
GKKLDVYGDLEQKARIYQQRFVTSSLERTPRLDQDLDILR
>MtrunA17_Chr5g0429551_1F_1-2952_2952_MtrunA17_Chr5g0429551_2F_404-769_366_+1_5
GKKLDVYGDLEQKAKIYQQRFVTSSLERTPRLDQDLDILR
>MtrunA17_Chr5g0429551_1F_1-2952_2952_MtrunA17_Chr5g0429551_2F_404-769_366_+1_6
GKKLDVYGDLEQKAKNYQQRFVTSSLERTPRLDQDLDILR
>MtrunA17_Chr5g0429551_1F_1-2952_2952_MtrunA17_Chr5g0429551_2F_404-769_366_+1_7
GKKLDVYGDLEQKAKNLQQRFVTSSLERTPRLDQDLDILR
>MtrunA17_Chr5g0429551_1F_1-2952_2952_MtrunA17_Chr5g0429551_2F_404-769_366_+1_8
GKKLDVYGDLEQKAKNLSQRFVTSSLERTPRLDQDLDILR
>MtrunA17_Chr5g0429551_1F_1-2952_2952_MtrunA17_Chr5g0429551_2F_404-769_366_+1_9
GKKLDVYGDLEQKAKNLSARFVTSSLERTPRLDQDLDILR
>MtrunA17_Chr5g0429551_1F_1-2952_2952_MtrunA17_Chr5g0429551_2F_404-769_366_+1_10
GKKLDVYGDLEQKAKNLSAAFVTSSLERTPRLDQDLDILR
>MtrunA17_Chr5g0429551_1F_1-2952_2952_MtrunA17_Chr5g0429551_2F_404-769_366_+1_11
GKKLDVYGDLEQKAKNLSAAFVTSSLERTPRLDQDLDILR
>MtrunA17_Chr5g0429551_1F_1-2952_2952_MtrunA17_Chr5g0429551_2F_404-769_366_+1_12
GKKLDVYGDLEQKAKNLSAAFCTSSLERTPRLDQDLDILR
>MtrunA17_Chr5g0429551_1F_1-2952_2952_MtrunA17_Chr5g0429551_2F_404-769_366_+1_13
GKKLDVYGDLEQKAKNLSAAFCNSSLERTPRLDQDLDILR
>MtrunA17_Chr5g0429551_1F_1-2952_2952_MtrunA17_Chr5g0429551_2F_404-769_366_+1_14
GKKLDVYGDLEQKAKNLSAAFCNESLERTPRLDQDLDILR
>MtrunA17_Chr5g0429551_1F_1-2952_2952_MtrunA17_Chr5g0429551_2F_404-769_366_+1_15
GKKLDVYGDLEQKAKNLSAAFCNEFLERTPRLDQDLDILR
>MtrunA17_Chr5g0429551_1F_1-2952_2952_MtrunA17_Chr5g0429551_2F_404-769_366_+1_16
GKKLDVYGDLEQKAKNLSAAFCNEFTERTPRLDQDLDILR
>MtrunA17_Chr5g0429551_1F_1-2952_2952_MtrunA17_Chr5g0429551_2F_404-769_366_+1_17
GKKLDVYGDLEQKAKNLSAAFCNEFTRRTPRLDQDLDILR
>MtrunA17_Chr5g0429551_1F_1-2952_2952_MtrunA17_Chr5g0429551_2F_404-769_366_+1_18
GKKLDVYGDLEQKAKNLSAAFCNEFTRKTPRLDQDLDILR
>MtrunA17_Chr5g0429551_1F_1-2952_2952_MtrunA17_Chr5g0429551_2F_404-769_366_+1_19
GKKLDVYGDLEQKAKNLSAAFCNEFTRKNPRLDQDLDILR
>MtrunA17_Chr5g0429551_1F_1-2952_2952_MtrunA17_Chr5g0429551_2F_404-769_366_+1_20
GKKLDVYGDLEQKAKNLSAAFCNEFTRKNTRLDQDLDILR
>MtrunA17_Chr5g0429551_1F_1-2952_2952_MtrunA17_Chr5g0429551_2F_404-769_366_-1_0
LSILLIINFHPRKVDAPKNQILLSEPSMVDLVTCGTSYYDC
>MtrunA17_Chr5g0429551_1F_1-2952_2952_MtrunA17_Chr5g0429551_2F_404-769_366_-1_1
LSILLIINFHQRKVDAPKNQILLSEPSMVDLVTCGTSYYDC
>MtrunA17_Chr5g0429551_1F_1-2952_2952_MtrunA17_Chr5g0429551_2F_404-769_366_-1_2
LSILLIINFHQEKVDAPKNQILLSEPSMVDLVTCGTSYYDC
>MtrunA17_Chr5g0429551_1F_1-2952_2952_MtrunA17_Chr5g0429551_2F_404-769_366_-1_3
LSILLIINFHQEKVDAPKNQILLSEPSMVDLVTCGTSYYDC
>MtrunA17_Chr5g0429551_1F_1-2952_2952_MtrunA17_Chr5g0429551_2F_404-769_366_-1_4
LSILLIINFHQEKLDAPKNQILLSEPSMVDLVTCGTSYYDC
>MtrunA17_Chr5g0429551_1F_1-2952_2952_MtrunA17_Chr5g0429551_2F_404-769_366_-1_5
LSILLIINFHQEKLMAPKNQILLSEPSMVDLVTCGTSYYDC
>MtrunA17_Chr5g0429551_1F_1-2952_2952_MtrunA17_Chr5g0429551_2F_404-769_366_-1_6
LSILLIINFHQEKLMLPKNQILLSEPSMVDLVTCGTSYYDC
>MtrunA17_Chr5g0429551_1F_1-2952_2952_MtrunA17_Chr5g0429551_2F_404-769_366_-1_7
LSILLIINFHQEKLMLLKNQILLSEPSMVDLVTCGTSYYDC
>MtrunA17_Chr5g0429551_1F_1-2952_2952_MtrunA17_Chr5g0429551_2F_404-769_366_-1_8
LSILLIINFHQEKLMLLKNQILLSEPSMVDLVTCGTSYYDC
>MtrunA17_Chr5g0429551_1F_1-2952_2952_MtrunA17_Chr5g0429551_2F_404-769_366_-1_9
LSILLIINFHQEKLMLLKIQILLSEPSMVDLVTCGTSYYDC
>MtrunA17_Chr5g0429551_1F_1-2952_2952_MtrunA17_Chr5g0429551_2F_404-769_366_-1_10
LSILLIINFHQEKLMLLKIKILLSEPSMVDLVTCGTSYYDC
>MtrunA17_Chr5g0429551_1F_1-2952_2952_MtrunA17_Chr5g0429551_2F_404-769_366_-1_11
LSILLIINFHQEKLMLLKIKYLLSEPSMVDLVTCGTSYYDC
>MtrunA17_Chr5g0429551_1F_1-2952_2952_MtrunA17_Chr5g0429551_2F_404-769_366_-1_12
LSILLIINFHQEKLMLLKIKYCLSEPSMVDLVTCGTSYYDC
>MtrunA17_Chr5g0429551_1F_1-2952_2952_MtrunA17_Chr5g0429551_2F_404-769_366_-1_13
LSILLIINFHQEKLMLLKIKYCFSEPSMVDLVTCGTSYYDC
>MtrunA17_Chr5g0429551_1F_1-2952_2952_MtrunA17_Chr5g0429551_2F_404-769_366_-1_14
LSILLIINFHQEKLMLLKIKYCFQEPSMVDLVTCGTSYYDC
>MtrunA17_Chr5g0429551_1F_1-2952_2952_MtrunA17_Chr5g0429551_2F_404-769_366_-1_15
LSILLIINFHQEKLMLLKIKYCFQSPSMVDLVTCGTSYYDC
>MtrunA17_Chr5g0429551_1F_1-2952_2952_MtrunA17_Chr5g0429551_2F_404-769_366_-1_16
LSILLIINFHQEKLMLLKIKYCFQSLSMVDLVTCGTSYYDC
>MtrunA17_Chr5g0429551_1F_1-2952_2952_MtrunA17_Chr5g0429551_2F_404-769_366_-1_17
LSILLIINFHQEKLMLLKIKYCFQSLQMVDLVTCGTSYYDC
>MtrunA17_Chr5g0429551_1F_1-2952_2952_MtrunA17_Chr5g0429551_2F_404-769_366_-1_18
LSILLIINFHQEKLMLLKIKYCFQSLQWVDLVTCGTSYYDC
>MtrunA17_Chr5g0429551_1F_1-2952_2952_MtrunA17_Chr5g0429551_2F_404-769_366_-1_19
LSILLIINFHQEKLMLLKIKYCFQSLQWLDLVTCGTSYYDC
>MtrunA17_Chr5g0429551_1F_1-2952_2952_MtrunA17_Chr5g0429551_2F_404-769_366_-1_20
LSILLIINFHQEKLMLLKIKYCFQSLQWLTLVTCGTSYYDC
>MtrunA17_Chr5g0429551_1F_1-2952_2952_MtrunA17_Chr5g0429551_2F_404-769_366_+2_0
LSILLIINFHRKVDAPKNQILLSEPSMVDLVTCGTSYYDC
>MtrunA17_Chr5g0429551_1F_1-2952_2952_MtrunA17_Chr5g0429551_2F_404-769_366_+2_1
LSILLIINFHQKVDAPKNQILLSEPSMVDLVTCGTSYYDC
>MtrunA17_Chr5g0429551_1F_1-2952_2952_MtrunA17_Chr5g0429551_2F_404-769_366_+2_2
LSILLIINFHQEVDAPKNQILLSEPSMVDLVTCGTSYYDC
>MtrunA17_Chr5g0429551_1F_1-2952_2952_MtrunA17_Chr5g0429551_2F_404-769_366_+2_3
LSILLIINFHQEKDAPKNQILLSEPSMVDLVTCGTSYYDC
>MtrunA17_Chr5g0429551_1F_1-2952_2952_MtrunA17_Chr5g0429551_2F_404-769_366_+2_4
LSILLIINFHQEKLAPKNQILLSEPSMVDLVTCGTSYYDC
>MtrunA17_Chr5g0429551_1F_1-2952_2952_MtrunA17_Chr5g0429551_2F_404-769_366_+2_5
LSILLIINFHQEKLMPKNQILLSEPSMVDLVTCGTSYYDC
>MtrunA17_Chr5g0429551_1F_1-2952_2952_MtrunA17_Chr5g0429551_2F_404-769_366_+2_6
LSILLIINFHQEKLMLKNQILLSEPSMVDLVTCGTSYYDC
>MtrunA17_Chr5g0429551_1F_1-2952_2952_MtrunA17_Chr5g0429551_2F_404-769_366_+2_7
LSILLIINFHQEKLMLLNQILLSEPSMVDLVTCGTSYYDC
>MtrunA17_Chr5g0429551_1F_1-2952_2952_MtrunA17_Chr5g0429551_2F_404-769_366_+2_8
LSILLIINFHQEKLMLLKQILLSEPSMVDLVTCGTSYYDC
>MtrunA17_Chr5g0429551_1F_1-2952_2952_MtrunA17_Chr5g0429551_2F_404-769_366_+2_9
LSILLIINFHQEKLMLLKIILLSEPSMVDLVTCGTSYYDC
>MtrunA17_Chr5g0429551_1F_1-2952_2952_MtrunA17_Chr5g0429551_2F_404-769_366_+2_10
LSILLIINFHQEKLMLLKIKLLSEPSMVDLVTCGTSYYDC
>MtrunA17_Chr5g0429551_1F_1-2952_2952_MtrunA17_Chr5g0429551_2F_404-769_366_+2_11
LSILLIINFHQEKLMLLKIKYLSEPSMVDLVTCGTSYYDC
>MtrunA17_Chr5g0429551_1F_1-2952_2952_MtrunA17_Chr5g0429551_2F_404-769_366_+2_12
LSILLIINFHQEKLMLLKIKYCSEPSMVDLVTCGTSYYDC
>MtrunA17_Chr5g0429551_1F_1-2952_2952_MtrunA17_Chr5g0429551_2F_404-769_366_+2_13
LSILLIINFHQEKLMLLKIKYCFEPSMVDLVTCGTSYYDC
>MtrunA17_Chr5g0429551_1F_1-2952_2952_MtrunA17_Chr5g0429551_2F_404-769_366_+2_14
LSILLIINFHQEKLMLLKIKYCFQPSMVDLVTCGTSYYDC
>MtrunA17_Chr5g0429551_1F_1-2952_2952_MtrunA17_Chr5g0429551_2F_404-769_366_+2_15
LSILLIINFHQEKLMLLKIKYCFQSSMVDLVTCGTSYYDC
>MtrunA17_Chr5g0429551_1F_1-2952_2952_MtrunA17_Chr5g0429551_2F_404-769_366_+2_16
LSILLIINFHQEKLMLLKIKYCFQSLMVDLVTCGTSYYDC
>MtrunA17_Chr5g0429551_1F_1-2952_2952_MtrunA17_Chr5g0429551_2F_404-769_366_+2_17
LSILLIINFHQEKLMLLKIKYCFQSLQVDLVTCGTSYYDC
>MtrunA17_Chr5g0429551_1F_1-2952_2952_MtrunA17_Chr5g0429551_2F_404-769_366_+2_18
LSILLIINFHQEKLMLLKIKYCFQSLQWDLVTCGTSYYDC
>MtrunA17_Chr5g0429551_1F_1-2952_2952_MtrunA17_Chr5g0429551_2F_404-769_366_+2_19
LSILLIINFHQEKLMLLKIKYCFQSLQWLLVTCGTSYYDC
>MtrunA17_Chr5g0429551_1F_1-2952_2952_MtrunA17_Chr5g0429551_2F_404-769_366_+2_20
LSILLIINFHQEKLMLLKIKYCFQSLQWLTVTCGTSYYDC
>MtrunA17_Chr5g0430091_2F_395-469_75_MtrunA17_Chr5g0430091_3F_24-1634_1611_-1_0
AAESFLKTHDHRFCKSTKGSRIRSHVLWFQRDGFF
>MtrunA17_Chr5g0430091_2F_395-469_75_MtrunA17_Chr5g0430091_3F_24-1634_1611_-1_1
AAESFLKTHDIRFCKSTKGSRIRSHVLWFQRDGFF
>MtrunA17_Chr5g0430091_2F_395-469_75_MtrunA17_Chr5g0430091_3F_24-1634_1611_-1_2
AAESFLKTHDIVFCKSTKGSRIRSHVLWFQRDGFF
>MtrunA17_Chr5g0430091_2F_395-469_75_MtrunA17_Chr5g0430091_3F_24-1634_1611_-1_3
AAESFLKTHDIVFCKSTKGSRIRSHVLWFQRDGFF
>MtrunA17_Chr5g0430091_2F_395-469_75_MtrunA17_Chr5g0430091_3F_24-1634_1611_-1_4
AAESFLKTHDIVFAKSTKGSRIRSHVLWFQRDGFF
>MtrunA17_Chr5g0430091_2F_395-469_75_MtrunA17_Chr5g0430091_3F_24-1634_1611_-1_5
AAESFLKTHDIVFASSTKGSRIRSHVLWFQRDGFF
>MtrunA17_Chr5g0430091_2F_395-469_75_MtrunA17_Chr5g0430091_3F_24-1634_1611_-1_6
AAESFLKTHDIVFASRTKGSRIRSHVLWFQRDGFF
>MtrunA17_Chr5g0430091_2F_395-469_75_MtrunA17_Chr5g0430091_3F_24-1634_1611_-1_7
AAESFLKTHDIVFASRPKGSRIRSHVLWFQRDGFF
>MtrunA17_Chr5g0430091_2F_395-469_75_MtrunA17_Chr5g0430091_3F_24-1634_1611_-1_8
AAESFLKTHDIVFASRPKGSRIRSHVLWFQRDGFF
>MtrunA17_Chr5g0430091_2F_395-469_75_MtrunA17_Chr5g0430091_3F_24-1634_1611_-1_9
AAESFLKTHDIVFASRPKVSRIRSHVLWFQRDGFF
>MtrunA17_Chr5g0430091_2F_395-469_75_MtrunA17_Chr5g0430091_3F_24-1634_1611_-1_10
AAESFLKTHDIVFASRPKVQRIRSHVLWFQRDGFF
>MtrunA17_Chr5g0430091_2F_395-469_75_MtrunA17_Chr5g0430091_3F_24-1634_1611_-1_11
AAESFLKTHDIVFASRPKVQGIRSHVLWFQRDGFF
>MtrunA17_Chr5g0430091_2F_395-469_75_MtrunA17_Chr5g0430091_3F_24-1634_1611_-1_12
AAESFLKTHDIVFASRPKVQGSRSHVLWFQRDGFF
>MtrunA17_Chr5g0430091_2F_395-469_75_MtrunA17_Chr5g0430091_3F_24-1634_1611_-1_13
AAESFLKTHDIVFASRPKVQGSDSHVLWFQRDGFF
>MtrunA17_Chr5g0430091_2F_395-469_75_MtrunA17_Chr5g0430091_3F_24-1634_1611_-1_14
AAESFLKTHDIVFASRPKVQGSDLHVLWFQRDGFF
>MtrunA17_Chr5g0430091_2F_395-469_75_MtrunA17_Chr5g0430091_3F_24-1634_1611_-1_15
AAESFLKTHDIVFASRPKVQGSDLMVLWFQRDGFF
>MtrunA17_Chr5g0430091_2F_395-469_75_MtrunA17_Chr5g0430091_3F_24-1634_1611_+2_0
AAESFLKTHDRFCKSTKGSRIRSHVLWFQRDGFF
>MtrunA17_Chr5g0430091_2F_395-469_75_MtrunA17_Chr5g0430091_3F_24-1634_1611_+2_1
AAESFLKTHDIFCKSTKGSRIRSHVLWFQRDGFF
>MtrunA17_Chr5g0430091_2F_395-469_75_MtrunA17_Chr5g0430091_3F_24-1634_1611_+2_2
AAESFLKTHDIVCKSTKGSRIRSHVLWFQRDGFF
>MtrunA17_Chr5g0430091_2F_395-469_75_MtrunA17_Chr5g0430091_3F_24-1634_1611_+2_3
AAESFLKTHDIVFKSTKGSRIRSHVLWFQRDGFF
>MtrunA17_Chr5g0430091_2F_395-469_75_MtrunA17_Chr5g0430091_3F_24-1634_1611_+2_4
AAESFLKTHDIVFASTKGSRIRSHVLWFQRDGFF
>MtrunA17_Chr5g0430091_2F_395-469_75_MtrunA17_Chr5g0430091_3F_24-1634_1611_+2_5
AAESFLKTHDIVFASTKGSRIRSHVLWFQRDGFF
>MtrunA17_Chr5g0430091_2F_395-469_75_MtrunA17_Chr5g0430091_3F_24-1634_1611_+2_6
AAESFLKTHDIVFASRKGSRIRSHVLWFQRDGFF
>MtrunA17_Chr5g0430091_2F_395-469_75_MtrunA17_Chr5g0430091_3F_24-1634_1611_+2_7
AAESFLKTHDIVFASRPGSRIRSHVLWFQRDGFF
>MtrunA17_Chr5g0430091_2F_395-469_75_MtrunA17_Chr5g0430091_3F_24-1634_1611_+2_8
AAESFLKTHDIVFASRPKSRIRSHVLWFQRDGFF
>MtrunA17_Chr5g0430091_2F_395-469_75_MtrunA17_Chr5g0430091_3F_24-1634_1611_+2_9
AAESFLKTHDIVFASRPKVRIRSHVLWFQRDGFF
>MtrunA17_Chr5g0430091_2F_395-469_75_MtrunA17_Chr5g0430091_3F_24-1634_1611_+2_10
AAESFLKTHDIVFASRPKVQIRSHVLWFQRDGFF
>MtrunA17_Chr5g0430091_2F_395-469_75_MtrunA17_Chr5g0430091_3F_24-1634_1611_+2_11
AAESFLKTHDIVFASRPKVQGRSHVLWFQRDGFF
>MtrunA17_Chr5g0430091_2F_395-469_75_MtrunA17_Chr5g0430091_3F_24-1634_1611_+2_12
AAESFLKTHDIVFASRPKVQGSSHVLWFQRDGFF
>MtrunA17_Chr5g0430091_2F_395-469_75_MtrunA17_Chr5g0430091_3F_24-1634_1611_+2_13
AAESFLKTHDIVFASRPKVQGSDHVLWFQRDGFF
>MtrunA17_Chr5g0430091_2F_395-469_75_MtrunA17_Chr5g0430091_3F_24-1634_1611_+2_14
AAESFLKTHDIVFASRPKVQGSDLVLWFQRDGFF
>MtrunA17_Chr5g0430091_2F_395-469_75_MtrunA17_Chr5g0430091_3F_24-1634_1611_+2_15
AAESFLKTHDIVFASRPKVQGSDLMLWFQRDGFF
>MtrunA17_Chr5g0430091_2F_395-469_75_MtrunA17_Chr5g0430091_3F_24-1634_1611_-2_0
HRFCASRPKVQGSDLMSYGSKGMAFSEYGPYWRSV
>MtrunA17_Chr5g0430091_2F_395-469_75_MtrunA17_Chr5g0430091_3F_24-1634_1611_-2_1
HRFCKSRPKVQGSDLMSYGSKGMAFSEYGPYWRSV
>MtrunA17_Chr5g0430091_2F_395-469_75_MtrunA17_Chr5g0430091_3F_24-1634_1611_-2_2
HRFCKSRPKVQGSDLMSYGSKGMAFSEYGPYWRSV
>MtrunA17_Chr5g0430091_2F_395-469_75_MtrunA17_Chr5g0430091_3F_24-1634_1611_-2_3
HRFCKSTPKVQGSDLMSYGSKGMAFSEYGPYWRSV
>MtrunA17_Chr5g0430091_2F_395-469_75_MtrunA17_Chr5g0430091_3F_24-1634_1611_-2_4
HRFCKSTKKVQGSDLMSYGSKGMAFSEYGPYWRSV
>MtrunA17_Chr5g0430091_2F_395-469_75_MtrunA17_Chr5g0430091_3F_24-1634_1611_-2_5
HRFCKSTKGVQGSDLMSYGSKGMAFSEYGPYWRSV
>MtrunA17_Chr5g0430091_2F_395-469_75_MtrunA17_Chr5g0430091_3F_24-1634_1611_-2_6
HRFCKSTKGSQGSDLMSYGSKGMAFSEYGPYWRSV
>MtrunA17_Chr5g0430091_2F_395-469_75_MtrunA17_Chr5g0430091_3F_24-1634_1611_-2_7
HRFCKSTKGSRGSDLMSYGSKGMAFSEYGPYWRSV
>MtrunA17_Chr5g0430091_2F_395-469_75_MtrunA17_Chr5g0430091_3F_24-1634_1611_-2_8
HRFCKSTKGSRISDLMSYGSKGMAFSEYGPYWRSV
>MtrunA17_Chr5g0430091_2F_395-469_75_MtrunA17_Chr5g0430091_3F_24-1634_1611_-2_9
HRFCKSTKGSRIRDLMSYGSKGMAFSEYGPYWRSV
>MtrunA17_Chr5g0430091_2F_395-469_75_MtrunA17_Chr5g0430091_3F_24-1634_1611_-2_10
HRFCKSTKGSRIRSLMSYGSKGMAFSEYGPYWRSV
>MtrunA17_Chr5g0430091_2F_395-469_75_MtrunA17_Chr5g0430091_3F_24-1634_1611_-2_11
HRFCKSTKGSRIRSHMSYGSKGMAFSEYGPYWRSV
>MtrunA17_Chr5g0430091_2F_395-469_75_MtrunA17_Chr5g0430091_3F_24-1634_1611_-2_12
HRFCKSTKGSRIRSHVSYGSKGMAFSEYGPYWRSV
>MtrunA17_Chr5g0430091_2F_395-469_75_MtrunA17_Chr5g0430091_3F_24-1634_1611_-2_13
HRFCKSTKGSRIRSHVLYGSKGMAFSEYGPYWRSV
>MtrunA17_Chr5g0430091_2F_395-469_75_MtrunA17_Chr5g0430091_3F_24-1634_1611_-2_14
HRFCKSTKGSRIRSHVLWGSKGMAFSEYGPYWRSV
>MtrunA17_Chr5g0430091_2F_395-469_75_MtrunA17_Chr5g0430091_3F_24-1634_1611_-2_15
HRFCKSTKGSRIRSHVLWFSKGMAFSEYGPYWRSV
>MtrunA17_Chr5g0430091_2F_395-469_75_MtrunA17_Chr5g0430091_3F_24-1634_1611_+1_0
HRFCSRPKVQGSDLMSYGSKGMAFSEYGPYWRSV
>MtrunA17_Chr5g0430091_2F_395-469_75_MtrunA17_Chr5g0430091_3F_24-1634_1611_+1_1
HRFCKRPKVQGSDLMSYGSKGMAFSEYGPYWRSV
>MtrunA17_Chr5g0430091_2F_395-469_75_MtrunA17_Chr5g0430091_3F_24-1634_1611_+1_2
HRFCKSPKVQGSDLMSYGSKGMAFSEYGPYWRSV
>MtrunA17_Chr5g0430091_2F_395-469_75_MtrunA17_Chr5g0430091_3F_24-1634_1611_+1_3
HRFCKSTKVQGSDLMSYGSKGMAFSEYGPYWRSV
>MtrunA17_Chr5g0430091_2F_395-469_75_MtrunA17_Chr5g0430091_3F_24-1634_1611_+1_4
HRFCKSTKVQGSDLMSYGSKGMAFSEYGPYWRSV
>MtrunA17_Chr5g0430091_2F_395-469_75_MtrunA17_Chr5g0430091_3F_24-1634_1611_+1_5
HRFCKSTKGQGSDLMSYGSKGMAFSEYGPYWRSV
>MtrunA17_Chr5g0430091_2F_395-469_75_MtrunA17_Chr5g0430091_3F_24-1634_1611_+1_6
HRFCKSTKGSGSDLMSYGSKGMAFSEYGPYWRSV
>MtrunA17_Chr5g0430091_2F_395-469_75_MtrunA17_Chr5g0430091_3F_24-1634_1611_+1_7
HRFCKSTKGSRSDLMSYGSKGMAFSEYGPYWRSV
>MtrunA17_Chr5g0430091_2F_395-469_75_MtrunA17_Chr5g0430091_3F_24-1634_1611_+1_8
HRFCKSTKGSRIDLMSYGSKGMAFSEYGPYWRSV
>MtrunA17_Chr5g0430091_2F_395-469_75_MtrunA17_Chr5g0430091_3F_24-1634_1611_+1_9
HRFCKSTKGSRIRLMSYGSKGMAFSEYGPYWRSV
>MtrunA17_Chr5g0430091_2F_395-469_75_MtrunA17_Chr5g0430091_3F_24-1634_1611_+1_10
HRFCKSTKGSRIRSMSYGSKGMAFSEYGPYWRSV
>MtrunA17_Chr5g0430091_2F_395-469_75_MtrunA17_Chr5g0430091_3F_24-1634_1611_+1_11
HRFCKSTKGSRIRSHSYGSKGMAFSEYGPYWRSV
>MtrunA17_Chr5g0430091_2F_395-469_75_MtrunA17_Chr5g0430091_3F_24-1634_1611_+1_12
HRFCKSTKGSRIRSHVYGSKGMAFSEYGPYWRSV
>MtrunA17_Chr5g0430091_2F_395-469_75_MtrunA17_Chr5g0430091_3F_24-1634_1611_+1_13
HRFCKSTKGSRIRSHVLGSKGMAFSEYGPYWRSV
>MtrunA17_Chr5g0430091_2F_395-469_75_MtrunA17_Chr5g0430091_3F_24-1634_1611_+1_14
HRFCKSTKGSRIRSHVLWSKGMAFSEYGPYWRSV
>MtrunA17_Chr5g0430091_2F_395-469_75_MtrunA17_Chr5g0430091_3F_24-1634_1611_+1_15
HRFCKSTKGSRIRSHVLWFKGMAFSEYGPYWRSV
>MtrunA17_Chr5g0432161_1F_52-1965_1914_MtrunA17_Chr5g0432161_2F_1865-2053_189_-2_1
RFENQMVPYMNINNSSSSNKWLKMVFLLELRKNLKMTCSLN
>MtrunA17_Chr5g0432161_1F_52-1965_1914_MtrunA17_Chr5g0432161_2F_1865-2053_189_-2_2
RFENQMVPYMNQNNSSSSNKWLKMVFLLELRKNLKMTCSLN
>MtrunA17_Chr5g0432161_1F_52-1965_1914_MtrunA17_Chr5g0432161_2F_1865-2053_189_-2_3
RFENQMVPYMNQQNSSSSNKWLKMVFLLELRKNLKMTCSLN
>MtrunA17_Chr5g0432161_1F_52-1965_1914_MtrunA17_Chr5g0432161_2F_1865-2053_189_-2_4
RFENQMVPYMNQQQSSSSNKWLKMVFLLELRKNLKMTCSLN
>MtrunA17_Chr5g0432161_1F_52-1965_1914_MtrunA17_Chr5g0432161_2F_1865-2053_189_-2_5
RFENQMVPYMNQQQQSSSNKWLKMVFLLELRKNLKMTCSLN
>MtrunA17_Chr5g0432161_1F_52-1965_1914_MtrunA17_Chr5g0432161_2F_1865-2053_189_-2_6
RFENQMVPYMNQQQQQSSNKWLKMVFLLELRKNLKMTCSLN
>MtrunA17_Chr5g0432161_1F_52-1965_1914_MtrunA17_Chr5g0432161_2F_1865-2053_189_-2_7
RFENQMVPYMNQQQQQQSNKWLKMVFLLELRKNLKMTCSLN
>MtrunA17_Chr5g0432161_1F_52-1965_1914_MtrunA17_Chr5g0432161_2F_1865-2053_189_-2_8
RFENQMVPYMNQQQQQQQNKWLKMVFLLELRKNLKMTCSLN
>MtrunA17_Chr5g0432161_1F_52-1965_1914_MtrunA17_Chr5g0432161_2F_1865-2053_189_-2_9
RFENQMVPYMNQQQQQQQQKWLKMVFLLELRKNLKMTCSLN
>MtrunA17_Chr5g0432161_1F_52-1965_1914_MtrunA17_Chr5g0432161_2F_1865-2053_189_-2_10
RFENQMVPYMNQQQQQQQQMWLKMVFLLELRKNLKMTCSLN
>MtrunA17_Chr5g0432161_1F_52-1965_1914_MtrunA17_Chr5g0432161_2F_1865-2053_189_-2_11
RFENQMVPYMNQQQQQQQQMALKMVFLLELRKNLKMTCSLN
>MtrunA17_Chr5g0432161_1F_52-1965_1914_MtrunA17_Chr5g0432161_2F_1865-2053_189_-2_12
RFENQMVPYMNQQQQQQQQMAEKMVFLLELRKNLKMTCSLN
>MtrunA17_Chr5g0432161_1F_52-1965_1914_MtrunA17_Chr5g0432161_2F_1865-2053_189_-2_13
RFENQMVPYMNQQQQQQQQMAENMVFLLELRKNLKMTCSLN
>MtrunA17_Chr5g0432161_1F_52-1965_1914_MtrunA17_Chr5g0432161_2F_1865-2053_189_-2_14
RFENQMVPYMNQQQQQQQQMAENGVFLLELRKNLKMTCSLN
>MtrunA17_Chr5g0432161_1F_52-1965_1914_MtrunA17_Chr5g0432161_2F_1865-2053_189_-2_15
RFENQMVPYMNQQQQQQQQMAENGFFLLELRKNLKMTCSLN
>MtrunA17_Chr5g0432161_1F_52-1965_1914_MtrunA17_Chr5g0432161_2F_1865-2053_189_-2_16
RFENQMVPYMNQQQQQQQQMAENGFSLLELRKNLKMTCSLN
>MtrunA17_Chr5g0432161_1F_52-1965_1914_MtrunA17_Chr5g0432161_2F_1865-2053_189_-2_17
RFENQMVPYMNQQQQQQQQMAENGFSSLELRKNLKMTCSLN
>MtrunA17_Chr5g0432161_1F_52-1965_1914_MtrunA17_Chr5g0432161_2F_1865-2053_189_-2_18
RFENQMVPYMNQQQQQQQQMAENGFSSRELRKNLKMTCSLN
>MtrunA17_Chr5g0432161_1F_52-1965_1914_MtrunA17_Chr5g0432161_2F_1865-2053_189_-2_19
RFENQMVPYMNQQQQQQQQMAENGFSSRALRKNLKMTCSLN
>MtrunA17_Chr5g0432161_1F_52-1965_1914_MtrunA17_Chr5g0432161_2F_1865-2053_189_-2_20
RFENQMVPYMNQQQQQQQQMAENGFSSRAKRKNLKMTCSLN
>MtrunA17_Chr5g0432161_1F_52-1965_1914_MtrunA17_Chr5g0432161_2F_1865-2053_189_-2_21
RFENQMVPYMNQQQQQQQQMAENGFSSRAKEKNLKMTCSLN
>MtrunA17_Chr5g0432161_1F_52-1965_1914_MtrunA17_Chr5g0432161_2F_1865-2053_189_-2_22
RFENQMVPYMNQQQQQQQQMAENGFSSRAKEENLKMTCSLN
>MtrunA17_Chr5g0432161_1F_52-1965_1914_MtrunA17_Chr5g0432161_2F_1865-2053_189_-2_23
RFENQMVPYMNQQQQQQQQMAENGFSSRAKEEPLKMTCSLN
>MtrunA17_Chr5g0432161_1F_52-1965_1914_MtrunA17_Chr5g0432161_2F_1865-2053_189_-2_24
RFENQMVPYMNQQQQQQQQMAENGFSSRAKEEPKKMTCSLN
>MtrunA17_Chr5g0432161_1F_52-1965_1914_MtrunA17_Chr5g0432161_2F_1865-2053_189_-2_25
RFENQMVPYMNQQQQQQQQMAENGFSSRAKEEPKDMTCSLN
>MtrunA17_Chr5g0432161_1F_52-1965_1914_MtrunA17_Chr5g0432161_2F_1865-2053_189_-2_26
RFENQMVPYMNQQQQQQQQMAENGFSSRAKEEPKDDTCSLN
>MtrunA17_Chr5g0432161_1F_52-1965_1914_MtrunA17_Chr5g0432161_2F_1865-2053_189_-2_27
RFENQMVPYMNQQQQQQQQMAENGFSSRAKEEPKDDMCSLN
>MtrunA17_Chr5g0432161_1F_52-1965_1914_MtrunA17_Chr5g0432161_2F_1865-2053_189_-2_28
RFENQMVPYMNQQQQQQQQMAENGFSSRAKEEPKDDMFSLN
>MtrunA17_Chr5g0432161_1F_52-1965_1914_MtrunA17_Chr5g0432161_2F_1865-2053_189_-2_29
RFENQMVPYMNQQQQQQQQMAENGFSSRAKEEPKDDMFLLN
>MtrunA17_Chr5g0432161_1F_52-1965_1914_MtrunA17_Chr5g0432161_2F_1865-2053_189_+1_0
RFENQMVPYMINNSSSSNKWLKMVFLLELRKNLKMTCSLN
>MtrunA17_Chr5g0432161_1F_52-1965_1914_MtrunA17_Chr5g0432161_2F_1865-2053_189_+1_1
RFENQMVPYMNNNSSSSNKWLKMVFLLELRKNLKMTCSLN
>MtrunA17_Chr5g0432161_1F_52-1965_1914_MtrunA17_Chr5g0432161_2F_1865-2053_189_+1_2
RFENQMVPYMNQNSSSSNKWLKMVFLLELRKNLKMTCSLN
>MtrunA17_Chr5g0432161_1F_52-1965_1914_MtrunA17_Chr5g0432161_2F_1865-2053_189_+1_3
RFENQMVPYMNQQSSSSNKWLKMVFLLELRKNLKMTCSLN
>MtrunA17_Chr5g0432161_1F_52-1965_1914_MtrunA17_Chr5g0432161_2F_1865-2053_189_+1_4
RFENQMVPYMNQQQSSSNKWLKMVFLLELRKNLKMTCSLN
>MtrunA17_Chr5g0432161_1F_52-1965_1914_MtrunA17_Chr5g0432161_2F_1865-2053_189_+1_5
RFENQMVPYMNQQQQSSNKWLKMVFLLELRKNLKMTCSLN
>MtrunA17_Chr5g0432161_1F_52-1965_1914_MtrunA17_Chr5g0432161_2F_1865-2053_189_+1_6
RFENQMVPYMNQQQQQSNKWLKMVFLLELRKNLKMTCSLN
>MtrunA17_Chr5g0432161_1F_52-1965_1914_MtrunA17_Chr5g0432161_2F_1865-2053_189_+1_7
RFENQMVPYMNQQQQQQNKWLKMVFLLELRKNLKMTCSLN
>MtrunA17_Chr5g0432161_1F_52-1965_1914_MtrunA17_Chr5g0432161_2F_1865-2053_189_+1_8
RFENQMVPYMNQQQQQQQKWLKMVFLLELRKNLKMTCSLN
>MtrunA17_Chr5g0432161_1F_52-1965_1914_MtrunA17_Chr5g0432161_2F_1865-2053_189_+1_9
RFENQMVPYMNQQQQQQQQWLKMVFLLELRKNLKMTCSLN
>MtrunA17_Chr5g0432161_1F_52-1965_1914_MtrunA17_Chr5g0432161_2F_1865-2053_189_+1_10
RFENQMVPYMNQQQQQQQQMLKMVFLLELRKNLKMTCSLN
>MtrunA17_Chr5g0432161_1F_52-1965_1914_MtrunA17_Chr5g0432161_2F_1865-2053_189_+1_11
RFENQMVPYMNQQQQQQQQMAKMVFLLELRKNLKMTCSLN
>MtrunA17_Chr5g0432161_1F_52-1965_1914_MtrunA17_Chr5g0432161_2F_1865-2053_189_+1_12
RFENQMVPYMNQQQQQQQQMAEMVFLLELRKNLKMTCSLN
>MtrunA17_Chr5g0432161_1F_52-1965_1914_MtrunA17_Chr5g0432161_2F_1865-2053_189_+1_13
RFENQMVPYMNQQQQQQQQMAENVFLLELRKNLKMTCSLN
>MtrunA17_Chr5g0432161_1F_52-1965_1914_MtrunA17_Chr5g0432161_2F_1865-2053_189_+1_14
RFENQMVPYMNQQQQQQQQMAENGFLLELRKNLKMTCSLN
>MtrunA17_Chr5g0432161_1F_52-1965_1914_MtrunA17_Chr5g0432161_2F_1865-2053_189_+1_15
RFENQMVPYMNQQQQQQQQMAENGFLLELRKNLKMTCSLN
>MtrunA17_Chr5g0432161_1F_52-1965_1914_MtrunA17_Chr5g0432161_2F_1865-2053_189_+1_16
RFENQMVPYMNQQQQQQQQMAENGFSLELRKNLKMTCSLN
>MtrunA17_Chr5g0432161_1F_52-1965_1914_MtrunA17_Chr5g0432161_2F_1865-2053_189_+1_17
RFENQMVPYMNQQQQQQQQMAENGFSSELRKNLKMTCSLN
>MtrunA17_Chr5g0432161_1F_52-1965_1914_MtrunA17_Chr5g0432161_2F_1865-2053_189_+1_18
RFENQMVPYMNQQQQQQQQMAENGFSSRLRKNLKMTCSLN
>MtrunA17_Chr5g0432161_1F_52-1965_1914_MtrunA17_Chr5g0432161_2F_1865-2053_189_+1_19
RFENQMVPYMNQQQQQQQQMAENGFSSRARKNLKMTCSLN
>MtrunA17_Chr5g0432161_1F_52-1965_1914_MtrunA17_Chr5g0432161_2F_1865-2053_189_+1_20
RFENQMVPYMNQQQQQQQQMAENGFSSRAKKNLKMTCSLN
>MtrunA17_Chr5g0432161_1F_52-1965_1914_MtrunA17_Chr5g0432161_2F_1865-2053_189_+1_21
RFENQMVPYMNQQQQQQQQMAENGFSSRAKENLKMTCSLN
>MtrunA17_Chr5g0432161_1F_52-1965_1914_MtrunA17_Chr5g0432161_2F_1865-2053_189_+1_22
RFENQMVPYMNQQQQQQQQMAENGFSSRAKEELKMTCSLN
>MtrunA17_Chr5g0432161_1F_52-1965_1914_MtrunA17_Chr5g0432161_2F_1865-2053_189_+1_23
RFENQMVPYMNQQQQQQQQMAENGFSSRAKEEPKMTCSLN
>MtrunA17_Chr5g0432161_1F_52-1965_1914_MtrunA17_Chr5g0432161_2F_1865-2053_189_+1_24
RFENQMVPYMNQQQQQQQQMAENGFSSRAKEEPKMTCSLN
>MtrunA17_Chr5g0432161_1F_52-1965_1914_MtrunA17_Chr5g0432161_2F_1865-2053_189_+1_25
RFENQMVPYMNQQQQQQQQMAENGFSSRAKEEPKDTCSLN
>MtrunA17_Chr5g0432161_1F_52-1965_1914_MtrunA17_Chr5g0432161_2F_1865-2053_189_+1_26
RFENQMVPYMNQQQQQQQQMAENGFSSRAKEEPKDDCSLN
>MtrunA17_Chr5g0432161_1F_52-1965_1914_MtrunA17_Chr5g0432161_2F_1865-2053_189_+1_27
RFENQMVPYMNQQQQQQQQMAENGFSSRAKEEPKDDMSLN
>MtrunA17_Chr5g0432161_1F_52-1965_1914_MtrunA17_Chr5g0432161_2F_1865-2053_189_+1_28
RFENQMVPYMNQQQQQQQQMAENGFSSRAKEEPKDDMFLN
>MtrunA17_Chr5g0432161_1F_52-1965_1914_MtrunA17_Chr5g0432161_2F_1865-2053_189_+1_29
RFENQMVPYMNQQQQQQQQMAENGFSSRAKEEPKDDMFLN
>MtrunA17_Chr5g0432781_2F_227-2050_1824_MtrunA17_Chr5g0432781_3F_870-986_117_-2_1
NELENELREVKKKSFGHRKENMQRFQFHLVGRHMRMPTMFM
>MtrunA17_Chr5g0432781_2F_227-2050_1824_MtrunA17_Chr5g0432781_3F_870-986_117_-2_2
NELENELREVKEKSFGHRKENMQRFQFHLVGRHMRMPTMFM
>MtrunA17_Chr5g0432781_2F_227-2050_1824_MtrunA17_Chr5g0432781_3F_870-986_117_-2_3
NELENELREVKEKSFGHRKENMQRFQFHLVGRHMRMPTMFM
>MtrunA17_Chr5g0432781_2F_227-2050_1824_MtrunA17_Chr5g0432781_3F_870-986_117_-2_4
NELENELREVKEKLFGHRKENMQRFQFHLVGRHMRMPTMFM
>MtrunA17_Chr5g0432781_2F_227-2050_1824_MtrunA17_Chr5g0432781_3F_870-986_117_-2_5
NELENELREVKEKLWGHRKENMQRFQFHLVGRHMRMPTMFM
>MtrunA17_Chr5g0432781_2F_227-2050_1824_MtrunA17_Chr5g0432781_3F_870-986_117_-2_6
NELENELREVKEKLWTHRKENMQRFQFHLVGRHMRMPTMFM
>MtrunA17_Chr5g0432781_2F_227-2050_1824_MtrunA17_Chr5g0432781_3F_870-986_117_-2_7
NELENELREVKEKLWTQRKENMQRFQFHLVGRHMRMPTMFM
>MtrunA17_Chr5g0432781_2F_227-2050_1824_MtrunA17_Chr5g0432781_3F_870-986_117_-2_8
NELENELREVKEKLWTQEKENMQRFQFHLVGRHMRMPTMFM
>MtrunA17_Chr5g0432781_2F_227-2050_1824_MtrunA17_Chr5g0432781_3F_870-986_117_-2_9
NELENELREVKEKLWTQEGENMQRFQFHLVGRHMRMPTMFM
>MtrunA17_Chr5g0432781_2F_227-2050_1824_MtrunA17_Chr5g0432781_3F_870-986_117_-2_10
NELENELREVKEKLWTQEGENMQRFQFHLVGRHMRMPTMFM
>MtrunA17_Chr5g0432781_2F_227-2050_1824_MtrunA17_Chr5g0432781_3F_870-986_117_-2_11
NELENELREVKEKLWTQEGEHMQRFQFHLVGRHMRMPTMFM
>MtrunA17_Chr5g0432781_2F_227-2050_1824_MtrunA17_Chr5g0432781_3F_870-986_117_-2_12
NELENELREVKEKLWTQEGEHAQRFQFHLVGRHMRMPTMFM
>MtrunA17_Chr5g0432781_2F_227-2050_1824_MtrunA17_Chr5g0432781_3F_870-986_117_-2_13
NELENELREVKEKLWTQEGEHAERFQFHLVGRHMRMPTMFM
>MtrunA17_Chr5g0432781_2F_227-2050_1824_MtrunA17_Chr5g0432781_3F_870-986_117_-2_14
NELENELREVKEKLWTQEGEHAEVFQFHLVGRHMRMPTMFM
>MtrunA17_Chr5g0432781_2F_227-2050_1824_MtrunA17_Chr5g0432781_3F_870-986_117_-2_15
NELENELREVKEKLWTQEGEHAEVSQFHLVGRHMRMPTMFM
>MtrunA17_Chr5g0432781_2F_227-2050_1824_MtrunA17_Chr5g0432781_3F_870-986_117_-2_16
NELENELREVKEKLWTQEGEHAEVSVFHLVGRHMRMPTMFM
>MtrunA17_Chr5g0432781_2F_227-2050_1824_MtrunA17_Chr5g0432781_3F_870-986_117_-2_17
NELENELREVKEKLWTQEGEHAEVSVSHLVGRHMRMPTMFM
>MtrunA17_Chr5g0432781_2F_227-2050_1824_MtrunA17_Chr5g0432781_3F_870-986_117_-2_18
NELENELREVKEKLWTQEGEHAEVSVSSLVGRHMRMPTMFM
>MtrunA17_Chr5g0432781_2F_227-2050_1824_MtrunA17_Chr5g0432781_3F_870-986_117_-2_19
NELENELREVKEKLWTQEGEHAEVSVSSSVGRHMRMPTMFM
>MtrunA17_Chr5g0432781_2F_227-2050_1824_MtrunA17_Chr5g0432781_3F_870-986_117_-2_20
NELENELREVKEKLWTQEGEHAEVSVSSSGGRHMRMPTMFM
>MtrunA17_Chr5g0432781_2F_227-2050_1824_MtrunA17_Chr5g0432781_3F_870-986_117_+1_0
NELENELREVKKSFGHRKENMQRFQFHLVGRHMRMPTMFM
>MtrunA17_Chr5g0432781_2F_227-2050_1824_MtrunA17_Chr5g0432781_3F_870-986_117_+1_1
NELENELREVKKSFGHRKENMQRFQFHLVGRHMRMPTMFM
>MtrunA17_Chr5g0432781_2F_227-2050_1824_MtrunA17_Chr5g0432781_3F_870-986_117_+1_2
NELENELREVKESFGHRKENMQRFQFHLVGRHMRMPTMFM
>MtrunA17_Chr5g0432781_2F_227-2050_1824_MtrunA17_Chr5g0432781_3F_870-986_117_+1_3
NELENELREVKEKFGHRKENMQRFQFHLVGRHMRMPTMFM
>MtrunA17_Chr5g0432781_2F_227-2050_1824_MtrunA17_Chr5g0432781_3F_870-986_117_+1_4
NELENELREVKEKLGHRKENMQRFQFHLVGRHMRMPTMFM
>MtrunA17_Chr5g0432781_2F_227-2050_1824_MtrunA17_Chr5g0432781_3F_870-986_117_+1_5
NELENELREVKEKLWHRKENMQRFQFHLVGRHMRMPTMFM
>MtrunA17_Chr5g0432781_2F_227-2050_1824_MtrunA17_Chr5g0432781_3F_870-986_117_+1_6
NELENELREVKEKLWTRKENMQRFQFHLVGRHMRMPTMFM
>MtrunA17_Chr5g0432781_2F_227-2050_1824_MtrunA17_Chr5g0432781_3F_870-986_117_+1_7
NELENELREVKEKLWTQKENMQRFQFHLVGRHMRMPTMFM
>MtrunA17_Chr5g0432781_2F_227-2050_1824_MtrunA17_Chr5g0432781_3F_870-986_117_+1_8
NELENELREVKEKLWTQEENMQRFQFHLVGRHMRMPTMFM
>MtrunA17_Chr5g0432781_2F_227-2050_1824_MtrunA17_Chr5g0432781_3F_870-986_117_+1_9
NELENELREVKEKLWTQEGNMQRFQFHLVGRHMRMPTMFM
>MtrunA17_Chr5g0432781_2F_227-2050_1824_MtrunA17_Chr5g0432781_3F_870-986_117_+1_10
NELENELREVKEKLWTQEGEMQRFQFHLVGRHMRMPTMFM
>MtrunA17_Chr5g0432781_2F_227-2050_1824_MtrunA17_Chr5g0432781_3F_870-986_117_+1_11
NELENELREVKEKLWTQEGEHQRFQFHLVGRHMRMPTMFM
>MtrunA17_Chr5g0432781_2F_227-2050_1824_MtrunA17_Chr5g0432781_3F_870-986_117_+1_12
NELENELREVKEKLWTQEGEHARFQFHLVGRHMRMPTMFM
>MtrunA17_Chr5g0432781_2F_227-2050_1824_MtrunA17_Chr5g0432781_3F_870-986_117_+1_13
NELENELREVKEKLWTQEGEHAEFQFHLVGRHMRMPTMFM
>MtrunA17_Chr5g0432781_2F_227-2050_1824_MtrunA17_Chr5g0432781_3F_870-986_117_+1_14
NELENELREVKEKLWTQEGEHAEVQFHLVGRHMRMPTMFM
>MtrunA17_Chr5g0432781_2F_227-2050_1824_MtrunA17_Chr5g0432781_3F_870-986_117_+1_15
NELENELREVKEKLWTQEGEHAEVSFHLVGRHMRMPTMFM
>MtrunA17_Chr5g0432781_2F_227-2050_1824_MtrunA17_Chr5g0432781_3F_870-986_117_+1_16
NELENELREVKEKLWTQEGEHAEVSVHLVGRHMRMPTMFM
>MtrunA17_Chr5g0432781_2F_227-2050_1824_MtrunA17_Chr5g0432781_3F_870-986_117_+1_17
NELENELREVKEKLWTQEGEHAEVSVSLVGRHMRMPTMFM
>MtrunA17_Chr5g0432781_2F_227-2050_1824_MtrunA17_Chr5g0432781_3F_870-986_117_+1_18
NELENELREVKEKLWTQEGEHAEVSVSSVGRHMRMPTMFM
>MtrunA17_Chr5g0432781_2F_227-2050_1824_MtrunA17_Chr5g0432781_3F_870-986_117_+1_19
NELENELREVKEKLWTQEGEHAEVSVSSSGRHMRMPTMFM
>MtrunA17_Chr5g0432781_2F_227-2050_1824_MtrunA17_Chr5g0432781_3F_870-986_117_+1_20
NELENELREVKEKLWTQEGEHAEVSVSSSGRHMRMPTMFM
>MtrunA17_Chr5g0432781_2F_227-2050_1824_MtrunA17_Chr5g0432781_3F_870-986_117_-1_0
ENMQRFQFHLSGATHENADDVYAKINAYEQELMIVNEKLRL
>MtrunA17_Chr5g0432781_2F_227-2050_1824_MtrunA17_Chr5g0432781_3F_870-986_117_-1_1
ENMQRFQFHLVGATHENADDVYAKINAYEQELMIVNEKLRL
>MtrunA17_Chr5g0432781_2F_227-2050_1824_MtrunA17_Chr5g0432781_3F_870-986_117_-1_2
ENMQRFQFHLVGATHENADDVYAKINAYEQELMIVNEKLRL
>MtrunA17_Chr5g0432781_2F_227-2050_1824_MtrunA17_Chr5g0432781_3F_870-986_117_-1_3
ENMQRFQFHLVGRTHENADDVYAKINAYEQELMIVNEKLRL
>MtrunA17_Chr5g0432781_2F_227-2050_1824_MtrunA17_Chr5g0432781_3F_870-986_117_-1_4
ENMQRFQFHLVGRHHENADDVYAKINAYEQELMIVNEKLRL
>MtrunA17_Chr5g0432781_2F_227-2050_1824_MtrunA17_Chr5g0432781_3F_870-986_117_-1_5
ENMQRFQFHLVGRHMENADDVYAKINAYEQELMIVNEKLRL
>MtrunA17_Chr5g0432781_2F_227-2050_1824_MtrunA17_Chr5g0432781_3F_870-986_117_-1_6
ENMQRFQFHLVGRHMRNADDVYAKINAYEQELMIVNEKLRL
>MtrunA17_Chr5g0432781_2F_227-2050_1824_MtrunA17_Chr5g0432781_3F_870-986_117_-1_7
ENMQRFQFHLVGRHMRMADDVYAKINAYEQELMIVNEKLRL
>MtrunA17_Chr5g0432781_2F_227-2050_1824_MtrunA17_Chr5g0432781_3F_870-986_117_-1_8
ENMQRFQFHLVGRHMRMPDDVYAKINAYEQELMIVNEKLRL
>MtrunA17_Chr5g0432781_2F_227-2050_1824_MtrunA17_Chr5g0432781_3F_870-986_117_-1_9
ENMQRFQFHLVGRHMRMPTDVYAKINAYEQELMIVNEKLRL
>MtrunA17_Chr5g0432781_2F_227-2050_1824_MtrunA17_Chr5g0432781_3F_870-986_117_-1_10
ENMQRFQFHLVGRHMRMPTMVYAKINAYEQELMIVNEKLRL
>MtrunA17_Chr5g0432781_2F_227-2050_1824_MtrunA17_Chr5g0432781_3F_870-986_117_-1_11
ENMQRFQFHLVGRHMRMPTMFYAKINAYEQELMIVNEKLRL
>MtrunA17_Chr5g0432781_2F_227-2050_1824_MtrunA17_Chr5g0432781_3F_870-986_117_-1_12
ENMQRFQFHLVGRHMRMPTMFMAKINAYEQELMIVNEKLRL
>MtrunA17_Chr5g0432781_2F_227-2050_1824_MtrunA17_Chr5g0432781_3F_870-986_117_-1_13
ENMQRFQFHLVGRHMRMPTMFMPKINAYEQELMIVNEKLRL
>MtrunA17_Chr5g0432781_2F_227-2050_1824_MtrunA17_Chr5g0432781_3F_870-986_117_-1_14
ENMQRFQFHLVGRHMRMPTMFMPKINAYEQELMIVNEKLRL
>MtrunA17_Chr5g0432781_2F_227-2050_1824_MtrunA17_Chr5g0432781_3F_870-986_117_-1_15
ENMQRFQFHLVGRHMRMPTMFMPKLNAYEQELMIVNEKLRL
>MtrunA17_Chr5g0432781_2F_227-2050_1824_MtrunA17_Chr5g0432781_3F_870-986_117_-1_16
ENMQRFQFHLVGRHMRMPTMFMPKLMAYEQELMIVNEKLRL
>MtrunA17_Chr5g0432781_2F_227-2050_1824_MtrunA17_Chr5g0432781_3F_870-986_117_-1_17
ENMQRFQFHLVGRHMRMPTMFMPKLMHYEQELMIVNEKLRL
>MtrunA17_Chr5g0432781_2F_227-2050_1824_MtrunA17_Chr5g0432781_3F_870-986_117_-1_18
ENMQRFQFHLVGRHMRMPTMFMPKLMHTEQELMIVNEKLRL
>MtrunA17_Chr5g0432781_2F_227-2050_1824_MtrunA17_Chr5g0432781_3F_870-986_117_-1_19
ENMQRFQFHLVGRHMRMPTMFMPKLMHTNQELMIVNEKLRL
>MtrunA17_Chr5g0432781_2F_227-2050_1824_MtrunA17_Chr5g0432781_3F_870-986_117_-1_20
ENMQRFQFHLVGRHMRMPTMFMPKLMHTNKELMIVNEKLRL
>MtrunA17_Chr5g0432781_2F_227-2050_1824_MtrunA17_Chr5g0432781_3F_870-986_117_+2_0
ENMQRFQFHLGATHENADDVYAKINAYEQELMIVNEKLRL
>MtrunA17_Chr5g0432781_2F_227-2050_1824_MtrunA17_Chr5g0432781_3F_870-986_117_+2_1
ENMQRFQFHLVATHENADDVYAKINAYEQELMIVNEKLRL
>MtrunA17_Chr5g0432781_2F_227-2050_1824_MtrunA17_Chr5g0432781_3F_870-986_117_+2_2
ENMQRFQFHLVGTHENADDVYAKINAYEQELMIVNEKLRL
>MtrunA17_Chr5g0432781_2F_227-2050_1824_MtrunA17_Chr5g0432781_3F_870-986_117_+2_3
ENMQRFQFHLVGRHENADDVYAKINAYEQELMIVNEKLRL
>MtrunA17_Chr5g0432781_2F_227-2050_1824_MtrunA17_Chr5g0432781_3F_870-986_117_+2_4
ENMQRFQFHLVGRHENADDVYAKINAYEQELMIVNEKLRL
>MtrunA17_Chr5g0432781_2F_227-2050_1824_MtrunA17_Chr5g0432781_3F_870-986_117_+2_5
ENMQRFQFHLVGRHMNADDVYAKINAYEQELMIVNEKLRL
>MtrunA17_Chr5g0432781_2F_227-2050_1824_MtrunA17_Chr5g0432781_3F_870-986_117_+2_6
ENMQRFQFHLVGRHMRADDVYAKINAYEQELMIVNEKLRL
>MtrunA17_Chr5g0432781_2F_227-2050_1824_MtrunA17_Chr5g0432781_3F_870-986_117_+2_7
ENMQRFQFHLVGRHMRMDDVYAKINAYEQELMIVNEKLRL
>MtrunA17_Chr5g0432781_2F_227-2050_1824_MtrunA17_Chr5g0432781_3F_870-986_117_+2_8
ENMQRFQFHLVGRHMRMPDVYAKINAYEQELMIVNEKLRL
>MtrunA17_Chr5g0432781_2F_227-2050_1824_MtrunA17_Chr5g0432781_3F_870-986_117_+2_9
ENMQRFQFHLVGRHMRMPTVYAKINAYEQELMIVNEKLRL
>MtrunA17_Chr5g0432781_2F_227-2050_1824_MtrunA17_Chr5g0432781_3F_870-986_117_+2_10
ENMQRFQFHLVGRHMRMPTMYAKINAYEQELMIVNEKLRL
>MtrunA17_Chr5g0432781_2F_227-2050_1824_MtrunA17_Chr5g0432781_3F_870-986_117_+2_11
ENMQRFQFHLVGRHMRMPTMFAKINAYEQELMIVNEKLRL
>MtrunA17_Chr5g0432781_2F_227-2050_1824_MtrunA17_Chr5g0432781_3F_870-986_117_+2_12
ENMQRFQFHLVGRHMRMPTMFMKINAYEQELMIVNEKLRL
>MtrunA17_Chr5g0432781_2F_227-2050_1824_MtrunA17_Chr5g0432781_3F_870-986_117_+2_13
ENMQRFQFHLVGRHMRMPTMFMPINAYEQELMIVNEKLRL
>MtrunA17_Chr5g0432781_2F_227-2050_1824_MtrunA17_Chr5g0432781_3F_870-986_117_+2_14
ENMQRFQFHLVGRHMRMPTMFMPKNAYEQELMIVNEKLRL
>MtrunA17_Chr5g0432781_2F_227-2050_1824_MtrunA17_Chr5g0432781_3F_870-986_117_+2_15
ENMQRFQFHLVGRHMRMPTMFMPKLAYEQELMIVNEKLRL
>MtrunA17_Chr5g0432781_2F_227-2050_1824_MtrunA17_Chr5g0432781_3F_870-986_117_+2_16
ENMQRFQFHLVGRHMRMPTMFMPKLMYEQELMIVNEKLRL
>MtrunA17_Chr5g0432781_2F_227-2050_1824_MtrunA17_Chr5g0432781_3F_870-986_117_+2_17
ENMQRFQFHLVGRHMRMPTMFMPKLMHEQELMIVNEKLRL
>MtrunA17_Chr5g0432781_2F_227-2050_1824_MtrunA17_Chr5g0432781_3F_870-986_117_+2_18
ENMQRFQFHLVGRHMRMPTMFMPKLMHTQELMIVNEKLRL
>MtrunA17_Chr5g0432781_2F_227-2050_1824_MtrunA17_Chr5g0432781_3F_870-986_117_+2_19
ENMQRFQFHLVGRHMRMPTMFMPKLMHTNELMIVNEKLRL
>MtrunA17_Chr5g0432781_2F_227-2050_1824_MtrunA17_Chr5g0432781_3F_870-986_117_+2_20
ENMQRFQFHLVGRHMRMPTMFMPKLMHTNKLMIVNEKLRL
>MtrunA17_Chr5g0432861_2F_155-1960_1806_MtrunA17_Chr5g0432861_3F_426-500_75_-2_1
ESNESELTRLDTSPTSPAAKKLLRKQLNSVTASTSR
>MtrunA17_Chr5g0432861_2F_155-1960_1806_MtrunA17_Chr5g0432861_3F_426-500_75_-2_2
ESNESELTRLDLSPTSPAAKKLLRKQLNSVTASTSR
>MtrunA17_Chr5g0432861_2F_155-1960_1806_MtrunA17_Chr5g0432861_3F_426-500_75_-2_3
ESNESELTRLDLSPTSPAAKKLLRKQLNSVTASTSR
>MtrunA17_Chr5g0432861_2F_155-1960_1806_MtrunA17_Chr5g0432861_3F_426-500_75_-2_4
ESNESELTRLDLSDTSPAAKKLLRKQLNSVTASTSR
>MtrunA17_Chr5g0432861_2F_155-1960_1806_MtrunA17_Chr5g0432861_3F_426-500_75_-2_5
ESNESELTRLDLSDISPAAKKLLRKQLNSVTASTSR
>MtrunA17_Chr5g0432861_2F_155-1960_1806_MtrunA17_Chr5g0432861_3F_426-500_75_-2_6
ESNESELTRLDLSDIPPAAKKLLRKQLNSVTASTSR
>MtrunA17_Chr5g0432861_2F_155-1960_1806_MtrunA17_Chr5g0432861_3F_426-500_75_-2_7
ESNESELTRLDLSDIPGAAKKLLRKQLNSVTASTSR
>MtrunA17_Chr5g0432861_2F_155-1960_1806_MtrunA17_Chr5g0432861_3F_426-500_75_-2_8
ESNESELTRLDLSDIPGGAKKLLRKQLNSVTASTSR
>MtrunA17_Chr5g0432861_2F_155-1960_1806_MtrunA17_Chr5g0432861_3F_426-500_75_-2_9
ESNESELTRLDLSDIPGGQKKLLRKQLNSVTASTSR
>MtrunA17_Chr5g0432861_2F_155-1960_1806_MtrunA17_Chr5g0432861_3F_426-500_75_-2_10
ESNESELTRLDLSDIPGGQEKLLRKQLNSVTASTSR
>MtrunA17_Chr5g0432861_2F_155-1960_1806_MtrunA17_Chr5g0432861_3F_426-500_75_-2_11
ESNESELTRLDLSDIPGGQEALLRKQLNSVTASTSR
>MtrunA17_Chr5g0432861_2F_155-1960_1806_MtrunA17_Chr5g0432861_3F_426-500_75_-2_12
ESNESELTRLDLSDIPGGQEAFLRKQLNSVTASTSR
>MtrunA17_Chr5g0432861_2F_155-1960_1806_MtrunA17_Chr5g0432861_3F_426-500_75_-2_13
ESNESELTRLDLSDIPGGQEAFERKQLNSVTASTSR
>MtrunA17_Chr5g0432861_2F_155-1960_1806_MtrunA17_Chr5g0432861_3F_426-500_75_-2_14
ESNESELTRLDLSDIPGGQEAFEKKQLNSVTASTSR
>MtrunA17_Chr5g0432861_2F_155-1960_1806_MtrunA17_Chr5g0432861_3F_426-500_75_-2_15
ESNESELTRLDLSDIPGGQEAFEKAQLNSVTASTSR
>MtrunA17_Chr5g0432861_2F_155-1960_1806_MtrunA17_Chr5g0432861_3F_426-500_75_+1_0
ESNESELTRLTSPTSPAAKKLLRKQLNSVTASTSR
>MtrunA17_Chr5g0432861_2F_155-1960_1806_MtrunA17_Chr5g0432861_3F_426-500_75_+1_1
ESNESELTRLDSPTSPAAKKLLRKQLNSVTASTSR
>MtrunA17_Chr5g0432861_2F_155-1960_1806_MtrunA17_Chr5g0432861_3F_426-500_75_+1_2
ESNESELTRLDLPTSPAAKKLLRKQLNSVTASTSR
>MtrunA17_Chr5g0432861_2F_155-1960_1806_MtrunA17_Chr5g0432861_3F_426-500_75_+1_3
ESNESELTRLDLSTSPAAKKLLRKQLNSVTASTSR
>MtrunA17_Chr5g0432861_2F_155-1960_1806_MtrunA17_Chr5g0432861_3F_426-500_75_+1_4
ESNESELTRLDLSDSPAAKKLLRKQLNSVTASTSR
>MtrunA17_Chr5g0432861_2F_155-1960_1806_MtrunA17_Chr5g0432861_3F_426-500_75_+1_5
ESNESELTRLDLSDIPAAKKLLRKQLNSVTASTSR
>MtrunA17_Chr5g0432861_2F_155-1960_1806_MtrunA17_Chr5g0432861_3F_426-500_75_+1_6
ESNESELTRLDLSDIPAAKKLLRKQLNSVTASTSR
>MtrunA17_Chr5g0432861_2F_155-1960_1806_MtrunA17_Chr5g0432861_3F_426-500_75_+1_7
ESNESELTRLDLSDIPGAKKLLRKQLNSVTASTSR
>MtrunA17_Chr5g0432861_2F_155-1960_1806_MtrunA17_Chr5g0432861_3F_426-500_75_+1_8
ESNESELTRLDLSDIPGGKKLLRKQLNSVTASTSR
>MtrunA17_Chr5g0432861_2F_155-1960_1806_MtrunA17_Chr5g0432861_3F_426-500_75_+1_9
ESNESELTRLDLSDIPGGQKLLRKQLNSVTASTSR
>MtrunA17_Chr5g0432861_2F_155-1960_1806_MtrunA17_Chr5g0432861_3F_426-500_75_+1_10
ESNESELTRLDLSDIPGGQELLRKQLNSVTASTSR
>MtrunA17_Chr5g0432861_2F_155-1960_1806_MtrunA17_Chr5g0432861_3F_426-500_75_+1_11
ESNESELTRLDLSDIPGGQEALRKQLNSVTASTSR
>MtrunA17_Chr5g0432861_2F_155-1960_1806_MtrunA17_Chr5g0432861_3F_426-500_75_+1_12
ESNESELTRLDLSDIPGGQEAFRKQLNSVTASTSR
>MtrunA17_Chr5g0432861_2F_155-1960_1806_MtrunA17_Chr5g0432861_3F_426-500_75_+1_13
ESNESELTRLDLSDIPGGQEAFEKQLNSVTASTSR
>MtrunA17_Chr5g0432861_2F_155-1960_1806_MtrunA17_Chr5g0432861_3F_426-500_75_+1_14
ESNESELTRLDLSDIPGGQEAFEKQLNSVTASTSR
>MtrunA17_Chr5g0432861_2F_155-1960_1806_MtrunA17_Chr5g0432861_3F_426-500_75_+1_15
ESNESELTRLDLSDIPGGQEAFEKALNSVTASTSR
>MtrunA17_Chr5g0432861_2F_155-1960_1806_MtrunA17_Chr5g0432861_3F_426-500_75_-1_0
TSPTIPGGQEAFEKAAKFCYGVNFEITVNNVASLH
>MtrunA17_Chr5g0432861_2F_155-1960_1806_MtrunA17_Chr5g0432861_3F_426-500_75_-1_1
TSPTSPGGQEAFEKAAKFCYGVNFEITVNNVASLH
>MtrunA17_Chr5g0432861_2F_155-1960_1806_MtrunA17_Chr5g0432861_3F_426-500_75_-1_2
TSPTSPGGQEAFEKAAKFCYGVNFEITVNNVASLH
>MtrunA17_Chr5g0432861_2F_155-1960_1806_MtrunA17_Chr5g0432861_3F_426-500_75_-1_3
TSPTSPAGQEAFEKAAKFCYGVNFEITVNNVASLH
>MtrunA17_Chr5g0432861_2F_155-1960_1806_MtrunA17_Chr5g0432861_3F_426-500_75_-1_4
TSPTSPAAQEAFEKAAKFCYGVNFEITVNNVASLH
>MtrunA17_Chr5g0432861_2F_155-1960_1806_MtrunA17_Chr5g0432861_3F_426-500_75_-1_5
TSPTSPAAKEAFEKAAKFCYGVNFEITVNNVASLH
>MtrunA17_Chr5g0432861_2F_155-1960_1806_MtrunA17_Chr5g0432861_3F_426-500_75_-1_6
TSPTSPAAKKAFEKAAKFCYGVNFEITVNNVASLH
>MtrunA17_Chr5g0432861_2F_155-1960_1806_MtrunA17_Chr5g0432861_3F_426-500_75_-1_7
TSPTSPAAKKLFEKAAKFCYGVNFEITVNNVASLH
>MtrunA17_Chr5g0432861_2F_155-1960_1806_MtrunA17_Chr5g0432861_3F_426-500_75_-1_8
TSPTSPAAKKLLEKAAKFCYGVNFEITVNNVASLH
>MtrunA17_Chr5g0432861_2F_155-1960_1806_MtrunA17_Chr5g0432861_3F_426-500_75_-1_9
TSPTSPAAKKLLRKAAKFCYGVNFEITVNNVASLH
>MtrunA17_Chr5g0432861_2F_155-1960_1806_MtrunA17_Chr5g0432861_3F_426-500_75_-1_10
TSPTSPAAKKLLRKAAKFCYGVNFEITVNNVASLH
>MtrunA17_Chr5g0432861_2F_155-1960_1806_MtrunA17_Chr5g0432861_3F_426-500_75_-1_11
TSPTSPAAKKLLRKQAKFCYGVNFEITVNNVASLH
>MtrunA17_Chr5g0432861_2F_155-1960_1806_MtrunA17_Chr5g0432861_3F_426-500_75_-1_12
TSPTSPAAKKLLRKQLKFCYGVNFEITVNNVASLH
>MtrunA17_Chr5g0432861_2F_155-1960_1806_MtrunA17_Chr5g0432861_3F_426-500_75_-1_13
TSPTSPAAKKLLRKQLNFCYGVNFEITVNNVASLH
>MtrunA17_Chr5g0432861_2F_155-1960_1806_MtrunA17_Chr5g0432861_3F_426-500_75_-1_14
TSPTSPAAKKLLRKQLNSCYGVNFEITVNNVASLH
>MtrunA17_Chr5g0432861_2F_155-1960_1806_MtrunA17_Chr5g0432861_3F_426-500_75_-1_15
TSPTSPAAKKLLRKQLNSVYGVNFEITVNNVASLH
>MtrunA17_Chr5g0432861_2F_155-1960_1806_MtrunA17_Chr5g0432861_3F_426-500_75_+2_0
TSPTPGGQEAFEKAAKFCYGVNFEITVNNVASLH
>MtrunA17_Chr5g0432861_2F_155-1960_1806_MtrunA17_Chr5g0432861_3F_426-500_75_+2_1
TSPTSGGQEAFEKAAKFCYGVNFEITVNNVASLH
>MtrunA17_Chr5g0432861_2F_155-1960_1806_MtrunA17_Chr5g0432861_3F_426-500_75_+2_2
TSPTSPGQEAFEKAAKFCYGVNFEITVNNVASLH
>MtrunA17_Chr5g0432861_2F_155-1960_1806_MtrunA17_Chr5g0432861_3F_426-500_75_+2_3
TSPTSPAQEAFEKAAKFCYGVNFEITVNNVASLH
>MtrunA17_Chr5g0432861_2F_155-1960_1806_MtrunA17_Chr5g0432861_3F_426-500_75_+2_4
TSPTSPAAEAFEKAAKFCYGVNFEITVNNVASLH
>MtrunA17_Chr5g0432861_2F_155-1960_1806_MtrunA17_Chr5g0432861_3F_426-500_75_+2_5
TSPTSPAAKAFEKAAKFCYGVNFEITVNNVASLH
>MtrunA17_Chr5g0432861_2F_155-1960_1806_MtrunA17_Chr5g0432861_3F_426-500_75_+2_6
TSPTSPAAKKFEKAAKFCYGVNFEITVNNVASLH
>MtrunA17_Chr5g0432861_2F_155-1960_1806_MtrunA17_Chr5g0432861_3F_426-500_75_+2_7
TSPTSPAAKKLEKAAKFCYGVNFEITVNNVASLH
>MtrunA17_Chr5g0432861_2F_155-1960_1806_MtrunA17_Chr5g0432861_3F_426-500_75_+2_8
TSPTSPAAKKLLKAAKFCYGVNFEITVNNVASLH
>MtrunA17_Chr5g0432861_2F_155-1960_1806_MtrunA17_Chr5g0432861_3F_426-500_75_+2_9
TSPTSPAAKKLLRAAKFCYGVNFEITVNNVASLH
>MtrunA17_Chr5g0432861_2F_155-1960_1806_MtrunA17_Chr5g0432861_3F_426-500_75_+2_10
TSPTSPAAKKLLRKAKFCYGVNFEITVNNVASLH
>MtrunA17_Chr5g0432861_2F_155-1960_1806_MtrunA17_Chr5g0432861_3F_426-500_75_+2_11
TSPTSPAAKKLLRKQKFCYGVNFEITVNNVASLH
>MtrunA17_Chr5g0432861_2F_155-1960_1806_MtrunA17_Chr5g0432861_3F_426-500_75_+2_12
TSPTSPAAKKLLRKQLFCYGVNFEITVNNVASLH
>MtrunA17_Chr5g0432861_2F_155-1960_1806_MtrunA17_Chr5g0432861_3F_426-500_75_+2_13
TSPTSPAAKKLLRKQLNCYGVNFEITVNNVASLH
>MtrunA17_Chr5g0432861_2F_155-1960_1806_MtrunA17_Chr5g0432861_3F_426-500_75_+2_14
TSPTSPAAKKLLRKQLNSYGVNFEITVNNVASLH
>MtrunA17_Chr5g0432861_2F_155-1960_1806_MtrunA17_Chr5g0432861_3F_426-500_75_+2_15
TSPTSPAAKKLLRKQLNSVGVNFEITVNNVASLH
>MtrunA17_Chr5g0435041_1F_1078-1137_60_MtrunA17_Chr5g0435041_3F_93-1256_1164_-2_1
EIEGETLENIVCMILYLRLMVMNNLVKQRKC
>MtrunA17_Chr5g0435041_1F_1078-1137_60_MtrunA17_Chr5g0435041_3F_93-1256_1164_-2_2
EIEGETLENIVYMILYLRLMVMNNLVKQRKC
>MtrunA17_Chr5g0435041_1F_1078-1137_60_MtrunA17_Chr5g0435041_3F_93-1256_1164_-2_3
EIEGETLENIVYDILYLRLMVMNNLVKQRKC
>MtrunA17_Chr5g0435041_1F_1078-1137_60_MtrunA17_Chr5g0435041_3F_93-1256_1164_-2_4
EIEGETLENIVYDILYLRLMVMNNLVKQRKC
>MtrunA17_Chr5g0435041_1F_1078-1137_60_MtrunA17_Chr5g0435041_3F_93-1256_1164_-2_5
EIEGETLENIVYDIIYLRLMVMNNLVKQRKC
>MtrunA17_Chr5g0435041_1F_1078-1137_60_MtrunA17_Chr5g0435041_3F_93-1256_1164_-2_6
EIEGETLENIVYDIISLRLMVMNNLVKQRKC
>MtrunA17_Chr5g0435041_1F_1078-1137_60_MtrunA17_Chr5g0435041_3F_93-1256_1164_-2_7
EIEGETLENIVYDIISQRLMVMNNLVKQRKC
>MtrunA17_Chr5g0435041_1F_1078-1137_60_MtrunA17_Chr5g0435041_3F_93-1256_1164_-2_8
EIEGETLENIVYDIISQILMVMNNLVKQRKC
>MtrunA17_Chr5g0435041_1F_1078-1137_60_MtrunA17_Chr5g0435041_3F_93-1256_1164_-2_9
EIEGETLENIVYDIISQIDMVMNNLVKQRKC
>MtrunA17_Chr5g0435041_1F_1078-1137_60_MtrunA17_Chr5g0435041_3F_93-1256_1164_-2_10
EIEGETLENIVYDIISQIDGVMNNLVKQRKC
>MtrunA17_Chr5g0435041_1F_1078-1137_60_MtrunA17_Chr5g0435041_3F_93-1256_1164_+1_0
EIEGETLENICMILYLRLMVMNNLVKQRKC
>MtrunA17_Chr5g0435041_1F_1078-1137_60_MtrunA17_Chr5g0435041_3F_93-1256_1164_+1_1
EIEGETLENIVMILYLRLMVMNNLVKQRKC
>MtrunA17_Chr5g0435041_1F_1078-1137_60_MtrunA17_Chr5g0435041_3F_93-1256_1164_+1_2
EIEGETLENIVYILYLRLMVMNNLVKQRKC
>MtrunA17_Chr5g0435041_1F_1078-1137_60_MtrunA17_Chr5g0435041_3F_93-1256_1164_+1_3
EIEGETLENIVYDLYLRLMVMNNLVKQRKC
>MtrunA17_Chr5g0435041_1F_1078-1137_60_MtrunA17_Chr5g0435041_3F_93-1256_1164_+1_4
EIEGETLENIVYDIYLRLMVMNNLVKQRKC
>MtrunA17_Chr5g0435041_1F_1078-1137_60_MtrunA17_Chr5g0435041_3F_93-1256_1164_+1_5
EIEGETLENIVYDIILRLMVMNNLVKQRKC
>MtrunA17_Chr5g0435041_1F_1078-1137_60_MtrunA17_Chr5g0435041_3F_93-1256_1164_+1_6
EIEGETLENIVYDIISRLMVMNNLVKQRKC
>MtrunA17_Chr5g0435041_1F_1078-1137_60_MtrunA17_Chr5g0435041_3F_93-1256_1164_+1_7
EIEGETLENIVYDIISQLMVMNNLVKQRKC
>MtrunA17_Chr5g0435041_1F_1078-1137_60_MtrunA17_Chr5g0435041_3F_93-1256_1164_+1_8
EIEGETLENIVYDIISQIMVMNNLVKQRKC
>MtrunA17_Chr5g0435041_1F_1078-1137_60_MtrunA17_Chr5g0435041_3F_93-1256_1164_+1_9
EIEGETLENIVYDIISQIDVMNNLVKQRKC
>MtrunA17_Chr5g0435041_1F_1078-1137_60_MtrunA17_Chr5g0435041_3F_93-1256_1164_+1_10
EIEGETLENIVYDIISQIDGMNNLVKQRKC
>MtrunA17_Chr5g0435041_1F_1078-1137_60_MtrunA17_Chr5g0435041_3F_93-1256_1164_+2_2
CDIISQIDGDEQFGKAKKMLDEMVQVSME
>MtrunA17_Chr5g0435041_1F_1078-1137_60_MtrunA17_Chr5g0435041_3F_93-1256_1164_+2_3
CMIISQIDGDEQFGKAKKMLDEMVQVSME
>MtrunA17_Chr5g0435041_1F_1078-1137_60_MtrunA17_Chr5g0435041_3F_93-1256_1164_+2_4
CMIISQIDGDEQFGKAKKMLDEMVQVSME
>MtrunA17_Chr5g0435041_1F_1078-1137_60_MtrunA17_Chr5g0435041_3F_93-1256_1164_+2_5
CMILSQIDGDEQFGKAKKMLDEMVQVSME
>MtrunA17_Chr5g0435041_1F_1078-1137_60_MtrunA17_Chr5g0435041_3F_93-1256_1164_+2_6
CMILYQIDGDEQFGKAKKMLDEMVQVSME
>MtrunA17_Chr5g0435041_1F_1078-1137_60_MtrunA17_Chr5g0435041_3F_93-1256_1164_+2_7
CMILYLIDGDEQFGKAKKMLDEMVQVSME
>MtrunA17_Chr5g0435041_1F_1078-1137_60_MtrunA17_Chr5g0435041_3F_93-1256_1164_+2_8
CMILYLRDGDEQFGKAKKMLDEMVQVSME
>MtrunA17_Chr5g0435041_1F_1078-1137_60_MtrunA17_Chr5g0435041_3F_93-1256_1164_+2_9
CMILYLRLGDEQFGKAKKMLDEMVQVSME
>MtrunA17_Chr5g0435041_1F_1078-1137_60_MtrunA17_Chr5g0435041_3F_93-1256_1164_+2_10
CMILYLRLMDEQFGKAKKMLDEMVQVSME
>MtrunA17_Chr5g0435041_1F_1078-1137_60_MtrunA17_Chr5g0435041_3F_93-1256_1164_-1_2
CYDIISQIDGDEQFGKAKKMLDEMVQVSME
>MtrunA17_Chr5g0435041_1F_1078-1137_60_MtrunA17_Chr5g0435041_3F_93-1256_1164_-1_3
CMDIISQIDGDEQFGKAKKMLDEMVQVSME
>MtrunA17_Chr5g0435041_1F_1078-1137_60_MtrunA17_Chr5g0435041_3F_93-1256_1164_-1_4
CMIIISQIDGDEQFGKAKKMLDEMVQVSME
>MtrunA17_Chr5g0435041_1F_1078-1137_60_MtrunA17_Chr5g0435041_3F_93-1256_1164_-1_5
CMILISQIDGDEQFGKAKKMLDEMVQVSME
>MtrunA17_Chr5g0435041_1F_1078-1137_60_MtrunA17_Chr5g0435041_3F_93-1256_1164_-1_6
CMILYSQIDGDEQFGKAKKMLDEMVQVSME
>MtrunA17_Chr5g0435041_1F_1078-1137_60_MtrunA17_Chr5g0435041_3F_93-1256_1164_-1_7
CMILYLQIDGDEQFGKAKKMLDEMVQVSME
>MtrunA17_Chr5g0435041_1F_1078-1137_60_MtrunA17_Chr5g0435041_3F_93-1256_1164_-1_8
CMILYLRIDGDEQFGKAKKMLDEMVQVSME
>MtrunA17_Chr5g0435041_1F_1078-1137_60_MtrunA17_Chr5g0435041_3F_93-1256_1164_-1_9
CMILYLRLDGDEQFGKAKKMLDEMVQVSME
>MtrunA17_Chr5g0435041_1F_1078-1137_60_MtrunA17_Chr5g0435041_3F_93-1256_1164_-1_10
CMILYLRLMGDEQFGKAKKMLDEMVQVSME
>MtrunA17_Chr5g0437061_1F_1-1476_1476_MtrunA17_Chr5g0437061_3F_312-446_135_-1_1
EDHLTPDLQAKSCRDDNSNIWRYALFSAYRNYDRIPNTRIT
>MtrunA17_Chr5g0437061_1F_1-1476_1476_MtrunA17_Chr5g0437061_3F_312-446_135_-1_2
EDHLTPDLQAKVCRDDNSNIWRYALFSAYRNYDRIPNTRIT
>MtrunA17_Chr5g0437061_1F_1-1476_1476_MtrunA17_Chr5g0437061_3F_312-446_135_-1_3
EDHLTPDLQAKVARDDNSNIWRYALFSAYRNYDRIPNTRIT
>MtrunA17_Chr5g0437061_1F_1-1476_1476_MtrunA17_Chr5g0437061_3F_312-446_135_-1_4
EDHLTPDLQAKVAEDDNSNIWRYALFSAYRNYDRIPNTRIT
>MtrunA17_Chr5g0437061_1F_1-1476_1476_MtrunA17_Chr5g0437061_3F_312-446_135_-1_5
EDHLTPDLQAKVAEMDNSNIWRYALFSAYRNYDRIPNTRIT
>MtrunA17_Chr5g0437061_1F_1-1476_1476_MtrunA17_Chr5g0437061_3F_312-446_135_-1_6
EDHLTPDLQAKVAEMTNSNIWRYALFSAYRNYDRIPNTRIT
>MtrunA17_Chr5g0437061_1F_1-1476_1476_MtrunA17_Chr5g0437061_3F_312-446_135_-1_7
EDHLTPDLQAKVAEMTTSNIWRYALFSAYRNYDRIPNTRIT
>MtrunA17_Chr5g0437061_1F_1-1476_1476_MtrunA17_Chr5g0437061_3F_312-446_135_-1_8
EDHLTPDLQAKVAEMTTQNIWRYALFSAYRNYDRIPNTRIT
>MtrunA17_Chr5g0437061_1F_1-1476_1476_MtrunA17_Chr5g0437061_3F_312-446_135_-1_9
EDHLTPDLQAKVAEMTTQIIWRYALFSAYRNYDRIPNTRIT
>MtrunA17_Chr5g0437061_1F_1-1476_1476_MtrunA17_Chr5g0437061_3F_312-446_135_-1_10
EDHLTPDLQAKVAEMTTQIFWRYALFSAYRNYDRIPNTRIT
>MtrunA17_Chr5g0437061_1F_1-1476_1476_MtrunA17_Chr5g0437061_3F_312-446_135_-1_11
EDHLTPDLQAKVAEMTTQIFGRYALFSAYRNYDRIPNTRIT
>MtrunA17_Chr5g0437061_1F_1-1476_1476_MtrunA17_Chr5g0437061_3F_312-446_135_-1_12
EDHLTPDLQAKVAEMTTQIFGDYALFSAYRNYDRIPNTRIT
>MtrunA17_Chr5g0437061_1F_1-1476_1476_MtrunA17_Chr5g0437061_3F_312-446_135_-1_13
EDHLTPDLQAKVAEMTTQIFGDMALFSAYRNYDRIPNTRIT
>MtrunA17_Chr5g0437061_1F_1-1476_1476_MtrunA17_Chr5g0437061_3F_312-446_135_-1_14
EDHLTPDLQAKVAEMTTQIFGDMLLFSAYRNYDRIPNTRIT
>MtrunA17_Chr5g0437061_1F_1-1476_1476_MtrunA17_Chr5g0437061_3F_312-446_135_-1_15
EDHLTPDLQAKVAEMTTQIFGDMLYFSAYRNYDRIPNTRIT
>MtrunA17_Chr5g0437061_1F_1-1476_1476_MtrunA17_Chr5g0437061_3F_312-446_135_-1_16
EDHLTPDLQAKVAEMTTQIFGDMLYFSAYRNYDRIPNTRIT
>MtrunA17_Chr5g0437061_1F_1-1476_1476_MtrunA17_Chr5g0437061_3F_312-446_135_-1_17
EDHLTPDLQAKVAEMTTQIFGDMLYFPAYRNYDRIPNTRIT
>MtrunA17_Chr5g0437061_1F_1-1476_1476_MtrunA17_Chr5g0437061_3F_312-446_135_-1_18
EDHLTPDLQAKVAEMTTQIFGDMLYFPHYRNYDRIPNTRIT
>MtrunA17_Chr5g0437061_1F_1-1476_1476_MtrunA17_Chr5g0437061_3F_312-446_135_-1_19
EDHLTPDLQAKVAEMTTQIFGDMLYFPHTRNYDRIPNTRIT
>MtrunA17_Chr5g0437061_1F_1-1476_1476_MtrunA17_Chr5g0437061_3F_312-446_135_-1_20
EDHLTPDLQAKVAEMTTQIFGDMLYFPHTENYDRIPNTRIT
>MtrunA17_Chr5g0437061_1F_1-1476_1476_MtrunA17_Chr5g0437061_3F_312-446_135_+2_0
EDHLTPDLQASCRDDNSNIWRYALFSAYRNYDRIPNTRIT
>MtrunA17_Chr5g0437061_1F_1-1476_1476_MtrunA17_Chr5g0437061_3F_312-446_135_+2_1
EDHLTPDLQAKCRDDNSNIWRYALFSAYRNYDRIPNTRIT
>MtrunA17_Chr5g0437061_1F_1-1476_1476_MtrunA17_Chr5g0437061_3F_312-446_135_+2_2
EDHLTPDLQAKVRDDNSNIWRYALFSAYRNYDRIPNTRIT
>MtrunA17_Chr5g0437061_1F_1-1476_1476_MtrunA17_Chr5g0437061_3F_312-446_135_+2_3
EDHLTPDLQAKVADDNSNIWRYALFSAYRNYDRIPNTRIT
>MtrunA17_Chr5g0437061_1F_1-1476_1476_MtrunA17_Chr5g0437061_3F_312-446_135_+2_4
EDHLTPDLQAKVAEDNSNIWRYALFSAYRNYDRIPNTRIT
>MtrunA17_Chr5g0437061_1F_1-1476_1476_MtrunA17_Chr5g0437061_3F_312-446_135_+2_5
EDHLTPDLQAKVAEMNSNIWRYALFSAYRNYDRIPNTRIT
>MtrunA17_Chr5g0437061_1F_1-1476_1476_MtrunA17_Chr5g0437061_3F_312-446_135_+2_6
EDHLTPDLQAKVAEMTSNIWRYALFSAYRNYDRIPNTRIT
>MtrunA17_Chr5g0437061_1F_1-1476_1476_MtrunA17_Chr5g0437061_3F_312-446_135_+2_7
EDHLTPDLQAKVAEMTTNIWRYALFSAYRNYDRIPNTRIT
>MtrunA17_Chr5g0437061_1F_1-1476_1476_MtrunA17_Chr5g0437061_3F_312-446_135_+2_8
EDHLTPDLQAKVAEMTTQIWRYALFSAYRNYDRIPNTRIT
>MtrunA17_Chr5g0437061_1F_1-1476_1476_MtrunA17_Chr5g0437061_3F_312-446_135_+2_9
EDHLTPDLQAKVAEMTTQIWRYALFSAYRNYDRIPNTRIT
>MtrunA17_Chr5g0437061_1F_1-1476_1476_MtrunA17_Chr5g0437061_3F_312-446_135_+2_10
EDHLTPDLQAKVAEMTTQIFRYALFSAYRNYDRIPNTRIT
>MtrunA17_Chr5g0437061_1F_1-1476_1476_MtrunA17_Chr5g0437061_3F_312-446_135_+2_11
EDHLTPDLQAKVAEMTTQIFGYALFSAYRNYDRIPNTRIT
>MtrunA17_Chr5g0437061_1F_1-1476_1476_MtrunA17_Chr5g0437061_3F_312-446_135_+2_12
EDHLTPDLQAKVAEMTTQIFGDALFSAYRNYDRIPNTRIT
>MtrunA17_Chr5g0437061_1F_1-1476_1476_MtrunA17_Chr5g0437061_3F_312-446_135_+2_13
EDHLTPDLQAKVAEMTTQIFGDMLFSAYRNYDRIPNTRIT
>MtrunA17_Chr5g0437061_1F_1-1476_1476_MtrunA17_Chr5g0437061_3F_312-446_135_+2_14
EDHLTPDLQAKVAEMTTQIFGDMLFSAYRNYDRIPNTRIT
>MtrunA17_Chr5g0437061_1F_1-1476_1476_MtrunA17_Chr5g0437061_3F_312-446_135_+2_15
EDHLTPDLQAKVAEMTTQIFGDMLYSAYRNYDRIPNTRIT
>MtrunA17_Chr5g0437061_1F_1-1476_1476_MtrunA17_Chr5g0437061_3F_312-446_135_+2_16
EDHLTPDLQAKVAEMTTQIFGDMLYFAYRNYDRIPNTRIT
>MtrunA17_Chr5g0437061_1F_1-1476_1476_MtrunA17_Chr5g0437061_3F_312-446_135_+2_17
EDHLTPDLQAKVAEMTTQIFGDMLYFPYRNYDRIPNTRIT
>MtrunA17_Chr5g0437061_1F_1-1476_1476_MtrunA17_Chr5g0437061_3F_312-446_135_+2_18
EDHLTPDLQAKVAEMTTQIFGDMLYFPHRNYDRIPNTRIT
>MtrunA17_Chr5g0437061_1F_1-1476_1476_MtrunA17_Chr5g0437061_3F_312-446_135_+2_19
EDHLTPDLQAKVAEMTTQIFGDMLYFPHTNYDRIPNTRIT
>MtrunA17_Chr5g0437061_1F_1-1476_1476_MtrunA17_Chr5g0437061_3F_312-446_135_+2_20
EDHLTPDLQAKVAEMTTQIFGDMLYFPHTEYDRIPNTRIT
>MtrunA17_Chr5g0437061_1F_1-1476_1476_MtrunA17_Chr5g0437061_3F_312-446_135_-2_0
FSAYRNYDRIFPTPESLKDRVLISTKPPKEYLDSKQFKDTS
>MtrunA17_Chr5g0437061_1F_1-1476_1476_MtrunA17_Chr5g0437061_3F_312-446_135_-2_1
FSAYRNYDRIPPTPESLKDRVLISTKPPKEYLDSKQFKDTS
>MtrunA17_Chr5g0437061_1F_1-1476_1476_MtrunA17_Chr5g0437061_3F_312-446_135_-2_2
FSAYRNYDRIPNTPESLKDRVLISTKPPKEYLDSKQFKDTS
>MtrunA17_Chr5g0437061_1F_1-1476_1476_MtrunA17_Chr5g0437061_3F_312-446_135_-2_3
FSAYRNYDRIPNTPESLKDRVLISTKPPKEYLDSKQFKDTS
>MtrunA17_Chr5g0437061_1F_1-1476_1476_MtrunA17_Chr5g0437061_3F_312-446_135_-2_4
FSAYRNYDRIPNTRESLKDRVLISTKPPKEYLDSKQFKDTS
>MtrunA17_Chr5g0437061_1F_1-1476_1476_MtrunA17_Chr5g0437061_3F_312-446_135_-2_5
FSAYRNYDRIPNTRISLKDRVLISTKPPKEYLDSKQFKDTS
>MtrunA17_Chr5g0437061_1F_1-1476_1476_MtrunA17_Chr5g0437061_3F_312-446_135_-2_6
FSAYRNYDRIPNTRITLKDRVLISTKPPKEYLDSKQFKDTS
>MtrunA17_Chr5g0437061_1F_1-1476_1476_MtrunA17_Chr5g0437061_3F_312-446_135_-2_7
FSAYRNYDRIPNTRITKKDRVLISTKPPKEYLDSKQFKDTS
>MtrunA17_Chr5g0437061_1F_1-1476_1476_MtrunA17_Chr5g0437061_3F_312-446_135_-2_8
FSAYRNYDRIPNTRITKRDRVLISTKPPKEYLDSKQFKDTS
>MtrunA17_Chr5g0437061_1F_1-1476_1476_MtrunA17_Chr5g0437061_3F_312-446_135_-2_9
FSAYRNYDRIPNTRITKRSRVLISTKPPKEYLDSKQFKDTS
>MtrunA17_Chr5g0437061_1F_1-1476_1476_MtrunA17_Chr5g0437061_3F_312-446_135_-2_10
FSAYRNYDRIPNTRITKRSSVLISTKPPKEYLDSKQFKDTS
>MtrunA17_Chr5g0437061_1F_1-1476_1476_MtrunA17_Chr5g0437061_3F_312-446_135_-2_11
FSAYRNYDRIPNTRITKRSSSLISTKPPKEYLDSKQFKDTS
>MtrunA17_Chr5g0437061_1F_1-1476_1476_MtrunA17_Chr5g0437061_3F_312-446_135_-2_12
FSAYRNYDRIPNTRITKRSSSYISTKPPKEYLDSKQFKDTS
>MtrunA17_Chr5g0437061_1F_1-1476_1476_MtrunA17_Chr5g0437061_3F_312-446_135_-2_13
FSAYRNYDRIPNTRITKRSSSYISTKPPKEYLDSKQFKDTS
>MtrunA17_Chr5g0437061_1F_1-1476_1476_MtrunA17_Chr5g0437061_3F_312-446_135_-2_14
FSAYRNYDRIPNTRITKRSSSYIDTKPPKEYLDSKQFKDTS
>MtrunA17_Chr5g0437061_1F_1-1476_1476_MtrunA17_Chr5g0437061_3F_312-446_135_-2_15
FSAYRNYDRIPNTRITKRSSSYIDEKPPKEYLDSKQFKDTS
>MtrunA17_Chr5g0437061_1F_1-1476_1476_MtrunA17_Chr5g0437061_3F_312-446_135_-2_16
FSAYRNYDRIPNTRITKRSSSYIDETPPKEYLDSKQFKDTS
>MtrunA17_Chr5g0437061_1F_1-1476_1476_MtrunA17_Chr5g0437061_3F_312-446_135_-2_17
FSAYRNYDRIPNTRITKRSSSYIDETAPKEYLDSKQFKDTS
>MtrunA17_Chr5g0437061_1F_1-1476_1476_MtrunA17_Chr5g0437061_3F_312-446_135_-2_18
FSAYRNYDRIPNTRITKRSSSYIDETAKKEYLDSKQFKDTS
>MtrunA17_Chr5g0437061_1F_1-1476_1476_MtrunA17_Chr5g0437061_3F_312-446_135_-2_19
FSAYRNYDRIPNTRITKRSSSYIDETAKREYLDSKQFKDTS
>MtrunA17_Chr5g0437061_1F_1-1476_1476_MtrunA17_Chr5g0437061_3F_312-446_135_-2_20
FSAYRNYDRIPNTRITKRSSSYIDETAKRIYLDSKQFKDTS
>MtrunA17_Chr5g0437061_1F_1-1476_1476_MtrunA17_Chr5g0437061_3F_312-446_135_+1_0
FSAYRNYDRIPTPESLKDRVLISTKPPKEYLDSKQFKDTS
>MtrunA17_Chr5g0437061_1F_1-1476_1476_MtrunA17_Chr5g0437061_3F_312-446_135_+1_1
FSAYRNYDRIPTPESLKDRVLISTKPPKEYLDSKQFKDTS
>MtrunA17_Chr5g0437061_1F_1-1476_1476_MtrunA17_Chr5g0437061_3F_312-446_135_+1_2
FSAYRNYDRIPNPESLKDRVLISTKPPKEYLDSKQFKDTS
>MtrunA17_Chr5g0437061_1F_1-1476_1476_MtrunA17_Chr5g0437061_3F_312-446_135_+1_3
FSAYRNYDRIPNTESLKDRVLISTKPPKEYLDSKQFKDTS
>MtrunA17_Chr5g0437061_1F_1-1476_1476_MtrunA17_Chr5g0437061_3F_312-446_135_+1_4
FSAYRNYDRIPNTRSLKDRVLISTKPPKEYLDSKQFKDTS
>MtrunA17_Chr5g0437061_1F_1-1476_1476_MtrunA17_Chr5g0437061_3F_312-446_135_+1_5
FSAYRNYDRIPNTRILKDRVLISTKPPKEYLDSKQFKDTS
>MtrunA17_Chr5g0437061_1F_1-1476_1476_MtrunA17_Chr5g0437061_3F_312-446_135_+1_6
FSAYRNYDRIPNTRITKDRVLISTKPPKEYLDSKQFKDTS
>MtrunA17_Chr5g0437061_1F_1-1476_1476_MtrunA17_Chr5g0437061_3F_312-446_135_+1_7
FSAYRNYDRIPNTRITKDRVLISTKPPKEYLDSKQFKDTS
>MtrunA17_Chr5g0437061_1F_1-1476_1476_MtrunA17_Chr5g0437061_3F_312-446_135_+1_8
FSAYRNYDRIPNTRITKRRVLISTKPPKEYLDSKQFKDTS
>MtrunA17_Chr5g0437061_1F_1-1476_1476_MtrunA17_Chr5g0437061_3F_312-446_135_+1_9
FSAYRNYDRIPNTRITKRSVLISTKPPKEYLDSKQFKDTS
>MtrunA17_Chr5g0437061_1F_1-1476_1476_MtrunA17_Chr5g0437061_3F_312-446_135_+1_10
FSAYRNYDRIPNTRITKRSSLISTKPPKEYLDSKQFKDTS
>MtrunA17_Chr5g0437061_1F_1-1476_1476_MtrunA17_Chr5g0437061_3F_312-446_135_+1_11
FSAYRNYDRIPNTRITKRSSSISTKPPKEYLDSKQFKDTS
>MtrunA17_Chr5g0437061_1F_1-1476_1476_MtrunA17_Chr5g0437061_3F_312-446_135_+1_12
FSAYRNYDRIPNTRITKRSSSYSTKPPKEYLDSKQFKDTS
>MtrunA17_Chr5g0437061_1F_1-1476_1476_MtrunA17_Chr5g0437061_3F_312-446_135_+1_13
FSAYRNYDRIPNTRITKRSSSYITKPPKEYLDSKQFKDTS
>MtrunA17_Chr5g0437061_1F_1-1476_1476_MtrunA17_Chr5g0437061_3F_312-446_135_+1_14
FSAYRNYDRIPNTRITKRSSSYIDKPPKEYLDSKQFKDTS
>MtrunA17_Chr5g0437061_1F_1-1476_1476_MtrunA17_Chr5g0437061_3F_312-446_135_+1_15
FSAYRNYDRIPNTRITKRSSSYIDEPPKEYLDSKQFKDTS
>MtrunA17_Chr5g0437061_1F_1-1476_1476_MtrunA17_Chr5g0437061_3F_312-446_135_+1_16
FSAYRNYDRIPNTRITKRSSSYIDETPKEYLDSKQFKDTS
>MtrunA17_Chr5g0437061_1F_1-1476_1476_MtrunA17_Chr5g0437061_3F_312-446_135_+1_17
FSAYRNYDRIPNTRITKRSSSYIDETAKEYLDSKQFKDTS
>MtrunA17_Chr5g0437061_1F_1-1476_1476_MtrunA17_Chr5g0437061_3F_312-446_135_+1_18
FSAYRNYDRIPNTRITKRSSSYIDETAKEYLDSKQFKDTS
>MtrunA17_Chr5g0437061_1F_1-1476_1476_MtrunA17_Chr5g0437061_3F_312-446_135_+1_19
FSAYRNYDRIPNTRITKRSSSYIDETAKRYLDSKQFKDTS
>MtrunA17_Chr5g0437061_1F_1-1476_1476_MtrunA17_Chr5g0437061_3F_312-446_135_+1_20
FSAYRNYDRIPNTRITKRSSSYIDETAKRILDSKQFKDTS
>MtrunA17_Chr5g0438171_2F_350-745_396_MtrunA17_Chr5g0438171_3F_102-620_519_-1_0
NLGGLKGWFEMDGKRSNFGNRRKPRRVWSQLGRRRKHGRGR
>MtrunA17_Chr5g0438171_2F_350-745_396_MtrunA17_Chr5g0438171_3F_102-620_519_-1_1
NLGGLKGWFEWDGKRSNFGNRRKPRRVWSQLGRRRKHGRGR
>MtrunA17_Chr5g0438171_2F_350-745_396_MtrunA17_Chr5g0438171_3F_102-620_519_-1_2
NLGGLKGWFEWMGKRSNFGNRRKPRRVWSQLGRRRKHGRGR
>MtrunA17_Chr5g0438171_2F_350-745_396_MtrunA17_Chr5g0438171_3F_102-620_519_-1_3
NLGGLKGWFEWMAKRSNFGNRRKPRRVWSQLGRRRKHGRGR
>MtrunA17_Chr5g0438171_2F_350-745_396_MtrunA17_Chr5g0438171_3F_102-620_519_-1_4
NLGGLKGWFEWMANRSNFGNRRKPRRVWSQLGRRRKHGRGR
>MtrunA17_Chr5g0438171_2F_350-745_396_MtrunA17_Chr5g0438171_3F_102-620_519_-1_5
NLGGLKGWFEWMANESNFGNRRKPRRVWSQLGRRRKHGRGR
>MtrunA17_Chr5g0438171_2F_350-745_396_MtrunA17_Chr5g0438171_3F_102-620_519_-1_6
NLGGLKGWFEWMANEANFGNRRKPRRVWSQLGRRRKHGRGR
>MtrunA17_Chr5g0438171_2F_350-745_396_MtrunA17_Chr5g0438171_3F_102-620_519_-1_7
NLGGLKGWFEWMANEAIFGNRRKPRRVWSQLGRRRKHGRGR
>MtrunA17_Chr5g0438171_2F_350-745_396_MtrunA17_Chr5g0438171_3F_102-620_519_-1_8
NLGGLKGWFEWMANEAISGNRRKPRRVWSQLGRRRKHGRGR
>MtrunA17_Chr5g0438171_2F_350-745_396_MtrunA17_Chr5g0438171_3F_102-620_519_-1_9
NLGGLKGWFEWMANEAISGNRRKPRRVWSQLGRRRKHGRGR
>MtrunA17_Chr5g0438171_2F_350-745_396_MtrunA17_Chr5g0438171_3F_102-620_519_-1_10
NLGGLKGWFEWMANEAISGIRRKPRRVWSQLGRRRKHGRGR
>MtrunA17_Chr5g0438171_2F_350-745_396_MtrunA17_Chr5g0438171_3F_102-620_519_-1_11
NLGGLKGWFEWMANEAISGIGRKPRRVWSQLGRRRKHGRGR
>MtrunA17_Chr5g0438171_2F_350-745_396_MtrunA17_Chr5g0438171_3F_102-620_519_-1_12
NLGGLKGWFEWMANEAISGIGEKPRRVWSQLGRRRKHGRGR
>MtrunA17_Chr5g0438171_2F_350-745_396_MtrunA17_Chr5g0438171_3F_102-620_519_-1_13
NLGGLKGWFEWMANEAISGIGESPRRVWSQLGRRRKHGRGR
>MtrunA17_Chr5g0438171_2F_350-745_396_MtrunA17_Chr5g0438171_3F_102-620_519_-1_14
NLGGLKGWFEWMANEAISGIGESQRRVWSQLGRRRKHGRGR
>MtrunA17_Chr5g0438171_2F_350-745_396_MtrunA17_Chr5g0438171_3F_102-620_519_-1_15
NLGGLKGWFEWMANEAISGIGESQGRVWSQLGRRRKHGRGR
>MtrunA17_Chr5g0438171_2F_350-745_396_MtrunA17_Chr5g0438171_3F_102-620_519_-1_16
NLGGLKGWFEWMANEAISGIGESQGGVWSQLGRRRKHGRGR
>MtrunA17_Chr5g0438171_2F_350-745_396_MtrunA17_Chr5g0438171_3F_102-620_519_-1_17
NLGGLKGWFEWMANEAISGIGESQGGFWSQLGRRRKHGRGR
>MtrunA17_Chr5g0438171_2F_350-745_396_MtrunA17_Chr5g0438171_3F_102-620_519_-1_18
NLGGLKGWFEWMANEAISGIGESQGGFGSQLGRRRKHGRGR
>MtrunA17_Chr5g0438171_2F_350-745_396_MtrunA17_Chr5g0438171_3F_102-620_519_-1_19
NLGGLKGWFEWMANEAISGIGESQGGFGVQLGRRRKHGRGR
>MtrunA17_Chr5g0438171_2F_350-745_396_MtrunA17_Chr5g0438171_3F_102-620_519_-1_20
NLGGLKGWFEWMANEAISGIGESQGGFGVSLGRRRKHGRGR
>MtrunA17_Chr5g0438171_2F_350-745_396_MtrunA17_Chr5g0438171_3F_102-620_519_-1_21
NLGGLKGWFEWMANEAISGIGESQGGFGVSWGRRRKHGRGR
>MtrunA17_Chr5g0438171_2F_350-745_396_MtrunA17_Chr5g0438171_3F_102-620_519_-1_22
NLGGLKGWFEWMANEAISGIGESQGGFGVSWGRRRKHGRGR
>MtrunA17_Chr5g0438171_2F_350-745_396_MtrunA17_Chr5g0438171_3F_102-620_519_-1_23
NLGGLKGWFEWMANEAISGIGESQGGFGVSWGGRRKHGRGR
>MtrunA17_Chr5g0438171_2F_350-745_396_MtrunA17_Chr5g0438171_3F_102-620_519_-1_24
NLGGLKGWFEWMANEAISGIGESQGGFGVSWGGGRKHGRGR
>MtrunA17_Chr5g0438171_2F_350-745_396_MtrunA17_Chr5g0438171_3F_102-620_519_-1_25
NLGGLKGWFEWMANEAISGIGESQGGFGVSWGGGGKHGRGR
>MtrunA17_Chr5g0438171_2F_350-745_396_MtrunA17_Chr5g0438171_3F_102-620_519_-1_26
NLGGLKGWFEWMANEAISGIGESQGGFGVSWGGGGNHGRGR
>MtrunA17_Chr5g0438171_2F_350-745_396_MtrunA17_Chr5g0438171_3F_102-620_519_-1_27
NLGGLKGWFEWMANEAISGIGESQGGFGVSWGGGGNMGRGR
>MtrunA17_Chr5g0438171_2F_350-745_396_MtrunA17_Chr5g0438171_3F_102-620_519_-1_28
NLGGLKGWFEWMANEAISGIGESQGGFGVSWGGGGNMGRGR
>MtrunA17_Chr5g0438171_2F_350-745_396_MtrunA17_Chr5g0438171_3F_102-620_519_-1_29
NLGGLKGWFEWMANEAISGIGESQGGFGVSWGGGGNMGGGR
>MtrunA17_Chr5g0438171_2F_350-745_396_MtrunA17_Chr5g0438171_3F_102-620_519_+2_0
NLGGLKGWFEDGKRSNFGNRRKPRRVWSQLGRRRKHGRGR
>MtrunA17_Chr5g0438171_2F_350-745_396_MtrunA17_Chr5g0438171_3F_102-620_519_+2_1
NLGGLKGWFEWGKRSNFGNRRKPRRVWSQLGRRRKHGRGR
>MtrunA17_Chr5g0438171_2F_350-745_396_MtrunA17_Chr5g0438171_3F_102-620_519_+2_2
NLGGLKGWFEWMKRSNFGNRRKPRRVWSQLGRRRKHGRGR
>MtrunA17_Chr5g0438171_2F_350-745_396_MtrunA17_Chr5g0438171_3F_102-620_519_+2_3
NLGGLKGWFEWMARSNFGNRRKPRRVWSQLGRRRKHGRGR
>MtrunA17_Chr5g0438171_2F_350-745_396_MtrunA17_Chr5g0438171_3F_102-620_519_+2_4
NLGGLKGWFEWMANSNFGNRRKPRRVWSQLGRRRKHGRGR
>MtrunA17_Chr5g0438171_2F_350-745_396_MtrunA17_Chr5g0438171_3F_102-620_519_+2_5
NLGGLKGWFEWMANENFGNRRKPRRVWSQLGRRRKHGRGR
>MtrunA17_Chr5g0438171_2F_350-745_396_MtrunA17_Chr5g0438171_3F_102-620_519_+2_6
NLGGLKGWFEWMANEAFGNRRKPRRVWSQLGRRRKHGRGR
>MtrunA17_Chr5g0438171_2F_350-745_396_MtrunA17_Chr5g0438171_3F_102-620_519_+2_7
NLGGLKGWFEWMANEAIGNRRKPRRVWSQLGRRRKHGRGR
>MtrunA17_Chr5g0438171_2F_350-745_396_MtrunA17_Chr5g0438171_3F_102-620_519_+2_8
NLGGLKGWFEWMANEAISNRRKPRRVWSQLGRRRKHGRGR
>MtrunA17_Chr5g0438171_2F_350-745_396_MtrunA17_Chr5g0438171_3F_102-620_519_+2_9
NLGGLKGWFEWMANEAISGRRKPRRVWSQLGRRRKHGRGR
>MtrunA17_Chr5g0438171_2F_350-745_396_MtrunA17_Chr5g0438171_3F_102-620_519_+2_10
NLGGLKGWFEWMANEAISGIRKPRRVWSQLGRRRKHGRGR
>MtrunA17_Chr5g0438171_2F_350-745_396_MtrunA17_Chr5g0438171_3F_102-620_519_+2_11
NLGGLKGWFEWMANEAISGIGKPRRVWSQLGRRRKHGRGR
>MtrunA17_Chr5g0438171_2F_350-745_396_MtrunA17_Chr5g0438171_3F_102-620_519_+2_12
NLGGLKGWFEWMANEAISGIGEPRRVWSQLGRRRKHGRGR
>MtrunA17_Chr5g0438171_2F_350-745_396_MtrunA17_Chr5g0438171_3F_102-620_519_+2_13
NLGGLKGWFEWMANEAISGIGESRRVWSQLGRRRKHGRGR
>MtrunA17_Chr5g0438171_2F_350-745_396_MtrunA17_Chr5g0438171_3F_102-620_519_+2_14
NLGGLKGWFEWMANEAISGIGESQRVWSQLGRRRKHGRGR
>MtrunA17_Chr5g0438171_2F_350-745_396_MtrunA17_Chr5g0438171_3F_102-620_519_+2_15
NLGGLKGWFEWMANEAISGIGESQGVWSQLGRRRKHGRGR
>MtrunA17_Chr5g0438171_2F_350-745_396_MtrunA17_Chr5g0438171_3F_102-620_519_+2_16
NLGGLKGWFEWMANEAISGIGESQGGWSQLGRRRKHGRGR
>MtrunA17_Chr5g0438171_2F_350-745_396_MtrunA17_Chr5g0438171_3F_102-620_519_+2_17
NLGGLKGWFEWMANEAISGIGESQGGFSQLGRRRKHGRGR
>MtrunA17_Chr5g0438171_2F_350-745_396_MtrunA17_Chr5g0438171_3F_102-620_519_+2_18
NLGGLKGWFEWMANEAISGIGESQGGFGQLGRRRKHGRGR
>MtrunA17_Chr5g0438171_2F_350-745_396_MtrunA17_Chr5g0438171_3F_102-620_519_+2_19
NLGGLKGWFEWMANEAISGIGESQGGFGVLGRRRKHGRGR
>MtrunA17_Chr5g0438171_2F_350-745_396_MtrunA17_Chr5g0438171_3F_102-620_519_+2_20
NLGGLKGWFEWMANEAISGIGESQGGFGVSGRRRKHGRGR
>MtrunA17_Chr5g0438171_2F_350-745_396_MtrunA17_Chr5g0438171_3F_102-620_519_+2_21
NLGGLKGWFEWMANEAISGIGESQGGFGVSWRRRKHGRGR
>MtrunA17_Chr5g0438171_2F_350-745_396_MtrunA17_Chr5g0438171_3F_102-620_519_+2_22
NLGGLKGWFEWMANEAISGIGESQGGFGVSWGRRKHGRGR
>MtrunA17_Chr5g0438171_2F_350-745_396_MtrunA17_Chr5g0438171_3F_102-620_519_+2_23
NLGGLKGWFEWMANEAISGIGESQGGFGVSWGGRKHGRGR
>MtrunA17_Chr5g0438171_2F_350-745_396_MtrunA17_Chr5g0438171_3F_102-620_519_+2_24
NLGGLKGWFEWMANEAISGIGESQGGFGVSWGGGKHGRGR
>MtrunA17_Chr5g0438171_2F_350-745_396_MtrunA17_Chr5g0438171_3F_102-620_519_+2_25
NLGGLKGWFEWMANEAISGIGESQGGFGVSWGGGGHGRGR
>MtrunA17_Chr5g0438171_2F_350-745_396_MtrunA17_Chr5g0438171_3F_102-620_519_+2_26
NLGGLKGWFEWMANEAISGIGESQGGFGVSWGGGGNGRGR
>MtrunA17_Chr5g0438171_2F_350-745_396_MtrunA17_Chr5g0438171_3F_102-620_519_+2_27
NLGGLKGWFEWMANEAISGIGESQGGFGVSWGGGGNMRGR
>MtrunA17_Chr5g0438171_2F_350-745_396_MtrunA17_Chr5g0438171_3F_102-620_519_+2_28
NLGGLKGWFEWMANEAISGIGESQGGFGVSWGGGGNMGGR
>MtrunA17_Chr5g0438171_2F_350-745_396_MtrunA17_Chr5g0438171_3F_102-620_519_+2_29
NLGGLKGWFEWMANEAISGIGESQGGFGVSWGGGGNMGGR
>MtrunA17_Chr5g0439121_1F_2524-2610_87_MtrunA17_Chr5g0439121_3F_93-5801_5709_-2_1
DLYISHCPKLTHVSSHLQLLKIWRNWKNYKYYLVLNFSIY
>MtrunA17_Chr5g0439121_1F_2524-2610_87_MtrunA17_Chr5g0439121_3F_93-5801_5709_-2_2
DLYISHCPKLTRVSSHLQLLKIWRNWKNYKYYLVLNFSIY
>MtrunA17_Chr5g0439121_1F_2524-2610_87_MtrunA17_Chr5g0439121_3F_93-5801_5709_-2_3
DLYISHCPKLTRLSSHLQLLKIWRNWKNYKYYLVLNFSIY
>MtrunA17_Chr5g0439121_1F_2524-2610_87_MtrunA17_Chr5g0439121_3F_93-5801_5709_-2_4
DLYISHCPKLTRLFSHLQLLKIWRNWKNYKYYLVLNFSIY
>MtrunA17_Chr5g0439121_1F_2524-2610_87_MtrunA17_Chr5g0439121_3F_93-5801_5709_-2_5
DLYISHCPKLTRLFTHLQLLKIWRNWKNYKYYLVLNFSIY
>MtrunA17_Chr5g0439121_1F_2524-2610_87_MtrunA17_Chr5g0439121_3F_93-5801_5709_-2_6
DLYISHCPKLTRLFTLLQLLKIWRNWKNYKYYLVLNFSIY
>MtrunA17_Chr5g0439121_1F_2524-2610_87_MtrunA17_Chr5g0439121_3F_93-5801_5709_-2_7
DLYISHCPKLTRLFTLAQLLKIWRNWKNYKYYLVLNFSIY
>MtrunA17_Chr5g0439121_1F_2524-2610_87_MtrunA17_Chr5g0439121_3F_93-5801_5709_-2_8
DLYISHCPKLTRLFTLAVLLKIWRNWKNYKYYLVLNFSIY
>MtrunA17_Chr5g0439121_1F_2524-2610_87_MtrunA17_Chr5g0439121_3F_93-5801_5709_-2_9
DLYISHCPKLTRLFTLAVALKIWRNWKNYKYYLVLNFSIY
>MtrunA17_Chr5g0439121_1F_2524-2610_87_MtrunA17_Chr5g0439121_3F_93-5801_5709_-2_10
DLYISHCPKLTRLFTLAVAQKIWRNWKNYKYYLVLNFSIY
>MtrunA17_Chr5g0439121_1F_2524-2610_87_MtrunA17_Chr5g0439121_3F_93-5801_5709_-2_11
DLYISHCPKLTRLFTLAVAQNIWRNWKNYKYYLVLNFSIY
>MtrunA17_Chr5g0439121_1F_2524-2610_87_MtrunA17_Chr5g0439121_3F_93-5801_5709_-2_12
DLYISHCPKLTRLFTLAVAQNLWRNWKNYKYYLVLNFSIY
>MtrunA17_Chr5g0439121_1F_2524-2610_87_MtrunA17_Chr5g0439121_3F_93-5801_5709_-2_13
DLYISHCPKLTRLFTLAVAQNLARNWKNYKYYLVLNFSIY
>MtrunA17_Chr5g0439121_1F_2524-2610_87_MtrunA17_Chr5g0439121_3F_93-5801_5709_-2_14
DLYISHCPKLTRLFTLAVAQNLAQNWKNYKYYLVLNFSIY
>MtrunA17_Chr5g0439121_1F_2524-2610_87_MtrunA17_Chr5g0439121_3F_93-5801_5709_-2_15
DLYISHCPKLTRLFTLAVAQNLAQLWKNYKYYLVLNFSIY
>MtrunA17_Chr5g0439121_1F_2524-2610_87_MtrunA17_Chr5g0439121_3F_93-5801_5709_-2_16
DLYISHCPKLTRLFTLAVAQNLAQLEKNYKYYLVLNFSIY
>MtrunA17_Chr5g0439121_1F_2524-2610_87_MtrunA17_Chr5g0439121_3F_93-5801_5709_-2_17
DLYISHCPKLTRLFTLAVAQNLAQLEKNYKYYLVLNFSIY
>MtrunA17_Chr5g0439121_1F_2524-2610_87_MtrunA17_Chr5g0439121_3F_93-5801_5709_-2_18
DLYISHCPKLTRLFTLAVAQNLAQLEKLYKYYLVLNFSIY
>MtrunA17_Chr5g0439121_1F_2524-2610_87_MtrunA17_Chr5g0439121_3F_93-5801_5709_-2_19
DLYISHCPKLTRLFTLAVAQNLAQLEKLQKYYLVLNFSIY
>MtrunA17_Chr5g0439121_1F_2524-2610_87_MtrunA17_Chr5g0439121_3F_93-5801_5709_+1_0
DLYISHCPKLHVSSHLQLLKIWRNWKNYKYYLVLNFSIY
>MtrunA17_Chr5g0439121_1F_2524-2610_87_MtrunA17_Chr5g0439121_3F_93-5801_5709_+1_1
DLYISHCPKLTVSSHLQLLKIWRNWKNYKYYLVLNFSIY
>MtrunA17_Chr5g0439121_1F_2524-2610_87_MtrunA17_Chr5g0439121_3F_93-5801_5709_+1_2
DLYISHCPKLTRSSHLQLLKIWRNWKNYKYYLVLNFSIY
>MtrunA17_Chr5g0439121_1F_2524-2610_87_MtrunA17_Chr5g0439121_3F_93-5801_5709_+1_3
DLYISHCPKLTRLSHLQLLKIWRNWKNYKYYLVLNFSIY
>MtrunA17_Chr5g0439121_1F_2524-2610_87_MtrunA17_Chr5g0439121_3F_93-5801_5709_+1_4
DLYISHCPKLTRLFHLQLLKIWRNWKNYKYYLVLNFSIY
>MtrunA17_Chr5g0439121_1F_2524-2610_87_MtrunA17_Chr5g0439121_3F_93-5801_5709_+1_5
DLYISHCPKLTRLFTLQLLKIWRNWKNYKYYLVLNFSIY
>MtrunA17_Chr5g0439121_1F_2524-2610_87_MtrunA17_Chr5g0439121_3F_93-5801_5709_+1_6
DLYISHCPKLTRLFTLQLLKIWRNWKNYKYYLVLNFSIY
>MtrunA17_Chr5g0439121_1F_2524-2610_87_MtrunA17_Chr5g0439121_3F_93-5801_5709_+1_7
DLYISHCPKLTRLFTLALLKIWRNWKNYKYYLVLNFSIY
>MtrunA17_Chr5g0439121_1F_2524-2610_87_MtrunA17_Chr5g0439121_3F_93-5801_5709_+1_8
DLYISHCPKLTRLFTLAVLKIWRNWKNYKYYLVLNFSIY
>MtrunA17_Chr5g0439121_1F_2524-2610_87_MtrunA17_Chr5g0439121_3F_93-5801_5709_+1_9
DLYISHCPKLTRLFTLAVAKIWRNWKNYKYYLVLNFSIY
>MtrunA17_Chr5g0439121_1F_2524-2610_87_MtrunA17_Chr5g0439121_3F_93-5801_5709_+1_10
DLYISHCPKLTRLFTLAVAQIWRNWKNYKYYLVLNFSIY
>MtrunA17_Chr5g0439121_1F_2524-2610_87_MtrunA17_Chr5g0439121_3F_93-5801_5709_+1_11
DLYISHCPKLTRLFTLAVAQNWRNWKNYKYYLVLNFSIY
>MtrunA17_Chr5g0439121_1F_2524-2610_87_MtrunA17_Chr5g0439121_3F_93-5801_5709_+1_12
DLYISHCPKLTRLFTLAVAQNLRNWKNYKYYLVLNFSIY
>MtrunA17_Chr5g0439121_1F_2524-2610_87_MtrunA17_Chr5g0439121_3F_93-5801_5709_+1_13
DLYISHCPKLTRLFTLAVAQNLANWKNYKYYLVLNFSIY
>MtrunA17_Chr5g0439121_1F_2524-2610_87_MtrunA17_Chr5g0439121_3F_93-5801_5709_+1_14
DLYISHCPKLTRLFTLAVAQNLAQWKNYKYYLVLNFSIY
>MtrunA17_Chr5g0439121_1F_2524-2610_87_MtrunA17_Chr5g0439121_3F_93-5801_5709_+1_15
DLYISHCPKLTRLFTLAVAQNLAQLKNYKYYLVLNFSIY
>MtrunA17_Chr5g0439121_1F_2524-2610_87_MtrunA17_Chr5g0439121_3F_93-5801_5709_+1_16
DLYISHCPKLTRLFTLAVAQNLAQLENYKYYLVLNFSIY
>MtrunA17_Chr5g0439121_1F_2524-2610_87_MtrunA17_Chr5g0439121_3F_93-5801_5709_+1_17
DLYISHCPKLTRLFTLAVAQNLAQLEKYKYYLVLNFSIY
>MtrunA17_Chr5g0439121_1F_2524-2610_87_MtrunA17_Chr5g0439121_3F_93-5801_5709_+1_18
DLYISHCPKLTRLFTLAVAQNLAQLEKLKYYLVLNFSIY
>MtrunA17_Chr5g0439121_1F_2524-2610_87_MtrunA17_Chr5g0439121_3F_93-5801_5709_+1_19
DLYISHCPKLTRLFTLAVAQNLAQLEKLQYYLVLNFSIY
>MtrunA17_Chr5g0439121_1F_2524-2610_87_MtrunA17_Chr5g0439121_3F_93-5801_5709_-1_0
HVSSHLQLAQNLAQLEKLQVLSCPELQHILIDDDRDEIS
>MtrunA17_Chr5g0439121_1F_2524-2610_87_MtrunA17_Chr5g0439121_3F_93-5801_5709_-1_1
HVSSHLQLLQNLAQLEKLQVLSCPELQHILIDDDRDEIS
>MtrunA17_Chr5g0439121_1F_2524-2610_87_MtrunA17_Chr5g0439121_3F_93-5801_5709_-1_2
HVSSHLQLLKNLAQLEKLQVLSCPELQHILIDDDRDEIS
>MtrunA17_Chr5g0439121_1F_2524-2610_87_MtrunA17_Chr5g0439121_3F_93-5801_5709_-1_3
HVSSHLQLLKILAQLEKLQVLSCPELQHILIDDDRDEIS
>MtrunA17_Chr5g0439121_1F_2524-2610_87_MtrunA17_Chr5g0439121_3F_93-5801_5709_-1_4
HVSSHLQLLKIWAQLEKLQVLSCPELQHILIDDDRDEIS
>MtrunA17_Chr5g0439121_1F_2524-2610_87_MtrunA17_Chr5g0439121_3F_93-5801_5709_-1_5
HVSSHLQLLKIWRQLEKLQVLSCPELQHILIDDDRDEIS
>MtrunA17_Chr5g0439121_1F_2524-2610_87_MtrunA17_Chr5g0439121_3F_93-5801_5709_-1_6
HVSSHLQLLKIWRNLEKLQVLSCPELQHILIDDDRDEIS
>MtrunA17_Chr5g0439121_1F_2524-2610_87_MtrunA17_Chr5g0439121_3F_93-5801_5709_-1_7
HVSSHLQLLKIWRNWEKLQVLSCPELQHILIDDDRDEIS
>MtrunA17_Chr5g0439121_1F_2524-2610_87_MtrunA17_Chr5g0439121_3F_93-5801_5709_-1_8
HVSSHLQLLKIWRNWKKLQVLSCPELQHILIDDDRDEIS
>MtrunA17_Chr5g0439121_1F_2524-2610_87_MtrunA17_Chr5g0439121_3F_93-5801_5709_-1_9
HVSSHLQLLKIWRNWKNLQVLSCPELQHILIDDDRDEIS
>MtrunA17_Chr5g0439121_1F_2524-2610_87_MtrunA17_Chr5g0439121_3F_93-5801_5709_-1_10
HVSSHLQLLKIWRNWKNYQVLSCPELQHILIDDDRDEIS
>MtrunA17_Chr5g0439121_1F_2524-2610_87_MtrunA17_Chr5g0439121_3F_93-5801_5709_-1_11
HVSSHLQLLKIWRNWKNYKVLSCPELQHILIDDDRDEIS
>MtrunA17_Chr5g0439121_1F_2524-2610_87_MtrunA17_Chr5g0439121_3F_93-5801_5709_-1_12
HVSSHLQLLKIWRNWKNYKYLSCPELQHILIDDDRDEIS
>MtrunA17_Chr5g0439121_1F_2524-2610_87_MtrunA17_Chr5g0439121_3F_93-5801_5709_-1_13
HVSSHLQLLKIWRNWKNYKYYSCPELQHILIDDDRDEIS
>MtrunA17_Chr5g0439121_1F_2524-2610_87_MtrunA17_Chr5g0439121_3F_93-5801_5709_-1_14
HVSSHLQLLKIWRNWKNYKYYLCPELQHILIDDDRDEIS
>MtrunA17_Chr5g0439121_1F_2524-2610_87_MtrunA17_Chr5g0439121_3F_93-5801_5709_-1_15
HVSSHLQLLKIWRNWKNYKYYLVPELQHILIDDDRDEIS
>MtrunA17_Chr5g0439121_1F_2524-2610_87_MtrunA17_Chr5g0439121_3F_93-5801_5709_-1_16
HVSSHLQLLKIWRNWKNYKYYLVLELQHILIDDDRDEIS
>MtrunA17_Chr5g0439121_1F_2524-2610_87_MtrunA17_Chr5g0439121_3F_93-5801_5709_-1_17
HVSSHLQLLKIWRNWKNYKYYLVLNLQHILIDDDRDEIS
>MtrunA17_Chr5g0439121_1F_2524-2610_87_MtrunA17_Chr5g0439121_3F_93-5801_5709_-1_18
HVSSHLQLLKIWRNWKNYKYYLVLNFQHILIDDDRDEIS
>MtrunA17_Chr5g0439121_1F_2524-2610_87_MtrunA17_Chr5g0439121_3F_93-5801_5709_-1_19
HVSSHLQLLKIWRNWKNYKYYLVLNFSHILIDDDRDEIS
>MtrunA17_Chr5g0439121_1F_2524-2610_87_MtrunA17_Chr5g0439121_3F_93-5801_5709_+2_0
HVSSHLQLQNLAQLEKLQVLSCPELQHILIDDDRDEIS
>MtrunA17_Chr5g0439121_1F_2524-2610_87_MtrunA17_Chr5g0439121_3F_93-5801_5709_+2_1
HVSSHLQLLNLAQLEKLQVLSCPELQHILIDDDRDEIS
>MtrunA17_Chr5g0439121_1F_2524-2610_87_MtrunA17_Chr5g0439121_3F_93-5801_5709_+2_2
HVSSHLQLLKLAQLEKLQVLSCPELQHILIDDDRDEIS
>MtrunA17_Chr5g0439121_1F_2524-2610_87_MtrunA17_Chr5g0439121_3F_93-5801_5709_+2_3
HVSSHLQLLKIAQLEKLQVLSCPELQHILIDDDRDEIS
>MtrunA17_Chr5g0439121_1F_2524-2610_87_MtrunA17_Chr5g0439121_3F_93-5801_5709_+2_4
HVSSHLQLLKIWQLEKLQVLSCPELQHILIDDDRDEIS
>MtrunA17_Chr5g0439121_1F_2524-2610_87_MtrunA17_Chr5g0439121_3F_93-5801_5709_+2_5
HVSSHLQLLKIWRLEKLQVLSCPELQHILIDDDRDEIS
>MtrunA17_Chr5g0439121_1F_2524-2610_87_MtrunA17_Chr5g0439121_3F_93-5801_5709_+2_6
HVSSHLQLLKIWRNEKLQVLSCPELQHILIDDDRDEIS
>MtrunA17_Chr5g0439121_1F_2524-2610_87_MtrunA17_Chr5g0439121_3F_93-5801_5709_+2_7
HVSSHLQLLKIWRNWKLQVLSCPELQHILIDDDRDEIS
>MtrunA17_Chr5g0439121_1F_2524-2610_87_MtrunA17_Chr5g0439121_3F_93-5801_5709_+2_8
HVSSHLQLLKIWRNWKLQVLSCPELQHILIDDDRDEIS
>MtrunA17_Chr5g0439121_1F_2524-2610_87_MtrunA17_Chr5g0439121_3F_93-5801_5709_+2_9
HVSSHLQLLKIWRNWKNQVLSCPELQHILIDDDRDEIS
>MtrunA17_Chr5g0439121_1F_2524-2610_87_MtrunA17_Chr5g0439121_3F_93-5801_5709_+2_10
HVSSHLQLLKIWRNWKNYVLSCPELQHILIDDDRDEIS
>MtrunA17_Chr5g0439121_1F_2524-2610_87_MtrunA17_Chr5g0439121_3F_93-5801_5709_+2_11
HVSSHLQLLKIWRNWKNYKLSCPELQHILIDDDRDEIS
>MtrunA17_Chr5g0439121_1F_2524-2610_87_MtrunA17_Chr5g0439121_3F_93-5801_5709_+2_12
HVSSHLQLLKIWRNWKNYKYSCPELQHILIDDDRDEIS
>MtrunA17_Chr5g0439121_1F_2524-2610_87_MtrunA17_Chr5g0439121_3F_93-5801_5709_+2_13
HVSSHLQLLKIWRNWKNYKYYCPELQHILIDDDRDEIS
>MtrunA17_Chr5g0439121_1F_2524-2610_87_MtrunA17_Chr5g0439121_3F_93-5801_5709_+2_14
HVSSHLQLLKIWRNWKNYKYYLPELQHILIDDDRDEIS
>MtrunA17_Chr5g0439121_1F_2524-2610_87_MtrunA17_Chr5g0439121_3F_93-5801_5709_+2_15
HVSSHLQLLKIWRNWKNYKYYLVELQHILIDDDRDEIS
>MtrunA17_Chr5g0439121_1F_2524-2610_87_MtrunA17_Chr5g0439121_3F_93-5801_5709_+2_16
HVSSHLQLLKIWRNWKNYKYYLVLLQHILIDDDRDEIS
>MtrunA17_Chr5g0439121_1F_2524-2610_87_MtrunA17_Chr5g0439121_3F_93-5801_5709_+2_17
HVSSHLQLLKIWRNWKNYKYYLVLNQHILIDDDRDEIS
>MtrunA17_Chr5g0439121_1F_2524-2610_87_MtrunA17_Chr5g0439121_3F_93-5801_5709_+2_18
HVSSHLQLLKIWRNWKNYKYYLVLNFHILIDDDRDEIS
>MtrunA17_Chr5g0439121_1F_2524-2610_87_MtrunA17_Chr5g0439121_3F_93-5801_5709_+2_19
HVSSHLQLLKIWRNWKNYKYYLVLNFSILIDDDRDEIS
>MtrunA17_Chr5g0439161_1F_2176-4353_2178_MtrunA17_Chr5g0439161_2F_2687-2800_114_-2_1
LNMEDLLCFVNTRRMLKETLCYMRQCYVARAMVGMRFSMFV
>MtrunA17_Chr5g0439161_1F_2176-4353_2178_MtrunA17_Chr5g0439161_2F_2687-2800_114_-2_2
LNMEDLLCFVNKRRMLKETLCYMRQCYVARAMVGMRFSMFV
>MtrunA17_Chr5g0439161_1F_2176-4353_2178_MtrunA17_Chr5g0439161_2F_2687-2800_114_-2_3
LNMEDLLCFVNKERMLKETLCYMRQCYVARAMVGMRFSMFV
>MtrunA17_Chr5g0439161_1F_2176-4353_2178_MtrunA17_Chr5g0439161_2F_2687-2800_114_-2_4
LNMEDLLCFVNKENMLKETLCYMRQCYVARAMVGMRFSMFV
>MtrunA17_Chr5g0439161_1F_2176-4353_2178_MtrunA17_Chr5g0439161_2F_2687-2800_114_-2_5
LNMEDLLCFVNKENALKETLCYMRQCYVARAMVGMRFSMFV
>MtrunA17_Chr5g0439161_1F_2176-4353_2178_MtrunA17_Chr5g0439161_2F_2687-2800_114_-2_6
LNMEDLLCFVNKENAQKETLCYMRQCYVARAMVGMRFSMFV
>MtrunA17_Chr5g0439161_1F_2176-4353_2178_MtrunA17_Chr5g0439161_2F_2687-2800_114_-2_7
LNMEDLLCFVNKENAQGETLCYMRQCYVARAMVGMRFSMFV
>MtrunA17_Chr5g0439161_1F_2176-4353_2178_MtrunA17_Chr5g0439161_2F_2687-2800_114_-2_8
LNMEDLLCFVNKENAQGNTLCYMRQCYVARAMVGMRFSMFV
>MtrunA17_Chr5g0439161_1F_2176-4353_2178_MtrunA17_Chr5g0439161_2F_2687-2800_114_-2_9
LNMEDLLCFVNKENAQGNTLCYMRQCYVARAMVGMRFSMFV
>MtrunA17_Chr5g0439161_1F_2176-4353_2178_MtrunA17_Chr5g0439161_2F_2687-2800_114_-2_10
LNMEDLLCFVNKENAQGNTMCYMRQCYVARAMVGMRFSMFV
>MtrunA17_Chr5g0439161_1F_2176-4353_2178_MtrunA17_Chr5g0439161_2F_2687-2800_114_-2_11
LNMEDLLCFVNKENAQGNTMLYMRQCYVARAMVGMRFSMFV
>MtrunA17_Chr5g0439161_1F_2176-4353_2178_MtrunA17_Chr5g0439161_2F_2687-2800_114_-2_12
LNMEDLLCFVNKENAQGNTMLHMRQCYVARAMVGMRFSMFV
>MtrunA17_Chr5g0439161_1F_2176-4353_2178_MtrunA17_Chr5g0439161_2F_2687-2800_114_-2_13
LNMEDLLCFVNKENAQGNTMLHERQCYVARAMVGMRFSMFV
>MtrunA17_Chr5g0439161_1F_2176-4353_2178_MtrunA17_Chr5g0439161_2F_2687-2800_114_-2_14
LNMEDLLCFVNKENAQGNTMLHEAQCYVARAMVGMRFSMFV
>MtrunA17_Chr5g0439161_1F_2176-4353_2178_MtrunA17_Chr5g0439161_2F_2687-2800_114_-2_15
LNMEDLLCFVNKENAQGNTMLHEAMCYVARAMVGMRFSMFV
>MtrunA17_Chr5g0439161_1F_2176-4353_2178_MtrunA17_Chr5g0439161_2F_2687-2800_114_-2_16
LNMEDLLCFVNKENAQGNTMLHEAMLYVARAMVGMRFSMFV
>MtrunA17_Chr5g0439161_1F_2176-4353_2178_MtrunA17_Chr5g0439161_2F_2687-2800_114_-2_17
LNMEDLLCFVNKENAQGNTMLHEAMLRVARAMVGMRFSMFV
>MtrunA17_Chr5g0439161_1F_2176-4353_2178_MtrunA17_Chr5g0439161_2F_2687-2800_114_-2_18
LNMEDLLCFVNKENAQGNTMLHEAMLRGARAMVGMRFSMFV
>MtrunA17_Chr5g0439161_1F_2176-4353_2178_MtrunA17_Chr5g0439161_2F_2687-2800_114_-2_19
LNMEDLLCFVNKENAQGNTMLHEAMLRGKRAMVGMRFSMFV
>MtrunA17_Chr5g0439161_1F_2176-4353_2178_MtrunA17_Chr5g0439161_2F_2687-2800_114_-2_20
LNMEDLLCFVNKENAQGNTMLHEAMLRGKSAMVGMRFSMFV
>MtrunA17_Chr5g0439161_1F_2176-4353_2178_MtrunA17_Chr5g0439161_2F_2687-2800_114_+1_0
LNMEDLLCFVTRRMLKETLCYMRQCYVARAMVGMRFSMFV
>MtrunA17_Chr5g0439161_1F_2176-4353_2178_MtrunA17_Chr5g0439161_2F_2687-2800_114_+1_1
LNMEDLLCFVNRRMLKETLCYMRQCYVARAMVGMRFSMFV
>MtrunA17_Chr5g0439161_1F_2176-4353_2178_MtrunA17_Chr5g0439161_2F_2687-2800_114_+1_2
LNMEDLLCFVNKRMLKETLCYMRQCYVARAMVGMRFSMFV
>MtrunA17_Chr5g0439161_1F_2176-4353_2178_MtrunA17_Chr5g0439161_2F_2687-2800_114_+1_3
LNMEDLLCFVNKEMLKETLCYMRQCYVARAMVGMRFSMFV
>MtrunA17_Chr5g0439161_1F_2176-4353_2178_MtrunA17_Chr5g0439161_2F_2687-2800_114_+1_4
LNMEDLLCFVNKENLKETLCYMRQCYVARAMVGMRFSMFV
>MtrunA17_Chr5g0439161_1F_2176-4353_2178_MtrunA17_Chr5g0439161_2F_2687-2800_114_+1_5
LNMEDLLCFVNKENAKETLCYMRQCYVARAMVGMRFSMFV
>MtrunA17_Chr5g0439161_1F_2176-4353_2178_MtrunA17_Chr5g0439161_2F_2687-2800_114_+1_6
LNMEDLLCFVNKENAQETLCYMRQCYVARAMVGMRFSMFV
>MtrunA17_Chr5g0439161_1F_2176-4353_2178_MtrunA17_Chr5g0439161_2F_2687-2800_114_+1_7
LNMEDLLCFVNKENAQGTLCYMRQCYVARAMVGMRFSMFV
>MtrunA17_Chr5g0439161_1F_2176-4353_2178_MtrunA17_Chr5g0439161_2F_2687-2800_114_+1_8
LNMEDLLCFVNKENAQGNLCYMRQCYVARAMVGMRFSMFV
>MtrunA17_Chr5g0439161_1F_2176-4353_2178_MtrunA17_Chr5g0439161_2F_2687-2800_114_+1_9
LNMEDLLCFVNKENAQGNTCYMRQCYVARAMVGMRFSMFV
>MtrunA17_Chr5g0439161_1F_2176-4353_2178_MtrunA17_Chr5g0439161_2F_2687-2800_114_+1_10
LNMEDLLCFVNKENAQGNTMYMRQCYVARAMVGMRFSMFV
>MtrunA17_Chr5g0439161_1F_2176-4353_2178_MtrunA17_Chr5g0439161_2F_2687-2800_114_+1_11
LNMEDLLCFVNKENAQGNTMLMRQCYVARAMVGMRFSMFV
>MtrunA17_Chr5g0439161_1F_2176-4353_2178_MtrunA17_Chr5g0439161_2F_2687-2800_114_+1_12
LNMEDLLCFVNKENAQGNTMLHRQCYVARAMVGMRFSMFV
>MtrunA17_Chr5g0439161_1F_2176-4353_2178_MtrunA17_Chr5g0439161_2F_2687-2800_114_+1_13
LNMEDLLCFVNKENAQGNTMLHEQCYVARAMVGMRFSMFV
>MtrunA17_Chr5g0439161_1F_2176-4353_2178_MtrunA17_Chr5g0439161_2F_2687-2800_114_+1_14
LNMEDLLCFVNKENAQGNTMLHEACYVARAMVGMRFSMFV
>MtrunA17_Chr5g0439161_1F_2176-4353_2178_MtrunA17_Chr5g0439161_2F_2687-2800_114_+1_15
LNMEDLLCFVNKENAQGNTMLHEAMYVARAMVGMRFSMFV
>MtrunA17_Chr5g0439161_1F_2176-4353_2178_MtrunA17_Chr5g0439161_2F_2687-2800_114_+1_16
LNMEDLLCFVNKENAQGNTMLHEAMLVARAMVGMRFSMFV
>MtrunA17_Chr5g0439161_1F_2176-4353_2178_MtrunA17_Chr5g0439161_2F_2687-2800_114_+1_17
LNMEDLLCFVNKENAQGNTMLHEAMLRARAMVGMRFSMFV
>MtrunA17_Chr5g0439161_1F_2176-4353_2178_MtrunA17_Chr5g0439161_2F_2687-2800_114_+1_18
LNMEDLLCFVNKENAQGNTMLHEAMLRGRAMVGMRFSMFV
>MtrunA17_Chr5g0439161_1F_2176-4353_2178_MtrunA17_Chr5g0439161_2F_2687-2800_114_+1_19
LNMEDLLCFVNKENAQGNTMLHEAMLRGKAMVGMRFSMFV
>MtrunA17_Chr5g0439161_1F_2176-4353_2178_MtrunA17_Chr5g0439161_2F_2687-2800_114_+1_20
LNMEDLLCFVNKENAQGNTMLHEAMLRGKSMVGMRFSMFV
>MtrunA17_Chr5g0439161_1F_2176-4353_2178_MtrunA17_Chr5g0439161_2F_2687-2800_114_-1_0
TLCYMRQCYVGKSNGGHEIFNVCELYKTEDWLKNSLASCCY
>MtrunA17_Chr5g0439161_1F_2176-4353_2178_MtrunA17_Chr5g0439161_2F_2687-2800_114_-1_1
TLCYMRQCYVAKSNGGHEIFNVCELYKTEDWLKNSLASCCY
>MtrunA17_Chr5g0439161_1F_2176-4353_2178_MtrunA17_Chr5g0439161_2F_2687-2800_114_-1_2
TLCYMRQCYVARSNGGHEIFNVCELYKTEDWLKNSLASCCY
>MtrunA17_Chr5g0439161_1F_2176-4353_2178_MtrunA17_Chr5g0439161_2F_2687-2800_114_-1_3
TLCYMRQCYVARANGGHEIFNVCELYKTEDWLKNSLASCCY
>MtrunA17_Chr5g0439161_1F_2176-4353_2178_MtrunA17_Chr5g0439161_2F_2687-2800_114_-1_4
TLCYMRQCYVARAMGGHEIFNVCELYKTEDWLKNSLASCCY
>MtrunA17_Chr5g0439161_1F_2176-4353_2178_MtrunA17_Chr5g0439161_2F_2687-2800_114_-1_5
TLCYMRQCYVARAMVGHEIFNVCELYKTEDWLKNSLASCCY
>MtrunA17_Chr5g0439161_1F_2176-4353_2178_MtrunA17_Chr5g0439161_2F_2687-2800_114_-1_6
TLCYMRQCYVARAMVGHEIFNVCELYKTEDWLKNSLASCCY
>MtrunA17_Chr5g0439161_1F_2176-4353_2178_MtrunA17_Chr5g0439161_2F_2687-2800_114_-1_7
TLCYMRQCYVARAMVGMEIFNVCELYKTEDWLKNSLASCCY
>MtrunA17_Chr5g0439161_1F_2176-4353_2178_MtrunA17_Chr5g0439161_2F_2687-2800_114_-1_8
TLCYMRQCYVARAMVGMRIFNVCELYKTEDWLKNSLASCCY
>MtrunA17_Chr5g0439161_1F_2176-4353_2178_MtrunA17_Chr5g0439161_2F_2687-2800_114_-1_9
TLCYMRQCYVARAMVGMRFFNVCELYKTEDWLKNSLASCCY
>MtrunA17_Chr5g0439161_1F_2176-4353_2178_MtrunA17_Chr5g0439161_2F_2687-2800_114_-1_10
TLCYMRQCYVARAMVGMRFSNVCELYKTEDWLKNSLASCCY
>MtrunA17_Chr5g0439161_1F_2176-4353_2178_MtrunA17_Chr5g0439161_2F_2687-2800_114_-1_11
TLCYMRQCYVARAMVGMRFSMVCELYKTEDWLKNSLASCCY
>MtrunA17_Chr5g0439161_1F_2176-4353_2178_MtrunA17_Chr5g0439161_2F_2687-2800_114_-1_12
TLCYMRQCYVARAMVGMRFSMFCELYKTEDWLKNSLASCCY
>MtrunA17_Chr5g0439161_1F_2176-4353_2178_MtrunA17_Chr5g0439161_2F_2687-2800_114_-1_13
TLCYMRQCYVARAMVGMRFSMFVELYKTEDWLKNSLASCCY
>MtrunA17_Chr5g0439161_1F_2176-4353_2178_MtrunA17_Chr5g0439161_2F_2687-2800_114_-1_14
TLCYMRQCYVARAMVGMRFSMFVNLYKTEDWLKNSLASCCY
>MtrunA17_Chr5g0439161_1F_2176-4353_2178_MtrunA17_Chr5g0439161_2F_2687-2800_114_-1_15
TLCYMRQCYVARAMVGMRFSMFVNFYKTEDWLKNSLASCCY
>MtrunA17_Chr5g0439161_1F_2176-4353_2178_MtrunA17_Chr5g0439161_2F_2687-2800_114_-1_16
TLCYMRQCYVARAMVGMRFSMFVNFTKTEDWLKNSLASCCY
>MtrunA17_Chr5g0439161_1F_2176-4353_2178_MtrunA17_Chr5g0439161_2F_2687-2800_114_-1_17
TLCYMRQCYVARAMVGMRFSMFVNFTKTEDWLKNSLASCCY
>MtrunA17_Chr5g0439161_1F_2176-4353_2178_MtrunA17_Chr5g0439161_2F_2687-2800_114_-1_18
TLCYMRQCYVARAMVGMRFSMFVNFTKLEDWLKNSLASCCY
>MtrunA17_Chr5g0439161_1F_2176-4353_2178_MtrunA17_Chr5g0439161_2F_2687-2800_114_-1_19
TLCYMRQCYVARAMVGMRFSMFVNFTKLKDWLKNSLASCCY
>MtrunA17_Chr5g0439161_1F_2176-4353_2178_MtrunA17_Chr5g0439161_2F_2687-2800_114_-1_20
TLCYMRQCYVARAMVGMRFSMFVNFTKLKTWLKNSLASCCY
>MtrunA17_Chr5g0439161_1F_2176-4353_2178_MtrunA17_Chr5g0439161_2F_2687-2800_114_+2_0
TLCYMRQCYVKSNGGHEIFNVCELYKTEDWLKNSLASCCY
>MtrunA17_Chr5g0439161_1F_2176-4353_2178_MtrunA17_Chr5g0439161_2F_2687-2800_114_+2_1
TLCYMRQCYVASNGGHEIFNVCELYKTEDWLKNSLASCCY
>MtrunA17_Chr5g0439161_1F_2176-4353_2178_MtrunA17_Chr5g0439161_2F_2687-2800_114_+2_2
TLCYMRQCYVARNGGHEIFNVCELYKTEDWLKNSLASCCY
>MtrunA17_Chr5g0439161_1F_2176-4353_2178_MtrunA17_Chr5g0439161_2F_2687-2800_114_+2_3
TLCYMRQCYVARAGGHEIFNVCELYKTEDWLKNSLASCCY
>MtrunA17_Chr5g0439161_1F_2176-4353_2178_MtrunA17_Chr5g0439161_2F_2687-2800_114_+2_4
TLCYMRQCYVARAMGHEIFNVCELYKTEDWLKNSLASCCY
>MtrunA17_Chr5g0439161_1F_2176-4353_2178_MtrunA17_Chr5g0439161_2F_2687-2800_114_+2_5
TLCYMRQCYVARAMVHEIFNVCELYKTEDWLKNSLASCCY
>MtrunA17_Chr5g0439161_1F_2176-4353_2178_MtrunA17_Chr5g0439161_2F_2687-2800_114_+2_6
TLCYMRQCYVARAMVGEIFNVCELYKTEDWLKNSLASCCY
>MtrunA17_Chr5g0439161_1F_2176-4353_2178_MtrunA17_Chr5g0439161_2F_2687-2800_114_+2_7
TLCYMRQCYVARAMVGMIFNVCELYKTEDWLKNSLASCCY
>MtrunA17_Chr5g0439161_1F_2176-4353_2178_MtrunA17_Chr5g0439161_2F_2687-2800_114_+2_8
TLCYMRQCYVARAMVGMRFNVCELYKTEDWLKNSLASCCY
>MtrunA17_Chr5g0439161_1F_2176-4353_2178_MtrunA17_Chr5g0439161_2F_2687-2800_114_+2_9
TLCYMRQCYVARAMVGMRFNVCELYKTEDWLKNSLASCCY
>MtrunA17_Chr5g0439161_1F_2176-4353_2178_MtrunA17_Chr5g0439161_2F_2687-2800_114_+2_10
TLCYMRQCYVARAMVGMRFSVCELYKTEDWLKNSLASCCY
>MtrunA17_Chr5g0439161_1F_2176-4353_2178_MtrunA17_Chr5g0439161_2F_2687-2800_114_+2_11
TLCYMRQCYVARAMVGMRFSMCELYKTEDWLKNSLASCCY
>MtrunA17_Chr5g0439161_1F_2176-4353_2178_MtrunA17_Chr5g0439161_2F_2687-2800_114_+2_12
TLCYMRQCYVARAMVGMRFSMFELYKTEDWLKNSLASCCY
>MtrunA17_Chr5g0439161_1F_2176-4353_2178_MtrunA17_Chr5g0439161_2F_2687-2800_114_+2_13
TLCYMRQCYVARAMVGMRFSMFVLYKTEDWLKNSLASCCY
>MtrunA17_Chr5g0439161_1F_2176-4353_2178_MtrunA17_Chr5g0439161_2F_2687-2800_114_+2_14
TLCYMRQCYVARAMVGMRFSMFVNYKTEDWLKNSLASCCY
>MtrunA17_Chr5g0439161_1F_2176-4353_2178_MtrunA17_Chr5g0439161_2F_2687-2800_114_+2_15
TLCYMRQCYVARAMVGMRFSMFVNFKTEDWLKNSLASCCY
>MtrunA17_Chr5g0439161_1F_2176-4353_2178_MtrunA17_Chr5g0439161_2F_2687-2800_114_+2_16
TLCYMRQCYVARAMVGMRFSMFVNFTTEDWLKNSLASCCY
>MtrunA17_Chr5g0439161_1F_2176-4353_2178_MtrunA17_Chr5g0439161_2F_2687-2800_114_+2_17
TLCYMRQCYVARAMVGMRFSMFVNFTKEDWLKNSLASCCY
>MtrunA17_Chr5g0439161_1F_2176-4353_2178_MtrunA17_Chr5g0439161_2F_2687-2800_114_+2_18
TLCYMRQCYVARAMVGMRFSMFVNFTKLDWLKNSLASCCY
>MtrunA17_Chr5g0439161_1F_2176-4353_2178_MtrunA17_Chr5g0439161_2F_2687-2800_114_+2_19
TLCYMRQCYVARAMVGMRFSMFVNFTKLKWLKNSLASCCY
>MtrunA17_Chr5g0439161_1F_2176-4353_2178_MtrunA17_Chr5g0439161_2F_2687-2800_114_+2_20
TLCYMRQCYVARAMVGMRFSMFVNFTKLKTLKNSLASCCY
>MtrunA17_Chr5g0439271_1F_1-1806_1806_MtrunA17_Chr5g0439271_2F_875-991_117_-2_1
EPHPLPGASMNMPMRTRISMSVSGLEKVVLTKTLLGKWLLT
>MtrunA17_Chr5g0439271_1F_1-1806_1806_MtrunA17_Chr5g0439271_2F_875-991_117_-2_2
EPHPLPGASMNAPMRTRISMSVSGLEKVVLTKTLLGKWLLT
>MtrunA17_Chr5g0439271_1F_1-1806_1806_MtrunA17_Chr5g0439271_2F_875-991_117_-2_3
EPHPLPGASMNANMRTRISMSVSGLEKVVLTKTLLGKWLLT
>MtrunA17_Chr5g0439271_1F_1-1806_1806_MtrunA17_Chr5g0439271_2F_875-991_117_-2_4
EPHPLPGASMNANERTRISMSVSGLEKVVLTKTLLGKWLLT
>MtrunA17_Chr5g0439271_1F_1-1806_1806_MtrunA17_Chr5g0439271_2F_875-991_117_-2_5
EPHPLPGASMNANEDTRISMSVSGLEKVVLTKTLLGKWLLT
>MtrunA17_Chr5g0439271_1F_1-1806_1806_MtrunA17_Chr5g0439271_2F_875-991_117_-2_6
EPHPLPGASMNANEDERISMSVSGLEKVVLTKTLLGKWLLT
>MtrunA17_Chr5g0439271_1F_1-1806_1806_MtrunA17_Chr5g0439271_2F_875-991_117_-2_7
EPHPLPGASMNANEDEDISMSVSGLEKVVLTKTLLGKWLLT
>MtrunA17_Chr5g0439271_1F_1-1806_1806_MtrunA17_Chr5g0439271_2F_875-991_117_-2_8
EPHPLPGASMNANEDEDISMSVSGLEKVVLTKTLLGKWLLT
>MtrunA17_Chr5g0439271_1F_1-1806_1806_MtrunA17_Chr5g0439271_2F_875-991_117_-2_9
EPHPLPGASMNANEDEDIDMSVSGLEKVVLTKTLLGKWLLT
>MtrunA17_Chr5g0439271_1F_1-1806_1806_MtrunA17_Chr5g0439271_2F_875-991_117_-2_10
EPHPLPGASMNANEDEDIDESVSGLEKVVLTKTLLGKWLLT
>MtrunA17_Chr5g0439271_1F_1-1806_1806_MtrunA17_Chr5g0439271_2F_875-991_117_-2_11
EPHPLPGASMNANEDEDIDERVSGLEKVVLTKTLLGKWLLT
>MtrunA17_Chr5g0439271_1F_1-1806_1806_MtrunA17_Chr5g0439271_2F_875-991_117_-2_12
EPHPLPGASMNANEDEDIDERESGLEKVVLTKTLLGKWLLT
>MtrunA17_Chr5g0439271_1F_1-1806_1806_MtrunA17_Chr5g0439271_2F_875-991_117_-2_13
EPHPLPGASMNANEDEDIDEREWGLEKVVLTKTLLGKWLLT
>MtrunA17_Chr5g0439271_1F_1-1806_1806_MtrunA17_Chr5g0439271_2F_875-991_117_-2_14
EPHPLPGASMNANEDEDIDEREWFLEKVVLTKTLLGKWLLT
>MtrunA17_Chr5g0439271_1F_1-1806_1806_MtrunA17_Chr5g0439271_2F_875-991_117_-2_15
EPHPLPGASMNANEDEDIDEREWFGEKVVLTKTLLGKWLLT
>MtrunA17_Chr5g0439271_1F_1-1806_1806_MtrunA17_Chr5g0439271_2F_875-991_117_-2_16
EPHPLPGASMNANEDEDIDEREWFGKKVVLTKTLLGKWLLT
>MtrunA17_Chr5g0439271_1F_1-1806_1806_MtrunA17_Chr5g0439271_2F_875-991_117_-2_17
EPHPLPGASMNANEDEDIDEREWFGKGVVLTKTLLGKWLLT
>MtrunA17_Chr5g0439271_1F_1-1806_1806_MtrunA17_Chr5g0439271_2F_875-991_117_-2_18
EPHPLPGASMNANEDEDIDEREWFGKGGVLTKTLLGKWLLT
>MtrunA17_Chr5g0439271_1F_1-1806_1806_MtrunA17_Chr5g0439271_2F_875-991_117_-2_19
EPHPLPGASMNANEDEDIDEREWFGKGGTLTKTLLGKWLLT
>MtrunA17_Chr5g0439271_1F_1-1806_1806_MtrunA17_Chr5g0439271_2F_875-991_117_-2_20
EPHPLPGASMNANEDEDIDEREWFGKGGTDTKTLLGKWLLT
>MtrunA17_Chr5g0439271_1F_1-1806_1806_MtrunA17_Chr5g0439271_2F_875-991_117_+1_0
EPHPLPGASMMPMRTRISMSVSGLEKVVLTKTLLGKWLLT
>MtrunA17_Chr5g0439271_1F_1-1806_1806_MtrunA17_Chr5g0439271_2F_875-991_117_+1_1
EPHPLPGASMNPMRTRISMSVSGLEKVVLTKTLLGKWLLT
>MtrunA17_Chr5g0439271_1F_1-1806_1806_MtrunA17_Chr5g0439271_2F_875-991_117_+1_2
EPHPLPGASMNAMRTRISMSVSGLEKVVLTKTLLGKWLLT
>MtrunA17_Chr5g0439271_1F_1-1806_1806_MtrunA17_Chr5g0439271_2F_875-991_117_+1_3
EPHPLPGASMNANRTRISMSVSGLEKVVLTKTLLGKWLLT
>MtrunA17_Chr5g0439271_1F_1-1806_1806_MtrunA17_Chr5g0439271_2F_875-991_117_+1_4
EPHPLPGASMNANETRISMSVSGLEKVVLTKTLLGKWLLT
>MtrunA17_Chr5g0439271_1F_1-1806_1806_MtrunA17_Chr5g0439271_2F_875-991_117_+1_5
EPHPLPGASMNANEDRISMSVSGLEKVVLTKTLLGKWLLT
>MtrunA17_Chr5g0439271_1F_1-1806_1806_MtrunA17_Chr5g0439271_2F_875-991_117_+1_6
EPHPLPGASMNANEDEISMSVSGLEKVVLTKTLLGKWLLT
>MtrunA17_Chr5g0439271_1F_1-1806_1806_MtrunA17_Chr5g0439271_2F_875-991_117_+1_7
EPHPLPGASMNANEDEDSMSVSGLEKVVLTKTLLGKWLLT
>MtrunA17_Chr5g0439271_1F_1-1806_1806_MtrunA17_Chr5g0439271_2F_875-991_117_+1_8
EPHPLPGASMNANEDEDIMSVSGLEKVVLTKTLLGKWLLT
>MtrunA17_Chr5g0439271_1F_1-1806_1806_MtrunA17_Chr5g0439271_2F_875-991_117_+1_9
EPHPLPGASMNANEDEDIDSVSGLEKVVLTKTLLGKWLLT
>MtrunA17_Chr5g0439271_1F_1-1806_1806_MtrunA17_Chr5g0439271_2F_875-991_117_+1_10
EPHPLPGASMNANEDEDIDEVSGLEKVVLTKTLLGKWLLT
>MtrunA17_Chr5g0439271_1F_1-1806_1806_MtrunA17_Chr5g0439271_2F_875-991_117_+1_11
EPHPLPGASMNANEDEDIDERSGLEKVVLTKTLLGKWLLT
>MtrunA17_Chr5g0439271_1F_1-1806_1806_MtrunA17_Chr5g0439271_2F_875-991_117_+1_12
EPHPLPGASMNANEDEDIDEREGLEKVVLTKTLLGKWLLT
>MtrunA17_Chr5g0439271_1F_1-1806_1806_MtrunA17_Chr5g0439271_2F_875-991_117_+1_13
EPHPLPGASMNANEDEDIDEREWLEKVVLTKTLLGKWLLT
>MtrunA17_Chr5g0439271_1F_1-1806_1806_MtrunA17_Chr5g0439271_2F_875-991_117_+1_14
EPHPLPGASMNANEDEDIDEREWFEKVVLTKTLLGKWLLT
>MtrunA17_Chr5g0439271_1F_1-1806_1806_MtrunA17_Chr5g0439271_2F_875-991_117_+1_15
EPHPLPGASMNANEDEDIDEREWFGKVVLTKTLLGKWLLT
>MtrunA17_Chr5g0439271_1F_1-1806_1806_MtrunA17_Chr5g0439271_2F_875-991_117_+1_16
EPHPLPGASMNANEDEDIDEREWFGKVVLTKTLLGKWLLT
>MtrunA17_Chr5g0439271_1F_1-1806_1806_MtrunA17_Chr5g0439271_2F_875-991_117_+1_17
EPHPLPGASMNANEDEDIDEREWFGKGVLTKTLLGKWLLT
>MtrunA17_Chr5g0439271_1F_1-1806_1806_MtrunA17_Chr5g0439271_2F_875-991_117_+1_18
EPHPLPGASMNANEDEDIDEREWFGKGGLTKTLLGKWLLT
>MtrunA17_Chr5g0439271_1F_1-1806_1806_MtrunA17_Chr5g0439271_2F_875-991_117_+1_19
EPHPLPGASMNANEDEDIDEREWFGKGGTTKTLLGKWLLT
>MtrunA17_Chr5g0439271_1F_1-1806_1806_MtrunA17_Chr5g0439271_2F_875-991_117_+1_20
EPHPLPGASMNANEDEDIDEREWFGKGGTDKTLLGKWLLT
>MtrunA17_Chr5g0439271_1F_1-1806_1806_MtrunA17_Chr5g0439271_2F_875-991_117_-1_0
MSVSGLEKVVTDENITRKMVAYMSDARTYTGLKPSPIMAGF
>MtrunA17_Chr5g0439271_1F_1-1806_1806_MtrunA17_Chr5g0439271_2F_875-991_117_-1_1
MSVSGLEKVVLDENITRKMVAYMSDARTYTGLKPSPIMAGF
>MtrunA17_Chr5g0439271_1F_1-1806_1806_MtrunA17_Chr5g0439271_2F_875-991_117_-1_2
MSVSGLEKVVLTENITRKMVAYMSDARTYTGLKPSPIMAGF
>MtrunA17_Chr5g0439271_1F_1-1806_1806_MtrunA17_Chr5g0439271_2F_875-991_117_-1_3
MSVSGLEKVVLTKNITRKMVAYMSDARTYTGLKPSPIMAGF
>MtrunA17_Chr5g0439271_1F_1-1806_1806_MtrunA17_Chr5g0439271_2F_875-991_117_-1_4
MSVSGLEKVVLTKTITRKMVAYMSDARTYTGLKPSPIMAGF
>MtrunA17_Chr5g0439271_1F_1-1806_1806_MtrunA17_Chr5g0439271_2F_875-991_117_-1_5
MSVSGLEKVVLTKTLTRKMVAYMSDARTYTGLKPSPIMAGF
>MtrunA17_Chr5g0439271_1F_1-1806_1806_MtrunA17_Chr5g0439271_2F_875-991_117_-1_6
MSVSGLEKVVLTKTLLRKMVAYMSDARTYTGLKPSPIMAGF
>MtrunA17_Chr5g0439271_1F_1-1806_1806_MtrunA17_Chr5g0439271_2F_875-991_117_-1_7
MSVSGLEKVVLTKTLLGKMVAYMSDARTYTGLKPSPIMAGF
>MtrunA17_Chr5g0439271_1F_1-1806_1806_MtrunA17_Chr5g0439271_2F_875-991_117_-1_8
MSVSGLEKVVLTKTLLGKMVAYMSDARTYTGLKPSPIMAGF
>MtrunA17_Chr5g0439271_1F_1-1806_1806_MtrunA17_Chr5g0439271_2F_875-991_117_-1_9
MSVSGLEKVVLTKTLLGKWVAYMSDARTYTGLKPSPIMAGF
>MtrunA17_Chr5g0439271_1F_1-1806_1806_MtrunA17_Chr5g0439271_2F_875-991_117_-1_10
MSVSGLEKVVLTKTLLGKWLAYMSDARTYTGLKPSPIMAGF
>MtrunA17_Chr5g0439271_1F_1-1806_1806_MtrunA17_Chr5g0439271_2F_875-991_117_-1_11
MSVSGLEKVVLTKTLLGKWLLYMSDARTYTGLKPSPIMAGF
>MtrunA17_Chr5g0439271_1F_1-1806_1806_MtrunA17_Chr5g0439271_2F_875-991_117_-1_12
MSVSGLEKVVLTKTLLGKWLLTMSDARTYTGLKPSPIMAGF
>MtrunA17_Chr5g0439271_1F_1-1806_1806_MtrunA17_Chr5g0439271_2F_875-991_117_-1_13
MSVSGLEKVVLTKTLLGKWLLTCSDARTYTGLKPSPIMAGF
>MtrunA17_Chr5g0439271_1F_1-1806_1806_MtrunA17_Chr5g0439271_2F_875-991_117_-1_14
MSVSGLEKVVLTKTLLGKWLLTCLDARTYTGLKPSPIMAGF
>MtrunA17_Chr5g0439271_1F_1-1806_1806_MtrunA17_Chr5g0439271_2F_875-991_117_-1_15
MSVSGLEKVVLTKTLLGKWLLTCLMARTYTGLKPSPIMAGF
>MtrunA17_Chr5g0439271_1F_1-1806_1806_MtrunA17_Chr5g0439271_2F_875-991_117_-1_16
MSVSGLEKVVLTKTLLGKWLLTCLMQRTYTGLKPSPIMAGF
>MtrunA17_Chr5g0439271_1F_1-1806_1806_MtrunA17_Chr5g0439271_2F_875-991_117_-1_17
MSVSGLEKVVLTKTLLGKWLLTCLMQETYTGLKPSPIMAGF
>MtrunA17_Chr5g0439271_1F_1-1806_1806_MtrunA17_Chr5g0439271_2F_875-991_117_-1_18
MSVSGLEKVVLTKTLLGKWLLTCLMQEHYTGLKPSPIMAGF
>MtrunA17_Chr5g0439271_1F_1-1806_1806_MtrunA17_Chr5g0439271_2F_875-991_117_-1_19
MSVSGLEKVVLTKTLLGKWLLTCLMQEHITGLKPSPIMAGF
>MtrunA17_Chr5g0439271_1F_1-1806_1806_MtrunA17_Chr5g0439271_2F_875-991_117_-1_20
MSVSGLEKVVLTKTLLGKWLLTCLMQEHIQGLKPSPIMAGF
>MtrunA17_Chr5g0439271_1F_1-1806_1806_MtrunA17_Chr5g0439271_2F_875-991_117_+2_0
MSVSGLEKVVDENITRKMVAYMSDARTYTGLKPSPIMAGF
>MtrunA17_Chr5g0439271_1F_1-1806_1806_MtrunA17_Chr5g0439271_2F_875-991_117_+2_1
MSVSGLEKVVLENITRKMVAYMSDARTYTGLKPSPIMAGF
>MtrunA17_Chr5g0439271_1F_1-1806_1806_MtrunA17_Chr5g0439271_2F_875-991_117_+2_2
MSVSGLEKVVLTNITRKMVAYMSDARTYTGLKPSPIMAGF
>MtrunA17_Chr5g0439271_1F_1-1806_1806_MtrunA17_Chr5g0439271_2F_875-991_117_+2_3
MSVSGLEKVVLTKITRKMVAYMSDARTYTGLKPSPIMAGF
>MtrunA17_Chr5g0439271_1F_1-1806_1806_MtrunA17_Chr5g0439271_2F_875-991_117_+2_4
MSVSGLEKVVLTKTTRKMVAYMSDARTYTGLKPSPIMAGF
>MtrunA17_Chr5g0439271_1F_1-1806_1806_MtrunA17_Chr5g0439271_2F_875-991_117_+2_5
MSVSGLEKVVLTKTLRKMVAYMSDARTYTGLKPSPIMAGF
>MtrunA17_Chr5g0439271_1F_1-1806_1806_MtrunA17_Chr5g0439271_2F_875-991_117_+2_6
MSVSGLEKVVLTKTLLKMVAYMSDARTYTGLKPSPIMAGF
>MtrunA17_Chr5g0439271_1F_1-1806_1806_MtrunA17_Chr5g0439271_2F_875-991_117_+2_7
MSVSGLEKVVLTKTLLGMVAYMSDARTYTGLKPSPIMAGF
>MtrunA17_Chr5g0439271_1F_1-1806_1806_MtrunA17_Chr5g0439271_2F_875-991_117_+2_8
MSVSGLEKVVLTKTLLGKVAYMSDARTYTGLKPSPIMAGF
>MtrunA17_Chr5g0439271_1F_1-1806_1806_MtrunA17_Chr5g0439271_2F_875-991_117_+2_9
MSVSGLEKVVLTKTLLGKWAYMSDARTYTGLKPSPIMAGF
>MtrunA17_Chr5g0439271_1F_1-1806_1806_MtrunA17_Chr5g0439271_2F_875-991_117_+2_10
MSVSGLEKVVLTKTLLGKWLYMSDARTYTGLKPSPIMAGF
>MtrunA17_Chr5g0439271_1F_1-1806_1806_MtrunA17_Chr5g0439271_2F_875-991_117_+2_11
MSVSGLEKVVLTKTLLGKWLLMSDARTYTGLKPSPIMAGF
>MtrunA17_Chr5g0439271_1F_1-1806_1806_MtrunA17_Chr5g0439271_2F_875-991_117_+2_12
MSVSGLEKVVLTKTLLGKWLLTSDARTYTGLKPSPIMAGF
>MtrunA17_Chr5g0439271_1F_1-1806_1806_MtrunA17_Chr5g0439271_2F_875-991_117_+2_13
MSVSGLEKVVLTKTLLGKWLLTCDARTYTGLKPSPIMAGF
>MtrunA17_Chr5g0439271_1F_1-1806_1806_MtrunA17_Chr5g0439271_2F_875-991_117_+2_14
MSVSGLEKVVLTKTLLGKWLLTCLARTYTGLKPSPIMAGF
>MtrunA17_Chr5g0439271_1F_1-1806_1806_MtrunA17_Chr5g0439271_2F_875-991_117_+2_15
MSVSGLEKVVLTKTLLGKWLLTCLMRTYTGLKPSPIMAGF
>MtrunA17_Chr5g0439271_1F_1-1806_1806_MtrunA17_Chr5g0439271_2F_875-991_117_+2_16
MSVSGLEKVVLTKTLLGKWLLTCLMQTYTGLKPSPIMAGF
>MtrunA17_Chr5g0439271_1F_1-1806_1806_MtrunA17_Chr5g0439271_2F_875-991_117_+2_17
MSVSGLEKVVLTKTLLGKWLLTCLMQEYTGLKPSPIMAGF
>MtrunA17_Chr5g0439271_1F_1-1806_1806_MtrunA17_Chr5g0439271_2F_875-991_117_+2_18
MSVSGLEKVVLTKTLLGKWLLTCLMQEHTGLKPSPIMAGF
>MtrunA17_Chr5g0439271_1F_1-1806_1806_MtrunA17_Chr5g0439271_2F_875-991_117_+2_19
MSVSGLEKVVLTKTLLGKWLLTCLMQEHIGLKPSPIMAGF
>MtrunA17_Chr5g0439271_1F_1-1806_1806_MtrunA17_Chr5g0439271_2F_875-991_117_+2_20
MSVSGLEKVVLTKTLLGKWLLTCLMQEHIQLKPSPIMAGF
>MtrunA17_Chr5g0440131_1F_1-1725_1725_MtrunA17_Chr5g0440131_2F_23-208_186_-2_1
MMFLNVLRERNLVVEEGVLVQAEAVVPNLMIRPEHKFL
>MtrunA17_Chr5g0440131_1F_1-1725_1725_MtrunA17_Chr5g0440131_2F_23-208_186_-2_2
MMFLNVLRKRNLVVEEGVLVQAEAVVPNLMIRPEHKFL
>MtrunA17_Chr5g0440131_1F_1-1725_1725_MtrunA17_Chr5g0440131_2F_23-208_186_-2_3
MMFLNVLRKKNLVVEEGVLVQAEAVVPNLMIRPEHKFL
>MtrunA17_Chr5g0440131_1F_1-1725_1725_MtrunA17_Chr5g0440131_2F_23-208_186_-2_4
MMFLNVLRKKSLVVEEGVLVQAEAVVPNLMIRPEHKFL
>MtrunA17_Chr5g0440131_1F_1-1725_1725_MtrunA17_Chr5g0440131_2F_23-208_186_-2_5
MMFLNVLRKKSGVVEEGVLVQAEAVVPNLMIRPEHKFL
>MtrunA17_Chr5g0440131_1F_1-1725_1725_MtrunA17_Chr5g0440131_2F_23-208_186_-2_6
MMFLNVLRKKSGRVEEGVLVQAEAVVPNLMIRPEHKFL
>MtrunA17_Chr5g0440131_1F_1-1725_1725_MtrunA17_Chr5g0440131_2F_23-208_186_-2_7
MMFLNVLRKKSGRGEEGVLVQAEAVVPNLMIRPEHKFL
>MtrunA17_Chr5g0440131_1F_1-1725_1725_MtrunA17_Chr5g0440131_2F_23-208_186_-2_8
MMFLNVLRKKSGRGREGVLVQAEAVVPNLMIRPEHKFL
>MtrunA17_Chr5g0440131_1F_1-1725_1725_MtrunA17_Chr5g0440131_2F_23-208_186_-2_9
MMFLNVLRKKSGRGRGGVLVQAEAVVPNLMIRPEHKFL
>MtrunA17_Chr5g0440131_1F_1-1725_1725_MtrunA17_Chr5g0440131_2F_23-208_186_-2_10
MMFLNVLRKKSGRGRGSVLVQAEAVVPNLMIRPEHKFL
>MtrunA17_Chr5g0440131_1F_1-1725_1725_MtrunA17_Chr5g0440131_2F_23-208_186_-2_11
MMFLNVLRKKSGRGRGSSLVQAEAVVPNLMIRPEHKFL
>MtrunA17_Chr5g0440131_1F_1-1725_1725_MtrunA17_Chr5g0440131_2F_23-208_186_-2_12
MMFLNVLRKKSGRGRGSSGVQAEAVVPNLMIRPEHKFL
>MtrunA17_Chr5g0440131_1F_1-1725_1725_MtrunA17_Chr5g0440131_2F_23-208_186_-2_13
MMFLNVLRKKSGRGRGSSGSQAEAVVPNLMIRPEHKFL
>MtrunA17_Chr5g0440131_1F_1-1725_1725_MtrunA17_Chr5g0440131_2F_23-208_186_-2_14
MMFLNVLRKKSGRGRGSSGSSAEAVVPNLMIRPEHKFL
>MtrunA17_Chr5g0440131_1F_1-1725_1725_MtrunA17_Chr5g0440131_2F_23-208_186_-2_15
MMFLNVLRKKSGRGRGSSGSSREAVVPNLMIRPEHKFL
>MtrunA17_Chr5g0440131_1F_1-1725_1725_MtrunA17_Chr5g0440131_2F_23-208_186_-2_16
MMFLNVLRKKSGRGRGSSGSSRGAVVPNLMIRPEHKFL
>MtrunA17_Chr5g0440131_1F_1-1725_1725_MtrunA17_Chr5g0440131_2F_23-208_186_-2_17
MMFLNVLRKKSGRGRGSSGSSRGRVVPNLMIRPEHKFL
>MtrunA17_Chr5g0440131_1F_1-1725_1725_MtrunA17_Chr5g0440131_2F_23-208_186_-2_18
MMFLNVLRKKSGRGRGSSGSSRGRGVPNLMIRPEHKFL
>MtrunA17_Chr5g0440131_1F_1-1725_1725_MtrunA17_Chr5g0440131_2F_23-208_186_-2_19
MMFLNVLRKKSGRGRGSSGSSRGRGSPNLMIRPEHKFL
>MtrunA17_Chr5g0440131_1F_1-1725_1725_MtrunA17_Chr5g0440131_2F_23-208_186_-2_20
MMFLNVLRKKSGRGRGSSGSSRGRGSKNLMIRPEHKFL
>MtrunA17_Chr5g0440131_1F_1-1725_1725_MtrunA17_Chr5g0440131_2F_23-208_186_+1_0
MMFLNVLERNLVVEEGVLVQAEAVVPNLMIRPEHKFL
>MtrunA17_Chr5g0440131_1F_1-1725_1725_MtrunA17_Chr5g0440131_2F_23-208_186_+1_1
MMFLNVLRRNLVVEEGVLVQAEAVVPNLMIRPEHKFL
>MtrunA17_Chr5g0440131_1F_1-1725_1725_MtrunA17_Chr5g0440131_2F_23-208_186_+1_2
MMFLNVLRKNLVVEEGVLVQAEAVVPNLMIRPEHKFL
>MtrunA17_Chr5g0440131_1F_1-1725_1725_MtrunA17_Chr5g0440131_2F_23-208_186_+1_3
MMFLNVLRKKLVVEEGVLVQAEAVVPNLMIRPEHKFL
>MtrunA17_Chr5g0440131_1F_1-1725_1725_MtrunA17_Chr5g0440131_2F_23-208_186_+1_4
MMFLNVLRKKSVVEEGVLVQAEAVVPNLMIRPEHKFL
>MtrunA17_Chr5g0440131_1F_1-1725_1725_MtrunA17_Chr5g0440131_2F_23-208_186_+1_5
MMFLNVLRKKSGVEEGVLVQAEAVVPNLMIRPEHKFL
>MtrunA17_Chr5g0440131_1F_1-1725_1725_MtrunA17_Chr5g0440131_2F_23-208_186_+1_6
MMFLNVLRKKSGREEGVLVQAEAVVPNLMIRPEHKFL
>MtrunA17_Chr5g0440131_1F_1-1725_1725_MtrunA17_Chr5g0440131_2F_23-208_186_+1_7
MMFLNVLRKKSGRGEGVLVQAEAVVPNLMIRPEHKFL
>MtrunA17_Chr5g0440131_1F_1-1725_1725_MtrunA17_Chr5g0440131_2F_23-208_186_+1_8
MMFLNVLRKKSGRGRGVLVQAEAVVPNLMIRPEHKFL
>MtrunA17_Chr5g0440131_1F_1-1725_1725_MtrunA17_Chr5g0440131_2F_23-208_186_+1_9
MMFLNVLRKKSGRGRGVLVQAEAVVPNLMIRPEHKFL
>MtrunA17_Chr5g0440131_1F_1-1725_1725_MtrunA17_Chr5g0440131_2F_23-208_186_+1_10
MMFLNVLRKKSGRGRGSLVQAEAVVPNLMIRPEHKFL
>MtrunA17_Chr5g0440131_1F_1-1725_1725_MtrunA17_Chr5g0440131_2F_23-208_186_+1_11
MMFLNVLRKKSGRGRGSSVQAEAVVPNLMIRPEHKFL
>MtrunA17_Chr5g0440131_1F_1-1725_1725_MtrunA17_Chr5g0440131_2F_23-208_186_+1_12
MMFLNVLRKKSGRGRGSSGQAEAVVPNLMIRPEHKFL
>MtrunA17_Chr5g0440131_1F_1-1725_1725_MtrunA17_Chr5g0440131_2F_23-208_186_+1_13
MMFLNVLRKKSGRGRGSSGSAEAVVPNLMIRPEHKFL
>MtrunA17_Chr5g0440131_1F_1-1725_1725_MtrunA17_Chr5g0440131_2F_23-208_186_+1_14
MMFLNVLRKKSGRGRGSSGSSEAVVPNLMIRPEHKFL
>MtrunA17_Chr5g0440131_1F_1-1725_1725_MtrunA17_Chr5g0440131_2F_23-208_186_+1_15
MMFLNVLRKKSGRGRGSSGSSRAVVPNLMIRPEHKFL
>MtrunA17_Chr5g0440131_1F_1-1725_1725_MtrunA17_Chr5g0440131_2F_23-208_186_+1_16
MMFLNVLRKKSGRGRGSSGSSRGVVPNLMIRPEHKFL
>MtrunA17_Chr5g0440131_1F_1-1725_1725_MtrunA17_Chr5g0440131_2F_23-208_186_+1_17
MMFLNVLRKKSGRGRGSSGSSRGRVPNLMIRPEHKFL
>MtrunA17_Chr5g0440131_1F_1-1725_1725_MtrunA17_Chr5g0440131_2F_23-208_186_+1_18
MMFLNVLRKKSGRGRGSSGSSRGRGPNLMIRPEHKFL
>MtrunA17_Chr5g0440131_1F_1-1725_1725_MtrunA17_Chr5g0440131_2F_23-208_186_+1_19
MMFLNVLRKKSGRGRGSSGSSRGRGSNLMIRPEHKFL
>MtrunA17_Chr5g0440131_1F_1-1725_1725_MtrunA17_Chr5g0440131_2F_23-208_186_+1_20
MMFLNVLRKKSGRGRGSSGSSRGRGSKLMIRPEHKFL
>MtrunA17_Chr5g0440131_1F_1-1725_1725_MtrunA17_Chr5g0440131_2F_23-208_186_-1_0
QQFRLQMVRMENVCRKDGRLKDPFRNDNGASLEEEIASLRA
>MtrunA17_Chr5g0440131_1F_1-1725_1725_MtrunA17_Chr5g0440131_2F_23-208_186_-1_1
QQFRLQMVRMRNVCRKDGRLKDPFRNDNGASLEEEIASLRA
>MtrunA17_Chr5g0440131_1F_1-1725_1725_MtrunA17_Chr5g0440131_2F_23-208_186_-1_2
QQFRLQMVRMRMVCRKDGRLKDPFRNDNGASLEEEIASLRA
>MtrunA17_Chr5g0440131_1F_1-1725_1725_MtrunA17_Chr5g0440131_2F_23-208_186_-1_3
QQFRLQMVRMRMYCRKDGRLKDPFRNDNGASLEEEIASLRA
>MtrunA17_Chr5g0440131_1F_1-1725_1725_MtrunA17_Chr5g0440131_2F_23-208_186_-1_4
QQFRLQMVRMRMYVRKDGRLKDPFRNDNGASLEEEIASLRA
>MtrunA17_Chr5g0440131_1F_1-1725_1725_MtrunA17_Chr5g0440131_2F_23-208_186_-1_5
QQFRLQMVRMRMYVVKDGRLKDPFRNDNGASLEEEIASLRA
>MtrunA17_Chr5g0440131_1F_1-1725_1725_MtrunA17_Chr5g0440131_2F_23-208_186_-1_6
QQFRLQMVRMRMYVVKDGRLKDPFRNDNGASLEEEIASLRA
>MtrunA17_Chr5g0440131_1F_1-1725_1725_MtrunA17_Chr5g0440131_2F_23-208_186_-1_7
QQFRLQMVRMRMYVVKMGRLKDPFRNDNGASLEEEIASLRA
>MtrunA17_Chr5g0440131_1F_1-1725_1725_MtrunA17_Chr5g0440131_2F_23-208_186_-1_8
QQFRLQMVRMRMYVVKMVRLKDPFRNDNGASLEEEIASLRA
>MtrunA17_Chr5g0440131_1F_1-1725_1725_MtrunA17_Chr5g0440131_2F_23-208_186_-1_9
QQFRLQMVRMRMYVVKMVDLKDPFRNDNGASLEEEIASLRA
>MtrunA17_Chr5g0440131_1F_1-1725_1725_MtrunA17_Chr5g0440131_2F_23-208_186_-1_10
QQFRLQMVRMRMYVVKMVDSKDPFRNDNGASLEEEIASLRA
>MtrunA17_Chr5g0440131_1F_1-1725_1725_MtrunA17_Chr5g0440131_2F_23-208_186_-1_11
QQFRLQMVRMRMYVVKMVDSKDPFRNDNGASLEEEIASLRA
>MtrunA17_Chr5g0440131_1F_1-1725_1725_MtrunA17_Chr5g0440131_2F_23-208_186_-1_12
QQFRLQMVRMRMYVVKMVDSKIPFRNDNGASLEEEIASLRA
>MtrunA17_Chr5g0440131_1F_1-1725_1725_MtrunA17_Chr5g0440131_2F_23-208_186_-1_13
QQFRLQMVRMRMYVVKMVDSKIRFRNDNGASLEEEIASLRA
>MtrunA17_Chr5g0440131_1F_1-1725_1725_MtrunA17_Chr5g0440131_2F_23-208_186_-1_14
QQFRLQMVRMRMYVVKMVDSKIRFRNDNGASLEEEIASLRA
>MtrunA17_Chr5g0440131_1F_1-1725_1725_MtrunA17_Chr5g0440131_2F_23-208_186_-1_15
QQFRLQMVRMRMYVVKMVDSKIRFVNDNGASLEEEIASLRA
>MtrunA17_Chr5g0440131_1F_1-1725_1725_MtrunA17_Chr5g0440131_2F_23-208_186_-1_16
QQFRLQMVRMRMYVVKMVDSKIRFVMDNGASLEEEIASLRA
>MtrunA17_Chr5g0440131_1F_1-1725_1725_MtrunA17_Chr5g0440131_2F_23-208_186_-1_17
QQFRLQMVRMRMYVVKMVDSKIRFVMINGASLEEEIASLRA
>MtrunA17_Chr5g0440131_1F_1-1725_1725_MtrunA17_Chr5g0440131_2F_23-208_186_-1_18
QQFRLQMVRMRMYVVKMVDSKIRFVMIMGASLEEEIASLRA
>MtrunA17_Chr5g0440131_1F_1-1725_1725_MtrunA17_Chr5g0440131_2F_23-208_186_-1_19
QQFRLQMVRMRMYVVKMVDSKIRFVMIMVASLEEEIASLRA
>MtrunA17_Chr5g0440131_1F_1-1725_1725_MtrunA17_Chr5g0440131_2F_23-208_186_-1_20
QQFRLQMVRMRMYVVKMVDSKIRFVMIMVLSLEEEIASLRA
>MtrunA17_Chr5g0440131_1F_1-1725_1725_MtrunA17_Chr5g0440131_2F_23-208_186_+2_0
QQFRLQMVRMNVCRKDGRLKDPFRNDNGASLEEEIASLRA
>MtrunA17_Chr5g0440131_1F_1-1725_1725_MtrunA17_Chr5g0440131_2F_23-208_186_+2_1
QQFRLQMVRMRVCRKDGRLKDPFRNDNGASLEEEIASLRA
>MtrunA17_Chr5g0440131_1F_1-1725_1725_MtrunA17_Chr5g0440131_2F_23-208_186_+2_2
QQFRLQMVRMRMCRKDGRLKDPFRNDNGASLEEEIASLRA
>MtrunA17_Chr5g0440131_1F_1-1725_1725_MtrunA17_Chr5g0440131_2F_23-208_186_+2_3
QQFRLQMVRMRMYRKDGRLKDPFRNDNGASLEEEIASLRA
>MtrunA17_Chr5g0440131_1F_1-1725_1725_MtrunA17_Chr5g0440131_2F_23-208_186_+2_4
QQFRLQMVRMRMYVKDGRLKDPFRNDNGASLEEEIASLRA
>MtrunA17_Chr5g0440131_1F_1-1725_1725_MtrunA17_Chr5g0440131_2F_23-208_186_+2_5
QQFRLQMVRMRMYVVDGRLKDPFRNDNGASLEEEIASLRA
>MtrunA17_Chr5g0440131_1F_1-1725_1725_MtrunA17_Chr5g0440131_2F_23-208_186_+2_6
QQFRLQMVRMRMYVVKGRLKDPFRNDNGASLEEEIASLRA
>MtrunA17_Chr5g0440131_1F_1-1725_1725_MtrunA17_Chr5g0440131_2F_23-208_186_+2_7
QQFRLQMVRMRMYVVKMRLKDPFRNDNGASLEEEIASLRA
>MtrunA17_Chr5g0440131_1F_1-1725_1725_MtrunA17_Chr5g0440131_2F_23-208_186_+2_8
QQFRLQMVRMRMYVVKMVLKDPFRNDNGASLEEEIASLRA
>MtrunA17_Chr5g0440131_1F_1-1725_1725_MtrunA17_Chr5g0440131_2F_23-208_186_+2_9
QQFRLQMVRMRMYVVKMVDKDPFRNDNGASLEEEIASLRA
>MtrunA17_Chr5g0440131_1F_1-1725_1725_MtrunA17_Chr5g0440131_2F_23-208_186_+2_10
QQFRLQMVRMRMYVVKMVDSDPFRNDNGASLEEEIASLRA
>MtrunA17_Chr5g0440131_1F_1-1725_1725_MtrunA17_Chr5g0440131_2F_23-208_186_+2_11
QQFRLQMVRMRMYVVKMVDSKPFRNDNGASLEEEIASLRA
>MtrunA17_Chr5g0440131_1F_1-1725_1725_MtrunA17_Chr5g0440131_2F_23-208_186_+2_12
QQFRLQMVRMRMYVVKMVDSKIFRNDNGASLEEEIASLRA
>MtrunA17_Chr5g0440131_1F_1-1725_1725_MtrunA17_Chr5g0440131_2F_23-208_186_+2_13
QQFRLQMVRMRMYVVKMVDSKIRRNDNGASLEEEIASLRA
>MtrunA17_Chr5g0440131_1F_1-1725_1725_MtrunA17_Chr5g0440131_2F_23-208_186_+2_14
QQFRLQMVRMRMYVVKMVDSKIRFNDNGASLEEEIASLRA
>MtrunA17_Chr5g0440131_1F_1-1725_1725_MtrunA17_Chr5g0440131_2F_23-208_186_+2_15
QQFRLQMVRMRMYVVKMVDSKIRFVDNGASLEEEIASLRA
>MtrunA17_Chr5g0440131_1F_1-1725_1725_MtrunA17_Chr5g0440131_2F_23-208_186_+2_16
QQFRLQMVRMRMYVVKMVDSKIRFVMNGASLEEEIASLRA
>MtrunA17_Chr5g0440131_1F_1-1725_1725_MtrunA17_Chr5g0440131_2F_23-208_186_+2_17
QQFRLQMVRMRMYVVKMVDSKIRFVMIGASLEEEIASLRA
>MtrunA17_Chr5g0440131_1F_1-1725_1725_MtrunA17_Chr5g0440131_2F_23-208_186_+2_18
QQFRLQMVRMRMYVVKMVDSKIRFVMIMASLEEEIASLRA
>MtrunA17_Chr5g0440131_1F_1-1725_1725_MtrunA17_Chr5g0440131_2F_23-208_186_+2_19
QQFRLQMVRMRMYVVKMVDSKIRFVMIMVSLEEEIASLRA
>MtrunA17_Chr5g0440131_1F_1-1725_1725_MtrunA17_Chr5g0440131_2F_23-208_186_+2_20
QQFRLQMVRMRMYVVKMVDSKIRFVMIMVLLEEEIASLRA
>MtrunA17_Chr5g0440901_1F_1-444_444_MtrunA17_Chr5g0440901_2F_56-208_153_-2_1
SDGAAVAATISVVINQQYLTVVSWVIKILCGIERDVIILRI
>MtrunA17_Chr5g0440901_1F_1-444_444_MtrunA17_Chr5g0440901_2F_56-208_153_-2_2
SDGAAVAATISGVINQQYLTVVSWVIKILCGIERDVIILRI
>MtrunA17_Chr5g0440901_1F_1-444_444_MtrunA17_Chr5g0440901_2F_56-208_153_-2_3
SDGAAVAATISGDINQQYLTVVSWVIKILCGIERDVIILRI
>MtrunA17_Chr5g0440901_1F_1-444_444_MtrunA17_Chr5g0440901_2F_56-208_153_-2_4
SDGAAVAATISGDKNQQYLTVVSWVIKILCGIERDVIILRI
>MtrunA17_Chr5g0440901_1F_1-444_444_MtrunA17_Chr5g0440901_2F_56-208_153_-2_5
SDGAAVAATISGDKSQQYLTVVSWVIKILCGIERDVIILRI
>MtrunA17_Chr5g0440901_1F_1-444_444_MtrunA17_Chr5g0440901_2F_56-208_153_-2_6
SDGAAVAATISGDKSAQYLTVVSWVIKILCGIERDVIILRI
>MtrunA17_Chr5g0440901_1F_1-444_444_MtrunA17_Chr5g0440901_2F_56-208_153_-2_7
SDGAAVAATISGDKSAIYLTVVSWVIKILCGIERDVIILRI
>MtrunA17_Chr5g0440901_1F_1-444_444_MtrunA17_Chr5g0440901_2F_56-208_153_-2_8
SDGAAVAATISGDKSAIFLTVVSWVIKILCGIERDVIILRI
>MtrunA17_Chr5g0440901_1F_1-444_444_MtrunA17_Chr5g0440901_2F_56-208_153_-2_9
SDGAAVAATISGDKSAIFNTVVSWVIKILCGIERDVIILRI
>MtrunA17_Chr5g0440901_1F_1-444_444_MtrunA17_Chr5g0440901_2F_56-208_153_-2_10
SDGAAVAATISGDKSAIFNCVVSWVIKILCGIERDVIILRI
>MtrunA17_Chr5g0440901_1F_1-444_444_MtrunA17_Chr5g0440901_2F_56-208_153_-2_11
SDGAAVAATISGDKSAIFNCGVSWVIKILCGIERDVIILRI
>MtrunA17_Chr5g0440901_1F_1-444_444_MtrunA17_Chr5g0440901_2F_56-208_153_-2_12
SDGAAVAATISGDKSAIFNCGFSWVIKILCGIERDVIILRI
>MtrunA17_Chr5g0440901_1F_1-444_444_MtrunA17_Chr5g0440901_2F_56-208_153_-2_13
SDGAAVAATISGDKSAIFNCGFLWVIKILCGIERDVIILRI
>MtrunA17_Chr5g0440901_1F_1-444_444_MtrunA17_Chr5g0440901_2F_56-208_153_-2_14
SDGAAVAATISGDKSAIFNCGFLGVIKILCGIERDVIILRI
>MtrunA17_Chr5g0440901_1F_1-444_444_MtrunA17_Chr5g0440901_2F_56-208_153_-2_15
SDGAAVAATISGDKSAIFNCGFLGYIKILCGIERDVIILRI
>MtrunA17_Chr5g0440901_1F_1-444_444_MtrunA17_Chr5g0440901_2F_56-208_153_-2_16
SDGAAVAATISGDKSAIFNCGFLGYQKILCGIERDVIILRI
>MtrunA17_Chr5g0440901_1F_1-444_444_MtrunA17_Chr5g0440901_2F_56-208_153_-2_17
SDGAAVAATISGDKSAIFNCGFLGYQDILCGIERDVIILRI
>MtrunA17_Chr5g0440901_1F_1-444_444_MtrunA17_Chr5g0440901_2F_56-208_153_-2_18
SDGAAVAATISGDKSAIFNCGFLGYQDTLCGIERDVIILRI
>MtrunA17_Chr5g0440901_1F_1-444_444_MtrunA17_Chr5g0440901_2F_56-208_153_-2_19
SDGAAVAATISGDKSAIFNCGFLGYQDTLCGIERDVIILRI
>MtrunA17_Chr5g0440901_1F_1-444_444_MtrunA17_Chr5g0440901_2F_56-208_153_-2_20
SDGAAVAATISGDKSAIFNCGFLGYQDTLWGIERDVIILRI
>MtrunA17_Chr5g0440901_1F_1-444_444_MtrunA17_Chr5g0440901_2F_56-208_153_+1_0
SDGAAVAATIVVINQQYLTVVSWVIKILCGIERDVIILRI
>MtrunA17_Chr5g0440901_1F_1-444_444_MtrunA17_Chr5g0440901_2F_56-208_153_+1_1
SDGAAVAATISVINQQYLTVVSWVIKILCGIERDVIILRI
>MtrunA17_Chr5g0440901_1F_1-444_444_MtrunA17_Chr5g0440901_2F_56-208_153_+1_2
SDGAAVAATISGINQQYLTVVSWVIKILCGIERDVIILRI
>MtrunA17_Chr5g0440901_1F_1-444_444_MtrunA17_Chr5g0440901_2F_56-208_153_+1_3
SDGAAVAATISGDNQQYLTVVSWVIKILCGIERDVIILRI
>MtrunA17_Chr5g0440901_1F_1-444_444_MtrunA17_Chr5g0440901_2F_56-208_153_+1_4
SDGAAVAATISGDKQQYLTVVSWVIKILCGIERDVIILRI
>MtrunA17_Chr5g0440901_1F_1-444_444_MtrunA17_Chr5g0440901_2F_56-208_153_+1_5
SDGAAVAATISGDKSQYLTVVSWVIKILCGIERDVIILRI
>MtrunA17_Chr5g0440901_1F_1-444_444_MtrunA17_Chr5g0440901_2F_56-208_153_+1_6
SDGAAVAATISGDKSAYLTVVSWVIKILCGIERDVIILRI
>MtrunA17_Chr5g0440901_1F_1-444_444_MtrunA17_Chr5g0440901_2F_56-208_153_+1_7
SDGAAVAATISGDKSAILTVVSWVIKILCGIERDVIILRI
>MtrunA17_Chr5g0440901_1F_1-444_444_MtrunA17_Chr5g0440901_2F_56-208_153_+1_8
SDGAAVAATISGDKSAIFTVVSWVIKILCGIERDVIILRI
>MtrunA17_Chr5g0440901_1F_1-444_444_MtrunA17_Chr5g0440901_2F_56-208_153_+1_9
SDGAAVAATISGDKSAIFNVVSWVIKILCGIERDVIILRI
>MtrunA17_Chr5g0440901_1F_1-444_444_MtrunA17_Chr5g0440901_2F_56-208_153_+1_10
SDGAAVAATISGDKSAIFNCVSWVIKILCGIERDVIILRI
>MtrunA17_Chr5g0440901_1F_1-444_444_MtrunA17_Chr5g0440901_2F_56-208_153_+1_11
SDGAAVAATISGDKSAIFNCGSWVIKILCGIERDVIILRI
>MtrunA17_Chr5g0440901_1F_1-444_444_MtrunA17_Chr5g0440901_2F_56-208_153_+1_12
SDGAAVAATISGDKSAIFNCGFWVIKILCGIERDVIILRI
>MtrunA17_Chr5g0440901_1F_1-444_444_MtrunA17_Chr5g0440901_2F_56-208_153_+1_13
SDGAAVAATISGDKSAIFNCGFLVIKILCGIERDVIILRI
>MtrunA17_Chr5g0440901_1F_1-444_444_MtrunA17_Chr5g0440901_2F_56-208_153_+1_14
SDGAAVAATISGDKSAIFNCGFLGIKILCGIERDVIILRI
>MtrunA17_Chr5g0440901_1F_1-444_444_MtrunA17_Chr5g0440901_2F_56-208_153_+1_15
SDGAAVAATISGDKSAIFNCGFLGYKILCGIERDVIILRI
>MtrunA17_Chr5g0440901_1F_1-444_444_MtrunA17_Chr5g0440901_2F_56-208_153_+1_16
SDGAAVAATISGDKSAIFNCGFLGYQILCGIERDVIILRI
>MtrunA17_Chr5g0440901_1F_1-444_444_MtrunA17_Chr5g0440901_2F_56-208_153_+1_17
SDGAAVAATISGDKSAIFNCGFLGYQDLCGIERDVIILRI
>MtrunA17_Chr5g0440901_1F_1-444_444_MtrunA17_Chr5g0440901_2F_56-208_153_+1_18
SDGAAVAATISGDKSAIFNCGFLGYQDTCGIERDVIILRI
>MtrunA17_Chr5g0440901_1F_1-444_444_MtrunA17_Chr5g0440901_2F_56-208_153_+1_19
SDGAAVAATISGDKSAIFNCGFLGYQDTLGIERDVIILRI
>MtrunA17_Chr5g0440901_1F_1-444_444_MtrunA17_Chr5g0440901_2F_56-208_153_+1_20
SDGAAVAATISGDKSAIFNCGFLGYQDTLWIERDVIILRI
>MtrunA17_Chr5g0440901_1F_1-444_444_MtrunA17_Chr5g0440901_2F_56-208_153_-1_0
IERDVIILRICYIQGDVDFIFGEAQSFYEDCVINATQDISK
>MtrunA17_Chr5g0440901_1F_1-444_444_MtrunA17_Chr5g0440901_2F_56-208_153_-1_1
IERDVIILRIVYIQGDVDFIFGEAQSFYEDCVINATQDISK
>MtrunA17_Chr5g0440901_1F_1-444_444_MtrunA17_Chr5g0440901_2F_56-208_153_-1_2
IERDVIILRIVIIQGDVDFIFGEAQSFYEDCVINATQDISK
>MtrunA17_Chr5g0440901_1F_1-444_444_MtrunA17_Chr5g0440901_2F_56-208_153_-1_3
IERDVIILRIVIFQGDVDFIFGEAQSFYEDCVINATQDISK
>MtrunA17_Chr5g0440901_1F_1-444_444_MtrunA17_Chr5g0440901_2F_56-208_153_-1_4
IERDVIILRIVIFRGDVDFIFGEAQSFYEDCVINATQDISK
>MtrunA17_Chr5g0440901_1F_1-444_444_MtrunA17_Chr5g0440901_2F_56-208_153_-1_5
IERDVIILRIVIFRVDVDFIFGEAQSFYEDCVINATQDISK
>MtrunA17_Chr5g0440901_1F_1-444_444_MtrunA17_Chr5g0440901_2F_56-208_153_-1_6
IERDVIILRIVIFRVTVDFIFGEAQSFYEDCVINATQDISK
>MtrunA17_Chr5g0440901_1F_1-444_444_MtrunA17_Chr5g0440901_2F_56-208_153_-1_7
IERDVIILRIVIFRVTLDFIFGEAQSFYEDCVINATQDISK
>MtrunA17_Chr5g0440901_1F_1-444_444_MtrunA17_Chr5g0440901_2F_56-208_153_-1_8
IERDVIILRIVIFRVTLTFIFGEAQSFYEDCVINATQDISK
>MtrunA17_Chr5g0440901_1F_1-444_444_MtrunA17_Chr5g0440901_2F_56-208_153_-1_9
IERDVIILRIVIFRVTLTLIFGEAQSFYEDCVINATQDISK
>MtrunA17_Chr5g0440901_1F_1-444_444_MtrunA17_Chr5g0440901_2F_56-208_153_-1_10
IERDVIILRIVIFRVTLTLFFGEAQSFYEDCVINATQDISK
>MtrunA17_Chr5g0440901_1F_1-444_444_MtrunA17_Chr5g0440901_2F_56-208_153_-1_11
IERDVIILRIVIFRVTLTLFLGEAQSFYEDCVINATQDISK
>MtrunA17_Chr5g0440901_1F_1-444_444_MtrunA17_Chr5g0440901_2F_56-208_153_-1_12
IERDVIILRIVIFRVTLTLFLVEAQSFYEDCVINATQDISK
>MtrunA17_Chr5g0440901_1F_1-444_444_MtrunA17_Chr5g0440901_2F_56-208_153_-1_13
IERDVIILRIVIFRVTLTLFLVKAQSFYEDCVINATQDISK
>MtrunA17_Chr5g0440901_1F_1-444_444_MtrunA17_Chr5g0440901_2F_56-208_153_-1_14
IERDVIILRIVIFRVTLTLFLVKLQSFYEDCVINATQDISK
>MtrunA17_Chr5g0440901_1F_1-444_444_MtrunA17_Chr5g0440901_2F_56-208_153_-1_15
IERDVIILRIVIFRVTLTLFLVKLNSFYEDCVINATQDISK
>MtrunA17_Chr5g0440901_1F_1-444_444_MtrunA17_Chr5g0440901_2F_56-208_153_-1_16
IERDVIILRIVIFRVTLTLFLVKLNLFYEDCVINATQDISK
>MtrunA17_Chr5g0440901_1F_1-444_444_MtrunA17_Chr5g0440901_2F_56-208_153_-1_17
IERDVIILRIVIFRVTLTLFLVKLNLFYEDCVINATQDISK
>MtrunA17_Chr5g0440901_1F_1-444_444_MtrunA17_Chr5g0440901_2F_56-208_153_-1_18
IERDVIILRIVIFRVTLTLFLVKLNLFTEDCVINATQDISK
>MtrunA17_Chr5g0440901_1F_1-444_444_MtrunA17_Chr5g0440901_2F_56-208_153_-1_19
IERDVIILRIVIFRVTLTLFLVKLNLFTRDCVINATQDISK
>MtrunA17_Chr5g0440901_1F_1-444_444_MtrunA17_Chr5g0440901_2F_56-208_153_-1_20
IERDVIILRIVIFRVTLTLFLVKLNLFTRICVINATQDISK
>MtrunA17_Chr5g0440901_1F_1-444_444_MtrunA17_Chr5g0440901_2F_56-208_153_+2_0
IERDVIILRIYIQGDVDFIFGEAQSFYEDCVINATQDISK
>MtrunA17_Chr5g0440901_1F_1-444_444_MtrunA17_Chr5g0440901_2F_56-208_153_+2_1
IERDVIILRIVIQGDVDFIFGEAQSFYEDCVINATQDISK
>MtrunA17_Chr5g0440901_1F_1-444_444_MtrunA17_Chr5g0440901_2F_56-208_153_+2_2
IERDVIILRIVIQGDVDFIFGEAQSFYEDCVINATQDISK
>MtrunA17_Chr5g0440901_1F_1-444_444_MtrunA17_Chr5g0440901_2F_56-208_153_+2_3
IERDVIILRIVIFGDVDFIFGEAQSFYEDCVINATQDISK
>MtrunA17_Chr5g0440901_1F_1-444_444_MtrunA17_Chr5g0440901_2F_56-208_153_+2_4
IERDVIILRIVIFRDVDFIFGEAQSFYEDCVINATQDISK
>MtrunA17_Chr5g0440901_1F_1-444_444_MtrunA17_Chr5g0440901_2F_56-208_153_+2_5
IERDVIILRIVIFRVVDFIFGEAQSFYEDCVINATQDISK
>MtrunA17_Chr5g0440901_1F_1-444_444_MtrunA17_Chr5g0440901_2F_56-208_153_+2_6
IERDVIILRIVIFRVTDFIFGEAQSFYEDCVINATQDISK
>MtrunA17_Chr5g0440901_1F_1-444_444_MtrunA17_Chr5g0440901_2F_56-208_153_+2_7
IERDVIILRIVIFRVTLFIFGEAQSFYEDCVINATQDISK
>MtrunA17_Chr5g0440901_1F_1-444_444_MtrunA17_Chr5g0440901_2F_56-208_153_+2_8
IERDVIILRIVIFRVTLTIFGEAQSFYEDCVINATQDISK
>MtrunA17_Chr5g0440901_1F_1-444_444_MtrunA17_Chr5g0440901_2F_56-208_153_+2_9
IERDVIILRIVIFRVTLTLFGEAQSFYEDCVINATQDISK
>MtrunA17_Chr5g0440901_1F_1-444_444_MtrunA17_Chr5g0440901_2F_56-208_153_+2_10
IERDVIILRIVIFRVTLTLFGEAQSFYEDCVINATQDISK
>MtrunA17_Chr5g0440901_1F_1-444_444_MtrunA17_Chr5g0440901_2F_56-208_153_+2_11
IERDVIILRIVIFRVTLTLFLEAQSFYEDCVINATQDISK
>MtrunA17_Chr5g0440901_1F_1-444_444_MtrunA17_Chr5g0440901_2F_56-208_153_+2_12
IERDVIILRIVIFRVTLTLFLVAQSFYEDCVINATQDISK
>MtrunA17_Chr5g0440901_1F_1-444_444_MtrunA17_Chr5g0440901_2F_56-208_153_+2_13
IERDVIILRIVIFRVTLTLFLVKQSFYEDCVINATQDISK
>MtrunA17_Chr5g0440901_1F_1-444_444_MtrunA17_Chr5g0440901_2F_56-208_153_+2_14
IERDVIILRIVIFRVTLTLFLVKLSFYEDCVINATQDISK
>MtrunA17_Chr5g0440901_1F_1-444_444_MtrunA17_Chr5g0440901_2F_56-208_153_+2_15
IERDVIILRIVIFRVTLTLFLVKLNFYEDCVINATQDISK
>MtrunA17_Chr5g0440901_1F_1-444_444_MtrunA17_Chr5g0440901_2F_56-208_153_+2_16
IERDVIILRIVIFRVTLTLFLVKLNLYEDCVINATQDISK
>MtrunA17_Chr5g0440901_1F_1-444_444_MtrunA17_Chr5g0440901_2F_56-208_153_+2_17
IERDVIILRIVIFRVTLTLFLVKLNLFEDCVINATQDISK
>MtrunA17_Chr5g0440901_1F_1-444_444_MtrunA17_Chr5g0440901_2F_56-208_153_+2_18
IERDVIILRIVIFRVTLTLFLVKLNLFTDCVINATQDISK
>MtrunA17_Chr5g0440901_1F_1-444_444_MtrunA17_Chr5g0440901_2F_56-208_153_+2_19
IERDVIILRIVIFRVTLTLFLVKLNLFTRCVINATQDISK
>MtrunA17_Chr5g0440901_1F_1-444_444_MtrunA17_Chr5g0440901_2F_56-208_153_+2_20
IERDVIILRIVIFRVTLTLFLVKLNLFTRIVINATQDISK
>MtrunA17_Chr8g0380901_1F_388-519_132_MtrunA17_Chr8g0380901_3F_174-542_369_-2_1
SPSAHNVVAVNTKEGMIVARLQEEQKCIGQERIRSGLLGDK
>MtrunA17_Chr8g0380901_1F_388-519_132_MtrunA17_Chr8g0380901_3F_174-542_369_-2_2
SPSAHNVVAVNKKEGMIVARLQEEQKCIGQERIRSGLLGDK
>MtrunA17_Chr8g0380901_1F_388-519_132_MtrunA17_Chr8g0380901_3F_174-542_369_-2_3
SPSAHNVVAVNKGEGMIVARLQEEQKCIGQERIRSGLLGDK
>MtrunA17_Chr8g0380901_1F_388-519_132_MtrunA17_Chr8g0380901_3F_174-542_369_-2_4
SPSAHNVVAVNKGGGMIVARLQEEQKCIGQERIRSGLLGDK
>MtrunA17_Chr8g0380901_1F_388-519_132_MtrunA17_Chr8g0380901_3F_174-542_369_-2_5
SPSAHNVVAVNKGGYMIVARLQEEQKCIGQERIRSGLLGDK
>MtrunA17_Chr8g0380901_1F_388-519_132_MtrunA17_Chr8g0380901_3F_174-542_369_-2_6
SPSAHNVVAVNKGGYDIVARLQEEQKCIGQERIRSGLLGDK
>MtrunA17_Chr8g0380901_1F_388-519_132_MtrunA17_Chr8g0380901_3F_174-542_369_-2_7
SPSAHNVVAVNKGGYDSVARLQEEQKCIGQERIRSGLLGDK
>MtrunA17_Chr8g0380901_1F_388-519_132_MtrunA17_Chr8g0380901_3F_174-542_369_-2_8
SPSAHNVVAVNKGGYDSCARLQEEQKCIGQERIRSGLLGDK
>MtrunA17_Chr8g0380901_1F_388-519_132_MtrunA17_Chr8g0380901_3F_174-542_369_-2_9
SPSAHNVVAVNKGGYDSCKRLQEEQKCIGQERIRSGLLGDK
>MtrunA17_Chr8g0380901_1F_388-519_132_MtrunA17_Chr8g0380901_3F_174-542_369_-2_10
SPSAHNVVAVNKGGYDSCKTLQEEQKCIGQERIRSGLLGDK
>MtrunA17_Chr8g0380901_1F_388-519_132_MtrunA17_Chr8g0380901_3F_174-542_369_-2_11
SPSAHNVVAVNKGGYDSCKTPQEEQKCIGQERIRSGLLGDK
>MtrunA17_Chr8g0380901_1F_388-519_132_MtrunA17_Chr8g0380901_3F_174-542_369_-2_12
SPSAHNVVAVNKGGYDSCKTPREEQKCIGQERIRSGLLGDK
>MtrunA17_Chr8g0380901_1F_388-519_132_MtrunA17_Chr8g0380901_3F_174-542_369_-2_13
SPSAHNVVAVNKGGYDSCKTPRGEQKCIGQERIRSGLLGDK
>MtrunA17_Chr8g0380901_1F_388-519_132_MtrunA17_Chr8g0380901_3F_174-542_369_-2_14
SPSAHNVVAVNKGGYDSCKTPRGAQKCIGQERIRSGLLGDK
>MtrunA17_Chr8g0380901_1F_388-519_132_MtrunA17_Chr8g0380901_3F_174-542_369_-2_15
SPSAHNVVAVNKGGYDSCKTPRGAKKCIGQERIRSGLLGDK
>MtrunA17_Chr8g0380901_1F_388-519_132_MtrunA17_Chr8g0380901_3F_174-542_369_-2_16
SPSAHNVVAVNKGGYDSCKTPRGAKVCIGQERIRSGLLGDK
>MtrunA17_Chr8g0380901_1F_388-519_132_MtrunA17_Chr8g0380901_3F_174-542_369_-2_17
SPSAHNVVAVNKGGYDSCKTPRGAKVYIGQERIRSGLLGDK
>MtrunA17_Chr8g0380901_1F_388-519_132_MtrunA17_Chr8g0380901_3F_174-542_369_-2_18
SPSAHNVVAVNKGGYDSCKTPRGAKVYRGQERIRSGLLGDK
>MtrunA17_Chr8g0380901_1F_388-519_132_MtrunA17_Chr8g0380901_3F_174-542_369_-2_19
SPSAHNVVAVNKGGYDSCKTPRGAKVYRSQERIRSGLLGDK
>MtrunA17_Chr8g0380901_1F_388-519_132_MtrunA17_Chr8g0380901_3F_174-542_369_-2_20
SPSAHNVVAVNKGGYDSCKTPRGAKVYRSGERIRSGLLGDK
>MtrunA17_Chr8g0380901_1F_388-519_132_MtrunA17_Chr8g0380901_3F_174-542_369_+1_0
SPSAHNVVAVTKEGMIVARLQEEQKCIGQERIRSGLLGDK
>MtrunA17_Chr8g0380901_1F_388-519_132_MtrunA17_Chr8g0380901_3F_174-542_369_+1_1
SPSAHNVVAVNKEGMIVARLQEEQKCIGQERIRSGLLGDK
>MtrunA17_Chr8g0380901_1F_388-519_132_MtrunA17_Chr8g0380901_3F_174-542_369_+1_2
SPSAHNVVAVNKEGMIVARLQEEQKCIGQERIRSGLLGDK
>MtrunA17_Chr8g0380901_1F_388-519_132_MtrunA17_Chr8g0380901_3F_174-542_369_+1_3
SPSAHNVVAVNKGGMIVARLQEEQKCIGQERIRSGLLGDK
>MtrunA17_Chr8g0380901_1F_388-519_132_MtrunA17_Chr8g0380901_3F_174-542_369_+1_4
SPSAHNVVAVNKGGMIVARLQEEQKCIGQERIRSGLLGDK
>MtrunA17_Chr8g0380901_1F_388-519_132_MtrunA17_Chr8g0380901_3F_174-542_369_+1_5
SPSAHNVVAVNKGGYIVARLQEEQKCIGQERIRSGLLGDK
>MtrunA17_Chr8g0380901_1F_388-519_132_MtrunA17_Chr8g0380901_3F_174-542_369_+1_6
SPSAHNVVAVNKGGYDVARLQEEQKCIGQERIRSGLLGDK
>MtrunA17_Chr8g0380901_1F_388-519_132_MtrunA17_Chr8g0380901_3F_174-542_369_+1_7
SPSAHNVVAVNKGGYDSARLQEEQKCIGQERIRSGLLGDK
>MtrunA17_Chr8g0380901_1F_388-519_132_MtrunA17_Chr8g0380901_3F_174-542_369_+1_8
SPSAHNVVAVNKGGYDSCRLQEEQKCIGQERIRSGLLGDK
>MtrunA17_Chr8g0380901_1F_388-519_132_MtrunA17_Chr8g0380901_3F_174-542_369_+1_9
SPSAHNVVAVNKGGYDSCKLQEEQKCIGQERIRSGLLGDK
>MtrunA17_Chr8g0380901_1F_388-519_132_MtrunA17_Chr8g0380901_3F_174-542_369_+1_10
SPSAHNVVAVNKGGYDSCKTQEEQKCIGQERIRSGLLGDK
>MtrunA17_Chr8g0380901_1F_388-519_132_MtrunA17_Chr8g0380901_3F_174-542_369_+1_11
SPSAHNVVAVNKGGYDSCKTPEEQKCIGQERIRSGLLGDK
>MtrunA17_Chr8g0380901_1F_388-519_132_MtrunA17_Chr8g0380901_3F_174-542_369_+1_12
SPSAHNVVAVNKGGYDSCKTPREQKCIGQERIRSGLLGDK
>MtrunA17_Chr8g0380901_1F_388-519_132_MtrunA17_Chr8g0380901_3F_174-542_369_+1_13
SPSAHNVVAVNKGGYDSCKTPRGQKCIGQERIRSGLLGDK
>MtrunA17_Chr8g0380901_1F_388-519_132_MtrunA17_Chr8g0380901_3F_174-542_369_+1_14
SPSAHNVVAVNKGGYDSCKTPRGAKCIGQERIRSGLLGDK
>MtrunA17_Chr8g0380901_1F_388-519_132_MtrunA17_Chr8g0380901_3F_174-542_369_+1_15
SPSAHNVVAVNKGGYDSCKTPRGAKCIGQERIRSGLLGDK
>MtrunA17_Chr8g0380901_1F_388-519_132_MtrunA17_Chr8g0380901_3F_174-542_369_+1_16
SPSAHNVVAVNKGGYDSCKTPRGAKVIGQERIRSGLLGDK
>MtrunA17_Chr8g0380901_1F_388-519_132_MtrunA17_Chr8g0380901_3F_174-542_369_+1_17
SPSAHNVVAVNKGGYDSCKTPRGAKVYGQERIRSGLLGDK
>MtrunA17_Chr8g0380901_1F_388-519_132_MtrunA17_Chr8g0380901_3F_174-542_369_+1_18
SPSAHNVVAVNKGGYDSCKTPRGAKVYRQERIRSGLLGDK
>MtrunA17_Chr8g0380901_1F_388-519_132_MtrunA17_Chr8g0380901_3F_174-542_369_+1_19
SPSAHNVVAVNKGGYDSCKTPRGAKVYRSERIRSGLLGDK
>MtrunA17_Chr8g0380901_1F_388-519_132_MtrunA17_Chr8g0380901_3F_174-542_369_+1_20
SPSAHNVVAVNKGGYDSCKTPRGAKVYRSGRIRSGLLGDK
>MtrunA17_Chr8g0380901_1F_388-519_132_MtrunA17_Chr8g0380901_3F_174-542_369_-1_0
QKCIGQERIRIRLARGQNYFICNFVGHCESGMKIAINAA
>MtrunA17_Chr8g0380901_1F_388-519_132_MtrunA17_Chr8g0380901_3F_174-542_369_-1_1
QKCIGQERIRSRLARGQNYFICNFVGHCESGMKIAINAA
>MtrunA17_Chr8g0380901_1F_388-519_132_MtrunA17_Chr8g0380901_3F_174-542_369_-1_2
QKCIGQERIRSGLARGQNYFICNFVGHCESGMKIAINAA
>MtrunA17_Chr8g0380901_1F_388-519_132_MtrunA17_Chr8g0380901_3F_174-542_369_-1_3
QKCIGQERIRSGLARGQNYFICNFVGHCESGMKIAINAA
>MtrunA17_Chr8g0380901_1F_388-519_132_MtrunA17_Chr8g0380901_3F_174-542_369_-1_4
QKCIGQERIRSGLLRGQNYFICNFVGHCESGMKIAINAA
>MtrunA17_Chr8g0380901_1F_388-519_132_MtrunA17_Chr8g0380901_3F_174-542_369_-1_5
QKCIGQERIRSGLLGGQNYFICNFVGHCESGMKIAINAA
>MtrunA17_Chr8g0380901_1F_388-519_132_MtrunA17_Chr8g0380901_3F_174-542_369_-1_6
QKCIGQERIRSGLLGDQNYFICNFVGHCESGMKIAINAA
>MtrunA17_Chr8g0380901_1F_388-519_132_MtrunA17_Chr8g0380901_3F_174-542_369_-1_7
QKCIGQERIRSGLLGDKNYFICNFVGHCESGMKIAINAA
>MtrunA17_Chr8g0380901_1F_388-519_132_MtrunA17_Chr8g0380901_3F_174-542_369_-1_8
QKCIGQERIRSGLLGDKTYFICNFVGHCESGMKIAINAA
>MtrunA17_Chr8g0380901_1F_388-519_132_MtrunA17_Chr8g0380901_3F_174-542_369_-1_9
QKCIGQERIRSGLLGDKTTFICNFVGHCESGMKIAINAA
>MtrunA17_Chr8g0380901_1F_388-519_132_MtrunA17_Chr8g0380901_3F_174-542_369_-1_10
QKCIGQERIRSGLLGDKTTSICNFVGHCESGMKIAINAA
>MtrunA17_Chr8g0380901_1F_388-519_132_MtrunA17_Chr8g0380901_3F_174-542_369_-1_11
QKCIGQERIRSGLLGDKTTSFCNFVGHCESGMKIAINAA
>MtrunA17_Chr8g0380901_1F_388-519_132_MtrunA17_Chr8g0380901_3F_174-542_369_-1_12
QKCIGQERIRSGLLGDKTTSFANFVGHCESGMKIAINAA
>MtrunA17_Chr8g0380901_1F_388-519_132_MtrunA17_Chr8g0380901_3F_174-542_369_-1_13
QKCIGQERIRSGLLGDKTTSFATFVGHCESGMKIAINAA
>MtrunA17_Chr8g0380901_1F_388-519_132_MtrunA17_Chr8g0380901_3F_174-542_369_-1_14
QKCIGQERIRSGLLGDKTTSFATLVGHCESGMKIAINAA
>MtrunA17_Chr8g0380901_1F_388-519_132_MtrunA17_Chr8g0380901_3F_174-542_369_-1_15
QKCIGQERIRSGLLGDKTTSFATLWGHCESGMKIAINAA
>MtrunA17_Chr8g0380901_1F_388-519_132_MtrunA17_Chr8g0380901_3F_174-542_369_-1_16
QKCIGQERIRSGLLGDKTTSFATLWVHCESGMKIAINAA
>MtrunA17_Chr8g0380901_1F_388-519_132_MtrunA17_Chr8g0380901_3F_174-542_369_-1_17
QKCIGQERIRSGLLGDKTTSFATLWVTCESGMKIAINAA
>MtrunA17_Chr8g0380901_1F_388-519_132_MtrunA17_Chr8g0380901_3F_174-542_369_-1_18
QKCIGQERIRSGLLGDKTTSFATLWVTAESGMKIAINAA
>MtrunA17_Chr8g0380901_1F_388-519_132_MtrunA17_Chr8g0380901_3F_174-542_369_-1_19
QKCIGQERIRSGLLGDKTTSFATLWVTASSGMKIAINAA
>MtrunA17_Chr8g0380901_1F_388-519_132_MtrunA17_Chr8g0380901_3F_174-542_369_-1_20
QKCIGQERIRSGLLGDKTTSFATLWVTASPGMKIAINAA
>MtrunA17_Chr8g0380901_1F_388-519_132_MtrunA17_Chr8g0380901_3F_174-542_369_+2_0
QKCIGQERIRRLARGQNYFICNFVGHCESGMKIAINAA
>MtrunA17_Chr8g0380901_1F_388-519_132_MtrunA17_Chr8g0380901_3F_174-542_369_+2_1
QKCIGQERIRSLARGQNYFICNFVGHCESGMKIAINAA
>MtrunA17_Chr8g0380901_1F_388-519_132_MtrunA17_Chr8g0380901_3F_174-542_369_+2_2
QKCIGQERIRSGARGQNYFICNFVGHCESGMKIAINAA
>MtrunA17_Chr8g0380901_1F_388-519_132_MtrunA17_Chr8g0380901_3F_174-542_369_+2_3
QKCIGQERIRSGLRGQNYFICNFVGHCESGMKIAINAA
>MtrunA17_Chr8g0380901_1F_388-519_132_MtrunA17_Chr8g0380901_3F_174-542_369_+2_4
QKCIGQERIRSGLLGQNYFICNFVGHCESGMKIAINAA
>MtrunA17_Chr8g0380901_1F_388-519_132_MtrunA17_Chr8g0380901_3F_174-542_369_+2_5
QKCIGQERIRSGLLGQNYFICNFVGHCESGMKIAINAA
>MtrunA17_Chr8g0380901_1F_388-519_132_MtrunA17_Chr8g0380901_3F_174-542_369_+2_6
QKCIGQERIRSGLLGDNYFICNFVGHCESGMKIAINAA
>MtrunA17_Chr8g0380901_1F_388-519_132_MtrunA17_Chr8g0380901_3F_174-542_369_+2_7
QKCIGQERIRSGLLGDKYFICNFVGHCESGMKIAINAA
>MtrunA17_Chr8g0380901_1F_388-519_132_MtrunA17_Chr8g0380901_3F_174-542_369_+2_8
QKCIGQERIRSGLLGDKTFICNFVGHCESGMKIAINAA
>MtrunA17_Chr8g0380901_1F_388-519_132_MtrunA17_Chr8g0380901_3F_174-542_369_+2_9
QKCIGQERIRSGLLGDKTTICNFVGHCESGMKIAINAA
>MtrunA17_Chr8g0380901_1F_388-519_132_MtrunA17_Chr8g0380901_3F_174-542_369_+2_10
QKCIGQERIRSGLLGDKTTSCNFVGHCESGMKIAINAA
>MtrunA17_Chr8g0380901_1F_388-519_132_MtrunA17_Chr8g0380901_3F_174-542_369_+2_11
QKCIGQERIRSGLLGDKTTSFNFVGHCESGMKIAINAA
>MtrunA17_Chr8g0380901_1F_388-519_132_MtrunA17_Chr8g0380901_3F_174-542_369_+2_12
QKCIGQERIRSGLLGDKTTSFAFVGHCESGMKIAINAA
>MtrunA17_Chr8g0380901_1F_388-519_132_MtrunA17_Chr8g0380901_3F_174-542_369_+2_13
QKCIGQERIRSGLLGDKTTSFATVGHCESGMKIAINAA
>MtrunA17_Chr8g0380901_1F_388-519_132_MtrunA17_Chr8g0380901_3F_174-542_369_+2_14
QKCIGQERIRSGLLGDKTTSFATLGHCESGMKIAINAA
>MtrunA17_Chr8g0380901_1F_388-519_132_MtrunA17_Chr8g0380901_3F_174-542_369_+2_15
QKCIGQERIRSGLLGDKTTSFATLWHCESGMKIAINAA
>MtrunA17_Chr8g0380901_1F_388-519_132_MtrunA17_Chr8g0380901_3F_174-542_369_+2_16
QKCIGQERIRSGLLGDKTTSFATLWVCESGMKIAINAA
>MtrunA17_Chr8g0380901_1F_388-519_132_MtrunA17_Chr8g0380901_3F_174-542_369_+2_17
QKCIGQERIRSGLLGDKTTSFATLWVTESGMKIAINAA
>MtrunA17_Chr8g0380901_1F_388-519_132_MtrunA17_Chr8g0380901_3F_174-542_369_+2_18
QKCIGQERIRSGLLGDKTTSFATLWVTASGMKIAINAA
>MtrunA17_Chr8g0380901_1F_388-519_132_MtrunA17_Chr8g0380901_3F_174-542_369_+2_19
QKCIGQERIRSGLLGDKTTSFATLWVTASGMKIAINAA
>MtrunA17_Chr8g0380901_1F_388-519_132_MtrunA17_Chr8g0380901_3F_174-542_369_+2_20
QKCIGQERIRSGLLGDKTTSFATLWVTASPMKIAINAA
>MtrunA17_Chr8g0381281_1F_1681-1758_78_MtrunA17_Chr8g0381281_3F_498-1844_1347_-2_1
DGHRKPVKSLARQFKSIMMMMKVKVLLTVSFLFLVVH
>MtrunA17_Chr8g0381281_1F_1681-1758_78_MtrunA17_Chr8g0381281_3F_498-1844_1347_-2_2
DGHRKPVKSLAAQFKSIMMMMKVKVLLTVSFLFLVVH
>MtrunA17_Chr8g0381281_1F_1681-1758_78_MtrunA17_Chr8g0381281_3F_498-1844_1347_-2_3
DGHRKPVKSLAAIFKSIMMMMKVKVLLTVSFLFLVVH
>MtrunA17_Chr8g0381281_1F_1681-1758_78_MtrunA17_Chr8g0381281_3F_498-1844_1347_-2_4
DGHRKPVKSLAAIQKSIMMMMKVKVLLTVSFLFLVVH
>MtrunA17_Chr8g0381281_1F_1681-1758_78_MtrunA17_Chr8g0381281_3F_498-1844_1347_-2_5
DGHRKPVKSLAAIQESIMMMMKVKVLLTVSFLFLVVH
>MtrunA17_Chr8g0381281_1F_1681-1758_78_MtrunA17_Chr8g0381281_3F_498-1844_1347_-2_6
DGHRKPVKSLAAIQEYIMMMMKVKVLLTVSFLFLVVH
>MtrunA17_Chr8g0381281_1F_1681-1758_78_MtrunA17_Chr8g0381281_3F_498-1844_1347_-2_7
DGHRKPVKSLAAIQEYNMMMMKVKVLLTVSFLFLVVH
>MtrunA17_Chr8g0381281_1F_1681-1758_78_MtrunA17_Chr8g0381281_3F_498-1844_1347_-2_8
DGHRKPVKSLAAIQEYNDMMMKVKVLLTVSFLFLVVH
>MtrunA17_Chr8g0381281_1F_1681-1758_78_MtrunA17_Chr8g0381281_3F_498-1844_1347_-2_9
DGHRKPVKSLAAIQEYNDDMMKVKVLLTVSFLFLVVH
>MtrunA17_Chr8g0381281_1F_1681-1758_78_MtrunA17_Chr8g0381281_3F_498-1844_1347_-2_10
DGHRKPVKSLAAIQEYNDDDMKVKVLLTVSFLFLVVH
>MtrunA17_Chr8g0381281_1F_1681-1758_78_MtrunA17_Chr8g0381281_3F_498-1844_1347_-2_11
DGHRKPVKSLAAIQEYNDDDEKVKVLLTVSFLFLVVH
>MtrunA17_Chr8g0381281_1F_1681-1758_78_MtrunA17_Chr8g0381281_3F_498-1844_1347_-2_12
DGHRKPVKSLAAIQEYNDDDESVKVLLTVSFLFLVVH
>MtrunA17_Chr8g0381281_1F_1681-1758_78_MtrunA17_Chr8g0381281_3F_498-1844_1347_-2_13
DGHRKPVKSLAAIQEYNDDDESQKVLLTVSFLFLVVH
>MtrunA17_Chr8g0381281_1F_1681-1758_78_MtrunA17_Chr8g0381281_3F_498-1844_1347_-2_14
DGHRKPVKSLAAIQEYNDDDESQSVLLTVSFLFLVVH
>MtrunA17_Chr8g0381281_1F_1681-1758_78_MtrunA17_Chr8g0381281_3F_498-1844_1347_-2_15
DGHRKPVKSLAAIQEYNDDDESQSSLLTVSFLFLVVH
>MtrunA17_Chr8g0381281_1F_1681-1758_78_MtrunA17_Chr8g0381281_3F_498-1844_1347_-2_16
DGHRKPVKSLAAIQEYNDDDESQSSPLTVSFLFLVVH
>MtrunA17_Chr8g0381281_1F_1681-1758_78_MtrunA17_Chr8g0381281_3F_498-1844_1347_+1_0
DGHRKPVKSLRQFKSIMMMMKVKVLLTVSFLFLVVH
>MtrunA17_Chr8g0381281_1F_1681-1758_78_MtrunA17_Chr8g0381281_3F_498-1844_1347_+1_1
DGHRKPVKSLAQFKSIMMMMKVKVLLTVSFLFLVVH
>MtrunA17_Chr8g0381281_1F_1681-1758_78_MtrunA17_Chr8g0381281_3F_498-1844_1347_+1_2
DGHRKPVKSLAAFKSIMMMMKVKVLLTVSFLFLVVH
>MtrunA17_Chr8g0381281_1F_1681-1758_78_MtrunA17_Chr8g0381281_3F_498-1844_1347_+1_3
DGHRKPVKSLAAIKSIMMMMKVKVLLTVSFLFLVVH
>MtrunA17_Chr8g0381281_1F_1681-1758_78_MtrunA17_Chr8g0381281_3F_498-1844_1347_+1_4
DGHRKPVKSLAAIQSIMMMMKVKVLLTVSFLFLVVH
>MtrunA17_Chr8g0381281_1F_1681-1758_78_MtrunA17_Chr8g0381281_3F_498-1844_1347_+1_5
DGHRKPVKSLAAIQEIMMMMKVKVLLTVSFLFLVVH
>MtrunA17_Chr8g0381281_1F_1681-1758_78_MtrunA17_Chr8g0381281_3F_498-1844_1347_+1_6
DGHRKPVKSLAAIQEYMMMMKVKVLLTVSFLFLVVH
>MtrunA17_Chr8g0381281_1F_1681-1758_78_MtrunA17_Chr8g0381281_3F_498-1844_1347_+1_7
DGHRKPVKSLAAIQEYNMMMKVKVLLTVSFLFLVVH
>MtrunA17_Chr8g0381281_1F_1681-1758_78_MtrunA17_Chr8g0381281_3F_498-1844_1347_+1_8
DGHRKPVKSLAAIQEYNDMMKVKVLLTVSFLFLVVH
>MtrunA17_Chr8g0381281_1F_1681-1758_78_MtrunA17_Chr8g0381281_3F_498-1844_1347_+1_9
DGHRKPVKSLAAIQEYNDDMKVKVLLTVSFLFLVVH
>MtrunA17_Chr8g0381281_1F_1681-1758_78_MtrunA17_Chr8g0381281_3F_498-1844_1347_+1_10
DGHRKPVKSLAAIQEYNDDDKVKVLLTVSFLFLVVH
>MtrunA17_Chr8g0381281_1F_1681-1758_78_MtrunA17_Chr8g0381281_3F_498-1844_1347_+1_11
DGHRKPVKSLAAIQEYNDDDEVKVLLTVSFLFLVVH
>MtrunA17_Chr8g0381281_1F_1681-1758_78_MtrunA17_Chr8g0381281_3F_498-1844_1347_+1_12
DGHRKPVKSLAAIQEYNDDDESKVLLTVSFLFLVVH
>MtrunA17_Chr8g0381281_1F_1681-1758_78_MtrunA17_Chr8g0381281_3F_498-1844_1347_+1_13
DGHRKPVKSLAAIQEYNDDDESQVLLTVSFLFLVVH
>MtrunA17_Chr8g0381281_1F_1681-1758_78_MtrunA17_Chr8g0381281_3F_498-1844_1347_+1_14
DGHRKPVKSLAAIQEYNDDDESQSLLTVSFLFLVVH
>MtrunA17_Chr8g0381281_1F_1681-1758_78_MtrunA17_Chr8g0381281_3F_498-1844_1347_+1_15
DGHRKPVKSLAAIQEYNDDDESQSSLTVSFLFLVVH
>MtrunA17_Chr8g0381281_1F_1681-1758_78_MtrunA17_Chr8g0381281_3F_498-1844_1347_+1_16
DGHRKPVKSLAAIQEYNDDDESQSSPTVSFLFLVVH
>MtrunA17_Chr8g0381281_1F_1681-1758_78_MtrunA17_Chr8g0381281_3F_498-1844_1347_-1_0
RQFKSYNDDDESQSSPNGVVSVFSGSLDGEIKVWQL
>MtrunA17_Chr8g0381281_1F_1681-1758_78_MtrunA17_Chr8g0381281_3F_498-1844_1347_-1_1
RQFKSINDDDESQSSPNGVVSVFSGSLDGEIKVWQL
>MtrunA17_Chr8g0381281_1F_1681-1758_78_MtrunA17_Chr8g0381281_3F_498-1844_1347_-1_2
RQFKSIMDDDESQSSPNGVVSVFSGSLDGEIKVWQL
>MtrunA17_Chr8g0381281_1F_1681-1758_78_MtrunA17_Chr8g0381281_3F_498-1844_1347_-1_3
RQFKSIMMDDESQSSPNGVVSVFSGSLDGEIKVWQL
>MtrunA17_Chr8g0381281_1F_1681-1758_78_MtrunA17_Chr8g0381281_3F_498-1844_1347_-1_4
RQFKSIMMMDESQSSPNGVVSVFSGSLDGEIKVWQL
>MtrunA17_Chr8g0381281_1F_1681-1758_78_MtrunA17_Chr8g0381281_3F_498-1844_1347_-1_5
RQFKSIMMMMESQSSPNGVVSVFSGSLDGEIKVWQL
>MtrunA17_Chr8g0381281_1F_1681-1758_78_MtrunA17_Chr8g0381281_3F_498-1844_1347_-1_6
RQFKSIMMMMKSQSSPNGVVSVFSGSLDGEIKVWQL
>MtrunA17_Chr8g0381281_1F_1681-1758_78_MtrunA17_Chr8g0381281_3F_498-1844_1347_-1_7
RQFKSIMMMMKVQSSPNGVVSVFSGSLDGEIKVWQL
>MtrunA17_Chr8g0381281_1F_1681-1758_78_MtrunA17_Chr8g0381281_3F_498-1844_1347_-1_8
RQFKSIMMMMKVKSSPNGVVSVFSGSLDGEIKVWQL
>MtrunA17_Chr8g0381281_1F_1681-1758_78_MtrunA17_Chr8g0381281_3F_498-1844_1347_-1_9
RQFKSIMMMMKVKVSPNGVVSVFSGSLDGEIKVWQL
>MtrunA17_Chr8g0381281_1F_1681-1758_78_MtrunA17_Chr8g0381281_3F_498-1844_1347_-1_10
RQFKSIMMMMKVKVLPNGVVSVFSGSLDGEIKVWQL
>MtrunA17_Chr8g0381281_1F_1681-1758_78_MtrunA17_Chr8g0381281_3F_498-1844_1347_-1_11
RQFKSIMMMMKVKVLLNGVVSVFSGSLDGEIKVWQL
>MtrunA17_Chr8g0381281_1F_1681-1758_78_MtrunA17_Chr8g0381281_3F_498-1844_1347_-1_12
RQFKSIMMMMKVKVLLTGVVSVFSGSLDGEIKVWQL
>MtrunA17_Chr8g0381281_1F_1681-1758_78_MtrunA17_Chr8g0381281_3F_498-1844_1347_-1_13
RQFKSIMMMMKVKVLLTVVVSVFSGSLDGEIKVWQL
>MtrunA17_Chr8g0381281_1F_1681-1758_78_MtrunA17_Chr8g0381281_3F_498-1844_1347_-1_14
RQFKSIMMMMKVKVLLTVSVSVFSGSLDGEIKVWQL
>MtrunA17_Chr8g0381281_1F_1681-1758_78_MtrunA17_Chr8g0381281_3F_498-1844_1347_-1_15
RQFKSIMMMMKVKVLLTVSFSVFSGSLDGEIKVWQL
>MtrunA17_Chr8g0381281_1F_1681-1758_78_MtrunA17_Chr8g0381281_3F_498-1844_1347_-1_16
RQFKSIMMMMKVKVLLTVSFLVFSGSLDGEIKVWQL
>MtrunA17_Chr8g0381281_1F_1681-1758_78_MtrunA17_Chr8g0381281_3F_498-1844_1347_+2_0
RQFKSNDDDESQSSPNGVVSVFSGSLDGEIKVWQL
>MtrunA17_Chr8g0381281_1F_1681-1758_78_MtrunA17_Chr8g0381281_3F_498-1844_1347_+2_1
RQFKSIDDDESQSSPNGVVSVFSGSLDGEIKVWQL
>MtrunA17_Chr8g0381281_1F_1681-1758_78_MtrunA17_Chr8g0381281_3F_498-1844_1347_+2_2
RQFKSIMDDESQSSPNGVVSVFSGSLDGEIKVWQL
>MtrunA17_Chr8g0381281_1F_1681-1758_78_MtrunA17_Chr8g0381281_3F_498-1844_1347_+2_3
RQFKSIMMDESQSSPNGVVSVFSGSLDGEIKVWQL
>MtrunA17_Chr8g0381281_1F_1681-1758_78_MtrunA17_Chr8g0381281_3F_498-1844_1347_+2_4
RQFKSIMMMESQSSPNGVVSVFSGSLDGEIKVWQL
>MtrunA17_Chr8g0381281_1F_1681-1758_78_MtrunA17_Chr8g0381281_3F_498-1844_1347_+2_5
RQFKSIMMMMSQSSPNGVVSVFSGSLDGEIKVWQL
>MtrunA17_Chr8g0381281_1F_1681-1758_78_MtrunA17_Chr8g0381281_3F_498-1844_1347_+2_6
RQFKSIMMMMKQSSPNGVVSVFSGSLDGEIKVWQL
>MtrunA17_Chr8g0381281_1F_1681-1758_78_MtrunA17_Chr8g0381281_3F_498-1844_1347_+2_7
RQFKSIMMMMKVSSPNGVVSVFSGSLDGEIKVWQL
>MtrunA17_Chr8g0381281_1F_1681-1758_78_MtrunA17_Chr8g0381281_3F_498-1844_1347_+2_8
RQFKSIMMMMKVKSPNGVVSVFSGSLDGEIKVWQL
>MtrunA17_Chr8g0381281_1F_1681-1758_78_MtrunA17_Chr8g0381281_3F_498-1844_1347_+2_9
RQFKSIMMMMKVKVPNGVVSVFSGSLDGEIKVWQL
>MtrunA17_Chr8g0381281_1F_1681-1758_78_MtrunA17_Chr8g0381281_3F_498-1844_1347_+2_10
RQFKSIMMMMKVKVLNGVVSVFSGSLDGEIKVWQL
>MtrunA17_Chr8g0381281_1F_1681-1758_78_MtrunA17_Chr8g0381281_3F_498-1844_1347_+2_11
RQFKSIMMMMKVKVLLGVVSVFSGSLDGEIKVWQL
>MtrunA17_Chr8g0381281_1F_1681-1758_78_MtrunA17_Chr8g0381281_3F_498-1844_1347_+2_12
RQFKSIMMMMKVKVLLTVVSVFSGSLDGEIKVWQL
>MtrunA17_Chr8g0381281_1F_1681-1758_78_MtrunA17_Chr8g0381281_3F_498-1844_1347_+2_13
RQFKSIMMMMKVKVLLTVVSVFSGSLDGEIKVWQL
>MtrunA17_Chr8g0381281_1F_1681-1758_78_MtrunA17_Chr8g0381281_3F_498-1844_1347_+2_14
RQFKSIMMMMKVKVLLTVSSVFSGSLDGEIKVWQL
>MtrunA17_Chr8g0381281_1F_1681-1758_78_MtrunA17_Chr8g0381281_3F_498-1844_1347_+2_15
RQFKSIMMMMKVKVLLTVSFVFSGSLDGEIKVWQL
>MtrunA17_Chr8g0381281_1F_1681-1758_78_MtrunA17_Chr8g0381281_3F_498-1844_1347_+2_16
RQFKSIMMMMKVKVLLTVSFLFSGSLDGEIKVWQL
>MtrunA17_Chr8g0381411_2F_1442-1675_234_MtrunA17_Chr8g0381411_3F_18-1544_1527_-1_0
FTGKRIRSCKRSGIMEWKVCCNKERFNINGRGCSWMCTICS
>MtrunA17_Chr8g0381411_2F_1442-1675_234_MtrunA17_Chr8g0381411_3F_18-1544_1527_-1_1
FTGKRIRSCKGSGIMEWKVCCNKERFNINGRGCSWMCTICS
>MtrunA17_Chr8g0381411_2F_1442-1675_234_MtrunA17_Chr8g0381411_3F_18-1544_1527_-1_2
FTGKRIRSCKGQGIMEWKVCCNKERFNINGRGCSWMCTICS
>MtrunA17_Chr8g0381411_2F_1442-1675_234_MtrunA17_Chr8g0381411_3F_18-1544_1527_-1_3
FTGKRIRSCKGQEIMEWKVCCNKERFNINGRGCSWMCTICS
>MtrunA17_Chr8g0381411_2F_1442-1675_234_MtrunA17_Chr8g0381411_3F_18-1544_1527_-1_4
FTGKRIRSCKGQELMEWKVCCNKERFNINGRGCSWMCTICS
>MtrunA17_Chr8g0381411_2F_1442-1675_234_MtrunA17_Chr8g0381411_3F_18-1544_1527_-1_5
FTGKRIRSCKGQELWEWKVCCNKERFNINGRGCSWMCTICS
>MtrunA17_Chr8g0381411_2F_1442-1675_234_MtrunA17_Chr8g0381411_3F_18-1544_1527_-1_6
FTGKRIRSCKGQELWSWKVCCNKERFNINGRGCSWMCTICS
>MtrunA17_Chr8g0381411_2F_1442-1675_234_MtrunA17_Chr8g0381411_3F_18-1544_1527_-1_7
FTGKRIRSCKGQELWSGKVCCNKERFNINGRGCSWMCTICS
>MtrunA17_Chr8g0381411_2F_1442-1675_234_MtrunA17_Chr8g0381411_3F_18-1544_1527_-1_8
FTGKRIRSCKGQELWSGKVCCNKERFNINGRGCSWMCTICS
>MtrunA17_Chr8g0381411_2F_1442-1675_234_MtrunA17_Chr8g0381411_3F_18-1544_1527_-1_9
FTGKRIRSCKGQELWSGKYCCNKERFNINGRGCSWMCTICS
>MtrunA17_Chr8g0381411_2F_1442-1675_234_MtrunA17_Chr8g0381411_3F_18-1544_1527_-1_10
FTGKRIRSCKGQELWSGKYVCNKERFNINGRGCSWMCTICS
>MtrunA17_Chr8g0381411_2F_1442-1675_234_MtrunA17_Chr8g0381411_3F_18-1544_1527_-1_11
FTGKRIRSCKGQELWSGKYVANKERFNINGRGCSWMCTICS
>MtrunA17_Chr8g0381411_2F_1442-1675_234_MtrunA17_Chr8g0381411_3F_18-1544_1527_-1_12
FTGKRIRSCKGQELWSGKYVATKERFNINGRGCSWMCTICS
>MtrunA17_Chr8g0381411_2F_1442-1675_234_MtrunA17_Chr8g0381411_3F_18-1544_1527_-1_13
FTGKRIRSCKGQELWSGKYVATKERFNINGRGCSWMCTICS
>MtrunA17_Chr8g0381411_2F_1442-1675_234_MtrunA17_Chr8g0381411_3F_18-1544_1527_-1_14
FTGKRIRSCKGQELWSGKYVATKKRFNINGRGCSWMCTICS
>MtrunA17_Chr8g0381411_2F_1442-1675_234_MtrunA17_Chr8g0381411_3F_18-1544_1527_-1_15
FTGKRIRSCKGQELWSGKYVATKKGFNINGRGCSWMCTICS
>MtrunA17_Chr8g0381411_2F_1442-1675_234_MtrunA17_Chr8g0381411_3F_18-1544_1527_-1_16
FTGKRIRSCKGQELWSGKYVATKKGSNINGRGCSWMCTICS
>MtrunA17_Chr8g0381411_2F_1442-1675_234_MtrunA17_Chr8g0381411_3F_18-1544_1527_-1_17
FTGKRIRSCKGQELWSGKYVATKKGSIINGRGCSWMCTICS
>MtrunA17_Chr8g0381411_2F_1442-1675_234_MtrunA17_Chr8g0381411_3F_18-1544_1527_-1_18
FTGKRIRSCKGQELWSGKYVATKKGSISNGRGCSWMCTICS
>MtrunA17_Chr8g0381411_2F_1442-1675_234_MtrunA17_Chr8g0381411_3F_18-1544_1527_-1_19
FTGKRIRSCKGQELWSGKYVATKKGSISTGRGCSWMCTICS
>MtrunA17_Chr8g0381411_2F_1442-1675_234_MtrunA17_Chr8g0381411_3F_18-1544_1527_-1_20
FTGKRIRSCKGQELWSGKYVATKKGSISTDRGCSWMCTICS
>MtrunA17_Chr8g0381411_2F_1442-1675_234_MtrunA17_Chr8g0381411_3F_18-1544_1527_-1_21
FTGKRIRSCKGQELWSGKYVATKKGSISTDVGCSWMCTICS
>MtrunA17_Chr8g0381411_2F_1442-1675_234_MtrunA17_Chr8g0381411_3F_18-1544_1527_-1_22
FTGKRIRSCKGQELWSGKYVATKKGSISTDVGCSWMCTICS
>MtrunA17_Chr8g0381411_2F_1442-1675_234_MtrunA17_Chr8g0381411_3F_18-1544_1527_-1_23
FTGKRIRSCKGQELWSGKYVATKKGSISTDVGVSWMCTICS
>MtrunA17_Chr8g0381411_2F_1442-1675_234_MtrunA17_Chr8g0381411_3F_18-1544_1527_-1_24
FTGKRIRSCKGQELWSGKYVATKKGSISTDVGVHWMCTICS
>MtrunA17_Chr8g0381411_2F_1442-1675_234_MtrunA17_Chr8g0381411_3F_18-1544_1527_-1_25
FTGKRIRSCKGQELWSGKYVATKKGSISTDVGVHGMCTICS
>MtrunA17_Chr8g0381411_2F_1442-1675_234_MtrunA17_Chr8g0381411_3F_18-1544_1527_-1_26
FTGKRIRSCKGQELWSGKYVATKKGSISTDVGVHGCCTICS
>MtrunA17_Chr8g0381411_2F_1442-1675_234_MtrunA17_Chr8g0381411_3F_18-1544_1527_-1_27
FTGKRIRSCKGQELWSGKYVATKKGSISTDVGVHGCATICS
>MtrunA17_Chr8g0381411_2F_1442-1675_234_MtrunA17_Chr8g0381411_3F_18-1544_1527_-1_28
FTGKRIRSCKGQELWSGKYVATKKGSISTDVGVHGCALICS
>MtrunA17_Chr8g0381411_2F_1442-1675_234_MtrunA17_Chr8g0381411_3F_18-1544_1527_-1_29
FTGKRIRSCKGQELWSGKYVATKKGSISTDVGVHGCALFCS
>MtrunA17_Chr8g0381411_2F_1442-1675_234_MtrunA17_Chr8g0381411_3F_18-1544_1527_+2_0
FTGKRIRSCKSGIMEWKVCCNKERFNINGRGCSWMCTICS
>MtrunA17_Chr8g0381411_2F_1442-1675_234_MtrunA17_Chr8g0381411_3F_18-1544_1527_+2_1
FTGKRIRSCKGGIMEWKVCCNKERFNINGRGCSWMCTICS
>MtrunA17_Chr8g0381411_2F_1442-1675_234_MtrunA17_Chr8g0381411_3F_18-1544_1527_+2_2
FTGKRIRSCKGQIMEWKVCCNKERFNINGRGCSWMCTICS
>MtrunA17_Chr8g0381411_2F_1442-1675_234_MtrunA17_Chr8g0381411_3F_18-1544_1527_+2_3
FTGKRIRSCKGQEMEWKVCCNKERFNINGRGCSWMCTICS
>MtrunA17_Chr8g0381411_2F_1442-1675_234_MtrunA17_Chr8g0381411_3F_18-1544_1527_+2_4
FTGKRIRSCKGQELEWKVCCNKERFNINGRGCSWMCTICS
>MtrunA17_Chr8g0381411_2F_1442-1675_234_MtrunA17_Chr8g0381411_3F_18-1544_1527_+2_5
FTGKRIRSCKGQELWWKVCCNKERFNINGRGCSWMCTICS
>MtrunA17_Chr8g0381411_2F_1442-1675_234_MtrunA17_Chr8g0381411_3F_18-1544_1527_+2_6
FTGKRIRSCKGQELWSKVCCNKERFNINGRGCSWMCTICS
>MtrunA17_Chr8g0381411_2F_1442-1675_234_MtrunA17_Chr8g0381411_3F_18-1544_1527_+2_7
FTGKRIRSCKGQELWSGVCCNKERFNINGRGCSWMCTICS
>MtrunA17_Chr8g0381411_2F_1442-1675_234_MtrunA17_Chr8g0381411_3F_18-1544_1527_+2_8
FTGKRIRSCKGQELWSGKCCNKERFNINGRGCSWMCTICS
>MtrunA17_Chr8g0381411_2F_1442-1675_234_MtrunA17_Chr8g0381411_3F_18-1544_1527_+2_9
FTGKRIRSCKGQELWSGKYCNKERFNINGRGCSWMCTICS
>MtrunA17_Chr8g0381411_2F_1442-1675_234_MtrunA17_Chr8g0381411_3F_18-1544_1527_+2_10
FTGKRIRSCKGQELWSGKYVNKERFNINGRGCSWMCTICS
>MtrunA17_Chr8g0381411_2F_1442-1675_234_MtrunA17_Chr8g0381411_3F_18-1544_1527_+2_11
FTGKRIRSCKGQELWSGKYVAKERFNINGRGCSWMCTICS
>MtrunA17_Chr8g0381411_2F_1442-1675_234_MtrunA17_Chr8g0381411_3F_18-1544_1527_+2_12
FTGKRIRSCKGQELWSGKYVATERFNINGRGCSWMCTICS
>MtrunA17_Chr8g0381411_2F_1442-1675_234_MtrunA17_Chr8g0381411_3F_18-1544_1527_+2_13
FTGKRIRSCKGQELWSGKYVATKRFNINGRGCSWMCTICS
>MtrunA17_Chr8g0381411_2F_1442-1675_234_MtrunA17_Chr8g0381411_3F_18-1544_1527_+2_14
FTGKRIRSCKGQELWSGKYVATKKFNINGRGCSWMCTICS
>MtrunA17_Chr8g0381411_2F_1442-1675_234_MtrunA17_Chr8g0381411_3F_18-1544_1527_+2_15
FTGKRIRSCKGQELWSGKYVATKKGNINGRGCSWMCTICS
>MtrunA17_Chr8g0381411_2F_1442-1675_234_MtrunA17_Chr8g0381411_3F_18-1544_1527_+2_16
FTGKRIRSCKGQELWSGKYVATKKGSINGRGCSWMCTICS
>MtrunA17_Chr8g0381411_2F_1442-1675_234_MtrunA17_Chr8g0381411_3F_18-1544_1527_+2_17
FTGKRIRSCKGQELWSGKYVATKKGSINGRGCSWMCTICS
>MtrunA17_Chr8g0381411_2F_1442-1675_234_MtrunA17_Chr8g0381411_3F_18-1544_1527_+2_18
FTGKRIRSCKGQELWSGKYVATKKGSISGRGCSWMCTICS
>MtrunA17_Chr8g0381411_2F_1442-1675_234_MtrunA17_Chr8g0381411_3F_18-1544_1527_+2_19
FTGKRIRSCKGQELWSGKYVATKKGSISTRGCSWMCTICS
>MtrunA17_Chr8g0381411_2F_1442-1675_234_MtrunA17_Chr8g0381411_3F_18-1544_1527_+2_20
FTGKRIRSCKGQELWSGKYVATKKGSISTDGCSWMCTICS
>MtrunA17_Chr8g0381411_2F_1442-1675_234_MtrunA17_Chr8g0381411_3F_18-1544_1527_+2_21
FTGKRIRSCKGQELWSGKYVATKKGSISTDVCSWMCTICS
>MtrunA17_Chr8g0381411_2F_1442-1675_234_MtrunA17_Chr8g0381411_3F_18-1544_1527_+2_22
FTGKRIRSCKGQELWSGKYVATKKGSISTDVGSWMCTICS
>MtrunA17_Chr8g0381411_2F_1442-1675_234_MtrunA17_Chr8g0381411_3F_18-1544_1527_+2_23
FTGKRIRSCKGQELWSGKYVATKKGSISTDVGVWMCTICS
>MtrunA17_Chr8g0381411_2F_1442-1675_234_MtrunA17_Chr8g0381411_3F_18-1544_1527_+2_24
FTGKRIRSCKGQELWSGKYVATKKGSISTDVGVHMCTICS
>MtrunA17_Chr8g0381411_2F_1442-1675_234_MtrunA17_Chr8g0381411_3F_18-1544_1527_+2_25
FTGKRIRSCKGQELWSGKYVATKKGSISTDVGVHGCTICS
>MtrunA17_Chr8g0381411_2F_1442-1675_234_MtrunA17_Chr8g0381411_3F_18-1544_1527_+2_26
FTGKRIRSCKGQELWSGKYVATKKGSISTDVGVHGCTICS
>MtrunA17_Chr8g0381411_2F_1442-1675_234_MtrunA17_Chr8g0381411_3F_18-1544_1527_+2_27
FTGKRIRSCKGQELWSGKYVATKKGSISTDVGVHGCAICS
>MtrunA17_Chr8g0381411_2F_1442-1675_234_MtrunA17_Chr8g0381411_3F_18-1544_1527_+2_28
FTGKRIRSCKGQELWSGKYVATKKGSISTDVGVHGCALCS
>MtrunA17_Chr8g0381411_2F_1442-1675_234_MtrunA17_Chr8g0381411_3F_18-1544_1527_+2_29
FTGKRIRSCKGQELWSGKYVATKKGSISTDVGVHGCALFS
>MtrunA17_Chr8g0382231_2F_149-2080_1932_MtrunA17_Chr8g0382231_3F_96-179_84_-1_0
ISFRLVIKNENVYPKLAAISLRINMKSLQVAQAQDPESQSD
>MtrunA17_Chr8g0382231_2F_149-2080_1932_MtrunA17_Chr8g0382231_3F_96-179_84_-1_1
ISFRLVIKNEMVYPKLAAISLRINMKSLQVAQAQDPESQSD
>MtrunA17_Chr8g0382231_2F_149-2080_1932_MtrunA17_Chr8g0382231_3F_96-179_84_-1_2
ISFRLVIKNEMSYPKLAAISLRINMKSLQVAQAQDPESQSD
>MtrunA17_Chr8g0382231_2F_149-2080_1932_MtrunA17_Chr8g0382231_3F_96-179_84_-1_3
ISFRLVIKNEMSIPKLAAISLRINMKSLQVAQAQDPESQSD
>MtrunA17_Chr8g0382231_2F_149-2080_1932_MtrunA17_Chr8g0382231_3F_96-179_84_-1_4
ISFRLVIKNEMSIPKLAAISLRINMKSLQVAQAQDPESQSD
>MtrunA17_Chr8g0382231_2F_149-2080_1932_MtrunA17_Chr8g0382231_3F_96-179_84_-1_5
ISFRLVIKNEMSIPSLAAISLRINMKSLQVAQAQDPESQSD
>MtrunA17_Chr8g0382231_2F_149-2080_1932_MtrunA17_Chr8g0382231_3F_96-179_84_-1_6
ISFRLVIKNEMSIPSLAAISLRINMKSLQVAQAQDPESQSD
>MtrunA17_Chr8g0382231_2F_149-2080_1932_MtrunA17_Chr8g0382231_3F_96-179_84_-1_7
ISFRLVIKNEMSIPSLQAISLRINMKSLQVAQAQDPESQSD
>MtrunA17_Chr8g0382231_2F_149-2080_1932_MtrunA17_Chr8g0382231_3F_96-179_84_-1_8
ISFRLVIKNEMSIPSLQQISLRINMKSLQVAQAQDPESQSD
>MtrunA17_Chr8g0382231_2F_149-2080_1932_MtrunA17_Chr8g0382231_3F_96-179_84_-1_9
ISFRLVIKNEMSIPSLQQLSLRINMKSLQVAQAQDPESQSD
>MtrunA17_Chr8g0382231_2F_149-2080_1932_MtrunA17_Chr8g0382231_3F_96-179_84_-1_10
ISFRLVIKNEMSIPSLQQLALRINMKSLQVAQAQDPESQSD
>MtrunA17_Chr8g0382231_2F_149-2080_1932_MtrunA17_Chr8g0382231_3F_96-179_84_+2_0
ISFRLVIKNEVYPKLAAISLRINMKSLQVAQAQDPESQSD
>MtrunA17_Chr8g0382231_2F_149-2080_1932_MtrunA17_Chr8g0382231_3F_96-179_84_+2_1
ISFRLVIKNEMYPKLAAISLRINMKSLQVAQAQDPESQSD
>MtrunA17_Chr8g0382231_2F_149-2080_1932_MtrunA17_Chr8g0382231_3F_96-179_84_+2_2
ISFRLVIKNEMSPKLAAISLRINMKSLQVAQAQDPESQSD
>MtrunA17_Chr8g0382231_2F_149-2080_1932_MtrunA17_Chr8g0382231_3F_96-179_84_+2_3
ISFRLVIKNEMSIKLAAISLRINMKSLQVAQAQDPESQSD
>MtrunA17_Chr8g0382231_2F_149-2080_1932_MtrunA17_Chr8g0382231_3F_96-179_84_+2_4
ISFRLVIKNEMSIPLAAISLRINMKSLQVAQAQDPESQSD
>MtrunA17_Chr8g0382231_2F_149-2080_1932_MtrunA17_Chr8g0382231_3F_96-179_84_+2_5
ISFRLVIKNEMSIPSAAISLRINMKSLQVAQAQDPESQSD
>MtrunA17_Chr8g0382231_2F_149-2080_1932_MtrunA17_Chr8g0382231_3F_96-179_84_+2_6
ISFRLVIKNEMSIPSLAISLRINMKSLQVAQAQDPESQSD
>MtrunA17_Chr8g0382231_2F_149-2080_1932_MtrunA17_Chr8g0382231_3F_96-179_84_+2_7
ISFRLVIKNEMSIPSLQISLRINMKSLQVAQAQDPESQSD
>MtrunA17_Chr8g0382231_2F_149-2080_1932_MtrunA17_Chr8g0382231_3F_96-179_84_+2_8
ISFRLVIKNEMSIPSLQQSLRINMKSLQVAQAQDPESQSD
>MtrunA17_Chr8g0382231_2F_149-2080_1932_MtrunA17_Chr8g0382231_3F_96-179_84_+2_9
ISFRLVIKNEMSIPSLQQLLRINMKSLQVAQAQDPESQSD
>MtrunA17_Chr8g0382231_2F_149-2080_1932_MtrunA17_Chr8g0382231_3F_96-179_84_+2_10
ISFRLVIKNEMSIPSLQQLARINMKSLQVAQAQDPESQSD
>MtrunA17_Chr8g0383131_2F_536-760_225_MtrunA17_Chr8g0383131_3F_39-665_627_-1_0
SGVNVDNLDDQVLFKGSPKKKSKGEGEFFESDKEEKKALPQ
>MtrunA17_Chr8g0383131_2F_536-760_225_MtrunA17_Chr8g0383131_3F_39-665_627_-1_1
SGVNVDNLDDKVLFKGSPKKKSKGEGEFFESDKEEKKALPQ
>MtrunA17_Chr8g0383131_2F_536-760_225_MtrunA17_Chr8g0383131_3F_39-665_627_-1_2
SGVNVDNLDDKYLFKGSPKKKSKGEGEFFESDKEEKKALPQ
>MtrunA17_Chr8g0383131_2F_536-760_225_MtrunA17_Chr8g0383131_3F_39-665_627_-1_3
SGVNVDNLDDKYFFKGSPKKKSKGEGEFFESDKEEKKALPQ
>MtrunA17_Chr8g0383131_2F_536-760_225_MtrunA17_Chr8g0383131_3F_39-665_627_-1_4
SGVNVDNLDDKYFSKGSPKKKSKGEGEFFESDKEEKKALPQ
>MtrunA17_Chr8g0383131_2F_536-760_225_MtrunA17_Chr8g0383131_3F_39-665_627_-1_5
SGVNVDNLDDKYFSKGSPKKKSKGEGEFFESDKEEKKALPQ
>MtrunA17_Chr8g0383131_2F_536-760_225_MtrunA17_Chr8g0383131_3F_39-665_627_-1_6
SGVNVDNLDDKYFSKESPKKKSKGEGEFFESDKEEKKALPQ
>MtrunA17_Chr8g0383131_2F_536-760_225_MtrunA17_Chr8g0383131_3F_39-665_627_-1_7
SGVNVDNLDDKYFSKEAPKKKSKGEGEFFESDKEEKKALPQ
>MtrunA17_Chr8g0383131_2F_536-760_225_MtrunA17_Chr8g0383131_3F_39-665_627_-1_8
SGVNVDNLDDKYFSKEAPKKKSKGEGEFFESDKEEKKALPQ
>MtrunA17_Chr8g0383131_2F_536-760_225_MtrunA17_Chr8g0383131_3F_39-665_627_-1_9
SGVNVDNLDDKYFSKEAPKKKSKGEGEFFESDKEEKKALPQ
>MtrunA17_Chr8g0383131_2F_536-760_225_MtrunA17_Chr8g0383131_3F_39-665_627_-1_10
SGVNVDNLDDKYFSKEAPKRKSKGEGEFFESDKEEKKALPQ
>MtrunA17_Chr8g0383131_2F_536-760_225_MtrunA17_Chr8g0383131_3F_39-665_627_-1_11
SGVNVDNLDDKYFSKEAPKRRSKGEGEFFESDKEEKKALPQ
>MtrunA17_Chr8g0383131_2F_536-760_225_MtrunA17_Chr8g0383131_3F_39-665_627_-1_12
SGVNVDNLDDKYFSKEAPKRRAKGEGEFFESDKEEKKALPQ
>MtrunA17_Chr8g0383131_2F_536-760_225_MtrunA17_Chr8g0383131_3F_39-665_627_-1_13
SGVNVDNLDDKYFSKEAPKRRARGEGEFFESDKEEKKALPQ
>MtrunA17_Chr8g0383131_2F_536-760_225_MtrunA17_Chr8g0383131_3F_39-665_627_-1_14
SGVNVDNLDDKYFSKEAPKRRAREEGEFFESDKEEKKALPQ
>MtrunA17_Chr8g0383131_2F_536-760_225_MtrunA17_Chr8g0383131_3F_39-665_627_-1_15
SGVNVDNLDDKYFSKEAPKRRAREKGEFFESDKEEKKALPQ
>MtrunA17_Chr8g0383131_2F_536-760_225_MtrunA17_Chr8g0383131_3F_39-665_627_-1_16
SGVNVDNLDDKYFSKEAPKRRAREKAEFFESDKEEKKALPQ
>MtrunA17_Chr8g0383131_2F_536-760_225_MtrunA17_Chr8g0383131_3F_39-665_627_-1_17
SGVNVDNLDDKYFSKEAPKRRAREKANFFESDKEEKKALPQ
>MtrunA17_Chr8g0383131_2F_536-760_225_MtrunA17_Chr8g0383131_3F_39-665_627_-1_18
SGVNVDNLDDKYFSKEAPKRRAREKANSFESDKEEKKALPQ
>MtrunA17_Chr8g0383131_2F_536-760_225_MtrunA17_Chr8g0383131_3F_39-665_627_-1_19
SGVNVDNLDDKYFSKEAPKRRAREKANSLESDKEEKKALPQ
>MtrunA17_Chr8g0383131_2F_536-760_225_MtrunA17_Chr8g0383131_3F_39-665_627_-1_20
SGVNVDNLDDKYFSKEAPKRRAREKANSLSSDKEEKKALPQ
>MtrunA17_Chr8g0383131_2F_536-760_225_MtrunA17_Chr8g0383131_3F_39-665_627_-1_21
SGVNVDNLDDKYFSKEAPKRRAREKANSLSQDKEEKKALPQ
>MtrunA17_Chr8g0383131_2F_536-760_225_MtrunA17_Chr8g0383131_3F_39-665_627_-1_22
SGVNVDNLDDKYFSKEAPKRRAREKANSLSQTKEEKKALPQ
>MtrunA17_Chr8g0383131_2F_536-760_225_MtrunA17_Chr8g0383131_3F_39-665_627_-1_23
SGVNVDNLDDKYFSKEAPKRRAREKANSLSQTREEKKALPQ
>MtrunA17_Chr8g0383131_2F_536-760_225_MtrunA17_Chr8g0383131_3F_39-665_627_-1_24
SGVNVDNLDDKYFSKEAPKRRAREKANSLSQTRREKKALPQ
>MtrunA17_Chr8g0383131_2F_536-760_225_MtrunA17_Chr8g0383131_3F_39-665_627_-1_25
SGVNVDNLDDKYFSKEAPKRRAREKANSLSQTRRRKKALPQ
>MtrunA17_Chr8g0383131_2F_536-760_225_MtrunA17_Chr8g0383131_3F_39-665_627_-1_26
SGVNVDNLDDKYFSKEAPKRRAREKANSLSQTRRRKKALPQ
>MtrunA17_Chr8g0383131_2F_536-760_225_MtrunA17_Chr8g0383131_3F_39-665_627_-1_27
SGVNVDNLDDKYFSKEAPKRRAREKANSLSQTRRRKRALPQ
>MtrunA17_Chr8g0383131_2F_536-760_225_MtrunA17_Chr8g0383131_3F_39-665_627_-1_28
SGVNVDNLDDKYFSKEAPKRRAREKANSLSQTRRRKRRLPQ
>MtrunA17_Chr8g0383131_2F_536-760_225_MtrunA17_Chr8g0383131_3F_39-665_627_-1_29
SGVNVDNLDDKYFSKEAPKRRAREKANSLSQTRRRKRRYPQ
>MtrunA17_Chr8g0383131_2F_536-760_225_MtrunA17_Chr8g0383131_3F_39-665_627_+2_0
SGVNVDNLDDVLFKGSPKKKSKGEGEFFESDKEEKKALPQ
>MtrunA17_Chr8g0383131_2F_536-760_225_MtrunA17_Chr8g0383131_3F_39-665_627_+2_1
SGVNVDNLDDKLFKGSPKKKSKGEGEFFESDKEEKKALPQ
>MtrunA17_Chr8g0383131_2F_536-760_225_MtrunA17_Chr8g0383131_3F_39-665_627_+2_2
SGVNVDNLDDKYFKGSPKKKSKGEGEFFESDKEEKKALPQ
>MtrunA17_Chr8g0383131_2F_536-760_225_MtrunA17_Chr8g0383131_3F_39-665_627_+2_3
SGVNVDNLDDKYFKGSPKKKSKGEGEFFESDKEEKKALPQ
>MtrunA17_Chr8g0383131_2F_536-760_225_MtrunA17_Chr8g0383131_3F_39-665_627_+2_4
SGVNVDNLDDKYFSGSPKKKSKGEGEFFESDKEEKKALPQ
>MtrunA17_Chr8g0383131_2F_536-760_225_MtrunA17_Chr8g0383131_3F_39-665_627_+2_5
SGVNVDNLDDKYFSKSPKKKSKGEGEFFESDKEEKKALPQ
>MtrunA17_Chr8g0383131_2F_536-760_225_MtrunA17_Chr8g0383131_3F_39-665_627_+2_6
SGVNVDNLDDKYFSKEPKKKSKGEGEFFESDKEEKKALPQ
>MtrunA17_Chr8g0383131_2F_536-760_225_MtrunA17_Chr8g0383131_3F_39-665_627_+2_7
SGVNVDNLDDKYFSKEAKKKSKGEGEFFESDKEEKKALPQ
>MtrunA17_Chr8g0383131_2F_536-760_225_MtrunA17_Chr8g0383131_3F_39-665_627_+2_8
SGVNVDNLDDKYFSKEAPKKSKGEGEFFESDKEEKKALPQ
>MtrunA17_Chr8g0383131_2F_536-760_225_MtrunA17_Chr8g0383131_3F_39-665_627_+2_9
SGVNVDNLDDKYFSKEAPKKSKGEGEFFESDKEEKKALPQ
>MtrunA17_Chr8g0383131_2F_536-760_225_MtrunA17_Chr8g0383131_3F_39-665_627_+2_10
SGVNVDNLDDKYFSKEAPKRSKGEGEFFESDKEEKKALPQ
>MtrunA17_Chr8g0383131_2F_536-760_225_MtrunA17_Chr8g0383131_3F_39-665_627_+2_11
SGVNVDNLDDKYFSKEAPKRRKGEGEFFESDKEEKKALPQ
>MtrunA17_Chr8g0383131_2F_536-760_225_MtrunA17_Chr8g0383131_3F_39-665_627_+2_12
SGVNVDNLDDKYFSKEAPKRRAGEGEFFESDKEEKKALPQ
>MtrunA17_Chr8g0383131_2F_536-760_225_MtrunA17_Chr8g0383131_3F_39-665_627_+2_13
SGVNVDNLDDKYFSKEAPKRRAREGEFFESDKEEKKALPQ
>MtrunA17_Chr8g0383131_2F_536-760_225_MtrunA17_Chr8g0383131_3F_39-665_627_+2_14
SGVNVDNLDDKYFSKEAPKRRAREGEFFESDKEEKKALPQ
>MtrunA17_Chr8g0383131_2F_536-760_225_MtrunA17_Chr8g0383131_3F_39-665_627_+2_15
SGVNVDNLDDKYFSKEAPKRRAREKEFFESDKEEKKALPQ
>MtrunA17_Chr8g0383131_2F_536-760_225_MtrunA17_Chr8g0383131_3F_39-665_627_+2_16
SGVNVDNLDDKYFSKEAPKRRAREKAFFESDKEEKKALPQ
>MtrunA17_Chr8g0383131_2F_536-760_225_MtrunA17_Chr8g0383131_3F_39-665_627_+2_17
SGVNVDNLDDKYFSKEAPKRRAREKANFESDKEEKKALPQ
>MtrunA17_Chr8g0383131_2F_536-760_225_MtrunA17_Chr8g0383131_3F_39-665_627_+2_18
SGVNVDNLDDKYFSKEAPKRRAREKANSESDKEEKKALPQ
>MtrunA17_Chr8g0383131_2F_536-760_225_MtrunA17_Chr8g0383131_3F_39-665_627_+2_19
SGVNVDNLDDKYFSKEAPKRRAREKANSLSDKEEKKALPQ
>MtrunA17_Chr8g0383131_2F_536-760_225_MtrunA17_Chr8g0383131_3F_39-665_627_+2_20
SGVNVDNLDDKYFSKEAPKRRAREKANSLSDKEEKKALPQ
>MtrunA17_Chr8g0383131_2F_536-760_225_MtrunA17_Chr8g0383131_3F_39-665_627_+2_21
SGVNVDNLDDKYFSKEAPKRRAREKANSLSQKEEKKALPQ
>MtrunA17_Chr8g0383131_2F_536-760_225_MtrunA17_Chr8g0383131_3F_39-665_627_+2_22
SGVNVDNLDDKYFSKEAPKRRAREKANSLSQTEEKKALPQ
>MtrunA17_Chr8g0383131_2F_536-760_225_MtrunA17_Chr8g0383131_3F_39-665_627_+2_23
SGVNVDNLDDKYFSKEAPKRRAREKANSLSQTREKKALPQ
>MtrunA17_Chr8g0383131_2F_536-760_225_MtrunA17_Chr8g0383131_3F_39-665_627_+2_24
SGVNVDNLDDKYFSKEAPKRRAREKANSLSQTRRKKALPQ
>MtrunA17_Chr8g0383131_2F_536-760_225_MtrunA17_Chr8g0383131_3F_39-665_627_+2_25
SGVNVDNLDDKYFSKEAPKRRAREKANSLSQTRRRKALPQ
>MtrunA17_Chr8g0383131_2F_536-760_225_MtrunA17_Chr8g0383131_3F_39-665_627_+2_26
SGVNVDNLDDKYFSKEAPKRRAREKANSLSQTRRRKALPQ
>MtrunA17_Chr8g0383131_2F_536-760_225_MtrunA17_Chr8g0383131_3F_39-665_627_+2_27
SGVNVDNLDDKYFSKEAPKRRAREKANSLSQTRRRKRLPQ
>MtrunA17_Chr8g0383131_2F_536-760_225_MtrunA17_Chr8g0383131_3F_39-665_627_+2_28
SGVNVDNLDDKYFSKEAPKRRAREKANSLSQTRRRKRRPQ
>MtrunA17_Chr8g0383131_2F_536-760_225_MtrunA17_Chr8g0383131_3F_39-665_627_+2_29
SGVNVDNLDDKYFSKEAPKRRAREKANSLSQTRRRKRRYQ
>MtrunA17_Chr8g0384631_2F_1109-1363_255_MtrunA17_Chr8g0384631_3F_1281-2432_1152_-2_1
TDDRLLPTKLSALSMAKTLYLLLVELIIQWHVPSPARMGDF
>MtrunA17_Chr8g0384631_2F_1109-1363_255_MtrunA17_Chr8g0384631_3F_1281-2432_1152_-2_2
TDDRLLPTKLSALSMAKTLYLLLVELIIQWHVPSPARMGDF
>MtrunA17_Chr8g0384631_2F_1109-1363_255_MtrunA17_Chr8g0384631_3F_1281-2432_1152_-2_3
TDDRLLPTKLSAFSMAKTLYLLLVELIIQWHVPSPARMGDF
>MtrunA17_Chr8g0384631_2F_1109-1363_255_MtrunA17_Chr8g0384631_3F_1281-2432_1152_-2_4
TDDRLLPTKLSAFDMAKTLYLLLVELIIQWHVPSPARMGDF
>MtrunA17_Chr8g0384631_2F_1109-1363_255_MtrunA17_Chr8g0384631_3F_1281-2432_1152_-2_5
TDDRLLPTKLSAFDGAKTLYLLLVELIIQWHVPSPARMGDF
>MtrunA17_Chr8g0384631_2F_1109-1363_255_MtrunA17_Chr8g0384631_3F_1281-2432_1152_-2_6
TDDRLLPTKLSAFDGQKTLYLLLVELIIQWHVPSPARMGDF
>MtrunA17_Chr8g0384631_2F_1109-1363_255_MtrunA17_Chr8g0384631_3F_1281-2432_1152_-2_7
TDDRLLPTKLSAFDGQDTLYLLLVELIIQWHVPSPARMGDF
>MtrunA17_Chr8g0384631_2F_1109-1363_255_MtrunA17_Chr8g0384631_3F_1281-2432_1152_-2_8
TDDRLLPTKLSAFDGQDILYLLLVELIIQWHVPSPARMGDF
>MtrunA17_Chr8g0384631_2F_1109-1363_255_MtrunA17_Chr8g0384631_3F_1281-2432_1152_-2_9
TDDRLLPTKLSAFDGQDIVYLLLVELIIQWHVPSPARMGDF
>MtrunA17_Chr8g0384631_2F_1109-1363_255_MtrunA17_Chr8g0384631_3F_1281-2432_1152_-2_10
TDDRLLPTKLSAFDGQDIVSLLLVELIIQWHVPSPARMGDF
>MtrunA17_Chr8g0384631_2F_1109-1363_255_MtrunA17_Chr8g0384631_3F_1281-2432_1152_-2_11
TDDRLLPTKLSAFDGQDIVSVLLVELIIQWHVPSPARMGDF
>MtrunA17_Chr8g0384631_2F_1109-1363_255_MtrunA17_Chr8g0384631_3F_1281-2432_1152_-2_12
TDDRLLPTKLSAFDGQDIVSVTLVELIIQWHVPSPARMGDF
>MtrunA17_Chr8g0384631_2F_1109-1363_255_MtrunA17_Chr8g0384631_3F_1281-2432_1152_-2_13
TDDRLLPTKLSAFDGQDIVSVTCVELIIQWHVPSPARMGDF
>MtrunA17_Chr8g0384631_2F_1109-1363_255_MtrunA17_Chr8g0384631_3F_1281-2432_1152_-2_14
TDDRLLPTKLSAFDGQDIVSVTCGELIIQWHVPSPARMGDF
>MtrunA17_Chr8g0384631_2F_1109-1363_255_MtrunA17_Chr8g0384631_3F_1281-2432_1152_-2_15
TDDRLLPTKLSAFDGQDIVSVTCGALIIQWHVPSPARMGDF
>MtrunA17_Chr8g0384631_2F_1109-1363_255_MtrunA17_Chr8g0384631_3F_1281-2432_1152_-2_16
TDDRLLPTKLSAFDGQDIVSVTCGADIIQWHVPSPARMGDF
>MtrunA17_Chr8g0384631_2F_1109-1363_255_MtrunA17_Chr8g0384631_3F_1281-2432_1152_-2_17
TDDRLLPTKLSAFDGQDIVSVTCGADYIQWHVPSPARMGDF
>MtrunA17_Chr8g0384631_2F_1109-1363_255_MtrunA17_Chr8g0384631_3F_1281-2432_1152_-2_18
TDDRLLPTKLSAFDGQDIVSVTCGADYTQWHVPSPARMGDF
>MtrunA17_Chr8g0384631_2F_1109-1363_255_MtrunA17_Chr8g0384631_3F_1281-2432_1152_-2_19
TDDRLLPTKLSAFDGQDIVSVTCGADYTVWHVPSPARMGDF
>MtrunA17_Chr8g0384631_2F_1109-1363_255_MtrunA17_Chr8g0384631_3F_1281-2432_1152_-2_20
[truncated: 56,707,361 more chars]
