# Supplementary material for: Discovery of diverse chimeric peptides in a eukaryotic proteome sets the stage for experimental validation of the mosaic translation hypothesis
Source: Comput Struct Biotechnol J. 2025 Sep 12;27:4048–64. doi: 10.1016/j.csbj.2025.09.019 (PMC12481079; doi:10.1016/j.csbj.2025.09.019)
Supplement: Supplementary file 1 — Supplementary material [file mmc1.zip › Supplementary Datasets/Supplementary Dataset S34 Chimeric proteins modeled with conserved altProts (redundant).fasta]

Supplementary Dataset S34
Chimeric proteins modeled with conserved altProts (redundant)
The list contains 533,569 models that include the group "other" (row "Total" in Supplementary Table S5).

>MtrunA17_Chr0c01g0489101_3F_615-758_144_MtrunA17_Chr0c01g0489101_3F_462-611_150_3'_UTR_width_4_8537_CHIMERIC
HWRASLVPAAAVIPAPIAYIVVAVKKLVVGPWVGSIGPPM
>MtrunA17_Chr3g0091671_2F_14-130_117_MtrunA17_Chr3g0091671_1F_1-153_153_-2_iteration_14_Within_5'_of_altprot_6623_CHIMERIC
MNPVDHPHGGGEGRAPIGVEKNPQLLGVILHLEEE
>MtrunA17_CPg0492651_2F_167-280_114_MtrunA17_CPg0492651_1F_1-462_462_-1_iteration_9_Within_3'_of_altprot_8483_CHIMERIC
LQLLWKYCPNGIFFPYFKYLRTVPNKLLGVLLMVSVPVGLL
>MtrunA17_MTg0490921_2F_41-226_186_MtrunA17_MTg0490921_1F_1-396_396_+2_iteration_0_Within_3'_of_altprot_308975_CHIMERIC
DRSLSGDAPSHERTFSKLVRNGPHYPSQVLLIMSPSPGRL
>MtrunA17_Chr5g0422271_2F_5108-5311_204_MtrunA17_Chr5g0422271_3F_5172-5267_96_-1_iteration_21_Spanned_3'_of_altprot_173276_CHIMERIC
PVRIRTVKAWPIDPLDLRNLKLEVSEKLPQGITGLWQPSVH
>MtrunA17_Chr4g0017011_3F_72-209_138_MtrunA17_Chr4g0017011_1F_1-261_261_+2_iteration_15_Within_5'_of_altprot_121908_CHIMERIC
ITSIRYWIIHSITIPSLFIAGWLFVHGFSLRCIWKSPSKR
>MtrunA17_Chr2g0282891_1F_424-522_99_MtrunA17_Chr2g0282891_3F_348-740_393_-2_iteration_6_Within_5'_of_altprot_40210_CHIMERIC
IWFLSWKIYIVARLEYTFSNSKIFLVFNMLQLITTLLGELH
>MtrunA17_Chr3g0085701_1F_2890-2994_105_MtrunA17_Chr3g0085701_3F_153-3071_2919_-1_iteration_13_Within_3'_of_altprot_3296_CHIMERIC
LYVLKTALVLTACQRRVYPVPFLTLSIHDCPLIKQKYQKEE
>MtrunA17_Chr8g0386311_1F_733-957_225_MtrunA17_Chr8g0386311_3F_264-1871_1608_-2_iteration_16_Within_5'_of_altprot_4797_CHIMERIC
NGEVVAILDIAKCLYDAIARMERAAERKERQLQQLLKVSTN
>MtrunA17_Chr4g0000801_2F_719-859_141_MtrunA17_Chr4g0000801_1F_1-969_969_-2_iteration_18_Within_5'_of_altprot_9838_CHIMERIC
ISLGFLFLTIGILSGAVWANEAWGSYWNIGIQRKLGLLLLG
>MtrunA17_Chr8g0382771_1F_6619-6756_138_MtrunA17_Chr8g0382771_3F_177-6911_6735_+2_iteration_18_Within_3'_of_altprot_2543_CHIMERIC
LHGPLRVLQKARSFIFLAKTRAKWERVNGKVTIQIDRVVM
>MtrunA17_Chr3g0102121_2F_401-517_117_MtrunA17_Chr3g0102121_1F_211-3459_3249_+1_iteration_17_Within_5'_of_altprot_1349_CHIMERIC
LSRKKVETFIDNNELEKGDEISPALIKPLRSHTCQLSSSQ
>MtrunA17_Chr4g0050931_2F_674-949_276_MtrunA17_Chr4g0050931_3F_3-1088_1086_-1_iteration_19_Within_5'_of_altprot_1907_CHIMERIC
WFIIQAKMNKEYPSHHSSTALMSTMGAIQSHRFCYLCGQRF
>MtrunA17_Chr4g0073121_3F_909-1070_162_MtrunA17_Chr4g0073121_1F_1030-1257_228_-2_iteration_11_5'UTR_overlapped_with_CDS_144875_CHIMERIC
GAWLSSARAVRCWVKSRNERNTLVFSCQRLVWNPEQTAGDK
>MtrunA17_Chr0c01g0489101_3F_1683-1787_105_MtrunA17_Chr0c01g0489101_2F_1745-1840_96_-1_iteration_6_5'UTR_overlapped_with_CDS_8390_CHIMERIC
CPRRCEKSTEPYHLEERRSRNKVSVGEPAEGSLSMPYMQSN
>MtrunA17_Chr4g0004161_2F_365-592_228_MtrunA17_Chr4g0004161_1F_1-3183_3183_+1_iteration_6_Within_5'_of_altprot_1592_CHIMERIC
PELFGSLRNLRFLDLQVHLMGEEFQRILLVFRTCNILIFQ
>MtrunA17_Chr4g0064341_3F_2469-2591_123_MtrunA17_Chr4g0064341_1F_220-2568_2349_-1_iteration_25_3'UTR_overlapped_with_CDS_9428_CHIMERIC
YAAEALCLLNRPKERKLLITYHIICLEETVLNCHLSQDDCE
>MtrunA17_Chr5g0426671_2F_1100-1303_204_MtrunA17_Chr5g0426671_3F_1116-1262_147_-1_iteration_0_Spanned_3'_of_altprot_186075_CHIMERIC
RKWKVLHSRCCFIGHGFSNESLAANGNSKPDIVVITRIIRR
>MtrunA17_CPg0492331_1F_1459-1614_156_MtrunA17_CPg0492331_2F_1535-1753_219_-2_iteration_11_5'UTR_overlapped_with_CDS_275730_CHIMERIC
SSGERNGNSLNRENGVVGEQYTSVVLLGEAIECCTLDGESP
>MtrunA17_Chr8g0342671_2F_3185-3322_138_MtrunA17_Chr8g0342671_1F_103-3432_3330_-2_iteration_8_Within_5'_of_altprot_7422_CHIMERIC
VSSEWHNEVITNLDMDHVFLYGMIHTVLGSYNTSVKEMFLL
>MtrunA17_Chr3g0094961_3F_732-860_129_MtrunA17_Chr3g0094961_1F_1-810_810_-1_iteration_10_3'UTR_overlapped_with_CDS_76385_CHIMERIC
HLTKEHHVGFEAAAWYWHFVRRGSVIPICLYLLVGRYMKER
>MtrunA17_Chr3g0121221_2F_4151-4279_129_MtrunA17_Chr3g0121221_1F_265-6153_5889_-2_iteration_11_Within_5'_of_altprot_8326_CHIMERIC
TEGSNSSCLVIYVVCPFPDPSLQFCKLLLNHLLPLDRLSNS
>MtrunA17_Chr7g0224631_1F_667-795_129_MtrunA17_Chr7g0224631_3F_132-704_573_+1_iteration_2_3'UTR_overlapped_with_CDS_231372_CHIMERIC
VRNQLEDYSLRSYGSVYKTQLPCDKVVALKKLHIYEAEVP
>MtrunA17_Chr5g0421911_2F_134-211_78_MtrunA17_Chr5g0421911_1F_1-426_426_-1_iteration_2_Within_3'_of_altprot_163505_CHIMERIC
PWTEFTAPIGAEFPNNPTRRQCLVVRLGTSTTRLSP
>MtrunA17_Chr3g0095301_3F_768-1091_324_MtrunA17_Chr3g0095301_1F_343-1029_687_-1_iteration_15_3'UTR_overlapped_with_CDS_8182_CHIMERIC
SIAKHSLLHANSGSLTNIHLKLQTNRNNSSPIIAFFFSPFK
>MtrunA17_Chr2g0286241_3F_2145-2378_234_MtrunA17_Chr2g0286241_2F_188-2299_2112_+1_iteration_20_3'UTR_overlapped_with_CDS_41655_CHIMERIC
HDVAFLKAVLDDTQKELHSTRGVLAGERARHSNYRLKFFI
>MtrunA17_Chr7g0226181_3F_642-842_201_MtrunA17_Chr7g0226181_1F_625-750_126_-1_iteration_1_3'UTR_overlapped_with_CDS_232335_CHIMERIC
MLVTHDLLAVCRHSFAETDKTLEYWARSGSRYITHS
>MtrunA17_Chr7g0240461_3F_15-305_291_MtrunA17_Chr7g0240461_2F_98-223_126_+1_iteration_14_Spanned_3'_of_altprot_243107_CHIMERIC
ALVANILPRVTPLGEKRGAQPLVYAWLYSCHNPWQNPSLF
>MtrunA17_Chr4g0049071_3F_645-764_120_MtrunA17_Chr4g0049071_1F_1-1293_1293_+2_iteration_5_Within_5'_of_altprot_595_CHIMERIC
LPALETLDLSNFTFYWRKRLCWALFGLCQIEEFDHSWLYG
>MtrunA17_Chr5g0421871_3F_384-530_147_MtrunA17_Chr5g0421871_2F_401-529_129_-1_iteration_18_Spanned_5'_of_altprot_161788_CHIMERIC
NVKSSGISLSLFPAPTYPTPLKSRRTICKSVSLRAS
>MtrunA17_Chr2g0308081_3F_1683-1757_75_MtrunA17_Chr2g0308081_2F_1625-1753_129_-2_iteration_6_3'UTR_overlapped_with_CDS_52064_CHIMERIC
VKRAWARVVLGRMGDLSWEVLVLHLFLPKFRVLFVN
>MtrunA17_Chr5g0421861_2F_1583-1690_108_MtrunA17_Chr5g0421861_1F_1549-1680_132_+1_iteration_9_3'UTR_overlapped_with_CDS_161163_CHIMERIC
YPTDDSVAIVIQPSTRGTVIRTIGHRAWLKSQWREATVRW
>MtrunA17_Chr8g0344001_1F_1-165_165_MtrunA17_Chr8g0344001_3F_3-176_174_-1_iteration_18_5'UTR_overlapped_with_CDS_258697_CHIMERIC
VQKGRKRRLLASNSPWQASKGEQFQNATKIT
>MtrunA17_Chr5g0442231_2F_4946-5152_207_MtrunA17_Chr5g0442231_1F_4873-5064_192_+1_iteration_29_3'UTR_overlapped_with_CDS_194582_CHIMERIC
DTDFLLSSNMKTSTCVDESGLLQSSENVDQANTPTGTFVR
>MtrunA17_Chr2g0287881_2F_38-193_156_MtrunA17_Chr2g0287881_3F_33-1205_1173_+1_iteration_8_Within_3'_of_altprot_2852_CHIMERIC
VTLVVLCKELYATGFFACFRRQRFLIRSLGGSIDYHTNCS
>MtrunA17_Chr4g1019940_3F_159-230_72_MtrunA17_Chr4g1019940_2F_80-232_153_-2_iteration_8_Within_5'_of_altprot_147288_CHIMERIC
NQKIDYASAVVSTRYGISQVSKCGFHIVKKKRDVL
>MtrunA17_Chr4g0073971_2F_1880-1981_102_MtrunA17_Chr4g0073971_1F_289-2010_1722_-1_iteration_7_Within_3'_of_altprot_1390_CHIMERIC
LMKRFNGCILTWLVLCGNDKKRSATGFGVSTLVEWVLKNSS
>MtrunA17_MTg0491241_3F_1296-1571_276_MtrunA17_MTg0491241_3F_1176-1292_117_3'_UTR_width_4_320949_CHIMERIC
LIHVDQGRTLIVYGMDYQGISRSLPMLSHSSVGRDPESCL
>MtrunA17_Chr3g0086091_2F_3191-3331_141_MtrunA17_Chr3g0086091_3F_753-3659_2907_+2_iteration_7_Within_5'_of_altprot_3487_CHIMERIC
TSLISLCLSDCPELESFNGWFAFQLELAYNIQLPKTDCFE
>MtrunA17_Chr5g0425801_3F_273-398_126_MtrunA17_Chr5g0425801_1F_1-837_837_+1_iteration_3_Within_3'_of_altprot_185729_CHIMERIC
SLYKYFCFTNNYYSDTSWYRIILTTRPNQIIEQDLTSTSQ
>MtrunA17_Chr4g0000191_2F_560-706_147_MtrunA17_Chr4g0000191_1F_1-1527_1527_+1_iteration_14_Within_5'_of_altprot_9299_CHIMERIC
LIEETAPALVKGHDFIKKSQVRDNLLEISRVCIVIFLKAR
>MtrunA17_Chr4g0016261_3F_1089-1220_132_MtrunA17_Chr4g0016261_1F_1-1494_1494_+2_iteration_3_Within_5'_of_altprot_117700_CHIMERIC
SYDRLRLLYLDEMRNGYPNAKNIHDFHYLIDGFSCIAGHE
>MtrunA17_Chr5g0421811_2F_1379-1492_114_MtrunA17_Chr5g0421811_3F_1455-1532_78_-2_iteration_5_5'UTR_overlapped_with_CDS_159861_CHIMERIC
PSMSALPIIVKQNSPQVLDCSPTNRERELGLDRRETG
>MtrunA17_Chr5g0421621_1F_7861-8055_195_MtrunA17_Chr5g0421621_3F_7848-7979_132_-2_iteration_2_3'UTR_overlapped_with_CDS_155576_CHIMERIC
RLYLKNINLEMHIYNYNALLSGAIIPALMHRIPSE
>MtrunA17_Chr4g0047501_1F_568-936_369_MtrunA17_Chr4g0047501_3F_795-911_117_-1_iteration_23_Spanned_5'_of_altprot_134755_CHIMERIC
FLAPQLHAASKRFSIHMLQRAWKALNWTQKLSLIDDSYPWN
>MtrunA17_Chr8g0376291_2F_1091-1219_129_MtrunA17_Chr8g0376291_1F_994-1212_219_+1_iteration_10_3'UTR_overlapped_with_CDS_269527_CHIMERIC
SKRKGLEADLVRKYEDSETKYVSPKVRSLARHVLALARPC
>MtrunA17_CPg0493231_1F_1288-1491_204_MtrunA17_CPg0493231_2F_749-3079_2331_-1_iteration_6_Within_5'_of_altprot_288380_CHIMERIC
QIWRASGITNELQLYCYCNWCIGLCSLNAFCWLVSLSQSCS
>MtrunA17_Chr2g0317841_3F_888-1139_252_MtrunA17_Chr2g0317841_2F_260-1846_1587_-2_iteration_7_Within_5'_of_altprot_3776_CHIMERIC
PNLVADFGFMRGTYPPGVIVPLLLETVILATLMLSLSLLCT
>MtrunA17_Chr6g0486371_2F_2-292_291_MtrunA17_Chr6g0486371_3F_120-290_171_-2_iteration_7_Spanned_5'_of_altprot_7977_CHIMERIC
VESKSISEQLTEFNKILLMIWPTLKLTWKMRIRLCCYFVHY
>MtrunA17_Chr1g0191091_2F_287-376_90_MtrunA17_Chr1g0191091_3F_3-335_333_+2_iteration_8_3'UTR_overlapped_with_CDS_8529_CHIMERIC
VYSFGALLLEIVCGRKTIFYDADRPLNLIGHAWELWNDG
>MtrunA17_Chr7g0215131_2F_980-1075_96_MtrunA17_Chr7g0215131_1F_1-1491_1491_+1_iteration_17_Within_5'_of_altprot_599_CHIMERIC
MHESDAISDLVTHHIPICKKDPLDVQRPTSWTSTKPTKRR
>MtrunA17_Chr5g0421861_1F_1828-2040_213_MtrunA17_Chr5g0421861_3F_1845-1928_84_-2_iteration_7_Spanned_3'_of_altprot_160875_CHIMERIC
AAGRILCRRLKYATRGIVSGRVALLPRSTEIQPLSLRF
>MtrunA17_Chr4g0024461_3F_261-368_108_MtrunA17_Chr4g0024461_2F_200-292_93_-2_iteration_1_3'UTR_overlapped_with_CDS_127712_CHIMERIC
TFVSYTMGMVREKIYFTPQRGYNWRYHCLWYRSSYKNGKCP
>MtrunA17_Chr1g0208691_3F_3270-3407_138_MtrunA17_Chr1g0208691_1F_1-3903_3903_+1_iteration_6_Within_3'_of_altprot_5875_CHIMERIC
ASSSLGSSSPYNSLLEGSSHRGLFFSIGNSPKLSAYSDAD
>MtrunA17_Chr5g1024308_2F_44-280_237_MtrunA17_Chr5g1024308_1F_1-255_255_+1_iteration_8_3'UTR_overlapped_with_CDS_197811_CHIMERIC
MVQRLGSPSLELLQLVIPHCQEPEVFAALRNQPHAVPSRL
>MtrunA17_Chr4g0000621_3F_1089-1328_240_MtrunA17_Chr4g0000621_1F_1030-1164_135_+2_iteration_26_3'UTR_overlapped_with_CDS_100527_CHIMERIC
EPTDVEKSADELWLAVKCHSNPELAGSPRNALRRSSTGHL
>MtrunA17_Chr5g1023186_3F_54-185_132_MtrunA17_Chr5g1023186_1F_64-309_246_+1_iteration_24_5'UTR_overlapped_with_CDS_197449_CHIMERIC
SVLTKFLGSSGKELLPRTYSGNTGFDSRGNNAW
>MtrunA17_Chr7g0248201_2F_611-685_75_MtrunA17_Chr7g0248201_1F_1-684_684_+1_iteration_17_3'UTR_overlapped_with_CDS_2701_CHIMERIC
DELPSSIFYLDNLKSIIICWFQRAIDQSMNWFLPF
>MtrunA17_Chr2g0322441_2F_422-565_144_MtrunA17_Chr2g0322441_1F_169-1827_1659_-2_iteration_2_Within_5'_of_altprot_60470_CHIMERIC
QIESVTNDNLIVLVFSIAWINLSLFLGMECSRGGIHGKMEY
>MtrunA17_Chr3g0123441_2F_392-469_78_MtrunA17_Chr3g0123441_1F_1-393_393_-2_iteration_1_3'UTR_overlapped_with_CDS_9484_CHIMERIC
IKGTENVKVIDIERLGVLLMFKPFLGVKKEKPMEQLQ
>MtrunA17_Chr2g0316191_2F_1064-1150_87_MtrunA17_Chr2g0316191_1F_1-1227_1227_+2_iteration_11_Within_3'_of_altprot_59137_CHIMERIC
WLKRRLPDWFLLMLQMTDQFRMDFARVMLKLSNLDVLT
>MtrunA17_Chr6g0482441_2F_4679-4891_213_MtrunA17_Chr6g0482441_3F_4833-5081_249_+1_iteration_10_5'UTR_overlapped_with_CDS_224590_CHIMERIC
NRADIYLNLVEDAFRTLCKMAKIYACKKSARLFTHRSDDL
>MtrunA17_Chr6g0485591_3F_3-248_246_MtrunA17_Chr6g0485591_1F_1-129_129_-1_iteration_12_3'UTR_overlapped_with_CDS_225939_CHIMERIC
ECGVSLACAVVLSLDVDGPPRSSHNQTVVSE
>MtrunA17_Chr1g0175801_1F_1-72_72_MtrunA17_Chr1g0175801_3F_24-119_96_+2_iteration_11_5'UTR_overlapped_with_CDS_28480_CHIMERIC
RCDHTSTNAPDPIRTPQLRAWARVVLGWVTSWEVRVL
>MtrunA17_Chr5g0422321_3F_261-356_96_MtrunA17_Chr5g0422321_1F_181-744_564_-2_iteration_1_Within_3'_of_altprot_181454_CHIMERIC
LLHNDRKSRHREGSKSNVAMNAWLPQASYPCGNFYDTSSFK
>MtrunA17_Chr5g0435551_3F_168-338_171_MtrunA17_Chr5g0435551_1F_1-336_336_+2_iteration_24_3'UTR_overlapped_with_CDS_8397_CHIMERIC
TRDLINPVSCDANKLCHIIVSYADSSSMGATLPPTFFVGG
>MtrunA17_Chr8g0349921_2F_695-874_180_MtrunA17_Chr8g0349921_3F_819-998_180_+1_iteration_14_5'UTR_overlapped_with_CDS_260062_CHIMERIC
NKMLDFAMTLGWKIKNNDENVVEEFVTRYKRFSTKFTHEQ
>MtrunA17_Chr4g0070111_2F_686-898_213_MtrunA17_Chr4g0070111_1F_1-846_846_-2_iteration_3_3'UTR_overlapped_with_CDS_12655_CHIMERIC
SETLKETEVMKRALQGSIRDTAFQHTALTIVMKYVTILDGI
>MtrunA17_Chr8g0361731_3F_687-815_129_MtrunA17_Chr8g0361731_2F_218-1405_1188_+1_iteration_20_Within_5'_of_altprot_5911_CHIMERIC
DSSSSPKKYVDKTIPANESWAICRIFKKTNQQLKELSLTH
>MtrunA17_Chr2g0307861_2F_2-73_72_MtrunA17_Chr2g0307861_1F_1-75_75_+2_iteration_3_Within_3'_of_altprot_49694_CHIMERIC
GDVAQMRALALHARGTGFDPLHLQ
>MtrunA17_Chr0c01g0488931_1F_2365-2577_213_MtrunA17_Chr0c01g0488931_2F_2285-2371_87_+2_iteration_2_3'UTR_overlapped_with_CDS_356_CHIMERIC
LKASLRSGYNSMITPQDSEPIVLAFGIRVMINRDSRGHSY
>MtrunA17_CPg0492361_2F_392-472_81_MtrunA17_CPg0492361_3F_177-467_291_-1_iteration_20_3'UTR_overlapped_with_CDS_279857_CHIMERIC
PPEPSWSMHEGVKSVFYSFPWRSWAILDLNPETSPVK
>MtrunA17_Chr1g0159791_2F_1352-1582_231_MtrunA17_Chr1g0159791_1F_46-1416_1371_-2_iteration_5_3'UTR_overlapped_with_CDS_7112_CHIMERIC
GDISLQDKMVIYDNERDNRLDGFLMIVIGFPSYKHTYIFSI
>MtrunA17_Chr3g0079771_1F_394-651_258_MtrunA17_Chr3g0079771_3F_168-1382_1215_+1_iteration_4_Within_5'_of_altprot_984_CHIMERIC
ITLTGFMFLLISALLDIYTHLNWTRLLQDGFMLHTGYFCF
>MtrunA17_Chr8g0377701_1F_1291-1407_117_MtrunA17_Chr8g0377701_2F_173-1720_1548_+1_iteration_11_Within_3'_of_altprot_804_CHIMERIC
TSEKLGRCDSLQQETPKIGETGYGQDVMVQAEKTNGIGKA
>MtrunA17_Chr8g0388861_3F_4308-4460_153_MtrunA17_Chr8g0388861_1F_259-4521_4263_+2_iteration_10_Within_5'_of_altprot_271663_CHIMERIC
APVRYCDDAGNPTETYPFNVWLSFRSSSYLFSRRKTSCND
>MtrunA17_Chr7g0260631_1F_49-237_189_MtrunA17_Chr7g0260631_3F_105-275_171_-1_iteration_25_5'UTR_overlapped_with_CDS_249036_CHIMERIC
SNPSAVGGLLELLPRRERVDACRSGDGLGTGPFGPSSPGIE
>MtrunA17_Chr0c09g0493531_3F_1986-2084_99_MtrunA17_Chr0c09g0493531_1F_1-2541_2541_+2_iteration_8_Within_5'_of_altprot_913_CHIMERIC
GSLEKWLYSNNNFLDFLQVEHNDRCGICIGVSPSWFFNTS
>MtrunA17_Chr6g0487171_2F_3209-3451_243_MtrunA17_Chr6g0487171_1F_130-4806_4677_+2_iteration_6_Within_3'_of_altprot_9072_CHIMERIC
NQILRKMRQPFSIAHFDVGLSSNNKGTSISLEDATTQADL
>MtrunA17_Chr2g0314931_3F_2217-2489_273_MtrunA17_Chr2g0314931_1F_2065-2301_237_-1_iteration_21_3'UTR_overlapped_with_CDS_58491_CHIMERIC
KIPKAMRFSNEGLEEVSMIKTMRFCLVPKHFSISNKIWSLS
>MtrunA17_Chr4g0060641_2F_2537-2902_366_MtrunA17_Chr4g0060641_1F_2803-2934_132_-1_iteration_2_5'UTR_overlapped_with_CDS_138081_CHIMERIC
RDIQPNLHHLDVQNDNAFAYLQAKRDVHRLDAKTCYFFEIA
>MtrunA17_Chr4g0031751_1F_949-1056_108_MtrunA17_Chr4g0031751_3F_873-959_87_-2_iteration_1_3'UTR_overlapped_with_CDS_130431_CHIMERIC
GPCRYGTTWLKRKAYKNCLVLPISTRCIFFFVAHSIRTPQL
>MtrunA17_Chr4g0016351_2F_1403-1483_81_MtrunA17_Chr4g0016351_1F_1-1461_1461_+1_iteration_6_3'UTR_overlapped_with_CDS_9137_CHIMERIC
PRDSSTLHRLNRNRIWIWIFFSATIWSMMNDWLCYDT
>MtrunA17_Chr5g0421901_3F_1122-1226_105_MtrunA17_Chr5g0421901_1F_1069-1200_132_-1_iteration_27_3'UTR_overlapped_with_CDS_163128_CHIMERIC
NRRRGAAPLFKSKADFGWPIRAEDIVRLGVWLGRHICLKDN
>MtrunA17_Chr1g0164591_3F_3-338_336_MtrunA17_Chr1g0164591_2F_314-1369_1056_-1_iteration_6_5'UTR_overlapped_with_CDS_22568_CHIMERIC
RRFTCFKEGKRVLTNEDHLTKEGRVETRTGCDARMVISLDR
>MtrunA17_Chr4g0000621_3F_1089-1328_240_MtrunA17_Chr4g0000621_2F_1277-1411_135_-1_iteration_9_5'UTR_overlapped_with_CDS_100657_CHIMERIC
YPWRVKSASETMGISFIVEEGNSPDHQLRPLNDRSVIKEVG
>MtrunA17_MTg0491551_3F_1221-1400_180_MtrunA17_MTg0491551_1F_1048-1374_327_+2_iteration_28_3'UTR_overlapped_with_CDS_328724_CHIMERIC
KMCLSGSVRLSWVGRVRPEMLCLRTRLPLFPKASRGLLRR
>MtrunA17_Chr8g0336531_3F_333-485_153_MtrunA17_Chr8g0336531_1F_1-504_504_+2_iteration_11_Within_5'_of_altprot_257134_CHIMERIC
RRAAFFEETGETYKRVIAVCLASGTTCLKIRRGLGEFCRQ
>MtrunA17_Chr6g0453651_2F_701-859_159_MtrunA17_Chr6g0453651_1F_184-825_642_+1_iteration_4_3'UTR_overlapped_with_CDS_5225_CHIMERIC
IDKVRGGYSVAIAGSLLIFHSVLTAKGKDGGYQMINSPLR
>MtrunA17_Chr8g0370261_3F_3522-3713_192_MtrunA17_Chr8g0370261_1F_3553-3660_108_+2_iteration_0_Spanned_3'_of_altprot_266961_CHIMERIC
VVTVVYIASVVWLLQSQNQFWSISKAILQYLTCLVWLFKI
>MtrunA17_Chr2g0324651_3F_3-134_132_MtrunA17_Chr2g0324651_1F_1-1548_1548_+2_iteration_17_Within_5'_of_altprot_61542_CHIMERIC
MEKIAENRTIIQYLPYVTLGLFSYYVHRSN
>MtrunA17_Chr1g0169961_2F_2729-3058_330_MtrunA17_Chr1g0169961_3F_2955-3476_522_+1_iteration_20_5'UTR_overlapped_with_CDS_25050_CHIMERIC
FPLSVEVDNVAELVNIDDDEEDTRQNWIQPEGTDAYGNNV
>MtrunA17_Chr2g0308751_1F_1651-2130_480_MtrunA17_Chr2g0308751_3F_2055-2237_183_+2_iteration_12_5'UTR_overlapped_with_CDS_56956_CHIMERIC
SSKGIREVSPKVQRTLVELEKSKTSKHENESFQNAVNSHQ
>MtrunA17_Chr6g0470431_3F_375-452_78_MtrunA17_Chr6g0470431_2F_53-388_336_+1_iteration_2_3'UTR_overlapped_with_CDS_2357_CHIMERIC
PASEVEIYHVNHEDCEERFPDEEVTEIVEKVGNTLP
>MtrunA17_Chr2g0293661_1F_1099-1221_123_MtrunA17_Chr2g0293661_2F_2-2077_2076_-1_iteration_2_Within_5'_of_altprot_43411_CHIMERIC
NLRKPPSFHYDLTSFGIHGLIMWSTWNTTIKWCHSTVSNAY
>MtrunA17_Chr2g0322491_2F_1544-1756_213_MtrunA17_Chr2g0322491_1F_1690-1926_237_+2_iteration_12_5'UTR_overlapped_with_CDS_60721_CHIMERIC
WFFDPNTKLAEIYYNGENHPICRIRTDVTLSGLKGQIDQI
>MtrunA17_MTg0490841_2F_3053-3406_354_MtrunA17_MTg0490841_1F_2830-3099_270_-2_iteration_5_3'UTR_overlapped_with_CDS_305636_CHIMERIC
PLLRISPLILDRSSERVRRGSLLCLHTRLPFSESSAGPPTT
>MtrunA17_CPg0492361_1F_25-192_168_MtrunA17_CPg0492361_3F_81-173_93_-1_iteration_15_Spanned_5'_of_altprot_279700_CHIMERIC
SLILFPRISDEETLGEPPTPTTVHVTIHTRSDQPPILPPLR
>MtrunA17_CPg0492711_1F_3361-3600_240_MtrunA17_CPg0492711_3F_2694-4250_1557_+2_iteration_8_Within_3'_of_altprot_285185_CHIMERIC
QLLRLNYLVLLVINGIRDFQQEIYRRVGAGLAENQSLSEA
>MtrunA17_Chr2g0282891_3F_348-740_393_MtrunA17_Chr2g0282891_2F_251-427_177_-2_iteration_16_3'UTR_overlapped_with_CDS_40482_CHIMERIC
SISKNKEKHVSSTNYFSRFFNFEDRDIWFLSWKIYIVARLE
>MtrunA17_CPg0492331_1F_535-645_111_MtrunA17_CPg0492331_2F_431-580_150_+2_iteration_10_3'UTR_overlapped_with_CDS_276931_CHIMERIC
SSSEILGKRIKLALANSLMHSPFNPLSEMRENKRKENPWT
>MtrunA17_Chr5g0418231_1F_1-72_72_MtrunA17_Chr5g0418231_3F_3-74_72_-1_iteration_2_5'UTR_overlapped_with_CDS_153560_CHIMERIC
WIPWRNGSASDSRSEGCVFDSRRVQ
>MtrunA17_MTg0491611_1F_1-222_222_MtrunA17_MTg0491611_3F_3-263_261_-1_iteration_26_5'UTR_overlapped_with_CDS_332628_CHIMERIC
GPRRGAHVFWLSRILLGGTESKKGRGGNHAC
>MtrunA17_Chr7g0229391_3F_1176-1280_105_MtrunA17_Chr7g0229391_1F_1-1470_1470_-2_iteration_20_Within_3'_of_altprot_234599_CHIMERIC
TLQRTSGHYSYSWVGRIIRRGSFNRSKSTKKIERFLSQPFF
>MtrunA17_MTg0491561_1F_961-1047_87_MtrunA17_MTg0491561_3F_894-1031_138_+1_iteration_20_3'UTR_overlapped_with_CDS_329549_CHIMERIC
HSIFLPLFYLIWKTGVAFGSKGMVFSMSPDGPPTSPASK
>MtrunA17_Chr4g0066881_3F_558-683_126_MtrunA17_Chr4g0066881_1F_184-645_462_+2_iteration_8_3'UTR_overlapped_with_CDS_10946_CHIMERIC
LRKHVINTSGSIRRKIVQLCRRYQPEVGHDWHKISHIKQV
>MtrunA17_Chr8g0390731_3F_555-920_366_MtrunA17_Chr8g0390731_2F_218-2581_2364_+2_iteration_17_Within_3'_of_altprot_6645_CHIMERIC
VLEPPLEPVLPITVGIMWIGSNISYFGLVSVKFLLGIPFR
>MtrunA17_Chr7g0231761_2F_2-85_84_MtrunA17_Chr7g0231761_3F_3-80_78_-1_iteration_15_Spanned_3'_of_altprot_238887_CHIMERIC
SGWSSGLRRQTQVLVFERGRWVQIPLLT
>MtrunA17_Chr1g1004575_2F_299-379_81_MtrunA17_Chr1g1004575_3F_333-416_84_-2_iteration_12_5'UTR_overlapped_with_CDS_37832_CHIMERIC
WDCMVEGRLIRIVWYYLYQQDAHLLFGSSFFKNSIVKRV
>MtrunA17_Chr4g0000841_2F_203-349_147_MtrunA17_Chr4g0000841_1F_1-426_426_+1_iteration_14_Within_5'_of_altprot_9939_CHIMERIC
NERNNGFLFLTICILSGAVWTNEAAGPIGIGIQRKLGPLL
>MtrunA17_Chr5g0422301_3F_3-449_447_MtrunA17_Chr5g0422301_2F_2-103_102_-2_iteration_28_3'UTR_overlapped_with_CDS_180636_CHIMERIC
CPEPIGGPAQTVPHPTETHRRPPSASLPRQF
>MtrunA17_Chr3g0089701_1F_301-483_183_MtrunA17_Chr3g0089701_2F_272-421_150_-1_iteration_21_3'UTR_overlapped_with_CDS_5568_CHIMERIC
FPMLITSHANLSVSGHRRQAIVVVIGSIPSVEASSYQVIG
>MtrunA17_Chr5g0432091_2F_395-520_126_MtrunA17_Chr5g0432091_1F_73-2232_2160_+2_iteration_12_Within_3'_of_altprot_6770_CHIMERIC
QVLPLLSCRSVCRGKLSADLRWLLYFFLGCLIVQLMKIKL
>MtrunA17_Chr1g0161961_3F_390-728_339_MtrunA17_Chr1g0161961_2F_491-688_198_+2_iteration_20_Spanned_5'_of_altprot_21454_CHIMERIC
VTEDSGSSYNANTQLTLLQGYNSFRKCSSNRVHAKSRRAS
>MtrunA17_MTg0491501_1F_3889-4182_294_MtrunA17_MTg0491501_3F_3696-4043_348_-2_iteration_14_3'UTR_overlapped_with_CDS_327570_CHIMERIC
SSVRSLTVPVVSSSCLFFLPASGLLKKKLRYLHPVGVAIHI
>MtrunA17_Chr4g0071021_2F_1118-1243_126_MtrunA17_Chr4g0071021_3F_81-1481_1401_+1_iteration_20_Within_3'_of_altprot_142647_CHIMERIC
QSDSKEVWGIASCCTSIRRSNALKKWRKGMVEIKESKLWS
>MtrunA17_Chr5g0429941_3F_420-737_318_MtrunA17_Chr5g0429941_2F_2-958_957_+2_iteration_7_Within_3'_of_altprot_5825_CHIMERIC
EAEAVVPVLITSAVEEGYDDERRSRSRSRSVDSRSPARRS
>MtrunA17_Chr5g0404681_3F_375-458_84_MtrunA17_Chr5g0404681_1F_1-456_456_+2_iteration_21_3'UTR_overlapped_with_CDS_7649_CHIMERIC
RRKKMYKKVGKPWKRGYLLHGPPGTGKSTLVCYGKIYL
>MtrunA17_Chr3g0141581_3F_1821-1937_117_MtrunA17_Chr3g0141581_2F_569-2386_1818_-2_iteration_11_Within_5'_of_altprot_92890_CHIMERIC
ACQVFQGGNVAHLHKLLSIESQVHRFCMLGITFMETYYVAK
>MtrunA17_Chr2g0330551_1F_1021-1233_213_MtrunA17_Chr2g0330551_2F_365-1999_1635_+1_iteration_19_Within_3'_of_altprot_9585_CHIMERIC
HSPYGFTSITFWHCCESSLGGLEDVFTSSSIETTAPTIEY
>MtrunA17_Chr5g0415381_3F_1875-2072_198_MtrunA17_Chr5g0415381_1F_1786-1977_192_+2_iteration_20_3'UTR_overlapped_with_CDS_152665_CHIMERIC
IDPSTHNLLLDSMPAELDWSLQEKTQSFGHDMQVRHFSGT
>MtrunA17_Chr4g0000621_3F_495-650_156_MtrunA17_Chr4g0000621_1F_571-789_219_-2_iteration_17_5'UTR_overlapped_with_CDS_100952_CHIMERIC
SSGERNGNSLNRENGVVGEQYKRRVARGEAIECCTLDGESP
>MtrunA17_CPg0492331_2F_992-1216_225_MtrunA17_CPg0492331_3F_1188-1502_315_-2_iteration_5_5'UTR_overlapped_with_CDS_278226_CHIMERIC
PFFQFGSLVLAMVCFLSFMDVDKILPSSSTLGWPRLQVKGE
>MtrunA17_Chr1g0213861_2F_458-724_267_MtrunA17_Chr1g0213861_1F_154-3243_3090_+1_iteration_20_Within_5'_of_altprot_36309_CHIMERIC
LFLPQLPSLLRVQLGECLKTILHSDYPDHCPIFLIGSNII
>MtrunA17_MTg0490841_1F_3145-3405_261_MtrunA17_MTg0490841_3F_3309-3404_96_+1_iteration_18_Spanned_3'_of_altprot_305286_CHIMERIC
TTRPFLSTALLTEPYVDVTAHTATSRQASAS
>MtrunA17_Chr8g0378431_1F_154-441_288_MtrunA17_Chr8g0378431_3F_96-1442_1347_-1_iteration_8_Within_3'_of_altprot_269681_CHIMERIC
PNPTECIGQKWKDGCSRGCEEVHPGYGDEGNLRVLGYQWRG
>MtrunA17_Chr7g0229391_2F_764-961_198_MtrunA17_Chr7g0229391_3F_915-1142_228_+1_iteration_13_5'UTR_overlapped_with_CDS_234534_CHIMERIC
LWVINPPWVLKWVLYKNELLLPKRVYNFYSSSLCTCRRFD
>MtrunA17_Chr5g0421761_2F_1091-1207_117_MtrunA17_Chr5g0421761_1F_1069-1200_132_-2_iteration_16_3'UTR_overlapped_with_CDS_158336_CHIMERIC
RYFTYSVNRRRGAAPLFRSKADFLVGRSGRKTLSGGEF
>MtrunA17_Chr3g0113021_1F_406-612_207_MtrunA17_Chr3g0113021_2F_473-649_177_+1_iteration_26_5'UTR_overlapped_with_CDS_5206_CHIMERIC
FKCSHGGCPITPSNYAALEGILYCKHHFSQLFKEKGATII
>MtrunA17_MTg0490561_1F_619-729_111_MtrunA17_MTg0490561_3F_465-899_435_+2_iteration_15_Within_3'_of_altprot_300236_CHIMERIC
CVHSPRRAQDSAWRFDLVFFRLVSPWCGWGVETSMPGRSK
>MtrunA17_Chr0c03g0489991_2F_860-1078_219_MtrunA17_Chr0c03g0489991_1F_466-1092_627_+2_iteration_0_Within_3'_of_altprot_14165_CHIMERIC
LVPLLKQNGFVLSSIGYSSPFVSLFPIAVSMSLQD
>MtrunA17_Chr2g0309211_1F_583-813_231_MtrunA17_Chr2g0309211_2F_512-616_105_+2_iteration_5_3'UTR_overlapped_with_CDS_57479_CHIMERIC
QSRGKALKDLRKLVVSCLCWKIVLKNGGVGLVCSLLGHFT
>MtrunA17_Chr4g0073121_1F_1324-1446_123_MtrunA17_Chr4g0073121_3F_1299-1454_156_-2_iteration_4_Within_5'_of_altprot_143656_CHIMERIC
SPVSHTAVNSFPRALYTPPVTLWELAMPEVVTLTARRGM
>MtrunA17_Chr4g0008361_1F_469-603_135_MtrunA17_Chr4g0008361_2F_65-1432_1368_-1_iteration_2_Within_5'_of_altprot_3844_CHIMERIC
DVVRKEAENCDCLAGFPSMSFTRWRNWIWNGNPSHFKDQGR
>MtrunA17_Chr8g0353691_1F_634-768_135_MtrunA17_Chr8g0353691_2F_533-778_246_+2_iteration_0_Within_5'_of_altprot_261238_CHIMERIC
WFGGYGLVVVGVRRLFFWLCWFVVLRGGFNGGAGTRSFVV
>MtrunA17_MTg0490141_1F_1486-1611_126_MtrunA17_MTg0490141_3F_1455-1622_168_+1_iteration_16_Within_5'_of_altprot_291947_CHIMERIC
LKVNLRERRVRGRGGSPRPDHPIHSNDRHGSVVKATSSLS
>MtrunA17_Chr5g1022377_2F_146-352_207_MtrunA17_Chr5g1022377_3F_81-224_144_+2_iteration_0_3'UTR_overlapped_with_CDS_196771_CHIMERIC
LSVNKVVTVRYVPDGFEGWRGAWQCHRRLWAWEEKLIEEC
>MtrunA17_Chr2g0277541_1F_1963-2268_306_MtrunA17_Chr2g0277541_3F_3-3704_3702_+2_iteration_14_Within_3'_of_altprot_8808_CHIMERIC
NVGINVHFIMGAWILINVLMFKGNSKDEINIICATVAFGM
>MtrunA17_Chr6g0451601_2F_434-577_144_MtrunA17_Chr6g0451601_1F_91-543_453_+1_iteration_10_3'UTR_overlapped_with_CDS_4803_CHIMERIC
GFWNCPCVPMRERKECHCMLFSLLITILPAMNRLSPWMKL
>MtrunA17_Chr5g0421231_2F_3158-3286_129_MtrunA17_Chr5g0421231_1F_1-3369_3369_-1_iteration_9_Within_3'_of_altprot_154385_CHIMERIC
FPRRLYNSNNGIRVVSCSLGGVNMHGKLFIRMRTRGRVLQR
>MtrunA17_Chr4g0074641_1F_1-78_78_MtrunA17_Chr4g0074641_2F_2-76_75_+2_iteration_10_Spanned_3'_of_altprot_145233_CHIMERIC
DRIRGAMVARLTPDEGCVFDSRRVQ
>MtrunA17_Chr7g0231911_2F_479-769_291_MtrunA17_Chr7g0231911_1F_1-942_942_-1_iteration_20_Within_3'_of_altprot_5931_CHIMERIC
ILLGGIPHKVGVLSLFCHLGLIHGFHRLTSSVRCSAALSEL
>MtrunA17_Chr1g0198011_2F_1175-1366_192_MtrunA17_Chr1g0198011_3F_561-1352_792_+2_iteration_7_3'UTR_overlapped_with_CDS_327_CHIMERIC
RGGYGDERYEKLEFQQKCRTLQSSSRCLMEDCRRLPTHTR
>MtrunA17_Chr7g0249831_3F_69-263_195_MtrunA17_Chr7g0249831_2F_53-484_432_+2_iteration_4_Within_3'_of_altprot_3325_CHIMERIC
ETPPPARRSSEPSAQCHTVDKGAGHKQGPNLNGLFGRQSG
>MtrunA17_Chr3g0090851_2F_200-292_93_MtrunA17_Chr3g0090851_1F_1-849_849_+1_iteration_2_Within_5'_of_altprot_73789_CHIMERIC
LLFRWREEPMISFREISKRTISTKSFNFLFYYLQLYVFLY
>MtrunA17_Chr3g0141161_2F_8-244_237_MtrunA17_Chr3g0141161_1F_1-123_123_+1_iteration_1_3'UTR_overlapped_with_CDS_6486_CHIMERIC
MLDRINNLDATSPPLFSTGVIGKENTIARHGI
>MtrunA17_Chr6g0470481_3F_67641-67769_129_MtrunA17_Chr6g0470481_2F_67571-67723_153_-2_iteration_7_3'UTR_overlapped_with_CDS_214929_CHIMERIC
LLSGAIIPALMHRIPSENSAVMRAWSRVVLGWVTSWEVLEL
>MtrunA17_Chr5g0421831_3F_78-248_171_MtrunA17_Chr5g0421831_1F_49-186_138_+2_iteration_12_3'UTR_overlapped_with_CDS_160598_CHIMERIC
SLKFHRDGDRSLQLLVFNEEFSKRESSARVDYVPAFVHT
>MtrunA17_Chr1g0175331_1F_1-204_204_MtrunA17_Chr1g0175331_2F_2-124_123_-1_iteration_18_Spanned_3'_of_altprot_27974_CHIMERIC
LCMREVRGSIPRISIIFILNKFSVFNGIQSSVNCHKHPHVL
>MtrunA17_Chr5g0422041_1F_256-366_111_MtrunA17_Chr5g0422041_2F_266-340_75_-1_iteration_0_Spanned_3'_of_altprot_164158_CHIMERIC
LVGSARPLCWRRIIQISALSTFDGRIVAYHGGDG
>MtrunA17_CPg0492461_2F_6110-6226_117_MtrunA17_CPg0492461_3F_1413-7163_5751_-1_iteration_14_Within_5'_of_altprot_284176_CHIMERIC
KKSCNGVDSDLYKWYLELGTSMKKINDTSLSFELFCRIRRS
>MtrunA17_Chr6g0452781_3F_4245-4397_153_MtrunA17_Chr6g0452781_1F_1-4458_4458_-1_iteration_8_Within_5'_of_altprot_5031_CHIMERIC
APVRYCDDAGNPTETYPFQCEWLSFRSSSYLFSRRKTSCND
>MtrunA17_Chr5g0430511_1F_3397-3624_228_MtrunA17_Chr5g0430511_2F_3350-3475_126_+2_iteration_4_3'UTR_overlapped_with_CDS_189122_CHIMERIC
MFFKGLCSPTKTLEAMQGRNRRGLEQDSTYSELRLLVMLL
>MtrunA17_Chr2g0308111_1F_42490-42618_129_MtrunA17_Chr2g0308111_3F_42522-42614_93_+2_iteration_6_Spanned_5'_of_altprot_55636_CHIMERIC
CTGSHQNSAVKRAWARSTRMGDLLGSPCVAPLFSKISCSF
>MtrunA17_MTg0490971_1F_4225-4866_642_MtrunA17_MTg0490971_2F_4523-4660_138_+2_iteration_9_Spanned_3'_of_altprot_310531_CHIMERIC
PTHKEGRGGKEAALASVRPHSAGILHSRLRLTAARGWSCR
>MtrunA17_MTg0490971_1F_1420-1743_324_MtrunA17_MTg0490971_2F_1562-1699_138_+1_iteration_23_Spanned_5'_of_altprot_309872_CHIMERIC
QINEEGRSQLILPKNRKRSAMPGRGDGKRNGSEKEMEIPN
>MtrunA17_Chr2g0308081_1F_10537-10728_192_MtrunA17_Chr2g0308081_3F_10599-10724_126_+2_iteration_2_Spanned_5'_of_altprot_49786_CHIMERIC
FTLRCDHTSTNAGSHQNSAVKRAWAESSTRMGDLLGSPCV
>MtrunA17_Chr8g0376291_2F_1091-1219_129_MtrunA17_Chr8g0376291_1F_994-1212_219_+1_iteration_11_3'UTR_overlapped_with_CDS_269528_CHIMERIC
SKRKGLEADLVRKYEDSETKIVSPKVRSLARHVLALARPC
>MtrunA17_Chr3g0128761_3F_237-473_237_MtrunA17_Chr3g0128761_1F_316-948_633_-2_iteration_4_5'UTR_overlapped_with_CDS_770_CHIMERIC
SIYIDHQQLITMASVKLFWLMKSLTLQRSLLTNPFLSLVMV
>MtrunA17_Chr5g0415381_1F_2008-2190_183_MtrunA17_Chr5g0415381_3F_1875-2072_198_+1_iteration_4_3'UTR_overlapped_with_CDS_152473_CHIMERIC
MSYSLQPVILEIERVPRISMCQGILKAMDKRPDDKYVAYR
>MtrunA17_MTg0491611_1F_490-579_90_MtrunA17_MTg0491611_3F_483-665_183_-1_iteration_18_Within_3'_of_altprot_332887_CHIMERIC
AHSGLAGRAPLVSSWSCHSLWLEQWEGGPGIENCKDNERS
>MtrunA17_Chr4g0069491_2F_323-499_177_MtrunA17_Chr4g0069491_1F_1-1272_1272_-1_iteration_2_Within_3'_of_altprot_12192_CHIMERIC
STMYATSSQKIGIKLPLPPPPGTGHNKRDRVLEGFVCEPYY
>MtrunA17_Chr3g1009610_2F_2198-2299_102_MtrunA17_Chr3g1009610_3F_2175-2282_108_-1_iteration_15_3'UTR_overlapped_with_CDS_95478_CHIMERIC
TKWQSHYKLTHTSGGTGVRTPVMGIRPNNFGILPVELGL
>MtrunA17_Chr1g0175331_2F_182-307_126_MtrunA17_Chr1g0175331_1F_1-204_204_+1_iteration_3_3'UTR_overlapped_with_CDS_28028_CHIMERIC
LSLSLSLLGLKYITTRGCSSHGRALALHARGTGFDTPHLH
>MtrunA17_Chr6g0457351_1F_406-636_231_MtrunA17_Chr6g0457351_3F_279-575_297_+1_iteration_27_3'UTR_overlapped_with_CDS_202774_CHIMERIC
LARLKKVPTLKCTKWHKVILFGFGQEGQKRDAFYQSKRIP
>MtrunA17_Chr8g0346361_2F_962-1186_225_MtrunA17_Chr8g0346361_1F_1-1500_1500_-2_iteration_15_Within_5'_of_altprot_10095_CHIMERIC
SPASIKSAIMTTTKPVNCTYNDLAGVSLLMDLGMSIQNKLL
>MtrunA17_Chr7g0229861_1F_487-753_267_MtrunA17_Chr7g0229861_2F_212-502_291_+2_iteration_5_3'UTR_overlapped_with_CDS_236901_CHIMERIC
LNTKHTMTVDKTLIVLDTDNNTDKYQECFPELNAEAQYLL
>MtrunA17_Chr4g0009241_2F_1616-1711_96_MtrunA17_Chr4g0009241_3F_933-6029_5097_-1_iteration_19_Within_5'_of_altprot_4389_CHIMERIC
RKDFFKNNYRGSINSRAQDVIQLLKQSKSPSPTRDMGDGRG
>MtrunA17_Chr0c03g0489931_2F_2852-2956_105_MtrunA17_Chr0c03g0489931_3F_2844-2936_93_+2_iteration_20_3'UTR_overlapped_with_CDS_12637_CHIMERIC
GAKIQSREGNSPDRTLRSLSNHLGKGSDRAMTT
>MtrunA17_CPg0492331_1F_2971-3105_135_MtrunA17_CPg0492331_2F_2996-3130_135_-2_iteration_21_5'UTR_overlapped_with_CDS_276230_CHIMERIC
GTRQNSPVTSGEGVPPHKGGRSDQARATVFTKNTGLRKV
>MtrunA17_Chr8g0388861_2F_5441-5749_309_MtrunA17_Chr8g0388861_1F_5587-5766_180_+2_iteration_14_5'UTR_overlapped_with_CDS_271616_CHIMERIC
PNSIEMVLIDEKIFVLCIYLIMPYSGVLVCICSSAPVMPI
>MtrunA17_Chr7g0258111_2F_1205-1312_108_MtrunA17_Chr7g0258111_3F_78-1532_1455_-2_iteration_1_Within_3'_of_altprot_6940_CHIMERIC
LWFKERIVKKLLSFINMNITYRRFTSYAGGFFDYRPGCQEL
>MtrunA17_Chr6g0470481_3F_49728-49868_141_MtrunA17_Chr6g0470481_2F_49820-49954_135_+2_iteration_6_5'UTR_overlapped_with_CDS_214693_CHIMERIC
TLRCDHTSTNAPDPIRSAVKRAWARVVLGWVTSWEVLVLH
>MtrunA17_Chr0c01g0489131_1F_283-486_204_MtrunA17_Chr0c01g0489131_2F_122-397_276_-1_iteration_23_3'UTR_overlapped_with_CDS_8678_CHIMERIC
LLMNLGEIWCESGGDLAVLGLSSNRPNHVGRGFRGQKSPAR
>MtrunA17_Chr5g0431051_2F_2684-2797_114_MtrunA17_Chr5g0431051_3F_258-3251_2994_+2_iteration_4_Within_5'_of_altprot_189945_CHIMERIC
LKYLDDDESEYGMEERFPISRGTQLKIPTKHRGIIESGKR
>MtrunA17_Chr2g0285411_3F_726-863_138_MtrunA17_Chr2g0285411_2F_2-1087_1086_-1_iteration_13_Within_3'_of_altprot_1305_CHIMERIC
KVGWLIYLMFHGFPRVQNMSFRKSGAGQLDLLILDSLYRTG
>MtrunA17_Chr4g0070471_2F_425-595_171_MtrunA17_Chr4g0070471_1F_55-690_636_-2_iteration_19_Within_5'_of_altprot_12789_CHIMERIC
TRFVNLQVGVGHSFKMHATGWKWKLTTCLWVEIMFPESEIR
>MtrunA17_Chr5g0422091_2F_50-133_84_MtrunA17_Chr5g0422091_1F_1-471_471_+1_iteration_10_Within_5'_of_altprot_168709_CHIMERIC
IEGSKSNVAMNAWLPQASYPVVTFLTPLASNSEGLKDR
>MtrunA17_Chr0c01g0489071_1F_205-279_75_MtrunA17_Chr0c01g0489071_3F_195-305_111_-2_iteration_4_Within_5'_of_altprot_5519_CHIMERIC
FMITRRISHGPCAGDASFKFLPYQLSMVG
>MtrunA17_Chr4g0016361_3F_1074-1187_114_MtrunA17_Chr4g0016361_1F_1-1425_1425_-1_iteration_5_Within_5'_of_altprot_118105_CHIMERIC
LLRDDFVEKDRSRGIFFHSGLGFFTWCSACCFRWYSCLAYA
>MtrunA17_Chr5g0426371_3F_963-1076_114_MtrunA17_Chr5g0426371_2F_926-1051_126_+1_iteration_23_3'UTR_overlapped_with_CDS_186005_CHIMERIC
SVVPFKALLMIDFYRMVVKRWFVASSSKWFHLECGFLLLD
>MtrunA17_MTg0491561_1F_1165-1335_171_MtrunA17_MTg0491561_3F_1260-1334_75_+1_iteration_9_Spanned_3'_of_altprot_329236_CHIMERIC
EGSGYLLELRPTTPVNSALGPPLTL
>MtrunA17_Chr4g0000621_3F_3075-3236_162_MtrunA17_Chr4g0000621_2F_3098-3277_180_-1_iteration_4_5'UTR_overlapped_with_CDS_100879_CHIMERIC
VSPPQDECSPISDFPRASGITAETAMGSLPLRGWSKRS
>MtrunA17_Chr6g0455981_1F_2074-2436_363_MtrunA17_Chr6g0455981_2F_2378-2482_105_+1_iteration_9_5'UTR_overlapped_with_CDS_201668_CHIMERIC
KFLRFQIGPLSFELVSDRSFYQINFGLTEVDRKDLYDSET
>MtrunA17_Chr5g0422081_1F_2821-2916_96_MtrunA17_Chr5g0422081_3F_2757-2960_204_+1_iteration_0_Within_5'_of_altprot_166595_CHIMERIC
NKRVKARLILFPVRIRTVKAWPIDPLDLRNLKLEVSEKLP
>MtrunA17_Chr4g1016966_2F_1736-2095_360_MtrunA17_Chr4g1016966_1F_1792-2019_228_-2_iteration_4_Spanned_3'_of_altprot_146512_CHIMERIC
CLQNLYTQDGNEFEKLILQRTTPKSGKGSLVDNQRISNDSL
>MtrunA17_Chr4g0015871_2F_257-355_99_MtrunA17_Chr4g0015871_2F_359-544_186_5'_UTR_width_4_110527_CHIMERIC
KYDGLNDDLARISRVSHRWFKTSRTDLGYGCSFGCIDCIL
>MtrunA17_Chr6g0484351_2F_2969-3085_117_MtrunA17_Chr6g0484351_3F_2559-2990_432_+2_iteration_1_3'UTR_overlapped_with_CDS_225544_CHIMERIC
GAKSLSKVHNRAKGTFVREKARGRSSGKSAHRKIFARGYT
>MtrunA17_Chr2g0298541_1F_2347-2445_99_MtrunA17_Chr2g0298541_2F_407-3772_3366_+2_iteration_11_Within_5'_of_altprot_45380_CHIMERIC
FLLCKRGLLDDAYQLWMAMKKRVTCHVQILSFTLEKASLC
>MtrunA17_Chr1g0161881_2F_296-427_132_MtrunA17_Chr1g0161881_1F_313-540_228_+2_iteration_8_5'UTR_overlapped_with_CDS_21118_CHIMERIC
SCDYSEISLEVQGTGLLPCCGRNQDNCLCLCLSFL
>MtrunA17_Chr7g0226181_3F_642-842_201_MtrunA17_Chr7g0226181_2F_707-1000_294_-1_iteration_24_5'UTR_overlapped_with_CDS_232298_CHIMERIC
DKTLEYWARSGSRYITHSWKSSLEITSLGDVSEPMAEGGLL
>MtrunA17_Chr5g0420381_3F_3-326_324_MtrunA17_Chr5g0420381_1F_1-345_345_+2_iteration_6_Within_5'_of_altprot_2627_CHIMERIC
MSGLHGHQHLVSGLWFVVAFTAFCSFLPSS
>MtrunA17_CPg0493131_2F_2528-2632_105_MtrunA17_CPg0493131_3F_414-2810_2397_+1_iteration_20_Within_3'_of_altprot_287709_CHIMERIC
HTALARTSFCGIYDSCSFRFFKFRGWRSYRINAVNYVSPR
>MtrunA17_Chr6g0485321_1F_1768-1881_114_MtrunA17_Chr6g0485321_3F_1674-1892_219_-1_iteration_6_Within_3'_of_altprot_225681_CHIMERIC
CNTSMVSFVFGRKWMLDQLCLWDIEKMAKRCMRSH
>MtrunA17_Chr4g0016371_3F_1059-1163_105_MtrunA17_Chr4g0016371_1F_1-1353_1353_+2_iteration_1_Within_5'_of_altprot_118322_CHIMERIC
EEHYETAQRVKNVTTLQRTSGHYSYSWVGRIIRRGSFNRS
>MtrunA17_Chr2g0318191_2F_500-607_108_MtrunA17_Chr2g0318191_1F_1-597_597_-2_iteration_27_3'UTR_overlapped_with_CDS_4108_CHIMERIC
VSDFGLAKLMNREQKPCFYNTKRNSWLPPCTRVDNKLYAIS
>MtrunA17_Chr5g1023186_3F_54-185_132_MtrunA17_Chr5g1023186_2F_41-259_219_+1_iteration_10_Within_5'_of_altprot_197486_CHIMERIC
YRKLICINQVFGLQGKELLPRTYSGNTGFDSQGE
>MtrunA17_Chr4g0016141_2F_3920-4072_153_MtrunA17_Chr4g0016141_3F_3888-4001_114_+2_iteration_9_3'UTR_overlapped_with_CDS_116073_CHIMERIC
WVGPVAQRIRARGYEPRCRVRIPPRPQPAKRGRTFWIRKS
>MtrunA17_Chr3g0090811_1F_1324-1446_123_MtrunA17_Chr3g0090811_3F_1299-1454_156_-2_iteration_16_Within_5'_of_altprot_72082_CHIMERIC
SPVSNTAVNSFPGLVHTARHTMGALAMPEVVTLTARRGM
>MtrunA17_Chr5g0402781_3F_3-74_72_MtrunA17_Chr5g0402781_1F_1-72_72_+2_iteration_17_3'UTR_overlapped_with_CDS_149624_CHIMERIC
WICGAMVARLTPDQKVAFDSRQVH
>MtrunA17_Chr0c01g0489051_2F_179-328_150_MtrunA17_Chr0c01g0489051_1F_1-471_471_+2_iteration_0_Within_3'_of_altprot_4952_CHIMERIC
DSASWCDRVRTTGLSPSPAPLSRGLGPGPPLRTLLQTTIR
>MtrunA17_MTg0491551_3F_813-1091_279_MtrunA17_MTg0491551_1F_826-1044_219_-1_iteration_0_Spanned_3'_of_altprot_328876_CHIMERIC
SIPGWVQFPFRFFPCSRYPNSRKCVHTPQTDLTRNPFSRTN
>MtrunA17_Chr7g0244691_1F_1-165_165_MtrunA17_Chr7g0244691_2F_2-394_393_+1_iteration_27_5'UTR_overlapped_with_CDS_1436_CHIMERIC
VHSLFKNFQNNHGYLNVCQGYMLDCDMLVL
>MtrunA17_Chr3g0142521_1F_493-636_144_MtrunA17_Chr3g0142521_3F_30-956_927_-2_iteration_13_Within_5'_of_altprot_7113_CHIMERIC
VKVVHNASVMNAIGICGLQLYRYMGKLFQYLSLLRRGDLIA
>MtrunA17_CPg0492531_2F_287-406_120_MtrunA17_CPg0492531_1F_1-429_429_+2_iteration_16_Within_3'_of_altprot_284457_CHIMERIC
GPRLVEKNPQLLGVILHLEEEVEKKIYSDNLILRRRSK
>MtrunA17_Chr8g0351671_3F_342-503_162_MtrunA17_Chr8g0351671_2F_218-490_273_+1_iteration_27_3'UTR_overlapped_with_CDS_260345_CHIMERIC
FTFLADPKILRYYLTWEPKSLAKSTGNVFPAEFTQNSQIN
>MtrunA17_CPg0492371_1F_421-723_303_MtrunA17_CPg0492371_3F_483-605_123_+2_iteration_13_Spanned_5'_of_altprot_280036_CHIMERIC
AWGDSGEIQCRSNFLFTRGIRAVGGTIMAPLLSRIHTSLI
>MtrunA17_Chr0c03g0489901_1F_277-462_186_MtrunA17_Chr0c03g0489901_3F_285-398_114_-1_iteration_5_Spanned_5'_of_altprot_11037_CHIMERIC
GVNNSPSSLGAENESTSRCDTAFSIFVGKERRS
>MtrunA17_Chr7g0241311_1F_883-993_111_MtrunA17_Chr7g0241311_3F_171-974_804_+1_iteration_9_3'UTR_overlapped_with_CDS_328_CHIMERIC
DLDAIKQVTINVTQRDTGLLKCSLFSMTPLTDVFLRKNLA
>MtrunA17_Chr3g0129831_2F_128-259_132_MtrunA17_Chr3g0129831_3F_132-293_162_-2_iteration_11_5'UTR_overlapped_with_CDS_89784_CHIMERIC
LRGPAPQNPTAALELLEFKIQITGHPLLLKPN
>MtrunA17_Chr4g0016201_2F_575-700_126_MtrunA17_Chr4g0016201_1F_1-1626_1626_-1_iteration_19_Within_3'_of_altprot_117085_CHIMERIC
PEYNGIYVKSIIMSVTRNLIGKFNGKKKEDSLARYLVRIGE
>MtrunA17_Chr3g0128751_1F_967-1161_195_MtrunA17_Chr3g0128751_2F_362-1081_720_-1_iteration_29_3'UTR_overlapped_with_CDS_735_CHIMERIC
LGEDEAEDGGERGLKERTTKMWGVVVQGKAGLGLDRVQEMG
>MtrunA17_Chr1g0190571_2F_62-262_201_MtrunA17_Chr1g0190571_1F_1-2274_2274_-2_iteration_20_Within_5'_of_altprot_8271_CHIMERIC
ALFVGFNSAIDNGDTNCKERERHALLGFKQKAFKTSTVCCL
>MtrunA17_Chr8g0371741_2F_227-373_147_MtrunA17_Chr8g0371741_3F_189-794_606_+2_iteration_18_Within_5'_of_altprot_268119_CHIMERIC
KEMAVRMYSEMVTLQTMDSIFFWYRGKEISFYLTSMGEEA
>MtrunA17_Chr5g0422291_2F_4808-5617_810_MtrunA17_Chr5g0422291_3F_4821-5057_237_+1_iteration_2_Spanned_5'_of_altprot_178150_CHIMERIC
TVRLVFAPIPKSDERFARQYRCGPPPEFPLASPR
>MtrunA17_Chr8g0344001_2F_2-115_114_MtrunA17_Chr8g0344001_3F_3-176_174_+1_iteration_2_5'UTR_overlapped_with_CDS_258831_CHIMERIC
YKRQKKEITRLQLAMASSKGEQFQNATKIT
>MtrunA17_Chr3g0090811_1F_823-960_138_MtrunA17_Chr3g0090811_3F_909-1070_162_-1_iteration_13_5'UTR_overlapped_with_CDS_72590_CHIMERIC
GPHKRWSMWFNSMQSEEPYQGLTMPRILLKERSAFGNADTG
>MtrunA17_Chr6g0487011_1F_628-789_162_MtrunA17_Chr6g0487011_2F_2-691_690_-1_iteration_2_3'UTR_overlapped_with_CDS_8889_CHIMERIC
NEVMEQSCLDEMVLHFQTWDNVYCYTSSSRPSMKKVLHTLL
>MtrunA17_Chr8g0372231_3F_1713-1856_144_MtrunA17_Chr8g0372231_1F_274-2418_2145_+1_iteration_18_Within_3'_of_altprot_10348_CHIMERIC
CNATDEARGNDDCFEHTCNCSGLASCITAATDFIDSKWTI
>MtrunA17_Chr6g0479751_2F_41-439_399_MtrunA17_Chr6g0479751_3F_36-434_399_-1_iteration_12_3'UTR_overlapped_with_CDS_221986_CHIMERIC
YDQFPSFTPQTTVTLQLSMAMQSPSSSFSYGFT
>MtrunA17_Chr0c03g0489841_3F_1308-1403_96_MtrunA17_Chr0c03g0489841_1F_1330-1449_120_-2_iteration_22_5'UTR_overlapped_with_CDS_9962_CHIMERIC
RLGNASLIEDWRGEVEEKARDGFRSLCASAVCGESRTY
>MtrunA17_Chr4g0069181_3F_213-320_108_MtrunA17_Chr4g0069181_1F_178-414_237_-2_iteration_18_Within_3'_of_altprot_141719_CHIMERIC
ARWRFQFFRQGTGKIVARWGRIVARWCALAANNRNIFFSAD
>MtrunA17_Chr6g0479001_1F_3277-3534_258_MtrunA17_Chr6g0479001_2F_2-3316_3315_+2_iteration_5_3'UTR_overlapped_with_CDS_220984_CHIMERIC
EIEILSSAQDERKMWYIPRFRSIIKLTVFLLFSQSQHCSI
>MtrunA17_MTg0491291_3F_606-710_105_MtrunA17_MTg0491291_1F_31-1638_1608_-1_iteration_3_Within_5'_of_altprot_322484_CHIMERIC
NMRGPGMTMHRSPPICVVRSSNSIPTFIITSGTGRGNYNVI
>MtrunA17_Chr7g1031524_3F_3-131_129_MtrunA17_Chr7g1031524_2F_86-223_138_-1_iteration_3_5'UTR_overlapped_with_CDS_255260_CHIMERIC
FHTAKNVNDESVNQTHNIQVNSIYDIMPTKIFDKIKVTGIS
>MtrunA17_Chr5g0422301_2F_2-103_102_MtrunA17_Chr5g0422301_1F_1-471_471_+1_iteration_20_Within_5'_of_altprot_180250_CHIMERIC
MSRADWRTGTNRSTSDRDTSRPPSASLPTI
>MtrunA17_Chr4g0057231_1F_469-651_183_MtrunA17_Chr4g0057231_3F_24-515_492_-2_iteration_1_3'UTR_overlapped_with_CDS_5833_CHIMERIC
AAEAALAFAVVLRTGLCVEVPEEEMLHDWFRSMADEPLRSP
>MtrunA17_Chr5g0405091_3F_429-539_111_MtrunA17_Chr5g0405091_2F_140-1600_1461_-1_iteration_0_Within_3'_of_altprot_7928_CHIMERIC
FWQRSLEQLWVSLEHRYYGKSSPFKSLATKNLRYLSSKQAL
>MtrunA17_Chr4g0000621_1F_571-789_219_MtrunA17_Chr4g0000621_3F_495-650_156_+1_iteration_1_3'UTR_overlapped_with_CDS_99769_CHIMERIC
SSGERNGNSLNVKTGLWESNTSVVLLGEAIECCTLDGESP
>MtrunA17_Chr4g0005281_3F_495-692_198_MtrunA17_Chr4g0005281_2F_272-547_276_-2_iteration_7_3'UTR_overlapped_with_CDS_103735_CHIMERIC
LAKAFPQKQINAFVDDKNLRGEMTYHSIFEAIEGSFISLII
>MtrunA17_CPg0492331_2F_185-349_165_MtrunA17_CPg0492331_1F_190-288_99_-1_iteration_21_Spanned_5'_of_altprot_277279_CHIMERIC
FDSFMHAPTWLGGDIAQLVELRLLQLGRCDYG
>MtrunA17_Chr8g0375581_1F_451-549_99_MtrunA17_Chr8g0375581_3F_486-632_147_-1_iteration_21_5'UTR_overlapped_with_CDS_269120_CHIMERIC
RISLATIYGPNMQAMLAPAPSLVTQERPAQVVVDHFNGYFS
>MtrunA17_Chr5g0439751_2F_2-166_165_MtrunA17_Chr5g0439751_3F_15-185_171_-2_iteration_7_5'UTR_overlapped_with_CDS_193744_CHIMERIC
LSWVASTCHPCVGALKYWDMAMACWAGLVSAICWL
>MtrunA17_Chr1g0156821_3F_2370-2570_201_MtrunA17_Chr1g0156821_1F_1-3723_3723_+2_iteration_11_Within_5'_of_altprot_18761_CHIMERIC
DATLVRSALADRLSTLVQNIAHRNSICYCLHNELETNISC
>MtrunA17_Chr2g0322721_1F_142-399_258_MtrunA17_Chr2g0322721_3F_3-410_408_+2_iteration_18_Within_3'_of_altprot_5928_CHIMERIC
SGSACVLNLARSQLSHLPIWIWILRRESQPMNHE
>MtrunA17_Chr1g0167121_1F_121-300_180_MtrunA17_Chr1g0167121_2F_2-142_141_+2_iteration_6_3'UTR_overlapped_with_CDS_23925_CHIMERIC
CNMLACPLQVESCASGWVKVYVSWSLDEGELREAGFTEQR
>MtrunA17_Chr4g0073121_3F_237-356_120_MtrunA17_Chr4g0073121_2F_296-454_159_+2_iteration_0_5'UTR_overlapped_with_CDS_144840_CHIMERIC
ERMISHTGTEKAQTPTGGSSGEFSAMGESLTEQCRVEVKG
>MtrunA17_Chr3g0089831_1F_994-1128_135_MtrunA17_Chr3g0089831_3F_36-2459_2424_+2_iteration_19_Within_3'_of_altprot_5724_CHIMERIC
GAAHTFLIPPILSLLKLGKLLSGNKLKNMDVTDIYNCDTF
>MtrunA17_CPg0493021_3F_1632-1787_156_MtrunA17_CPg0493021_2F_1604-1768_165_-2_iteration_23_3'UTR_overlapped_with_CDS_286877_CHIMERIC
CVRDSMQTLMGIKWLFMCLYLWRLKQKLVYLCVFSYKPLV
>MtrunA17_Chr3g0141441_2F_2-112_111_MtrunA17_Chr3g0141441_3F_36-806_771_-2_iteration_18_5'UTR_overlapped_with_CDS_92845_CHIMERIC
DYLQKQVEILRTKNHWRKAYFYLWDEVQKHPLNLEQYDSVR
>MtrunA17_Chr4g0016051_2F_1277-1378_102_MtrunA17_Chr4g0016051_1F_1-5655_5655_-1_iteration_7_Within_3'_of_altprot_111258_CHIMERIC
QMHINTNGPMGVRISRNQLDRFISEQNSRFQVVFNRFQVVF
>MtrunA17_Chr2g0300871_3F_183-347_165_MtrunA17_Chr2g0300871_2F_2-2272_2271_+2_iteration_18_Within_3'_of_altprot_8320_CHIMERIC
QEEIVFVLCQQEEASQCVIRSLHWQKKEVLVVCPLIALME
>MtrunA17_Chr8g0359051_2F_35-208_174_MtrunA17_Chr8g0359051_3F_87-206_120_-1_iteration_4_Spanned_3'_of_altprot_263117_CHIMERIC
HVKLSPVAPDQTTLHERYLLASQRLHFTIINP
>MtrunA17_Chr4g0069181_1F_178-414_237_MtrunA17_Chr4g0069181_2F_254-361_108_-1_iteration_10_Spanned_3'_of_altprot_141278_CHIMERIC
NCGTMGSHRGTMVRWQRITENIFFSADLFQILSDTFTINID
>MtrunA17_Chr3g0089471_3F_2766-2876_111_MtrunA17_Chr3g0089471_1F_238-4113_3876_-2_iteration_15_Within_3'_of_altprot_5268_CHIMERIC
TTWATTFSQGPRNIWNEDVGDNWPGEFYYVQIEEGSESFFQ
>MtrunA17_MTg0490981_2F_698-811_114_MtrunA17_MTg0490981_3F_651-827_177_-1_iteration_19_Within_5'_of_altprot_313769_CHIMERIC
RLGKLVEIDDSTLAPLFLTGRAIFSYGLHPPARPGNRTQPP
>MtrunA17_Chr5g0422111_2F_245-394_150_MtrunA17_Chr5g0422111_3F_174-515_342_-1_iteration_10_Within_5'_of_altprot_169238_CHIMERIC
FAIGLSPIFSLGRNLPPDWGLHSQTTRLADSASWCDRVRAQ
>MtrunA17_Chr1g0205071_2F_314-550_237_MtrunA17_Chr1g0205071_1F_1-1146_1146_-1_iteration_7_Within_3'_of_altprot_3740_CHIMERIC
QILRFLQMLVVKTPFLPKACCVIVEFVHGGTLKQFLMKNRR
>MtrunA17_Chr4g0066541_1F_274-399_126_MtrunA17_Chr4g0066541_2F_254-2980_2727_-1_iteration_9_Within_5'_of_altprot_10748_CHIMERIC
NNRACFSFFLSGDRINAAEVCSCSNSVVDYRKCDRSS
>MtrunA17_Chr4g0005281_1F_118-306_189_MtrunA17_Chr4g0005281_2F_272-547_276_-2_iteration_8_5'UTR_overlapped_with_CDS_103495_CHIMERIC
EMRPLWDFGISHSFKAPVLNLWSNAGVKMKEMVNKTVAKVK
>MtrunA17_Chr5g0422351_1F_1-603_603_MtrunA17_Chr5g0422351_2F_281-1045_765_+1_iteration_26_5'UTR_overlapped_with_CDS_183599_CHIMERIC
PQICPIFINLSCFHQIFFDKLGSFDEFGGDLVGKWGNLAV
>MtrunA17_MTg0491151_1F_5377-5463_87_MtrunA17_MTg0491151_2F_5120-5458_339_+2_iteration_12_3'UTR_overlapped_with_CDS_315943_CHIMERIC
NELTTTGEAADCSPLAQPGRNAVPWRFMGRAFAVPLPLI
>MtrunA17_Chr6g0478141_2F_2048-2158_111_MtrunA17_Chr6g0478141_3F_2091-2324_234_+1_iteration_15_5'UTR_overlapped_with_CDS_219595_CHIMERIC
GILASCIGWLIQADARSCWGAWRLSHGRGALDSDDLLYLK
>MtrunA17_Chr6g0478871_2F_1898-2134_237_MtrunA17_Chr6g0478871_3F_2007-2186_180_-2_iteration_9_5'UTR_overlapped_with_CDS_220602_CHIMERIC
SSSGTKSKGIGKNIGWRESLGAKERDLEQIGHKNMKIGKQN
>MtrunA17_Chr4g0017181_3F_66-227_162_MtrunA17_Chr4g0017181_1F_1-390_390_-2_iteration_6_Within_3'_of_altprot_122102_CHIMERIC
RGPFDIKKLLSNSRTSVGNVGVNQKSLGRAGAKRWLGKRPV
>MtrunA17_Chr8g0340701_3F_834-995_162_MtrunA17_Chr8g0340701_1F_1-1485_1485_+2_iteration_5_Within_5'_of_altprot_258188_CHIMERIC
AHFVPEKPMYEQGLITSPSSYSRLGGRSWRGSYRHLSILC
>MtrunA17_Chr7g0275271_3F_204-386_183_MtrunA17_Chr7g0275271_1F_19-450_432_-1_iteration_15_Within_5'_of_altprot_3009_CHIMERIC
VRYNSEKGIREGTLISFVAEFVNYVDASGQYDEEVSDEAEF
>MtrunA17_Chr5g0444331_2F_2771-2956_186_MtrunA17_Chr5g0444331_1F_2812-2880_69_+2_iteration_11_Spanned_5'_of_altprot_195215_CHIMERIC
SILFLVDRRNDKVIINSHTQVGTGVRTPVMASA
>MtrunA17_Chr4g0057481_2F_212-610_399_MtrunA17_Chr4g0057481_1F_1-2079_2079_+2_iteration_3_Within_3'_of_altprot_6160_CHIMERIC
VVDHQKHELQPIRCWSGCTDADILAGFEAAISDGVDVLSV
>MtrunA17_Chr6g0479751_1F_301-441_141_MtrunA17_Chr6g0479751_2F_41-439_399_+2_iteration_27_3'UTR_overlapped_with_CDS_221971_CHIMERIC
PSLIKAIEESRIFIPIFSTNYASSSFCLDELVHMSFTYET
>MtrunA17_Chr8g0345631_1F_481-660_180_MtrunA17_Chr8g0345631_2F_107-1003_897_+2_iteration_12_Within_5'_of_altprot_9381_CHIMERIC
FGFDPLGLSSDPESLKWNVQAECALQMGNVGSSRNFHPRI
>MtrunA17_MTg0490841_3F_1386-1508_123_MtrunA17_MTg0490841_2F_1157-1681_525_+1_iteration_3_Within_5'_of_altprot_306192_CHIMERIC
LIGILFPRFLNLEGWRIVGGKQLYGYGALPVDASPALARI
>MtrunA17_Chr4g0041101_2F_149-346_198_MtrunA17_Chr4g0041101_1F_1-168_168_+1_iteration_1_3'UTR_overlapped_with_CDS_6654_CHIMERIC
RRLLNPGRLVTGYSQDYNIPWVKVLGNKYMKEVAIFLDKP
>MtrunA17_Chr8g0349881_2F_176-361_186_MtrunA17_Chr8g0349881_1F_1-237_237_-2_iteration_11_3'UTR_overlapped_with_CDS_1233_CHIMERIC
QRKKMLDFAMTSGWKIKNNYQRMLLKNFVTRYKRFSTKFTH
>MtrunA17_CPg0492301_3F_213-323_111_MtrunA17_CPg0492301_1F_181-528_348_-1_iteration_3_Within_5'_of_altprot_8065_CHIMERIC
KLVSLLLPINKNILPKTRGREKLSFYDKKFIYTCYFTKKKR
>MtrunA17_Chr1g0207811_1F_1462-1824_363_MtrunA17_Chr1g0207811_3F_207-1913_1707_-1_iteration_8_Within_3'_of_altprot_5244_CHIMERIC
GILTSYNTRVMVRFLWRRAERIASKEHRSTKIAVISGVGTR
>MtrunA17_MTg0490561_1F_373-564_192_MtrunA17_MTg0490561_3F_339-437_99_-2_iteration_5_3'UTR_overlapped_with_CDS_300057_CHIMERIC
EVIHSFGRSLILERRGKASIQTGSTRKGVLALGSLSTLGFA
>MtrunA17_Chr4g0066421_3F_3-146_144_MtrunA17_Chr4g0066421_1F_1-822_822_-2_iteration_19_Within_3'_of_altprot_10656_CHIMERIC
SCRGFIVFYCASNILPMEPIHRSSQTNTFLPPNHDYLNFYG
>MtrunA17_Chr4g0068941_2F_173-265_93_MtrunA17_Chr4g0068941_1F_10-927_918_-2_iteration_10_Within_5'_of_altprot_11930_CHIMERIC
PSIVNAAGVMSSADTINGNSLQNLSKNLFQGQAWNQNRMLP
>MtrunA17_Chr4g0009301_3F_1833-1931_99_MtrunA17_Chr4g0009301_2F_1844-2047_204_-1_iteration_15_5'UTR_overlapped_with_CDS_106666_CHIMERIC
VLEFQRGRQSGKVCVTSLIPPFKMQGFMFSKTMM
>MtrunA17_Chr8g0348261_2F_311-517_207_MtrunA17_Chr8g0348261_3F_228-455_228_-1_iteration_2_3'UTR_overlapped_with_CDS_259663_CHIMERIC
LRINELATGDSACVLSFPWRLILSATGYTEYYFDTQSGKVC
>MtrunA17_Chr7g0236401_2F_164-394_231_MtrunA17_Chr7g0236401_1F_49-255_207_+1_iteration_28_3'UTR_overlapped_with_CDS_7258_CHIMERIC
VKVPDFAEGVAVAPEICSSLCLHNCSCVAYCHDTEIGWNL
>MtrunA17_Chr8g0355431_2F_779-919_141_MtrunA17_Chr8g0355431_3F_81-917_837_-1_iteration_5_3'UTR_overlapped_with_CDS_3742_CHIMERIC
SYKWCSHVLEYMKEGLANSGSCKSFSGLYCSDNKAHAFSLQ
>MtrunA17_Chr3g0121771_1F_358-483_126_MtrunA17_Chr3g0121771_2F_386-475_90_+1_iteration_26_Spanned_5'_of_altprot_86603_CHIMERIC
VKPRKNSDMTIQWAASQFLAQNTFSCILLLTSMGYNLTL
>MtrunA17_Chr1g0198311_2F_206-448_243_MtrunA17_Chr1g0198311_3F_372-638_267_+1_iteration_4_5'UTR_overlapped_with_CDS_549_CHIMERIC
LGKCCQKHNVTVSWLVHTCVCVVSAAPMLMQLLSVFNLIA
>MtrunA17_Chr0c01g0488941_2F_2-103_102_MtrunA17_Chr0c01g0488941_1F_1-471_471_-1_iteration_3_Within_3'_of_altprot_2096_CHIMERIC
PIGGPAQTVPHPTRDTSPAPIRFPPDNFKHSLTLFSKSFSS
>MtrunA17_Chr6g0454341_3F_759-896_138_MtrunA17_Chr6g0454341_1F_16-1485_1470_-1_iteration_4_Within_5'_of_altprot_5545_CHIMERIC
LLNTFNELESDVINCSLLHNSFYLSDWPFTFIIKTNSTNSS
>MtrunA17_Chr6g0477501_2F_977-1108_132_MtrunA17_Chr6g0477501_1F_1-1227_1227_+2_iteration_18_Within_3'_of_altprot_4488_CHIMERIC
NSLLLDRCLALSVLSEWGQKGKFSSKEKNELAWFDLSTQV
>MtrunA17_Chr7g0233051_3F_1824-1964_141_MtrunA17_Chr7g0233051_2F_1832-1936_105_-2_iteration_11_Spanned_3'_of_altprot_239671_CHIMERIC
WSSGIGLGSGSVLLLKVSGSIFSQVPIWVGQFSFFKKKYWS
>MtrunA17_Chr8g0336301_3F_726-962_237_MtrunA17_Chr8g0336301_2F_89-1525_1437_-2_iteration_10_Within_5'_of_altprot_256892_CHIMERIC
TFAIFFCWELTHTLHRVLHTPRDSYLLPQKDQQPQRKIQVS
>MtrunA17_Chr1g0179661_3F_1872-2111_240_MtrunA17_Chr1g0179661_2F_98-2014_1917_+1_iteration_4_3'UTR_overlapped_with_CDS_3726_CHIMERIC
AQGETGANVLVGIQFQAARWRNSTIVPPDLGSLNWRYSCM
>MtrunA17_Chr0c03g0489921_1F_169-426_258_MtrunA17_Chr0c03g0489921_2F_404-613_210_+1_iteration_1_5'UTR_overlapped_with_CDS_11558_CHIMERIC
DIQNYPVDVVNKQSASSNSIRRRSYKLCKHLLAAPPHSVD
>MtrunA17_Chr6g0468921_2F_38-232_195_MtrunA17_Chr6g0468921_3F_162-713_552_+1_iteration_9_5'UTR_overlapped_with_CDS_1751_CHIMERIC
YAPGEKKNQIISGPTNYVDGFQLFAKTPFQYQIGSSFDTG
>MtrunA17_Chr8g0350691_1F_667-996_330_MtrunA17_Chr8g0350691_3F_108-1049_942_-1_iteration_15_Within_3'_of_altprot_1462_CHIMERIC
MIADHPHPVDQIHLPDQKQEEAPNMERAESPMNRRYDSRSP
>MtrunA17_CPg0493131_1F_1090-1260_171_MtrunA17_CPg0493131_3F_414-2810_2397_-2_iteration_20_Within_5'_of_altprot_287310_CHIMERIC
LLCAIHGATVENTLFEDGDGANTFRAFNPTLKRKKLIQWSP
>MtrunA17_Chr1g0153231_3F_3-131_129_MtrunA17_Chr1g0153231_2F_5-85_81_-2_iteration_21_Spanned_3'_of_altprot_17081_CHIMERIC
NIYSWVGQALLFWFMVSLGYMVCPGERDRASRNSEWC
>MtrunA17_Chr5g0435191_1F_484-603_120_MtrunA17_Chr5g0435191_3F_528-689_162_-1_iteration_11_5'UTR_overlapped_with_CDS_190578_CHIMERIC
VNYRENVSSDETVTCSPYILFFIINFISTSIQSQNPIIFFY
>MtrunA17_Chr6g0457581_3F_336-482_147_MtrunA17_Chr6g0457581_2F_278-1369_1092_-1_iteration_12_Within_3'_of_altprot_7085_CHIMERIC
MKFLLEDKLVRLLRIFSLVLTIILFKTPCDGLEMKESYEVN
>MtrunA17_Chr4g0021491_3F_13179-13319_141_MtrunA17_Chr4g0021491_2F_13271-13399_129_+2_iteration_9_5'UTR_overlapped_with_CDS_125969_CHIMERIC
TLRCDHTSTNAPDPIRTPQKRAWARVVLGWVTSWEVLVLH
>MtrunA17_Chr1g0158481_1F_274-375_102_MtrunA17_Chr1g0158481_3F_3-785_783_-1_iteration_7_Within_3'_of_altprot_6226_CHIMERIC
EEQLDIWLLSCSTKILEGVSYKADVYSFGMLLMEIASKKRN
>MtrunA17_MTg0490851_2F_554-769_216_MtrunA17_MTg0490851_1F_40-2076_2037_+2_iteration_13_Within_3'_of_altprot_306812_CHIMERIC
GTRKRLSFSPLRRPLPPSLTSPRLLCAAFFIEAAGAGLTP
>MtrunA17_Chr2g0286241_3F_2145-2378_234_MtrunA17_Chr2g0286241_2F_188-2299_2112_-2_iteration_16_3'UTR_overlapped_with_CDS_41621_CHIMERIC
HDVAFLKAVLDDTQKELHSTRGVLAGEKEPGHSNYRLKFFI
>MtrunA17_Chr8g0392431_1F_43-144_102_MtrunA17_Chr8g0392431_3F_3-113_111_-2_iteration_10_3'UTR_overlapped_with_CDS_273093_CHIMERIC
WGNDVANEVITEARLLLVENTISKPPLGLSLPWAFENFWKG
>MtrunA17_Chr1g0212611_3F_798-944_147_MtrunA17_Chr1g0212611_2F_149-1660_1512_-2_iteration_14_Within_5'_of_altprot_7550_CHIMERIC
NHQEEMPQSVELANTTTTTSQENGVMLLQKFMLEEFPTIQV
>MtrunA17_Chr4g0037091_2F_605-775_171_MtrunA17_Chr4g0037091_1F_1-915_915_-2_iteration_13_Within_5'_of_altprot_131984_CHIMERIC
LLCAIQGATLENTLFEDGDGANTHSVLLTQLKRKKLIQWSP
>MtrunA17_MTg0491401_1F_1045-1206_162_MtrunA17_MTg0491401_2F_965-1090_126_+2_iteration_5_3'UTR_overlapped_with_CDS_325478_CHIMERIC
ITLGKGGKLARAAGASETDCKRGATLKLPSGEVRLISKNS
>MtrunA17_Chr5g0413351_2F_848-1054_207_MtrunA17_Chr5g0413351_1F_394-1404_1011_+2_iteration_20_Within_3'_of_altprot_632_CHIMERIC
CGVILFKYYFRLVQVLQCSPTLYSGSLFIRMTSKDFRLDI
>MtrunA17_Chr3g0097151_3F_165-266_102_MtrunA17_Chr3g0097151_1F_1-525_525_+1_iteration_8_Within_3'_of_altprot_77191_CHIMERIC
TVPRPPTNIGPLTAGDVVWPSQSLLYMSSASRRGVIYFCR
>MtrunA17_Chr6g0464171_2F_2675-2860_186_MtrunA17_Chr6g0464171_1F_1-3075_3075_+2_iteration_19_Within_3'_of_altprot_9132_CHIMERIC
KCLLVEDPPMNFLKMVKICITLLQFHFLILIKILDPHLLP
>MtrunA17_Chr1g0196411_2F_1013-1324_312_MtrunA17_Chr1g0196411_3F_1263-1721_459_+1_iteration_16_5'UTR_overlapped_with_CDS_31875_CHIMERIC
HAANRNYYALSNPNRWGYESNSVHVIIVCIHNAVCIQAMI
>MtrunA17_Chr5g0397891_3F_207-434_228_MtrunA17_Chr5g0397891_1F_1-624_624_+2_iteration_12_Within_5'_of_altprot_4652_CHIMERIC
IHVYELKRPNDPLENQLLESIGSNRSFEKRKPFLLDDFYT
>MtrunA17_Chr7g0226011_2F_371-559_189_MtrunA17_Chr7g0226011_3F_429-647_219_+1_iteration_28_5'UTR_overlapped_with_CDS_4103_CHIMERIC
LINWRVYMVVSCFIRENQFDECGIIYCLSRMDCEKVIESY
>MtrunA17_Chr7g0219421_2F_1232-1309_78_MtrunA17_Chr7g0219421_3F_1281-1550_270_+1_iteration_9_5'UTR_overlapped_with_CDS_229771_CHIMERIC
VLAIDAHAGVMLNFHLFQQVNWSTGYFPVVSSSLISKSHR
>MtrunA17_Chr4g0008301_3F_801-1073_273_MtrunA17_Chr4g0008301_1F_118-1641_1524_-1_iteration_10_Within_5'_of_altprot_3768_CHIMERIC
VPSIAKRPRGRSSTTSKKIPCLRSRHTAKIKQSSQSSSSLS
>MtrunA17_Chr6g0471761_1F_406-618_213_MtrunA17_Chr6g0471761_3F_492-1019_528_+2_iteration_3_5'UTR_overlapped_with_CDS_217283_CHIMERIC
ENTPQFPSSLEWIQYFRLCYSIEIMEYAPADVSKGYWTKK
>MtrunA17_Chr6g1026690_2F_698-1138_441_MtrunA17_Chr6g1026690_1F_928-1260_333_+2_iteration_12_5'UTR_overlapped_with_CDS_227999_CHIMERIC
FLRSKDICISKGERHKIILPWLRTLKEYATPSTEEPEAII
>MtrunA17_Chr4g0016521_3F_1707-1811_105_MtrunA17_Chr4g0016521_1F_1-2202_2202_+1_iteration_17_Within_3'_of_altprot_119424_CHIMERIC
GRILFGSFLDVKYHWMGYFLLALEAHYLWQGNVSQFNESS
>MtrunA17_Chr2g0322231_2F_2-385_384_MtrunA17_Chr2g0322231_3F_231-815_585_+1_iteration_23_5'UTR_overlapped_with_CDS_5612_CHIMERIC
SSSRGALKQLATENENQRSGNNVVYERRFAFSVRKLVKGL
>MtrunA17_Chr8g0371221_1F_718-873_156_MtrunA17_Chr8g0371221_3F_123-983_861_+1_iteration_12_Within_5'_of_altprot_9889_CHIMERIC
NGGQRIATMLMYLSDVEEGGETCSQLPRGILALCLGGMSF
>MtrunA17_MTg0491791_2F_1208-1459_252_MtrunA17_MTg0491791_3F_1287-1421_135_-1_iteration_12_Spanned_3'_of_altprot_336946_CHIMERIC
GQETAISRHITTYRQDRRDLGRATRLGVRGSIVPAAPRTSS
>MtrunA17_Chr3g0090811_1F_277-426_150_MtrunA17_Chr3g0090811_2F_296-454_159_-2_iteration_23_5'UTR_overlapped_with_CDS_72228_CHIMERIC
SATLGLRQGPDSYGRQQWGIFRNGRKPDGEQCRVEVK
>MtrunA17_Chr3g0103461_1F_730-1011_282_MtrunA17_Chr3g0103461_3F_819-1637_819_+2_iteration_7_5'UTR_overlapped_with_CDS_2251_CHIMERIC
ISFSRARLRNEKHSMSSVYLINEKDTRHNLCLSFFFPLCH
>MtrunA17_MTg0490921_1F_991-1074_84_MtrunA17_MTg0490921_3F_996-1157_162_-1_iteration_9_5'UTR_overlapped_with_CDS_308867_CHIMERIC
CSVGRTFNIAVRTHVPSRTRGIRASCVRLASL
>MtrunA17_Chr3g0114801_2F_245-433_189_MtrunA17_Chr3g0114801_1F_82-381_300_+1_iteration_17_3'UTR_overlapped_with_CDS_84217_CHIMERIC
SINDLGVNVVDPEAWVFRRLKFYDIICGILPLYAMNLDAV
>MtrunA17_Chr7g0253691_2F_563-679_117_MtrunA17_Chr7g0253691_1F_502-672_171_-2_iteration_25_3'UTR_overlapped_with_CDS_246163_CHIMERIC
LLNRCSELIVVDKNRAREERHKQFIQVPSTNRKSVSCPSCT
>MtrunA17_Chr6g0486021_1F_1207-1290_84_MtrunA17_Chr6g0486021_2F_332-1810_1479_+2_iteration_6_Within_5'_of_altprot_226064_CHIMERIC
FSELLHGHHSKVVFIGNPICFTTAIWYKRCVLFLFNCF
>MtrunA17_Chr2g0280031_2F_80-190_111_MtrunA17_Chr2g0280031_1F_1-801_801_-2_iteration_20_Within_5'_of_altprot_10126_CHIMERIC
PTSIIFMNMLVVDEKGGRIHATSRKDLVAKSSGPWFKKGVH
>MtrunA17_Chr4g0011471_3F_528-803_276_MtrunA17_Chr4g0011471_1F_1-1722_1722_-1_iteration_18_Within_5'_of_altprot_6108_CHIMERIC
DEEEPKEEKSKTLFFSYFYVALNLGSLVSRNSTGLHRDYRK
>MtrunA17_Chr4g0068071_1F_1477-1659_183_MtrunA17_Chr4g0068071_2F_227-1813_1587_-2_iteration_12_Within_3'_of_altprot_11493_CHIMERIC
ALLISDNVTRGNCNSHGSYRYRESPHGIFHLSDPGGVSVIR
>MtrunA17_Chr6g0470481_1F_41377-41517_141_MtrunA17_Chr6g0470481_3F_41469-41594_126_-1_iteration_7_5'UTR_overlapped_with_CDS_209986_CHIMERIC
FTLRCDHTSTNAPDPIRNSAVKRAWARVVLGWVTSWEVLVL
>MtrunA17_MTg0491241_1F_64-177_114_MtrunA17_MTg0491241_3F_3-227_225_+1_iteration_8_Within_5'_of_altprot_320156_CHIMERIC
PPAFQQASPVGWGKRAFPREGFHPATGSPTATLLRLHPSR
>MtrunA17_Chr1g0173701_1F_166-507_342_MtrunA17_Chr1g0173701_2F_65-1348_1284_+1_iteration_16_Within_3'_of_altprot_27350_CHIMERIC
YEPLILEEAKSQIIGGQDEEGGTSNSVPLANKCKKVFLVG
>MtrunA17_CPg0493221_2F_989-1213_225_MtrunA17_CPg0493221_3F_3-2207_2205_-2_iteration_5_Within_3'_of_altprot_288337_CHIMERIC
YSSSIHCRIYYDRGFFAHGAIFFIRDYNPEQNEDNVLARML
>MtrunA17_Chr3g0085171_1F_3457-3585_129_MtrunA17_Chr3g0085171_3F_195-3662_3468_-2_iteration_16_Within_5'_of_altprot_67038_CHIMERIC
LTNCPNLRKINCKGLLHLTSLKSLYILKIALVLRACQRRVY
>MtrunA17_MTg0491581_3F_885-1049_165_MtrunA17_MTg0491581_2F_722-976_255_+1_iteration_9_3'UTR_overlapped_with_CDS_331962_CHIMERIC
GHRGPSGKAMIRRGTDHSFSIGDRCTNDNSKRHTSVAYLP
>MtrunA17_MTg0491561_1F_961-1047_87_MtrunA17_MTg0491561_3F_894-1031_138_+1_iteration_22_3'UTR_overlapped_with_CDS_329551_CHIMERIC
HSIFLPLFYLIWKTGVAFGSKGMVFSMSPDRAPTSPASK
>MtrunA17_MTg0490131_3F_1191-1481_291_MtrunA17_MTg0490131_1F_1330-1629_300_-2_iteration_27_5'UTR_overlapped_with_CDS_291434_CHIMERIC
KQPSFEESVIAHWSSSMAPKMYQGSSDSPKRRDLESCVQVS
>MtrunA17_Chr7g0255971_2F_1391-1783_393_MtrunA17_Chr7g0255971_1F_334-1641_1308_+1_iteration_18_3'UTR_overlapped_with_CDS_5895_CHIMERIC
ARSYHHLFPIVPFAEISPSSQNDPNHSFPILVLVVNKVSL
>MtrunA17_Chr6g0470481_3F_78369-78497_129_MtrunA17_Chr6g0470481_1F_78283-78417_135_-1_iteration_10_3'UTR_overlapped_with_CDS_215154_CHIMERIC
FTLRCDHTSTNAPDPIRTLQVKRAWARVVLGWVTSWEVLVL
>MtrunA17_Chr6g0470481_1F_42130-42222_93_MtrunA17_Chr6g0470481_2F_42098-42226_129_+1_iteration_5_Within_3'_of_altprot_210201_CHIMERIC
ACLGESSTRMGDLLGVLVLHLFLPKFLVLFVN
>MtrunA17_Chr2g0295811_2F_215-544_330_MtrunA17_Chr2g0295811_1F_91-339_249_-2_iteration_1_3'UTR_overlapped_with_CDS_44205_CHIMERIC
RKDIVDKGGVRDQRLNGMSIQSNCISNYALMKSKKGERNGT
>MtrunA17_Chr2g0296091_2F_656-805_150_MtrunA17_Chr2g0296091_3F_732-833_102_-2_iteration_9_5'UTR_overlapped_with_CDS_44517_CHIMERIC
QQWGIFRNGLKPDGAMPRGEVKGLRVMNFFSWRRNNDGIRG
>MtrunA17_Chr5g0410651_2F_1337-1525_189_MtrunA17_Chr5g0410651_1F_379-1590_1212_+2_iteration_14_Within_3'_of_altprot_9988_CHIMERIC
HAAQNAQCLVVVVQNVHCLVATLNSRPSCCMSCFCWQCFM
>MtrunA17_Chr2g0299091_3F_2901-3059_159_MtrunA17_Chr2g0299091_1F_1-3057_3057_+2_iteration_29_3'UTR_overlapped_with_CDS_7193_CHIMERIC
SFLVKLDITSSCDSLTTFPLNLKMSILNSHLSQLESVLNA
>MtrunA17_Chr6g0473651_3F_1041-1172_132_MtrunA17_Chr6g0473651_1F_1-1158_1158_+2_iteration_7_3'UTR_overlapped_with_CDS_3189_CHIMERIC
TVHLLTASDVNSGYLVFWFGFCEDAMPKTTTRLSIIDHYG
>MtrunA17_Chr1g0171791_1F_1831-2052_222_MtrunA17_Chr1g0171791_2F_1991-2191_201_+1_iteration_6_5'UTR_overlapped_with_CDS_25621_CHIMERIC
QMRKFKALPVKRGPNPVPEKVRKPLTQIQEFDLHLNHRAV
>MtrunA17_Chr5g0440021_2F_509-811_303_MtrunA17_Chr5g0440021_1F_1-816_816_+1_iteration_16_Within_5'_of_altprot_290_CHIMERIC
LFDELGIAKVTDFGLSKIVENDVGSQVWNLHPRGLERIGI
>MtrunA17_Chr8g0391991_3F_3-74_72_MtrunA17_Chr8g0391991_1F_10-135_126_-2_iteration_5_5'UTR_overlapped_with_CDS_272752_CHIMERIC
VLAEALREIKEVWVARVTEHGKQWHRTLQLMCC
>MtrunA17_Chr7g0217161_1F_1-81_81_MtrunA17_Chr7g0217161_3F_3-77_75_+2_iteration_18_Spanned_5'_of_altprot_229019_CHIMERIC
SQDGRVGLRRQFQVLVRKHGFESHS
>MtrunA17_MTg0490971_2F_476-628_153_MtrunA17_MTg0490971_3F_543-695_153_+1_iteration_24_5'UTR_overlapped_with_CDS_312097_CHIMERIC
SHFSPQPPKLKRNRGTLQKGGNCFAPDCDSPLDTYWSFVS
>MtrunA17_Chr4g0018031_3F_249-344_96_MtrunA17_Chr4g0018031_2F_179-358_180_-1_iteration_10_Within_3'_of_altprot_123254_CHIMERIC
MVTESVILTPNARKNFLALMAHHLWCDNGNCVSYPK
>MtrunA17_MTg0491401_1F_6640-6786_147_MtrunA17_MTg0491401_2F_6680-6859_180_-2_iteration_16_5'UTR_overlapped_with_CDS_325796_CHIMERIC
KTCAGVGADVAKWIKAVDCESTTRGFSIPVVRPSINGPFVT
>MtrunA17_Chr1g0192521_3F_1086-1187_102_MtrunA17_Chr1g0192521_1F_229-1203_975_+1_iteration_6_Within_3'_of_altprot_30964_CHIMERIC
EGRENSEEGRHGNVCVVLLIMCFVMLVLLIIKEIIL
>MtrunA17_Chr7g0236441_1F_676-885_210_MtrunA17_Chr7g0236441_2F_686-817_132_+2_iteration_15_Spanned_3'_of_altprot_240915_CHIMERIC
ADPEVIDIPVTLILSNIFVGIMSYMINLDVVSLFTDSSFT
>MtrunA17_Chr4g0066881_3F_558-683_126_MtrunA17_Chr4g0066881_1F_184-645_462_-1_iteration_11_3'UTR_overlapped_with_CDS_10918_CHIMERIC
LRKHVINTSGSIRRKIVQNYVRRYQPEVGHDWHKISHIKQV
>MtrunA17_Chr5g0411661_1F_424-552_129_MtrunA17_Chr5g0411661_3F_39-1679_1641_+2_iteration_5_Within_3'_of_altprot_10399_CHIMERIC
ITEEMSILTWQKHYAKRALEAFRLDPAKWGVNVQPLSGSP
>MtrunA17_Chr4g0021491_2F_56-145_90_MtrunA17_Chr4g0021491_3F_24-149_126_+1_iteration_13_Within_3'_of_altprot_125923_CHIMERIC
ALGESSTRMGDLLGSPCVAPLFPKFLVLFVN
>MtrunA17_Chr3g0110771_3F_441-935_495_MtrunA17_Chr3g0110771_1F_58-501_444_+2_iteration_14_3'UTR_overlapped_with_CDS_4697_CHIMERIC
VQTLPPWYRHDLNCVFHQGGRQVMTEQCYPLKEEVQKLIE
>MtrunA17_CPg0492371_3F_483-605_123_MtrunA17_CPg0492371_2F_344-643_300_+2_iteration_5_Within_3'_of_altprot_280298_CHIMERIC
GGPGGTIMAPLLSRIYIPYQYMDSYLSSTGLGLASIEKEK
>MtrunA17_Chr4g0068191_1F_91-255_165_MtrunA17_Chr4g0068191_2F_2-283_282_-1_iteration_12_Within_5'_of_altprot_140476_CHIMERIC
HIYISAEQNPRATASSELGLYLVEFQRWQSRRITPLTTSLT
>MtrunA17_Chr4g0072681_1F_46-330_285_MtrunA17_Chr4g0072681_2F_245-985_741_-2_iteration_24_5'UTR_overlapped_with_CDS_691_CHIMERIC
TWGDGRAKILNNGELLTLSLDKASGSGFQSKNEYISFGKID
>MtrunA17_MTg0490131_1F_2689-2784_96_MtrunA17_MTg0490131_3F_2673-2792_120_+2_iteration_6_Within_3'_of_altprot_290380_CHIMERIC
RLVEQRRKSAIVIRESCGRALAQRIKGTPGITG
>MtrunA17_Chr5g0430341_3F_1059-1172_114_MtrunA17_Chr5g0430341_1F_1-1620_1620_-2_iteration_17_Within_3'_of_altprot_188983_CHIMERIC
FPISRGTPIILSTKHRGVIESGKRGDVFPCLSSLDIWKCPK
>MtrunA17_CPg0492371_3F_483-605_123_MtrunA17_CPg0492371_2F_344-643_300_-1_iteration_8_Within_3'_of_altprot_280280_CHIMERIC
GGPGGTIMAPLLSRIHTSPYQYMDSYLSSTGLGLASIEKEK
>MtrunA17_Chr2g0307271_3F_4002-4127_126_MtrunA17_Chr2g0307271_2F_3953-4075_123_-2_iteration_23_3'UTR_overlapped_with_CDS_49251_CHIMERIC
LGAKERGLELIRCRNTKIRKTKYVSPKSEPWHGARARLGTA
>MtrunA17_Chr7g0229401_3F_1698-1832_135_MtrunA17_Chr7g0229401_1F_1723-1857_135_+1_iteration_19_5'UTR_overlapped_with_CDS_236252_CHIMERIC
GTRQNSPVTSGEGVPPHKGGRSDQARALFTKNTGLRKV
>MtrunA17_Chr2g0285341_3F_219-407_189_MtrunA17_Chr2g0285341_2F_113-253_141_-2_iteration_5_3'UTR_overlapped_with_CDS_1145_CHIMERIC
NHDLELLSVIGNKITLAKLITLVRPLSGNHFAGKIPTHLAE
>MtrunA17_Chr5g0422251_2F_353-439_87_MtrunA17_Chr5g0422251_1F_241-384_144_+1_iteration_5_3'UTR_overlapped_with_CDS_171120_CHIMERIC
PSAGDALLALIGRVVLRRCYFEEIRVLKASLRSGYISMG
>MtrunA17_Chr7g0221911_3F_150-281_132_MtrunA17_Chr7g0221911_1F_1-555_555_+2_iteration_10_Within_5'_of_altprot_2673_CHIMERIC
SYDRLHLLYLDEMGGMAIPMKNIHDFHYLIDGFSCIVGHE
>MtrunA17_Chr2g0308081_3F_1017-1115_99_MtrunA17_Chr2g0308081_2F_923-1111_189_-2_iteration_7_3'UTR_overlapped_with_CDS_51867_CHIMERIC
APDPIRTPQLSVLGRESVVLGWVTSWEVLVLHLFLPKFRVL
>MtrunA17_Chr3g1011650_3F_108-224_117_MtrunA17_Chr3g1011650_2F_26-340_315_-1_iteration_15_Within_3'_of_altprot_97463_CHIMERIC
MRSRQHSSKPLRSHMHLLSSSQKTMASSKWCLNELKKILEC
>MtrunA17_Chr1g0202521_1F_1990-2151_162_MtrunA17_Chr1g0202521_3F_1833-2033_201_+1_iteration_6_3'UTR_overlapped_with_CDS_33036_CHIMERIC
GFHQIRMHDVVFLHQTLSQVAGVDCDETFSPVVKPATIRT
>MtrunA17_Chr0c03g0489931_2F_6617-6781_165_MtrunA17_Chr0c03g0489931_3F_6720-7007_288_+1_iteration_16_5'UTR_overlapped_with_CDS_13052_CHIMERIC
GQHVTEVLSLILPALYLGCAIWSSTEPPSIPELQQLAEAT
>MtrunA17_MTg0490441_1F_4003-4239_237_MtrunA17_MTg0490441_2F_4052-4237_186_+2_iteration_14_Spanned_3'_of_altprot_298982_CHIMERIC
IQRAGAPTVPAPASTLAPFGLEDHGSIQLTL
>MtrunA17_MTg0491271_2F_314-418_105_MtrunA17_MTg0491271_1F_31-429_399_-1_iteration_6_Within_3'_of_altprot_9434_CHIMERIC
YLELNMKSYFIARPVRDKGKLQRLLRSKILALTLS
>MtrunA17_Chr8g0364231_1F_3583-3780_198_MtrunA17_Chr8g0364231_3F_261-4490_4230_-2_iteration_7_Within_5'_of_altprot_264652_CHIMERIC
RFLLTAKPLVKYVSPVFFMGKKRMFKFFTEMIPFMCCLDFI
>MtrunA17_Chr0c01g0489041_2F_2648-2779_132_MtrunA17_Chr0c01g0489041_3F_2742-2942_201_+1_iteration_12_5'UTR_overlapped_with_CDS_4253_CHIMERIC
CRSANRLGTLTDADCDGGPSLGVEMLAETSSSRLWATARA
>MtrunA17_MTg0491141_1F_115-324_210_MtrunA17_MTg0491141_2F_176-418_243_-2_iteration_16_5'UTR_overlapped_with_CDS_315454_CHIMERIC
QNTVGCIPSLAGLCWPLDGSGAELPSHDLRRGLGTVSNFPR
>MtrunA17_Chr7g0240711_3F_7620-7754_135_MtrunA17_Chr7g0240711_2F_7592-7711_120_-2_iteration_7_3'UTR_overlapped_with_CDS_244038_CHIMERIC
TIFMIFVALTAYDAPVYARDLIGSLFTFLFFSFGYKELKV
>MtrunA17_MTg0491241_1F_532-699_168_MtrunA17_MTg0491241_3F_627-1019_393_+2_iteration_2_5'UTR_overlapped_with_CDS_320020_CHIMERIC
LRTTPPGGSPECSLSPPPTRRRRHLQEKAKNWTLLNKREN
>MtrunA17_MTg0491661_1F_265-462_198_MtrunA17_MTg0491661_2F_2-376_375_-1_iteration_27_3'UTR_overlapped_with_CDS_334378_CHIMERIC
STVLIRGGRVKDLPGVKSHCIRGVKDLLGIPDRRRGRIKIW
>MtrunA17_Chr7g0272911_2F_1385-1552_168_MtrunA17_Chr7g0272911_1F_151-3093_2943_-1_iteration_15_Within_3'_of_altprot_1893_CHIMERIC
MLMDVESQYLIQMVHWIMTFSCFVQRDTVKLLRNHPSLALW
>MtrunA17_Chr5g0434711_3F_3-230_228_MtrunA17_Chr5g0434711_1F_1-228_228_+2_iteration_23_3'UTR_overlapped_with_CDS_8053_CHIMERIC
MNNHELSAIVLNLPRSPPMPLNIQSSTGAT
>MtrunA17_Chr2g0307301_3F_30-314_285_MtrunA17_Chr2g0307301_1F_136-1722_1587_+1_iteration_0_5'UTR_overlapped_with_CDS_10588_CHIMERIC
HSFPKNISHLFGFTITNKEMELSWETKSAIILITVTFGLV
>MtrunA17_Chr6g0473311_1F_379-552_174_MtrunA17_Chr6g0473311_3F_534-1631_1098_+2_iteration_6_5'UTR_overlapped_with_CDS_217602_CHIMERIC
SIFAKILKMGEVITPRITLTTLVKGFCLNHKVKEALHFHD
>MtrunA17_Chr0c28g0493951_2F_422-661_240_MtrunA17_Chr0c28g0493951_3F_498-1307_810_-2_iteration_21_5'UTR_overlapped_with_CDS_1109_CHIMERIC
LRRKPTKIEVKIEDKEELEEARRRNTANATTRTQQPPPQLA
>MtrunA17_Chr8g0385331_1F_1456-1719_264_MtrunA17_Chr8g0385331_3F_255-1670_1416_-2_iteration_14_3'UTR_overlapped_with_CDS_4531_CHIMERIC
RLMLNHAEMMTAGTLVCSDCYQKLWCHFSCTGFAFLHPNTF
>MtrunA17_Chr3g0118141_2F_1082-1246_165_MtrunA17_Chr3g0118141_1F_1-1173_1173_+1_iteration_4_3'UTR_overlapped_with_CDS_7127_CHIMERIC
IKMLLMKGLLKDNIVQIFSSTLLDQTGIPSQGHWSSPYLI
>MtrunA17_Chr5g1023186_2F_41-259_219_MtrunA17_Chr5g1023186_1F_64-309_246_-1_iteration_19_5'UTR_overlapped_with_CDS_197234_CHIMERIC
YRKLICINQVFGLQWQGAPSKDVLGEIPGSIPRGNNAW
>MtrunA17_Chr3g0143241_3F_1467-1571_105_MtrunA17_Chr3g0143241_1F_1-1668_1668_+1_iteration_1_Within_3'_of_altprot_93598_CHIMERIC
DLGVCSSRGLRSIPFGANFGGLSPYRVCYGFKRAPASERW
>MtrunA17_Chr5g0437871_3F_3-86_84_MtrunA17_Chr5g0437871_1F_1-81_81_+2_iteration_11_3'UTR_overlapped_with_CDS_193400_CHIMERIC
WSGWPSGLRRQSSSGLRERAWVQIPLLT
>MtrunA17_Chr1g0182371_2F_158-457_300_MtrunA17_Chr1g0182371_3F_288-623_336_+1_iteration_6_5'UTR_overlapped_with_CDS_4601_CHIMERIC
QGNKHLQVLLKENASMNKIFKTFDPSERSLKKVEFSANRP
>MtrunA17_Chr4g0030361_3F_723-947_225_MtrunA17_Chr4g0030361_2F_176-2128_1953_-2_iteration_11_Within_5'_of_altprot_130051_CHIMERIC
QGPETDPATVKKIRQAIDNQTQKLLCSLLTIQRVVKSSGTC
>MtrunA17_Chr6g0468141_2F_410-586_177_MtrunA17_Chr6g0468141_1F_1-792_792_-2_iteration_4_Within_5'_of_altprot_989_CHIMERIC
SLMKILESIIENTILEKNLDLLSLESLRKKVQEILQNKSLC
>MtrunA17_Chr5g0422331_2F_506-592_87_MtrunA17_Chr5g0422331_3F_408-608_201_-2_iteration_14_Within_3'_of_altprot_182658_CHIMERIC
LAGSCLRRCYFEEIRVLKASLRALDTLAWDNTTGF
>MtrunA17_Chr2g0278951_1F_424-648_225_MtrunA17_Chr2g0278951_2F_506-640_135_-1_iteration_11_Spanned_3'_of_altprot_39492_CHIMERIC
RENISVASLPPKEKAMKNTWVGQWFNFCKERVME
>MtrunA17_Chr5g0421761_3F_1818-1925_108_MtrunA17_Chr5g0421761_2F_1835-1918_84_-1_iteration_9_Spanned_5'_of_altprot_158752_CHIMERIC
AISIERRVESFADDLKYATGYCKWQSGLAATIH
>MtrunA17_Chr5g0445671_2F_1469-1987_519_MtrunA17_Chr5g0445671_1F_1-3318_3318_+2_iteration_4_Within_3'_of_altprot_195746_CHIMERIC
LQVVESLIELLLIKAVDTDIPYQIGSFAFFMIQLLGIIAV
>MtrunA17_Chr4g0000601_3F_489-644_156_MtrunA17_Chr4g0000601_2F_419-583_165_+1_iteration_8_3'UTR_overlapped_with_CDS_98806_CHIMERIC
LAYMKPESLVIAGQPYGGNSFPGLVHTARHTMGAGHARSR
>MtrunA17_Chr1g0171201_1F_115-399_285_MtrunA17_Chr1g0171201_3F_78-377_300_-2_iteration_10_3'UTR_overlapped_with_CDS_21_CHIMERIC
HCISEHVLQLMETQILSRMYTLARNVQITLRKFLDQILYRL
>MtrunA17_Chr4g0018541_2F_311-541_231_MtrunA17_Chr4g0018541_1F_172-372_201_+1_iteration_21_3'UTR_overlapped_with_CDS_123420_CHIMERIC
DLISNYTKSIEELVRSEPSEPVVLFRQNGDSEHRKWMDNR
>MtrunA17_Chr7g0260631_1F_49-237_189_MtrunA17_Chr7g0260631_3F_105-275_171_-1_iteration_21_5'UTR_overlapped_with_CDS_249032_CHIMERIC
SNPSAVGGLLELLPRRERVDACRSGDGLGTGTFWSSSPGIE
>MtrunA17_Chr3g0097951_2F_950-1108_159_MtrunA17_Chr3g0097951_1F_52-1098_1047_+1_iteration_8_3'UTR_overlapped_with_CDS_9412_CHIMERIC
MIVKQTRPYIMDLGSTNKHSLMIVPLNLNGIMNLGSRTPL
>MtrunA17_Chr6g0477581_1F_394-660_267_MtrunA17_Chr6g0477581_2F_41-454_414_-1_iteration_14_3'UTR_overlapped_with_CDS_218876_CHIMERIC
MHNVHSPSSSSIFCRNTLPPLTTVNHEMVNLLTQQIGTVFN
>MtrunA17_Chr4g0016071_2F_173-274_102_MtrunA17_Chr4g0016071_1F_1-612_612_+1_iteration_0_Within_5'_of_altprot_111734_CHIMERIC
YMLFYISMNLELLLALCYLVYVPEPITFEIMQDYTQKILF
>MtrunA17_Chr1g0163931_1F_5089-5187_99_MtrunA17_Chr1g0163931_2F_260-6619_6360_+1_iteration_2_Within_3'_of_altprot_8355_CHIMERIC
ITCTFSIKCNESLHTLEELEVKDCDSLEAVFDVKGMKSQE
>MtrunA17_Chr5g1023186_3F_54-185_132_MtrunA17_Chr5g1023186_2F_41-259_219_+1_iteration_2_Within_5'_of_altprot_197478_CHIMERIC
YRKLICLTKFLGSSGKELLPRTYSGNTGFDSQGE
>MtrunA17_Chr1g0167741_1F_2116-2301_186_MtrunA17_Chr1g0167741_3F_2148-2303_156_+2_iteration_18_5'UTR_overlapped_with_CDS_24299_CHIMERIC
NLFLYCIIYFSLCLRLRLLVLLHLITSFFCYTYVLYPVFG
>MtrunA17_Chr4g0016071_2F_173-274_102_MtrunA17_Chr4g0016071_1F_1-612_612_+2_iteration_11_Within_3'_of_altprot_111787_CHIMERIC
LALCYLVYVPEPITFEIMQDYTKDPFLALSLALCLLSLGG
>MtrunA17_Chr1g0198091_2F_2-274_273_MtrunA17_Chr1g0198091_3F_255-443_189_-2_iteration_4_5'UTR_overlapped_with_CDS_32158_CHIMERIC
SVNSYIICCVVQTWGPPSKKGAASKQGTASFAEKKKKNLSD
>MtrunA17_Chr0c28g0493951_2F_422-661_240_MtrunA17_Chr0c28g0493951_3F_498-1307_810_-2_iteration_25_5'UTR_overlapped_with_CDS_1113_CHIMERIC
LRRKPTKIEVKIEDKEELEEARRRNTANATTNTTTPPPQLA
>MtrunA17_Chr4g0013011_3F_1248-1475_228_MtrunA17_Chr4g0013011_2F_638-2392_1755_-1_iteration_1_Within_3'_of_altprot_6691_CHIMERIC
RLQHILPGKKMVTVIFRRRGGDDLEQNHSIWLETVKSSPDI
>MtrunA17_Chr2g0330171_3F_903-1073_171_MtrunA17_Chr2g0330171_2F_473-1900_1428_-2_iteration_19_Within_5'_of_altprot_9290_CHIMERIC
HDPSRALGDLTGIKKHFCRKHGEKKWKCDTSALRSMQFNQT
>MtrunA17_Chr4g0018031_2F_179-358_180_MtrunA17_Chr4g0018031_3F_249-344_96_+2_iteration_19_Spanned_3'_of_altprot_123191_CHIMERIC
MVTESVILTPNARKNFLALMHIICGAIMECVSYPK
>MtrunA17_Chr4g0005281_2F_959-1120_162_MtrunA17_Chr4g0005281_1F_673-1029_357_-2_iteration_5_3'UTR_overlapped_with_CDS_103669_CHIMERIC
CFLAKVSDELGRHGTQLFSTLLAEDVKIDSPNGLSNNIQRR
>MtrunA17_Chr2g0296701_3F_105-404_300_MtrunA17_Chr2g0296701_1F_157-915_759_-2_iteration_22_5'UTR_overlapped_with_CDS_6599_CHIMERIC
KWFLSHNAVLGIITTKSTTPKFNNPLLHQYFSRSQFHSQDS
>MtrunA17_Chr4g0032591_1F_802-1011_210_MtrunA17_Chr4g0032591_2F_20-880_861_-1_iteration_23_3'UTR_overlapped_with_CDS_3676_CHIMERIC
FEYAGEKKSVKAVFCGMAFMSASLYFLRLSLPEGHWLIVWC
>MtrunA17_Chr1g0193821_2F_119-232_114_MtrunA17_Chr1g0193821_1F_1-741_741_-2_iteration_7_Within_5'_of_altprot_10292_CHIMERIC
YRPSRNEYKLNFTINTKKSNYLKLFWSQQTCIRLHLHLMFS
>MtrunA17_Chr4g0002271_2F_137-244_108_MtrunA17_Chr4g0002271_1F_1-300_300_+1_iteration_14_Within_5'_of_altprot_432_CHIMERIC
CFMISLSTALNNGFSVELIHRDSSNHHSTNLHKINTNVCQ
>MtrunA17_Chr5g0421811_2F_1832-1915_84_MtrunA17_Chr5g0421811_3F_1815-1922_108_+1_iteration_10_Within_3'_of_altprot_159949_CHIMERIC
AAGRILCRRLKYATGYCSGRVALLPRSTEI
>MtrunA17_Chr4g0044221_3F_840-959_120_MtrunA17_Chr4g0044221_1F_1-957_957_+2_iteration_2_3'UTR_overlapped_with_CDS_8304_CHIMERIC
EQLMRISPHVKPCARRCNESSTENSVQVLGFLLLLSIYGL
>MtrunA17_Chr2g0330261_1F_4-84_81_MtrunA17_Chr2g0330261_3F_3-83_81_+1_iteration_10_3'UTR_overlapped_with_CDS_62837_CHIMERIC
XIWGCSSNGRALLCMREVQGSIPCISKL
>MtrunA17_Chr5g0422291_2F_2399-2569_171_MtrunA17_Chr5g0422291_3F_2343-2531_189_+2_iteration_17_3'UTR_overlapped_with_CDS_176970_CHIMERIC
NPSAVGGLLELLPRRERVDACRSGDGLNGTFWSSSPGIEQ
>MtrunA17_Chr2g0278901_3F_1056-1316_261_MtrunA17_Chr2g0278901_2F_161-1246_1086_+1_iteration_5_3'UTR_overlapped_with_CDS_9647_CHIMERIC
DSKQRLKAMLRCSQPFLAVPLTMMVQYLLTQSAMTGVKGQ
>MtrunA17_Chr5g0423051_3F_72-209_138_MtrunA17_Chr5g0423051_1F_1-249_249_-1_iteration_17_Within_5'_of_altprot_184130_CHIMERIC
ITSIRYWIIHSITIPSLFIAGWLFVSTGFSLLCIWKSPSKR
>MtrunA17_Chr1g0161881_3F_249-371_123_MtrunA17_Chr1g0161881_2F_296-427_132_-1_iteration_20_5'UTR_overlapped_with_CDS_21254_CHIMERIC
YGIYWKMDCNLVIIVKSPWKCKGDWTTSVLVEGTRITACVF
>MtrunA17_Chr5g0422081_1F_493-633_141_MtrunA17_Chr5g0422081_3F_504-617_114_+2_iteration_6_Spanned_5'_of_altprot_166943_CHIMERIC
KDFEKRVKELEIVGREADGGRRCVSVGCGTVCA
>MtrunA17_MTg0491611_3F_483-665_183_MtrunA17_MTg0491611_1F_490-579_90_+2_iteration_8_Spanned_3'_of_altprot_333345_CHIMERIC
AHSGLAGRAPLVSSWSCQLMARAMGGGPGIENCKDNERS
>MtrunA17_Chr2g0308081_2F_923-1111_189_MtrunA17_Chr2g0308081_3F_1017-1115_99_+1_iteration_11_5'UTR_overlapped_with_CDS_51649_CHIMERIC
APDPIRTPQLSVLGRESSTRMVTSWEVLVLHLFLPKFRVL
>MtrunA17_Chr2g0314641_2F_1655-1912_258_MtrunA17_Chr2g0314641_1F_1516-1776_261_-2_iteration_24_3'UTR_overlapped_with_CDS_58356_CHIMERIC
SITVDSPQKLIDFRPISFVGSLYKIVAKILANRLFEWLLVK
>MtrunA17_MTg0490471_3F_822-1007_186_MtrunA17_MTg0490471_1F_220-1740_1521_-1_iteration_14_Within_5'_of_altprot_299722_CHIMERIC
QMNSRATSESETLYCVYVAIGQKRLNCGTISSNSFRSECFR
>MtrunA17_Chr5g0400311_2F_1640-1795_156_MtrunA17_Chr5g0400311_3F_258-2177_1920_-2_iteration_7_Within_3'_of_altprot_149347_CHIMERIC
ARSDFLVRRFELSNQYVLDSEVRKLVAQKKWNELLNYDQLS
>MtrunA17_Chr2g0325921_2F_1052-1282_231_MtrunA17_Chr2g0325921_1F_49-3246_3198_+2_iteration_14_Within_3'_of_altprot_62406_CHIMERIC
YPSPSLIQSAALYLSPRLLQAQFKSLQSDTMKRPLSSDGR
>MtrunA17_Chr5g0397461_2F_2-160_159_MtrunA17_Chr5g0397461_1F_58-378_321_-1_iteration_6_5'UTR_overlapped_with_CDS_4346_CHIMERIC
ETTSHLFLHCDLARNVLVDFDVLVGFAFYNAPKLIHPLGVL
>MtrunA17_Chr5g0422291_3F_5109-5639_531_MtrunA17_Chr5g0422291_1F_5347-5496_150_-2_iteration_16_Spanned_5'_of_altprot_179893_CHIMERIC
CSLSVSRQYLALDGIYRPIGAAFPNNTRLADSASWCDRVRA
>MtrunA17_Chr2g0291901_2F_1289-1528_240_MtrunA17_Chr2g0291901_3F_1305-1481_177_+1_iteration_5_Spanned_5'_of_altprot_43120_CHIMERIC
YFGCVNFFSLQVPINQALKILLLCIFYLGMAMGRG
>MtrunA17_Chr4g0057621_1F_1069-1239_171_MtrunA17_Chr4g0057621_3F_72-2384_2313_+1_iteration_7_Within_5'_of_altprot_6410_CHIMERIC
GDGLENDYQLIKECVYKTVNFYWIFLQLKIQVYMSLTSWP
>MtrunA17_Chr7g0254321_1F_220-432_213_MtrunA17_Chr7g0254321_2F_311-526_216_+1_iteration_20_5'UTR_overlapped_with_CDS_246248_CHIMERIC
LFFSTHAIFLRVVFEARTPATKKNKEWQEQFPLLFSKLKK
>MtrunA17_Chr2g0293211_2F_524-649_126_MtrunA17_Chr2g0293211_1F_40-2199_2160_+1_iteration_0_Within_5'_of_altprot_5232_CHIMERIC
CPKCQGGDTLKRAYLFTLHQTGGLLHGCVFAESVVGKAAP
>MtrunA17_Chr2g0276891_3F_417-875_459_MtrunA17_Chr2g0276891_2F_23-847_825_-2_iteration_24_3'UTR_overlapped_with_CDS_8449_CHIMERIC
DDGRPEIIWLGNEIIIQKKNPNPLLLLHNHNHHHTTTTTTR
>MtrunA17_Chr6g0474911_3F_159-311_153_MtrunA17_Chr6g0474911_1F_1-1083_1083_+2_iteration_5_Within_5'_of_altprot_3835_CHIMERIC
VSDRRVFSPFSCSPFFRFKSGNGSLYHFTPDFPTLGLPFF
>MtrunA17_Chr7g0243011_3F_27-167_141_MtrunA17_Chr7g0243011_1F_1-351_351_-2_iteration_16_Within_3'_of_altprot_1035_CHIMERIC
SNLLPSFIIGNNKNISEYSKFHIRSESFQETARVLAKAALR
>MtrunA17_Chr5g0430161_1F_730-846_117_MtrunA17_Chr5g0430161_2F_740-826_87_+2_iteration_7_Spanned_3'_of_altprot_188302_CHIMERIC
AFVIFVIIVKSPWKCGGLDYFRVVEGTRITACVFV
>MtrunA17_Chr4g0009851_2F_83-184_102_MtrunA17_Chr4g0009851_1F_1-936_936_-1_iteration_14_Within_3'_of_altprot_4967_CHIMERIC
RRCVIDAIIRLPNVAWLLMPSTCWERKDCFDVMLIDPHMPN
>MtrunA17_Chr6g0470451_3F_1992-2153_162_MtrunA17_Chr6g0470451_2F_2114-2206_93_-1_iteration_5_5'UTR_overlapped_with_CDS_208499_CHIMERIC
HRIPSNSAVKRAWARSSTRMGDLLGSPCVAPLFAKISCSFC
>MtrunA17_MTg0490341_1F_676-1044_369_MtrunA17_MTg0490341_3F_897-1064_168_+2_iteration_13_5'UTR_overlapped_with_CDS_296050_CHIMERIC
QRSLHLLTNYDGSPGPLSSSLFCTRKGSGPPQRGRESTEH
>MtrunA17_Chr1g0148101_2F_371-457_87_MtrunA17_Chr1g0148101_1F_1-936_936_-2_iteration_15_Within_5'_of_altprot_15408_CHIMERIC
NGKQEIMISIVRLGKRSWPSFCSLGALYKAQEELVNVAKE
>MtrunA17_Chr4g0019721_3F_60-263_204_MtrunA17_Chr4g0019721_1F_1-408_408_-2_iteration_1_Within_3'_of_altprot_11334_CHIMERIC
RFRLSDQLRSSVQIKSMTLESSTLQIRSHVYSRDLNIVICV
>MtrunA17_Chr3g0085801_2F_3101-3316_216_MtrunA17_Chr3g0085801_3F_198-3422_3225_+2_iteration_0_Within_5'_of_altprot_67897_CHIMERIC
LDLRCYNYLETFNKRMAFLLLAFFTTLVHQTSLSVSVRLS
>MtrunA17_Chr5g0421621_1F_12712-12804_93_MtrunA17_Chr5g0421621_2F_12680-12808_129_-1_iteration_5_Within_5'_of_altprot_155193_CHIMERIC
CTGSHQNSAVKRAWAESSTRMGDLLGSPCVAPLFAKISCSF
>MtrunA17_Chr3g1011361_1F_256-363_108_MtrunA17_Chr3g1011361_3F_249-404_156_-2_iteration_19_Within_5'_of_altprot_96657_CHIMERIC
FVKLFQVQDKLVARDRTKTHIFLSLTKPQHNFL
>MtrunA17_Chr8g0345251_2F_143-598_456_MtrunA17_Chr8g0345251_3F_540-1682_1143_-2_iteration_3_5'UTR_overlapped_with_CDS_9085_CHIMERIC
DAKKLILAPINCREMITASLFPSMLTQTHPLEYFICSKYKH
>MtrunA17_MTg0490141_2F_1553-1786_234_MtrunA17_MTg0490141_1F_1486-1611_126_-2_iteration_19_3'UTR_overlapped_with_CDS_292680_CHIMERIC
FTPTDRHGSVVKATSSLSCTHRTAALSGLFLRDRLTLRRLT
>MtrunA17_Chr8g0338531_2F_1223-1369_147_MtrunA17_Chr8g0338531_1F_1-2253_2253_+1_iteration_18_Within_5'_of_altprot_5990_CHIMERIC
SAILNVVLIVTICVSTSIFQHKKKLRRVSKVTRVLKLNPI
>MtrunA17_Chr0c01g0489051_3F_3-449_447_MtrunA17_Chr0c01g0489051_2F_179-328_150_-1_iteration_4_Spanned_5'_of_altprot_5289_CHIMERIC
FAIGLSPIFSLGRNFTARLGLHSQTTRLADSASWCDRVRAQ
>MtrunA17_Chr8g0391801_3F_483-608_126_MtrunA17_Chr8g0391801_1F_1-606_606_-1_iteration_7_3'UTR_overlapped_with_CDS_7072_CHIMERIC
NDILFLWDLLKRIGRHHSPYRRRKSALEVFHMFEAFQCVPN
>MtrunA17_Chr2g0333531_2F_1439-1570_132_MtrunA17_Chr2g0333531_1F_1444-1854_411_+2_iteration_11_5'UTR_overlapped_with_CDS_63128_CHIMERIC
YDQLCEFRCSCSLQPWDNFQCNSAVPYTKKK
>MtrunA17_Chr5g0404531_3F_1101-1334_234_MtrunA17_Chr5g0404531_1F_391-1140_750_-1_iteration_8_3'UTR_overlapped_with_CDS_150090_CHIMERIC
LLKTDLPSLGNLKSLRVKNGETLKLIRDVMLQKIKSKKEAA
>MtrunA17_Chr5g0422271_2F_1130-1426_297_MtrunA17_Chr5g0422271_3F_1290-1460_171_+1_iteration_2_5'UTR_overlapped_with_CDS_172975_CHIMERIC
RTRRLLADCLSCPAARAGRRVPVGGRTGNGTFWSSSPGIE
>MtrunA17_Chr2g0276891_3F_417-875_459_MtrunA17_Chr2g0276891_2F_23-847_825_+1_iteration_2_3'UTR_overlapped_with_CDS_8457_CHIMERIC
DDGRPEIIWLGNKLSYKRRTPIPSFSSTTTTTTTTTTTTR
>MtrunA17_Chr4g0069181_3F_213-320_108_MtrunA17_Chr4g0069181_1F_178-414_237_-2_iteration_3_Within_3'_of_altprot_141704_CHIMERIC
ARWRFQFFRQGTGEKLWHDGVASWHDGALAANNRNIFFSAD
>MtrunA17_Chr6g0483301_3F_3-185_183_MtrunA17_Chr6g0483301_1F_1-243_243_+2_iteration_20_Within_5'_of_altprot_7055_CHIMERIC
MMVGGAFSESIYRIRILPEFSSPIRITPPG
>MtrunA17_Chr8g0389701_1F_22-462_441_MtrunA17_Chr8g0389701_3F_126-662_537_+2_iteration_13_5'UTR_overlapped_with_CDS_6332_CHIMERIC
LTLKLLSSPTKPLTLSNVHPSTTMLLQNPHPFFPFPHCPP
>MtrunA17_Chr4g0003621_3F_789-1064_276_MtrunA17_Chr4g0003621_2F_713-1105_393_-1_iteration_9_Within_3'_of_altprot_1120_CHIMERIC
GNLWHLRNSMVIGKGLRMLIVGKRRFQYEDEVRKNLLNYDY
>MtrunA17_Chr3g0108491_3F_777-923_147_MtrunA17_Chr3g0108491_1F_1-1692_1692_+1_iteration_15_Within_3'_of_altprot_82902_CHIMERIC
WIAPRNSNRAISDISNSWFNSKTFCSNIGVAKSKIREKEP
>MtrunA17_Chr2g0324611_2F_776-868_93_MtrunA17_Chr2g0324611_1F_1-876_876_-1_iteration_6_Within_3'_of_altprot_61153_CHIMERIC
LLQPLKQLSDWLLFPQIARNRKSTRINQSNLLNK
>MtrunA17_Chr8g0380021_2F_659-850_192_MtrunA17_Chr8g0380021_1F_343-1203_861_-2_iteration_20_Within_5'_of_altprot_1699_CHIMERIC
VLCDAEVALIVFSTRGRLYEYANNSVKASILRGTRKHVQIL
>MtrunA17_Chr3g0089431_3F_1443-1538_96_MtrunA17_Chr3g0089431_1F_1-1473_1473_+2_iteration_9_3'UTR_overlapped_with_CDS_5208_CHIMERIC
VLLWMAEGFLDCSQGGKSWELGDDCFAELLSRSLIQQLSD
>MtrunA17_Chr7g0255881_3F_237-380_144_MtrunA17_Chr7g0255881_1F_1-804_804_-1_iteration_9_Within_5'_of_altprot_246732_CHIMERIC
DLALQKYFEVDRYLSRGDVFGISINWNCNSTICIPCNQTTQ
>MtrunA17_Chr7g1033815_3F_129-476_348_MtrunA17_Chr7g1033815_2F_161-286_126_-1_iteration_19_Spanned_5'_of_altprot_255419_CHIMERIC
SHLFRFCFCDFAVLVRRCFVRRLCATLFVLSCFVRFRLSNQ
>MtrunA17_Chr0c01g0488941_2F_2-103_102_MtrunA17_Chr0c01g0488941_3F_3-449_447_+1_iteration_14_5'UTR_overlapped_with_CDS_2149_CHIMERIC
CPEPIGGPAQTVPHRPRHIAGPHPLPSRQF
>MtrunA17_Chr0c01g0489101_3F_807-1019_213_MtrunA17_Chr0c01g0489101_1F_976-1068_93_-2_iteration_1_5'UTR_overlapped_with_CDS_8547_CHIMERIC
RKHLPRMFSLISRTKVGGSKTIRYRPSLNHKRCRPGISGCC
>MtrunA17_Chr8g0383601_3F_3-308_306_MtrunA17_Chr8g0383601_1F_55-306_252_+1_iteration_6_Spanned_5'_of_altprot_3604_CHIMERIC
GSRRRFFLELSAKTSIRTKKNKSGKSYFAMASSSRELEKQ
>MtrunA17_Chr8g0343271_3F_3-140_138_MtrunA17_Chr8g0343271_1F_1-1284_1284_-1_iteration_2_Within_5'_of_altprot_7923_CHIMERIC
VSFFFSPSQIESDGTISTTKPPPTNRDHSPP
>MtrunA17_MTg0491761_3F_3-80_78_MtrunA17_MTg0491761_2F_20-355_336_+2_iteration_0_5'UTR_overlapped_with_CDS_336142_CHIMERIC
RQRPRSGRSEQQGTPRRRFYSWAAVSRSRGRSAPC
>MtrunA17_Chr5g0429951_2F_3308-3493_186_MtrunA17_Chr5g0429951_1F_3130-3321_192_+1_iteration_4_3'UTR_overlapped_with_CDS_187559_CHIMERIC
VGALCPLATLIIKDYDRVMVPDRVLYLALLNAKGGGFQCF
>MtrunA17_Chr7g1034012_3F_657-842_186_MtrunA17_Chr7g1034012_2F_620-1399_780_-2_iteration_14_Within_5'_of_altprot_255774_CHIMERIC
TSTVSTPATISINYNLSSGETGITPWGPPMTKRPEGLRWKI
>MtrunA17_Chr8g0361131_2F_62-211_150_MtrunA17_Chr8g0361131_3F_129-335_207_-2_iteration_5_5'UTR_overlapped_with_CDS_5651_CHIMERIC
LFLFLSGCTLEHFPGDVITLERLWMALYGLMILVPLGCCKI
>MtrunA17_Chr5g0422081_2F_1940-2236_297_MtrunA17_Chr5g0422081_1F_1831-1986_156_+1_iteration_7_3'UTR_overlapped_with_CDS_167447_CHIMERIC
ECLPCPVVLITASGLQGNSLWSMEQCRQGKSAKWIRNLGK
>MtrunA17_Chr4g0022041_3F_174-320_147_MtrunA17_Chr4g0022041_2F_2-1426_1425_+2_iteration_20_Within_3'_of_altprot_126674_CHIMERIC
MQIAANGREFNATIKPVMLKSLICMVRKHVLSGEINPSIT
>MtrunA17_Chr4g0068181_3F_144-263_120_MtrunA17_Chr4g0068181_2F_2-328_327_+2_iteration_4_Within_3'_of_altprot_11758_CHIMERIC
LTTSLTRLTRMASKPKRHRHTSTKGMDPKFLRNQRYARKH
>MtrunA17_Chr1g0156721_3F_3-80_78_MtrunA17_Chr1g0156721_2F_2-85_84_-2_iteration_4_Within_5'_of_altprot_18682_CHIMERIC
VRMAPSGLRRQTQVLVFERGRGFKSHF
>MtrunA17_Chr7g0230581_2F_4625-4747_123_MtrunA17_Chr7g0230581_1F_4603-4743_141_+1_iteration_27_3'UTR_overlapped_with_CDS_237677_CHIMERIC
LLDVLCLNIWRKQPSGLCTSSGVACYFKSEKENGQGK
>MtrunA17_Chr5g0436831_1F_1381-1473_93_MtrunA17_Chr5g0436831_2F_77-1663_1587_+2_iteration_18_Within_5'_of_altprot_8999_CHIMERIC
AINSIPAGEIDGGRISFAIWGRKASIRFRIFDCVAWTVIT
>MtrunA17_Chr5g0441981_3F_519-938_420_MtrunA17_Chr5g0441981_2F_752-1321_570_-1_iteration_29_5'UTR_overlapped_with_CDS_194428_CHIMERIC
SLPNALLIDKLLFRLKQNDFSSLRTHLLHSNSTLTLTLIPS
>MtrunA17_Chr5g0422181_1F_139-243_105_MtrunA17_Chr5g0422181_2F_161-325_165_-2_iteration_25_5'UTR_overlapped_with_CDS_170445_CHIMERIC
GEILLFLTWASTGQTCSSTFVHASSWPNFVVVSWKSRI
>MtrunA17_Chr6g0470471_2F_1427-1567_141_MtrunA17_Chr6g0470471_1F_1519-1647_129_-1_iteration_2_5'UTR_overlapped_with_CDS_209522_CHIMERIC
FTLRCDHTSTNATGSHQNSAVKRAWARVVLGWVTSWEVLVL
>MtrunA17_Chr5g0446871_2F_3020-3109_90_MtrunA17_Chr5g0446871_3F_48-3224_3177_-1_iteration_11_Within_5'_of_altprot_2793_CHIMERIC
KNSWSEEKFRFGWKPVAIGYGMWICDWNMHWILYVFNWKA
>MtrunA17_Chr4g0045931_2F_2-76_75_MtrunA17_Chr4g0045931_3F_3-74_72_+2_iteration_3_Spanned_3'_of_altprot_133523_CHIMERIC
GDVAQMRALALHARGTGFDPLHLQ
>MtrunA17_Chr8g0385091_3F_12-74_63_MtrunA17_Chr8g0385091_1F_1-72_72_-1_iteration_11_3'UTR_overlapped_with_CDS_270923_CHIMERIC
CGCSLVVRIPRCGRWRPGLESQQPQ
>MtrunA17_Chr0c03g0489901_1F_1-267_267_MtrunA17_Chr0c03g0489901_2F_155-331_177_+1_iteration_5_5'UTR_overlapped_with_CDS_10846_CHIMERIC
FGELKFALGVKKRTPVTARDRILRCSPPVVGTTRAGPPFR
>MtrunA17_Chr3g0091851_2F_4349-4432_84_MtrunA17_Chr3g0091851_1F_280-4470_4191_-2_iteration_14_Within_5'_of_altprot_75265_CHIMERIC
QNFLDSKHILTQHVEDLKHQLASFLKLFCRTSLNRRHRF
>MtrunA17_Chr2g0310041_3F_3-95_93_MtrunA17_Chr2g0310041_1F_1-540_540_+2_iteration_1_Within_5'_of_altprot_818_CHIMERIC
MAITKGNPMWNELQVPAEKLYSWDPNSTCI
>MtrunA17_Chr8g0355301_3F_6-419_414_MtrunA17_Chr8g0355301_2F_17-196_180_-2_iteration_15_Spanned_3'_of_altprot_3608_CHIMERIC
SYWKSIWPNTPLPKALSDLLLPERNTNVPIRGEESKQYWTF
>MtrunA17_Chr5g0430511_2F_3350-3475_126_MtrunA17_Chr5g0430511_3F_3051-3401_351_-1_iteration_8_3'UTR_overlapped_with_CDS_189274_CHIMERIC
SMIAAMVPDRIQRFQCFSKGLCSPTKTLEEQCKDGTGEDWN
>MtrunA17_Chr5g0422291_1F_5041-5271_231_MtrunA17_Chr5g0422291_2F_4808-5617_810_+1_iteration_14_Within_3'_of_altprot_175488_CHIMERIC
PIGGPAQTVPHPTETHRRPPSASLRQFQALFDSLFKVLFI
>MtrunA17_Chr1g0158111_3F_234-359_126_MtrunA17_Chr1g0158111_1F_1-255_255_-1_iteration_3_3'UTR_overlapped_with_CDS_19158_CHIMERIC
LVIMIFLIGHNFYFFTCLLVLPNIALLYIGRKQVLMMPMDL
>MtrunA17_Chr2g0294081_1F_478-690_213_MtrunA17_Chr2g0294081_2F_23-931_909_-2_iteration_17_Within_3'_of_altprot_5606_CHIMERIC
RSRPRCSYKNIVIRTSSMEGASLWSNCVAEFTNRISTLRNK
>MtrunA17_Chr5g0420921_3F_249-431_183_MtrunA17_Chr5g0420921_2F_296-439_144_+2_iteration_0_5'UTR_overlapped_with_CDS_2819_CHIMERIC
LKNYGFKSGDGERRFQNMEVHCDLSYCLCNIFYGLLCYGK
>MtrunA17_Chr2g0311901_3F_378-470_93_MtrunA17_Chr2g0311901_2F_125-790_666_+2_iteration_14_Within_3'_of_altprot_1506_CHIMERIC
ELIVGEIGEDHFGDMEKRIMVEVREGGQDGVTRESKTKIG
>MtrunA17_Chr8g0358631_1F_5725-5901_177_MtrunA17_Chr8g0358631_3F_5490-5864_375_+1_iteration_21_3'UTR_overlapped_with_CDS_262310_CHIMERIC
CLQPLCLSLVVSYPFSFLNSTDLGCEFYRMVVYTLLLTKV
>MtrunA17_Chr8g0344591_3F_1272-1406_135_MtrunA17_Chr8g0344591_1F_1-1404_1404_+2_iteration_2_3'UTR_overlapped_with_CDS_8864_CHIMERIC
NDVIGDSMEFESIGATSKEFITQESKYMFDLEKTTKCEED
>MtrunA17_Chr6g0480521_3F_312-443_132_MtrunA17_Chr6g0480521_1F_1-3093_3093_+1_iteration_13_Within_3'_of_altprot_223196_CHIMERIC
FVLFGRTCPHNSLLQDKGSPRFAVFFGVEPTNVRHQKGSY
>MtrunA17_Chr7g1034012_2F_620-1399_780_MtrunA17_Chr7g1034012_3F_903-1043_141_-1_iteration_21_Spanned_3'_of_altprot_255721_CHIMERIC
VPFFLTSVRREPSLVARTWVKGINSGVSSVAIAKHVTLVTS
>MtrunA17_Chr4g0045931_3F_3-74_72_MtrunA17_Chr4g0045931_2F_2-76_75_-1_iteration_2_Within_3'_of_altprot_133576_CHIMERIC
GDVAQNGRALALHARGTGFDPLHLQ
>MtrunA17_Chr6g0470481_1F_96793-96921_129_MtrunA17_Chr6g0470481_3F_96723-96914_192_+1_iteration_14_3'UTR_overlapped_with_CDS_211469_CHIMERIC
LLSGAIIPALMHRIPSELRSYACLSRVVLGWVTSWEVLVL
>MtrunA17_Chr6g0485781_2F_953-1129_177_MtrunA17_Chr6g0485781_1F_232-3345_3114_+2_iteration_7_Within_3'_of_altprot_7788_CHIMERIC
FACLLMHRCHIPLGSLMFNYAIATDMDVLNLSIGGPDYLD
>MtrunA17_Chr8g0353611_1F_769-861_93_MtrunA17_Chr8g0353611_2F_815-952_138_+1_iteration_2_5'UTR_overlapped_with_CDS_260641_CHIMERIC
DPCNTVANTLSILLGSTFARMKLKGIDGAPQKRWSMWFNS
>MtrunA17_Chr1g0177201_3F_324-551_228_MtrunA17_Chr1g0177201_1F_1-1260_1260_-1_iteration_1_Within_5'_of_altprot_2725_CHIMERIC
GYGEEYVNRYKDDDKVSPSKSSISNPCLWNCLCWEVYCCNP
>MtrunA17_MTg0490141_1F_2203-2319_117_MtrunA17_MTg0490141_3F_2046-2258_213_+1_iteration_16_3'UTR_overlapped_with_CDS_292129_CHIMERIC
YPILVGLSPLATSHPRILPHTWVRSSRPVRALFNLLMARS
>MtrunA17_Chr4g0010351_3F_1116-1289_174_MtrunA17_Chr4g0010351_1F_22-1164_1143_-1_iteration_6_3'UTR_overlapped_with_CDS_5195_CHIMERIC
ESWLKNPSFLRITNIAQKQFLSRSGYKMKGLVNVFAGIEEG
>MtrunA17_Chr4g0018791_3F_3-191_189_MtrunA17_Chr4g0018791_1F_160-390_231_+1_iteration_3_5'UTR_overlapped_with_CDS_10511_CHIMERIC
NCVSVHCLNVDEKWDLVGCRVNDVLQGFPRLRLAHGCKVL
>MtrunA17_Chr8g0345321_2F_188-343_156_MtrunA17_Chr8g0345321_1F_1-342_342_-2_iteration_26_3'UTR_overlapped_with_CDS_9148_CHIMERIC
LFGQMPCIDLGEDRDEYAWKTASYMPLLIRDDGDVGDLCFG
>MtrunA17_Chr8g0393111_3F_1416-1553_138_MtrunA17_Chr8g0393111_1F_1-1641_1641_-2_iteration_19_Within_3'_of_altprot_7895_CHIMERIC
WTQRNPLERCHCSGSTSTRNCPICLRQGIYNGNFWDVDCIA
>MtrunA17_Chr3g0122281_2F_2-145_144_MtrunA17_Chr3g0122281_1F_109-264_156_-1_iteration_5_5'UTR_overlapped_with_CDS_87300_CHIMERIC
AKLYYGRDVGDFWNQTISIGAVQLVLNEVKLNCRNLINILA
>MtrunA17_Chr3g0143651_3F_1941-2042_102_MtrunA17_Chr3g0143651_1F_196-2385_2190_-2_iteration_14_Within_3'_of_altprot_7912_CHIMERIC
LCIGSCWRYGHATVPQIYHRSCLDTSDYGCADKEEEFHWLI
>MtrunA17_Chr2g0321791_2F_14-85_72_MtrunA17_Chr2g0321791_1F_1-234_234_+1_iteration_2_Within_5'_of_altprot_5312_CHIMERIC
MEVLVFGQGTGKIVARWGRIVARWCAGG
>MtrunA17_Chr4g0005601_1F_1846-1986_141_MtrunA17_Chr4g0005601_3F_1332-1904_573_-2_iteration_7_3'UTR_overlapped_with_CDS_103803_CHIMERIC
LKTLILSGCLIIDKLEGDLEQMESLTTLIVDNTAITKVPFS
>MtrunA17_Chr4g0073121_2F_944-1039_96_MtrunA17_Chr4g0073121_3F_909-1070_162_+2_iteration_4_Within_5'_of_altprot_144526_CHIMERIC
AKRRTLPGLDMPRILEREECLRERGHRWCMAVVSSCREVL
>MtrunA17_Chr1g0159401_2F_110-427_318_MtrunA17_Chr1g0159401_3F_342-494_153_+1_iteration_7_5'UTR_overlapped_with_CDS_19757_CHIMERIC
LLGVVVQLALKPCLQIFLVLPCLLLGYLGQAAYLMEHHAD
>MtrunA17_MTg0491061_2F_767-850_84_MtrunA17_MTg0491061_1F_664-1335_672_+1_iteration_4_Within_5'_of_altprot_315073_CHIMERIC
LSSPALVSGLMVARLKIRYIPFCFPSQSFATLQVYLFC
>MtrunA17_Chr2g0322441_2F_422-565_144_MtrunA17_Chr2g0322441_1F_169-1827_1659_+1_iteration_5_Within_5'_of_altprot_60494_CHIMERIC
QIESVTNDNLIVSVFIAWINLSLFLGMECSRGGIHGKMEY
>MtrunA17_Chr1g0164551_3F_2052-2141_90_MtrunA17_Chr1g0164551_1F_1-2148_2148_+2_iteration_15_Within_5'_of_altprot_8624_CHIMERIC
PSDMEKVEDFKVGDWVRVKASVSSPIWMGGYYKEQYWCNS
>MtrunA17_Chr1g0164011_1F_6670-6747_78_MtrunA17_Chr1g0164011_2F_440-8131_7692_-2_iteration_3_Within_3'_of_altprot_22395_CHIMERIC
FFITCTFSPSNVMQVLQTLEELEVKDCDSLEAVFDV
>MtrunA17_Chr0c03g0489931_1F_4528-4653_126_MtrunA17_Chr0c03g0489931_2F_4460-4582_123_+2_iteration_3_3'UTR_overlapped_with_CDS_12200_CHIMERIC
LDVDSSHPGVEEGQGFGCSPIQVVRELGLERRETVRFLST
>MtrunA17_Chr4g0000031_1F_4606-4749_144_MtrunA17_Chr4g0000031_3F_249-5384_5136_-1_iteration_3_Within_3'_of_altprot_9057_CHIMERIC
FIQLKLLMYHLIQKDKDDILESEFFDTRQAFLSLCQGNHYQ
>MtrunA17_Chr7g1034306_1F_502-681_180_MtrunA17_Chr7g1034306_2F_533-703_171_-2_iteration_1_5'UTR_overlapped_with_CDS_255929_CHIMERIC
EEQIKIAYDMTHEIVCDGLEKKKGSKVLVYNHSRLRRSGRT
>MtrunA17_Chr5g0430581_1F_5593-5742_150_MtrunA17_Chr5g0430581_3F_5691-5888_198_+2_iteration_16_5'UTR_overlapped_with_CDS_189608_CHIMERIC
ELDSLPEQLFEGLLYDPFEPWRLLSVRLRCLPEGILHLTS
>MtrunA17_Chr1g0207661_3F_75-395_321_MtrunA17_Chr1g0207661_2F_350-3010_2661_-1_iteration_4_5'UTR_overlapped_with_CDS_4974_CHIMERIC
AKSVVAVKASCTRGALFFTLSSLLFLDLLFGFGGGCCCGDA
>MtrunA17_Chr2g0308081_3F_60018-60146_129_MtrunA17_Chr2g0308081_2F_60050-60142_93_-2_iteration_10_Spanned_3'_of_altprot_52516_CHIMERIC
ACLGESSTRMGDLLGSPCVAHLFLPKFRVLFVN
>MtrunA17_Chr1g0206491_3F_1905-2261_357_MtrunA17_Chr1g0206491_2F_2150-2605_456_+2_iteration_6_5'UTR_overlapped_with_CDS_34626_CHIMERIC
DKDREPRLYNIVSSLMPWSMWTTNDGSPCMLNRKCTKYFP
>MtrunA17_Chr4g0008951_1F_1675-1812_138_MtrunA17_Chr4g0008951_3F_93-2369_2277_-1_iteration_3_Within_3'_of_altprot_4131_CHIMERIC
RSQQESLFLDMLMGICHVYVDKSANIEMAKQIVRDAKTDYP
>MtrunA17_Chr8g0342881_2F_656-892_237_MtrunA17_Chr8g0342881_1F_94-2667_2574_+2_iteration_10_Within_3'_of_altprot_7628_CHIMERIC
EERAENQQQQILTVRAGALVYIPRDEAFGHLKSSDFLVYG
>MtrunA17_Chr3g0099291_1F_3373-3678_306_MtrunA17_Chr3g0099291_2F_3596-3973_378_-2_iteration_26_5'UTR_overlapped_with_CDS_77570_CHIMERIC
FTSVRDFQIMKEFKVTSHAPLPTVTKVVLWHPPHCENWIKC
>MtrunA17_Chr1g0191411_2F_1601-1732_132_MtrunA17_Chr1g0191411_1F_1549-1656_108_-2_iteration_18_3'UTR_overlapped_with_CDS_30736_CHIMERIC
LVCLSSLCDIVCFSCFFQVFDRFRLSHQNFDPVQIQSMTLA
>MtrunA17_Chr4g0046931_2F_2-94_93_MtrunA17_Chr4g0046931_3F_3-149_147_-2_iteration_3_5'UTR_overlapped_with_CDS_134525_CHIMERIC
YGLLIGLSFGMETYQVKTFKFRETLELKMGN
>MtrunA17_Chr3g0083991_2F_71-178_108_MtrunA17_Chr3g0083991_3F_78-185_108_+1_iteration_24_5'UTR_overlapped_with_CDS_65961_CHIMERIC
RLRDKNMSPQSQKLGTARASIGTAVPPQECLL
>MtrunA17_Chr3g0078271_3F_234-788_555_MtrunA17_Chr3g0078271_2F_230-2365_2136_+1_iteration_9_Within_5'_of_altprot_273_CHIMERIC
LGFPFISSMAKSKISLPNHTTDLPPSPPLHL
>MtrunA17_Chr8g0370261_3F_3522-3713_192_MtrunA17_Chr8g0370261_1F_3553-3660_108_+2_iteration_15_Spanned_3'_of_altprot_266976_CHIMERIC
VVTVVYIASVWFGFCKARINSGAFQAILQYLTCLVWLFKI
>MtrunA17_MTg0490931_1F_1666-1995_330_MtrunA17_MTg0490931_2F_1454-2254_801_-1_iteration_2_Within_5'_of_altprot_309519_CHIMERIC
RLFFLAFHRARISPLLDWFGIPVSYVRDSICSPFFVFIFRG
>MtrunA17_Chr7g0274501_2F_1409-1594_186_MtrunA17_Chr7g0274501_1F_745-1743_999_+2_iteration_15_Within_3'_of_altprot_2490_CHIMERIC
LSLIFIIGLIMMVAVGRPDLAGIATFAETSVECRQRALEL
>MtrunA17_Chr1g0185871_1F_1447-1602_156_MtrunA17_Chr1g0185871_3F_309-3371_3063_+1_iteration_18_Within_5'_of_altprot_6212_CHIMERIC
TAKGMWTKMVKDGQFDRENFSSGPSMPSHLERHYVLLLQL
>MtrunA17_Chr5g0432091_2F_395-520_126_MtrunA17_Chr5g0432091_1F_73-2232_2160_-2_iteration_1_Within_5'_of_altprot_6696_CHIMERIC
SVYSFFSDKMILMGNQMHIASFQVLPLLSCRSVCRGKLSAD
>MtrunA17_MTg0491401_3F_5508-5732_225_MtrunA17_MTg0491401_2F_5549-5647_99_+1_iteration_14_Spanned_3'_of_altprot_326506_CHIMERIC
SRPRRFFLATSFSSGWLGKQATFSSVKIPINNRPEWWGRR
>MtrunA17_Chr1g0192961_1F_385-693_309_MtrunA17_Chr1g0192961_3F_201-1430_1230_-2_iteration_1_Within_5'_of_altprot_9974_CHIMERIC
NKFMVEYDNLMWKMKQVQSISKNHSSFTSSDQFFRRRLTGC
>MtrunA17_Chr8g0389861_2F_932-1126_195_MtrunA17_Chr8g0389861_1F_1-1383_1383_-2_iteration_18_Within_5'_of_altprot_271962_CHIMERIC
ALVASFLMAMIHLAAVFRFYSKGYSLEEKWPILLLCGLSQV
>MtrunA17_Chr1g0171561_2F_1298-1393_96_MtrunA17_Chr1g0171561_3F_138-1385_1248_-1_iteration_26_3'UTR_overlapped_with_CDS_265_CHIMERIC
QNDNDLLRAEKQKELQLDLEKQYTAGLRRRDGRTVGIRSLN
>MtrunA17_Chr5g0412721_3F_3741-3839_99_MtrunA17_Chr5g0412721_1F_1-4470_4470_-1_iteration_9_Within_5'_of_altprot_10_CHIMERIC
DPSWPAYGEVDILNLQVRYCSTSSARVAWPDMHVSWRIENW
>MtrunA17_Chr3g0121811_3F_204-281_78_MtrunA17_Chr3g0121811_2F_176-280_105_-2_iteration_2_3'UTR_overlapped_with_CDS_87207_CHIMERIC
VKQRKNLDMIISNGRPHNSLHRRCFLACYFSLQWDI
>MtrunA17_Chr2g0284121_3F_3069-3167_99_MtrunA17_Chr2g0284121_1F_1-3645_3645_-2_iteration_18_Within_3'_of_altprot_703_CHIMERIC
FRFLAKIDYNDRCGICIGVSSSWFFNTSVVHCDLKPSNVLL
>MtrunA17_Chr2g0277381_2F_425-508_84_MtrunA17_Chr2g0277381_3F_108-1304_1197_+1_iteration_6_Within_3'_of_altprot_8718_CHIMERIC
RLWKDIYRCWCFEKHSHIHGERQFVCHYEGCGKKFLD
>MtrunA17_Chr7g0266491_3F_1533-1664_132_MtrunA17_Chr7g0266491_1F_130-1803_1674_+1_iteration_11_Within_3'_of_altprot_9878_CHIMERIC
AGKPTCSSTISNACSDEEPNGVMEGGSMPTLSNLEEALKT
>MtrunA17_Chr5g0420861_3F_2103-2240_138_MtrunA17_Chr5g0420861_1F_1-2556_2556_-2_iteration_16_Within_3'_of_altprot_2763_CHIMERIC
LVCKYGKINEGTGSWRPGKFGVYERERRILEINPDHPIIKD
>MtrunA17_Chr6g0459941_1F_1075-1257_183_MtrunA17_Chr6g0459941_2F_65-1264_1200_-1_iteration_6_Within_5'_of_altprot_7804_CHIMERIC
GNDESWTQFLKIRLIHLVLKTSQESHPILYNWKENRVQRTK
>MtrunA17_Chr8g0342771_3F_558-761_204_MtrunA17_Chr8g0342771_2F_2-637_636_-2_iteration_16_3'UTR_overlapped_with_CDS_7514_CHIMERIC
GLGSLTLLHLKVRKSDCFRHWEFRQGDLELELYQEIQFERS
>MtrunA17_Chr5g0406271_3F_3-143_141_MtrunA17_Chr5g0406271_1F_43-150_108_+1_iteration_10_5'UTR_overlapped_with_CDS_150365_CHIMERIC
WGNDAANEVLTEARLLLVENISKPPLGLGATQAFENFWKD
>MtrunA17_Chr7g0275441_2F_893-1066_174_MtrunA17_Chr7g0275441_3F_3-1124_1122_-2_iteration_17_Within_3'_of_altprot_3191_CHIMERIC
TAAILRNCYLYDVSTHVFCPTKYALRYMPLTVKSDEEEKLI
>MtrunA17_Chr2g0296611_2F_344-448_105_MtrunA17_Chr2g0296611_1F_1-432_432_-2_iteration_27_3'UTR_overlapped_with_CDS_6458_CHIMERIC
PGATKMYHDLKKIFWWSVESRASETRWDDGTFRCARMWKWD
>MtrunA17_Chr6g0460071_2F_359-547_189_MtrunA17_Chr6g0460071_1F_1-1245_1245_-2_iteration_17_Within_5'_of_altprot_7899_CHIMERIC
LLHKISPFPLKKLTSLSISNQHTFPANMGCELSPKTLQLWH
>MtrunA17_Chr7g0240461_3F_15-305_291_MtrunA17_Chr7g0240461_1F_1-309_309_-1_iteration_4_Within_5'_of_altprot_242923_CHIMERIC
MHRIESLQRNITFCQGQNPCQKVRIPGKRDVCEGI
>MtrunA17_Chr4g0008361_1F_469-603_135_MtrunA17_Chr4g0008361_2F_65-1432_1368_+1_iteration_11_Within_3'_of_altprot_3916_CHIMERIC
NWIWNGNPSHFKDQGRIPRQDMLTFSVFPSPKVSDTVVEP
>MtrunA17_Chr6g0487011_1F_628-789_162_MtrunA17_Chr6g0487011_2F_2-691_690_+2_iteration_16_3'UTR_overlapped_with_CDS_8926_CHIMERIC
NEVMEQSCLDEMCCIFKLGIMCTATLSSRPSMKKVLHTLL
>MtrunA17_Chr2g0317791_2F_317-406_90_MtrunA17_Chr2g0317791_3F_141-2222_2082_-2_iteration_11_Within_3'_of_altprot_3594_CHIMERIC
AYFWARLQRKCVWGQACRPSHQLELKYWLNPNQVYQSGLK
>MtrunA17_Chr4g0039231_3F_1383-1511_129_MtrunA17_Chr4g0039231_1F_1-1947_1947_-1_iteration_17_Within_5'_of_altprot_5784_CHIMERIC
GFIHYVFFTLNVYGCLSVIESIMMVVAFACSKFPYGNRYRS
>MtrunA17_Chr4g0049701_3F_684-812_129_MtrunA17_Chr4g0049701_1F_1-972_972_-1_iteration_7_Within_5'_of_altprot_1050_CHIMERIC
TKGTAESDTASGELPQSFCYTEGSAEEVDLCFMYCNNIERE
>MtrunA17_Chr2g0329051_1F_418-537_120_MtrunA17_Chr2g0329051_2F_266-484_219_-1_iteration_16_3'UTR_overlapped_with_CDS_62767_CHIMERIC
DHRLISAKTYEPWKNNTVLQPRRKSSYATQHSAVEIVRGCS
>MtrunA17_Chr8g0383511_1F_808-1026_219_MtrunA17_Chr8g0383511_2F_656-901_246_-1_iteration_23_3'UTR_overlapped_with_CDS_270679_CHIMERIC
QAAGVSFKVLEDQKTTISISRANPLYISFFLFFLFKYYTGG
>MtrunA17_Chr6g0484161_2F_2-484_483_MtrunA17_Chr6g0484161_1F_1-3216_3216_+2_iteration_9_Within_3'_of_altprot_7274_CHIMERIC
IIEVVMEKHWLSMKRGSNITDHMERLQKWKIALTQAANLS
>MtrunA17_Chr6g0469411_1F_22-213_192_MtrunA17_Chr6g0469411_3F_3-125_123_-2_iteration_9_3'UTR_overlapped_with_CDS_206412_CHIMERIC
RRSRSVKKSKYLASLSTMKLSTSQMQLRCRRIYPTFA
>MtrunA17_Chr5g0415381_3F_705-1019_315_MtrunA17_Chr5g0415381_1F_505-954_450_-1_iteration_28_3'UTR_overlapped_with_CDS_152845_CHIMERIC
INARQPKKEFKKQIYIGNQKVTHMLRKELECWSMIVMKEGG
>MtrunA17_Chr7g0221881_2F_776-868_93_MtrunA17_Chr7g0221881_1F_1-876_876_-1_iteration_11_Within_3'_of_altprot_230138_CHIMERIC
LLQPLKQLSDWLLFPQLLVTEKSTRINQSNLLNK
>MtrunA17_Chr4g0066841_1F_1-72_72_MtrunA17_Chr4g0066841_3F_12-74_63_-1_iteration_5_5'UTR_overlapped_with_CDS_139801_CHIMERIC
SGCSLVVRNSTLWPWRPGLESQQPQ
>MtrunA17_Chr5g0445731_3F_549-641_93_MtrunA17_Chr5g0445731_1F_1-639_639_-1_iteration_8_3'UTR_overlapped_with_CDS_2274_CHIMERIC
EVTLKRLLQNETSLTESLVFDHTNMSFIAPSSFFSFLNLSS
>MtrunA17_Chr3g0085171_1F_3457-3585_129_MtrunA17_Chr3g0085171_3F_195-3662_3468_-1_iteration_17_Within_3'_of_altprot_67081_CHIMERIC
LYILKIALVLRACQRRVYPAPFLLCQFHDCPLIKQLYQTEQ
>MtrunA17_Chr1g0158661_2F_1622-1723_102_MtrunA17_Chr1g0158661_1F_31-2112_2082_+2_iteration_5_Within_3'_of_altprot_6413_CHIMERIC
EEQLVTWLLNCSTKIGRISHKADVYSFGMLLIEIASRSRN
>MtrunA17_Chr3g0082231_3F_1245-1370_126_MtrunA17_Chr3g0082231_2F_1070-1630_561_-2_iteration_6_Within_5'_of_altprot_65481_CHIMERIC
YRSLLDRIQLDDVCWRGRTRSTERSRTSRMFSGILAGLCAV
>MtrunA17_Chr6g0466971_1F_49-156_108_MtrunA17_Chr6g0466971_2F_134-307_174_-2_iteration_5_5'UTR_overlapped_with_CDS_206121_CHIMERIC
LNKPRVSRTLIKGHAQGTCDMGICPGKYICMDQSSNKGIYK
>MtrunA17_Chr6g0480451_2F_440-571_132_MtrunA17_Chr6g0480451_3F_3-3374_3372_+1_iteration_20_Within_3'_of_altprot_222819_CHIMERIC
FILFGRTCPHNSLLRDKGSPRFACFLRCGTTNVRHHKGSY
>MtrunA17_Chr7g0242921_1F_208-534_327_MtrunA17_Chr7g0242921_2F_110-355_246_+2_iteration_28_3'UTR_overlapped_with_CDS_244345_CHIMERIC
LQQENRLAAISAMQVLAMTTKKAYHVSKVDRRIKRLTILL
>MtrunA17_Chr8g0371741_2F_590-670_81_MtrunA17_Chr8g0371741_3F_189-794_606_-2_iteration_17_Within_3'_of_altprot_268217_CHIMERIC
MERNPANRFKKWVERNGWWSDKDMNCFFEFVLQLMHA
>MtrunA17_Chr7g0259061_2F_32-238_207_MtrunA17_Chr7g0259061_3F_3-119_117_+2_iteration_22_3'UTR_overlapped_with_CDS_248478_CHIMERIC
DGQGDVLFAELFTIYHGIALLLQHGPSGAWFCPRSNPPMM
>MtrunA17_MTg0490131_2F_2729-2863_135_MtrunA17_MTg0490131_3F_2673-2792_120_+2_iteration_9_3'UTR_overlapped_with_CDS_291199_CHIMERIC
RTETKVGHSDPGVPCGRALSTDQRYAGDNRLMTPKSSYRR
>MtrunA17_Chr7g1029142_1F_643-885_243_MtrunA17_Chr7g1029142_3F_828-947_120_+2_iteration_14_5'UTR_overlapped_with_CDS_253538_CHIMERIC
VWVYFLQHKNETFPHSRSGKFLLKQTGKNVKKLRTYNGLE
>MtrunA17_Chr2g0310341_2F_1181-1378_198_MtrunA17_Chr2g0310341_1F_1012-1485_474_+1_iteration_3_Within_5'_of_altprot_925_CHIMERIC
WFCSVSHPIVNPSRPFLTTLLMPILVLSLPTRRLLLSNSG
>MtrunA17_Chr3g0091671_2F_14-130_117_MtrunA17_Chr3g0091671_1F_1-153_153_-2_iteration_19_Within_5'_of_altprot_6628_CHIMERIC
MNPVDHPHGGGEGRAPIGRKKPSQLLGVILHLEEE
>MtrunA17_Chr7g0233741_3F_1296-1451_156_MtrunA17_Chr7g0233741_2F_1262-1489_228_-1_iteration_0_Within_3'_of_altprot_240208_CHIMERIC
TLGQCACLYVTSRISRPPLLGRKPMRKPKKKVKNVTQKRKY
>MtrunA17_Chr4g0007301_2F_980-1111_132_MtrunA17_Chr4g0007301_1F_985-1395_411_+2_iteration_2_5'UTR_overlapped_with_CDS_104242_CHIMERIC
YDQMRVQMQLFHLQPWDNFQCNSAVPYTKKK
>MtrunA17_Chr2g0308101_2F_90272-90364_93_MtrunA17_Chr2g0308101_1F_90178-90288_111_+1_iteration_2_3'UTR_overlapped_with_CDS_54908_CHIMERIC
APDPIRTPQLSVLGESSTRMGDLLGSPCVAPLFAKISCSF
>MtrunA17_Chr5g0422291_3F_1809-1901_93_MtrunA17_Chr5g0422291_2F_1769-1933_165_+2_iteration_4_Within_3'_of_altprot_179117_CHIMERIC
AWAERSSVQILVVVKYSNENFEGRRGERFHVNGTCTWVSR
>MtrunA17_Chr3g0114801_1F_82-381_300_MtrunA17_Chr3g0114801_2F_245-433_189_-2_iteration_6_5'UTR_overlapped_with_CDS_84116_CHIMERIC
SINDLGVNVVDPEAWVYFGDLSFMILSVGILPLYAMNLDAV
>MtrunA17_Chr5g0424431_3F_84-314_231_MtrunA17_Chr5g0424431_2F_149-451_303_-1_iteration_19_5'UTR_overlapped_with_CDS_184712_CHIMERIC
SLIKEERRIEREVSTDIWIALSSCLSLIEVDKVQVYNHYLH
>MtrunA17_Chr2g0287941_3F_75-287_213_MtrunA17_Chr2g0287941_1F_1-330_330_+2_iteration_5_Within_5'_of_altprot_2891_CHIMERIC
LNWIQDTINPSKTQVLLYLSPMHFRGGDWNKGGKCHLETM
>MtrunA17_Chr5g0422041_2F_629-829_201_MtrunA17_Chr5g0422041_3F_615-758_144_+2_iteration_2_3'UTR_overlapped_with_CDS_165061_CHIMERIC
VVAVKKLSWTLGWVDRSAYGVHRLARPFCRRCAPG
>MtrunA17_Chr8g0356581_1F_1387-1464_78_MtrunA17_Chr8g0356581_2F_1394-1516_123_+1_iteration_18_5'UTR_overlapped_with_CDS_261972_CHIMERIC
GMNIGWIESWSKRKGLGADWCKNMKIERQKYV
>MtrunA17_Chr5g0438781_3F_1665-1748_84_MtrunA17_Chr5g0438781_1F_16-2721_2706_-2_iteration_3_Within_3'_of_altprot_9534_CHIMERIC
KVTGGEPGVREFVLDMYGLEDYQKSLPEVRESESKAHS
>MtrunA17_Chr1g0166941_3F_120-299_180_MtrunA17_Chr1g0166941_1F_28-141_114_+2_iteration_6_3'UTR_overlapped_with_CDS_23329_CHIMERIC
CNMLACPLQVESCATGWVKVYVSWSLDEGELREAGFTEQR
>MtrunA17_Chr8g0362051_2F_5-82_78_MtrunA17_Chr8g0362051_1F_1-87_87_+2_iteration_13_Within_3'_of_altprot_264221_CHIMERIC
SGWPSGLRHETQVLVFERASVQIPLLT
>MtrunA17_MTg0490701_3F_1023-1142_120_MtrunA17_MTg0490701_2F_23-1294_1272_+2_iteration_2_Within_3'_of_altprot_303173_CHIMERIC
YLFLKVCTCVVQFRPIHQGIFWLLLADRLLLGWIGCQPVE
>MtrunA17_Chr5g0421831_1F_49-186_138_MtrunA17_Chr5g0421831_3F_78-248_171_+2_iteration_27_5'UTR_overlapped_with_CDS_160379_CHIMERIC
SLKFHRDGDRSLQLLVFNEEFLVSASHQLALTTSLPVHT
>MtrunA17_Chr4g0017011_3F_72-209_138_MtrunA17_Chr4g0017011_2F_2-124_123_-2_iteration_16_3'UTR_overlapped_with_CDS_121972_CHIMERIC
LPVFDTGLFIALLYPPYSLRVGYLSAHGFSLRCIWKSPSKR
>MtrunA17_Chr6g0450071_3F_2205-2423_219_MtrunA17_Chr6g0450071_1F_2173-2316_144_-1_iteration_11_3'UTR_overlapped_with_CDS_199411_CHIMERIC
NKNRLLVAYFDGTFAWCHPSQIEAFKDNFDDMVGQGSSKTL
>MtrunA17_Chr3g0113741_2F_662-838_177_MtrunA17_Chr3g0113741_1F_1-1272_1272_-2_iteration_2_Within_5'_of_altprot_5464_CHIMERIC
CFEIRDCPGLTSLSQMKDFIHQTYVPSPFPIARILKNSPIL
>MtrunA17_Chr4g0070101_3F_711-824_114_MtrunA17_Chr4g0070101_1F_1-1584_1584_-1_iteration_12_Within_5'_of_altprot_142358_CHIMERIC
MECAHANQGIEGKPCTMLIRTLALDSSTLLDMGFAIFLVLF
>MtrunA17_Chr5g0421861_1F_1468-1545_78_MtrunA17_Chr5g0421861_2F_1436-1525_90_+2_iteration_10_3'UTR_overlapped_with_CDS_160710_CHIMERIC
SFDVGSSYHCEAEFTKCWIVPTNRERELGLDRRETG
>MtrunA17_Chr7g0229261_2F_53-157_105_MtrunA17_Chr7g0229261_1F_1-189_189_-1_iteration_11_Within_3'_of_altprot_4999_CHIMERIC
QVTENIRKLWNTILGHSNETLFLPQAFNNMAVICHYVRLSP
>MtrunA17_Chr7g0267191_1F_241-558_318_MtrunA17_Chr7g0267191_2F_167-361_195_+2_iteration_26_3'UTR_overlapped_with_CDS_251037_CHIMERIC
MTFKWTENDHENIFLSSVSSSLGRTAVYHLDGRRLIEFES
>MtrunA17_Chr0c01g0489011_2F_50-274_225_MtrunA17_Chr0c01g0489011_1F_205-279_75_+2_iteration_22_5'UTR_overlapped_with_CDS_2619_CHIMERIC
ALPVALMIHDNSSDRTALVLATHHSNFCPINFMVG
>MtrunA17_Chr6g0470451_2F_2114-2206_93_MtrunA17_Chr6g0470451_3F_1992-2153_162_-1_iteration_11_3'UTR_overlapped_with_CDS_208301_CHIMERIC
HRIPSNSAVKRAWARVVLGWVDLLGSPCVAPLFAKISCSFC
>MtrunA17_CPg0492331_3F_900-1049_150_MtrunA17_CPg0492331_1F_799-945_147_-1_iteration_14_3'UTR_overlapped_with_CDS_279221_CHIMERIC
SPVAGSSGTTRILSLNGIPTQNLLDILRRVALWRAQYDESC
>MtrunA17_Chr7g0246101_2F_2-85_84_MtrunA17_Chr7g0246101_3F_3-80_78_+1_iteration_2_Spanned_5'_of_altprot_245061_CHIMERIC
VRWPSGLRRQTQVLVLVRERGFKFHF
>MtrunA17_Chr3g0135631_2F_110-823_714_MtrunA17_Chr3g0135631_1F_1-1236_1236_-2_iteration_8_Within_5'_of_altprot_3542_CHIMERIC
PGDTSTERTLKIDGTPDQKLNQQSNWLIKSSLVRIVSEIQG
>MtrunA17_Chr4g0075601_3F_354-449_96_MtrunA17_Chr4g0075601_1F_1-447_447_-1_iteration_20_3'UTR_overlapped_with_CDS_1986_CHIMERIC
NLYAQMIDDAEGLEKSKTCRVMTTKKFMRRAVKILETYWLE
>MtrunA17_Chr7g0229401_3F_261-479_219_MtrunA17_Chr7g0229401_2F_185-340_156_-2_iteration_1_3'UTR_overlapped_with_CDS_236324_CHIMERIC
SSGERNGNSLNTVKTGLWESNTSVVLLGEAIECSTLDGESP
>MtrunA17_Chr7g0270531_3F_396-530_135_MtrunA17_Chr7g0270531_2F_356-1540_1185_+2_iteration_6_Within_3'_of_altprot_826_CHIMERIC
QCSMPVLNRILTARLPETCTKTNMVMVFGEITTKANVDYE
>MtrunA17_Chr7g0259431_2F_5-193_189_MtrunA17_Chr7g0259431_1F_1-894_894_+2_iteration_0_Within_3'_of_altprot_7573_CHIMERIC
ALAQNVVKPLNLLLSIELSCSNAKYGCREKISYIGKMNHE
>MtrunA17_Chr5g0422261_2F_212-370_159_MtrunA17_Chr5g0422261_3F_240-500_261_-2_iteration_4_5'UTR_overlapped_with_CDS_171465_CHIMERIC
EIGKGIRYVTPRQRRALNLMASGATCVQRLDGSRDSAIHT
>MtrunA17_Chr7g0276291_3F_3-74_72_MtrunA17_Chr7g0276291_1F_1-465_465_+2_iteration_9_Within_5'_of_altprot_3467_CHIMERIC
MTLCIYQLIRVQQMQCWICIHQHD
>MtrunA17_Chr7g0257791_1F_430-561_132_MtrunA17_Chr7g0257791_3F_441-560_120_-1_iteration_22_Spanned_5'_of_altprot_247725_CHIMERIC
ISRNTQDRRGWGVVAGAQGTTMSGSPTASRGIES
>MtrunA17_MTg0490141_3F_1455-1622_168_MtrunA17_MTg0490141_1F_1486-1611_126_-2_iteration_8_Spanned_5'_of_altprot_293575_CHIMERIC
LKVNLRERRVRGRGGSPRGPIIQFTPTDRHGSVVKATSSLS
>MtrunA17_Chr1g0169961_1F_4471-4698_228_MtrunA17_Chr1g0169961_3F_4620-4745_126_-1_iteration_11_5'UTR_overlapped_with_CDS_24957_CHIMERIC
IVLESGLFENRDNFLSFYQKTSQFQFDTLCPAKYSSNMILY
>MtrunA17_Chr1g0204411_2F_758-898_141_MtrunA17_Chr1g0204411_1F_475-783_309_+1_iteration_9_3'UTR_overlapped_with_CDS_33759_CHIMERIC
ISFMFFFFFLIFFYERFIMNLQGYTDIKKRSLLTSMENYV
>MtrunA17_Chr2g0318001_2F_860-1003_144_MtrunA17_Chr2g0318001_1F_490-969_480_-2_iteration_3_3'UTR_overlapped_with_CDS_3940_CHIMERIC
IGSINGLVCLISKKRKKKHGNTKICTQFWNPTLRLRSKDSP
>MtrunA17_Chr0c01g0488931_1F_4393-4524_132_MtrunA17_Chr0c01g0488931_2F_4370-4483_114_+2_iteration_6_3'UTR_overlapped_with_CDS_767_CHIMERIC
KESQRVLEIVGREGWGPAMCLGRMWNGLCRSANRLGT
>MtrunA17_Chr5g0422081_1F_2821-2916_96_MtrunA17_Chr5g0422081_3F_2757-2960_204_-2_iteration_16_Within_5'_of_altprot_166590_CHIMERIC
NKRVKARLILISSTNTNRESVAYRSFLDLRNLKLEVSEKLP
>MtrunA17_Chr1g0194531_1F_631-780_150_MtrunA17_Chr1g0194531_3F_162-947_786_-2_iteration_15_Within_5'_of_altprot_10732_CHIMERIC
LMGPCKVNSVELPNGTSWNSGVHVEKDASIWRKASVLVSAS
>MtrunA17_Chr3g0110581_2F_98-250_153_MtrunA17_Chr3g0110581_1F_1-192_192_-2_iteration_3_3'UTR_overlapped_with_CDS_83143_CHIMERIC
GRAVHAKMRLKQKRQVTISGQPPSPLGHLQLLMPIFIKSFC
>MtrunA17_Chr4g0060641_2F_2537-2902_366_MtrunA17_Chr4g0060641_1F_2803-2934_132_-1_iteration_4_5'UTR_overlapped_with_CDS_138083_CHIMERIC
RDIQPNLHHLDVKMDNAFAYLQAKRDVHRLDAKTCYFFEIA
>MtrunA17_Chr4g0065481_3F_2442-2510_69_MtrunA17_Chr4g0065481_1F_1-2844_2844_-1_iteration_11_Within_5'_of_altprot_139457_CHIMERIC
IAVYAHWGFARINGIGWRWAGSNLDLHRCHLYSS
>MtrunA17_Chr4g0016141_3F_1089-1412_324_MtrunA17_Chr4g0016141_1F_1030-1164_135_+2_iteration_25_3'UTR_overlapped_with_CDS_116145_CHIMERIC
EPTDVEKSADELWLAVKCHSNPELAGSPRNALRRSLTGHL
>MtrunA17_Chr3g0100271_3F_333-557_225_MtrunA17_Chr3g0100271_2F_89-1651_1563_-2_iteration_16_Within_5'_of_altprot_666_CHIMERIC
FDTALALRNLEPIYGFASNDPPRFKKKLLDTMICSTLMIRM
>MtrunA17_CPg0493221_1F_1645-1755_111_MtrunA17_CPg0493221_2F_1712-1816_105_-2_iteration_9_5'UTR_overlapped_with_CDS_287811_CHIMERIC
AMVRDEVVLVIFRLGTHFIFGSFLDVKYHWMGYFLLALEAH
>MtrunA17_Chr2g0322721_1F_142-399_258_MtrunA17_Chr2g0322721_3F_3-410_408_+1_iteration_12_Within_5'_of_altprot_5880_CHIMERIC
ELRKKKRKKMSSETRPVPRRESHGELQERIILNPKLIVAM
>MtrunA17_Chr2g0277321_1F_1-165_165_MtrunA17_Chr2g0277321_3F_126-209_84_-1_iteration_10_5'UTR_overlapped_with_CDS_38389_CHIMERIC
ALECKGRREFDCKTHPSSRDRKSALMIRRCRVEGSSLNG
>MtrunA17_Chr2g0322301_2F_404-574_171_MtrunA17_Chr2g0322301_1F_97-600_504_+2_iteration_2_Within_3'_of_altprot_5744_CHIMERIC
QNILCPMSDHYVSLGHTPLQVVAGGLLGCIIAFLMRKSS
>MtrunA17_Chr6g0488251_2F_59-337_279_MtrunA17_Chr6g0488251_3F_264-1226_963_+1_iteration_23_5'UTR_overlapped_with_CDS_9385_CHIMERIC
VIVALRKEGLESSNLILGIDFTKSNEWTGKPNLFNKKSLH
>MtrunA17_Chr5g0422251_1F_241-384_144_MtrunA17_Chr5g0422251_3F_255-455_201_+2_iteration_17_5'UTR_overlapped_with_CDS_170923_CHIMERIC
VVAVKKLVVGPWVGSIGPPMVHRLARPFCRRCAP
>MtrunA17_Chr3g0139911_2F_1061-1195_135_MtrunA17_Chr3g0139911_1F_853-1119_267_+1_iteration_9_3'UTR_overlapped_with_CDS_92713_CHIMERIC
RYHGERAKDINTYCDAIISRKTGDTMPFIYDTVWDLIKLA
>MtrunA17_MTg0490891_3F_1641-1721_81_MtrunA17_MTg0490891_1F_1558-1701_144_+2_iteration_9_3'UTR_overlapped_with_CDS_307813_CHIMERIC
PGWDGRNKKNRELKERSSSPGNVVWLARESLMRAGTV
>MtrunA17_MTg0490631_2F_962-1120_159_MtrunA17_MTg0490631_3F_933-1019_87_-1_iteration_6_3'UTR_overlapped_with_CDS_302390_CHIMERIC
IPGDKVKALDPLPHTLEMLLPADQAATLLVIGLALSRYRSV
>MtrunA17_Chr6g0468411_3F_408-509_102_MtrunA17_Chr6g0468411_1F_1-507_507_-1_iteration_18_3'UTR_overlapped_with_CDS_1244_CHIMERIC
SDKKTFNGPPEMLRIMSWLSQGFLSMETFHNAFDYIASLGI
>MtrunA17_Chr3g0087761_3F_1299-1424_126_MtrunA17_Chr3g0087761_2F_65-4414_4350_+1_iteration_6_Within_5'_of_altprot_69029_CHIMERIC
RDAARAENSLTLLYGSSQLACKETGMRSCNPVENFLIQLP
>MtrunA17_Chr3g0141591_1F_667-777_111_MtrunA17_Chr3g0141591_2F_542-763_222_-1_iteration_5_3'UTR_overlapped_with_CDS_92969_CHIMERIC
DDSAREHLIPKELLPKDVPGEYRVRFPEGTTLDQCACLYAR
>MtrunA17_Chr4g0000521_2F_1418-1522_105_MtrunA17_Chr4g0000521_3F_1371-1505_135_+2_iteration_29_3'UTR_overlapped_with_CDS_98056_CHIMERIC
GKEFFCTFLDFLADIPKIHLEKEKMEPTLWLFLVPMELQA
>MtrunA17_Chr7g0235241_1F_316-432_117_MtrunA17_Chr7g0235241_3F_219-500_282_-2_iteration_3_Within_5'_of_altprot_240475_CHIMERIC
LLTWLYKVVMNFKSSIKLGLRQNSYCRDFDLHRKHDLYVIY
>MtrunA17_Chr6g0470441_3F_1176-1352_177_MtrunA17_Chr6g0470441_1F_1231-1359_129_-2_iteration_8_5'UTR_overlapped_with_CDS_207584_CHIMERIC
LLSGAIIPALMHRIPSELSEVMRAWSRVVLGWVTSWEVLVL
>MtrunA17_Chr1g0183651_3F_1086-1223_138_MtrunA17_Chr1g0183651_2F_224-1912_1689_-1_iteration_13_Within_3'_of_altprot_5328_CHIMERIC
NKNNCKTGKRTGGRLLIPLLVHRDYIAPEVLLKKGYGMECD
>MtrunA17_Chr0c01g0488931_1F_2173-2316_144_MtrunA17_Chr0c01g0488931_2F_2285-2371_87_+1_iteration_6_5'UTR_overlapped_with_CDS_275_CHIMERIC
PSAGDALLALIGRVVPRRCYFEEIRVLKASLRSGYNSMG
>MtrunA17_Chr8g0346471_3F_657-935_279_MtrunA17_Chr8g0346471_2F_56-919_864_-2_iteration_11_3'UTR_overlapped_with_CDS_10259_CHIMERIC
DRVVSVEYALRDDSDRVDNYGVAVPEEEGVLLDLPVQVIAG
>MtrunA17_Chr5g0422161_3F_174-419_246_MtrunA17_Chr5g0422161_1F_376-468_93_-2_iteration_11_5'UTR_overlapped_with_CDS_170312_CHIMERIC
RKHLPRMFSLIKNESWGLEDDIRYRPSLNHKRCRPGISGCC
>MtrunA17_Chr8g0346081_3F_639-815_177_MtrunA17_Chr8g0346081_2F_104-1462_1359_+1_iteration_19_Within_5'_of_altprot_10036_CHIMERIC
GVLKVSDFGLSTYSQQEDELLRTACGTPNTLLLRCLMIEV
>MtrunA17_Chr6g0460231_1F_913-1104_192_MtrunA17_Chr6g0460231_2F_530-1030_501_-1_iteration_5_3'UTR_overlapped_with_CDS_203793_CHIMERIC
VSNCLVCQKAKSATSCSCPVTSTLTNPLSYLGRYIDGFYYC
>MtrunA17_Chr0c01g0489101_1F_1558-1755_198_MtrunA17_Chr0c01g0489101_2F_1529-1729_201_-1_iteration_23_3'UTR_overlapped_with_CDS_6596_CHIMERIC
SLKFHRDGDRSLQLLVFNEEFLVSASHQLALTYVPALCTH
>MtrunA17_CPg0492421_2F_149-229_81_MtrunA17_CPg0492421_3F_3-254_252_-2_iteration_16_Within_3'_of_altprot_282156_CHIMERIC
GFTWCEISHCSRNPRCCRSKGSRQQGRSKYGAKKPK
>MtrunA17_Chr5g0421871_2F_401-529_129_MtrunA17_Chr5g0421871_3F_384-530_147_-1_iteration_20_Within_5'_of_altprot_161507_CHIMERIC
NNVKSSGISLSLFPAPTYPTPLKSDETICKSVSLRAS
>MtrunA17_CPg0492911_3F_477-548_72_MtrunA17_CPg0492911_2F_464-550_87_-2_iteration_1_Within_5'_of_altprot_286057_CHIMERIC
CRILNMGRGQAVRRRVLVPLFEGSNPSVP
>MtrunA17_Chr4g0039141_2F_269-427_159_MtrunA17_Chr4g0039141_1F_1-570_570_+1_iteration_3_Within_5'_of_altprot_5707_CHIMERIC
AMAAAGQLNVIDSLCVVHVASIALRGSKKSAKAPIVKFTW
>MtrunA17_Chr8g0365001_2F_1241-1546_306_MtrunA17_Chr8g0365001_3F_240-2768_2529_-2_iteration_17_Within_3'_of_altprot_7590_CHIMERIC
SRESFLASVCYSYTWCYDCKSSNDICYTFSCVKQSMALGCF
>MtrunA17_Chr4g0015571_3F_84-182_99_MtrunA17_Chr4g0015571_1F_1-180_180_+2_iteration_25_3'UTR_overlapped_with_CDS_8257_CHIMERIC
IGGTAIKRLISRLIDHFGMAYTSHILDQVKTLGSVATATS
>MtrunA17_Chr2g0294361_3F_3894-4013_120_MtrunA17_Chr2g0294361_2F_3875-4048_174_+1_iteration_9_Within_5'_of_altprot_43866_CHIMERIC
PEIFLIMLWQRSPICCTSWPSGCPATNFKKMCTSLA
>MtrunA17_Chr1g0196011_3F_2454-2546_93_MtrunA17_Chr1g0196011_1F_1-2550_2550_+1_iteration_14_Within_3'_of_altprot_11712_CHIMERIC
DRIILFSGVSKRKNQYQGSHCGTQIISKALAD
>MtrunA17_Chr1g0197831_3F_1314-1445_132_MtrunA17_Chr1g0197831_1F_1249-1416_168_-1_iteration_1_3'UTR_overlapped_with_CDS_32095_CHIMERIC
LRVMWVRVVLSLHLSGRKFEHPPPLSWVLFSSSRPPLPSSS
>MtrunA17_Chr3g0138061_2F_2402-2650_249_MtrunA17_Chr3g0138061_1F_337-3078_2742_+2_iteration_10_Within_3'_of_altprot_4201_CHIMERIC
LMLRQSVSEGEEVSVNDTPMRRYRTPSRSPVRSYRYNGRI
>MtrunA17_CPg0492331_1F_3742-3918_177_MtrunA17_CPg0492331_3F_3675-4028_354_+2_iteration_16_Within_3'_of_altprot_276624_CHIMERIC
GWAVRPLKRYVSWVQNVVRQFGPYPVGVRALRGPFPSTRG
>MtrunA17_CPg0492391_2F_137-277_141_MtrunA17_CPg0492391_3F_258-335_78_-2_iteration_2_5'UTR_overlapped_with_CDS_282076_CHIMERIC
ERQQEDCTILKAQGGQPLNIQHRFWQCNVVGLSCRSE
>MtrunA17_MTg0491591_3F_1287-1421_135_MtrunA17_MTg0491591_1F_1204-1557_354_-1_iteration_15_Within_5'_of_altprot_332355_CHIMERIC
LRLSFVLNQSRSRLLYFFLVGRGKLTAYTTALLPRLASGKA
>MtrunA17_Chr1g0161261_2F_374-598_225_MtrunA17_Chr1g0161261_3F_369-764_396_-1_iteration_4_Within_5'_of_altprot_20608_CHIMERIC
NNMNVPHPTYQSPRHDNEPPPTTQDHLQQTTPD
>MtrunA17_Chr5g0397091_2F_2-85_84_MtrunA17_Chr5g0397091_3F_3-122_120_-2_iteration_15_5'UTR_overlapped_with_CDS_148511_CHIMERIC
WDVTNGIRADLSQYDMWFEDEPSGRWWACNA
>MtrunA17_Chr4g0015041_1F_445-642_198_MtrunA17_Chr4g0015041_2F_95-475_381_+2_iteration_10_3'UTR_overlapped_with_CDS_7480_CHIMERIC
ANVVVSIQLAKVKTIYTFKILNCTRLKFNPVCVEGTAFKN
>MtrunA17_Chr4g0031751_1F_496-603_108_MtrunA17_Chr4g0031751_2F_587-691_105_-2_iteration_5_5'UTR_overlapped_with_CDS_130129_CHIMERIC
VAHSIRTPQLSVLDLWSSLWMGDQPGSFPVSVRVRTKHAEK
>MtrunA17_Chr4g0015591_3F_1923-2063_141_MtrunA17_Chr4g0015591_1F_1-2106_2106_+1_iteration_4_Within_3'_of_altprot_8329_CHIMERIC
SNLLPSFIIGNNKNSLNTQSFISEASFQETARVLAKAALR
>MtrunA17_Chr1g0208161_2F_851-1189_339_MtrunA17_Chr1g0208161_3F_81-1910_1830_+2_iteration_10_Within_5'_of_altprot_34935_CHIMERIC
EIVDAHQGFKIVTDNIKTRNAPSPLGGWIYYIFSQFSSGQ
>MtrunA17_MTg0490971_3F_4905-5084_180_MtrunA17_MTg0490971_1F_4963-5073_111_-1_iteration_17_Spanned_3'_of_altprot_313313_CHIMERIC
SPHAAHAIRGGPAQHSFANPVVKLRLLRPRKLIRV
>MtrunA17_Chr1g0188741_3F_1959-2189_231_MtrunA17_Chr1g0188741_2F_29-2569_2541_+1_iteration_8_Within_5'_of_altprot_7734_CHIMERIC
CENVCIPWMLAEKDDWVPQMLLHSYGLTKKIGMRLPLRLT
>MtrunA17_Chr4g0061951_3F_1122-1370_249_MtrunA17_Chr4g0061951_2F_176-1306_1131_+1_iteration_25_3'UTR_overlapped_with_CDS_8026_CHIMERIC
PGTRLAASYVNFYIANGAIIAPQFGDKKWDDEAIRFCLRP
>MtrunA17_Chr1g0202521_1F_1990-2151_162_MtrunA17_Chr1g0202521_2F_2060-2458_399_+1_iteration_8_5'UTR_overlapped_with_CDS_32992_CHIMERIC
DCDETFSPVVKPATIRTVSPLLSLTHGPFISWMFRMLFLH
>MtrunA17_Chr2g0308101_1F_69691-69876_186_MtrunA17_Chr2g0308101_2F_69785-69880_96_+1_iteration_24_5'UTR_overlapped_with_CDS_54144_CHIMERIC
APDPIRTPQLSVLGESSTRMGDLLGSPCVAPLFAKFRVLF
>MtrunA17_Chr5g0422021_2F_2-67_66_MtrunA17_Chr5g0422021_3F_24-131_108_+1_iteration_11_5'UTR_overlapped_with_CDS_163705_CHIMERIC
TLGNGYLGSCIDEERSEMDTWCELQNPVNHRVFERKL
>MtrunA17_Chr1g0172981_1F_946-1104_159_MtrunA17_Chr1g0172981_2F_1070-1195_126_-2_iteration_8_5'UTR_overlapped_with_CDS_27079_CHIMERIC
ESQPLIRGQMRPIFCHSFLWRGSDYLTMFVQEKRSPWERRE
>MtrunA17_Chr0c03g0489841_1F_1330-1449_120_MtrunA17_Chr0c03g0489841_3F_1308-1403_96_+1_iteration_4_3'UTR_overlapped_with_CDS_9837_CHIMERIC
RLGNASLIEDWEERWKKRLGMDLGVFVRAVCGESRTY
>MtrunA17_Chr4g0000621_3F_1089-1328_240_MtrunA17_Chr4g0000621_1F_1030-1164_135_+2_iteration_13_3'UTR_overlapped_with_CDS_100514_CHIMERIC
EPTDVEKSADELWLAVKCHSNPESWFSPKCVEAQQLTGHL
>MtrunA17_MTg0491171_3F_3-188_186_MtrunA17_MTg0491171_1F_1-303_303_-1_iteration_11_Within_5'_of_altprot_316950_CHIMERIC
MWCGFISLDQFQVQGKGDRGDPDFRSLSSLF
>MtrunA17_Chr1g0175331_2F_2-124_123_MtrunA17_Chr1g0175331_1F_1-204_204_-1_iteration_17_Within_3'_of_altprot_28093_CHIMERIC
LCMREVRGSIPRISIIFILNKFSVFNGNQSSVNCHKHPHVL
>MtrunA17_Chr3g0082141_3F_4083-4262_180_MtrunA17_Chr3g0082141_2F_434-5323_4890_-1_iteration_18_Within_3'_of_altprot_65391_CHIMERIC
FQDLRLEIGYALNQAWEIDQVMTGIVLGRESLAVVHSVQDS
>MtrunA17_Chr2g0293591_3F_2748-2867_120_MtrunA17_Chr2g0293591_1F_1-2982_2982_-1_iteration_20_Within_5'_of_altprot_5315_CHIMERIC
GPEQYSQPSLNNSFWSDAKFGFGWKPVAIGIWMWICDWNRP
>MtrunA17_Chr5g0408741_2F_2387-2572_186_MtrunA17_Chr5g0408741_1F_1-2781_2781_+2_iteration_20_Within_3'_of_altprot_9196_CHIMERIC
KCLPVEDPLMNFFKMVKICITLLHLHFLTIIKILDPHLVS
>MtrunA17_CPg0492421_2F_149-229_81_MtrunA17_CPg0492421_3F_3-254_252_-1_iteration_11_Within_5'_of_altprot_282115_CHIMERIC
VVLVRGGRVKDLPGVRYHIVRRNPRCCRSKGSPTRSF
>MtrunA17_Chr4g0073121_1F_1-96_96_MtrunA17_Chr4g0073121_2F_17-100_84_+1_iteration_1_5'UTR_overlapped_with_CDS_143765_CHIMERIC
LMESLIWLRMNAGGMLYTCKSNGKWCFQWRTGE
>MtrunA17_Chr5g0412791_1F_817-969_153_MtrunA17_Chr5g0412791_2F_206-832_627_+2_iteration_5_3'UTR_overlapped_with_CDS_111_CHIMERIC
NVPSTGSTVDDPESLMNESLSPCWQIVHEKRNKLGEEKFV
>MtrunA17_Chr2g0323971_3F_711-848_138_MtrunA17_Chr2g0323971_1F_55-900_846_-1_iteration_13_Within_5'_of_altprot_6370_CHIMERIC
KKILEIDPSNDQAGKAIRRLEPLCCGKTGKDEGRNDCKTER
>MtrunA17_Chr2g0287291_2F_839-1009_171_MtrunA17_Chr2g0287291_3F_75-4124_4050_-2_iteration_3_Within_3'_of_altprot_2360_CHIMERIC
AKHKFFSIEKVKDTLSPEALLHLTSDACMVLSKECKTHSQQ
>MtrunA17_Chr7g0215141_3F_3-164_162_MtrunA17_Chr7g0215141_1F_1-288_288_-2_iteration_3_Within_3'_of_altprot_228920_CHIMERIC
RKGFGANWTRKYEKIGKQNMSPTSQKPGTARASLGTAVPPS
>MtrunA17_Chr7g0264531_1F_1246-1356_111_MtrunA17_Chr7g0264531_2F_1106-1567_462_+1_iteration_15_Within_3'_of_altprot_250445_CHIMERIC
DQQNSQTTEPTGFKPGEQNPEQRPQSLEDIFRKGFSTGVS
>MtrunA17_Chr3g0124631_2F_1127-1249_123_MtrunA17_Chr3g0124631_1F_130-2304_2175_+2_iteration_5_Within_3'_of_altprot_9923_CHIMERIC
AVGGCIGYGTPLTLTYIKQGKKGTKGDATALMPTVLVAVP
>MtrunA17_Chr8g0362911_3F_1851-1931_81_MtrunA17_Chr8g0362911_1F_1-2187_2187_-2_iteration_3_Within_3'_of_altprot_264516_CHIMERIC
RNCFCERRCVYSYGIMLMEIFTRKKPTDDMFVAELNL
>MtrunA17_Chr2g0308101_1F_89956-90084_129_MtrunA17_Chr2g0308101_3F_89988-90080_93_+2_iteration_22_Spanned_5'_of_altprot_54360_CHIMERIC
CTGSHQNSAVKRAWARVVLGWVTSWEVLVLHLFAKISCSF
>MtrunA17_Chr2g0330401_1F_1636-1761_126_MtrunA17_Chr2g0330401_2F_194-1726_1533_-1_iteration_30_3'UTR_overlapped_with_CDS_9469_CHIMERIC
LEEAGQRVSSELAAMGRGAPPPPSGGFRDRGKSFGSGRPWE
>MtrunA17_Chr0c03g0489871_1F_1393-1575_183_MtrunA17_Chr0c03g0489871_3F_1449-1652_204_-1_iteration_24_5'UTR_overlapped_with_CDS_10044_CHIMERIC
SDKGMLPPTIKGKARRREGDAAGEGKRFRRSIFFLFIYHRK
>MtrunA17_Chr5g0421621_2F_215-388_174_MtrunA17_Chr5g0421621_1F_340-468_129_+2_iteration_16_5'UTR_overlapped_with_CDS_156279_CHIMERIC
FTLRCDHTSTNAPDPIRTPQSSVLGRVVLGWVTSWEVLVL
>MtrunA17_Chr5g0422291_2F_4571-4726_156_MtrunA17_Chr5g0422291_3F_4551-4682_132_-1_iteration_24_3'UTR_overlapped_with_CDS_177624_CHIMERIC
RAVGHRNPASGSSRIASSAYQKWPTWSSRFHWHGSTEQ
>MtrunA17_Chr4g0062661_2F_2-121_120_MtrunA17_Chr4g0062661_1F_7-690_684_-1_iteration_4_5'UTR_overlapped_with_CDS_8492_CHIMERIC
CKDLYWNTVHWFIRKNKSMEVCGSCSDVGKAN
>MtrunA17_Chr5g0422081_1F_2284-2388_105_MtrunA17_Chr5g0422081_3F_2274-2348_75_-2_iteration_2_3'UTR_overlapped_with_CDS_166395_CHIMERIC
RNVISLPSALNVKVKKFNQARVNGGSNYDSLKVA
>MtrunA17_CPg0493401_2F_1484-1588_105_MtrunA17_CPg0493401_3F_261-1778_1518_+1_iteration_7_Within_3'_of_altprot_289584_CHIMERIC
TLQRTSGHYSYSWVGRISEEDRLTVARARKIERFLSQPFF
>MtrunA17_Chr3g0090851_3F_204-302_99_MtrunA17_Chr3g0090851_1F_1-849_849_+2_iteration_6_Within_5'_of_altprot_74141_CHIMERIC
LFRWREEPMISFSGNFNEQFQRNLSISYFTIFNSMYSSIR
>MtrunA17_Chr8g0391601_1F_70-324_255_MtrunA17_Chr8g0391601_3F_3-512_510_-2_iteration_15_Within_5'_of_altprot_6904_CHIMERIC
EAATMADVEVDAAAAAAGVPKKRTFSRSSVSEELIWMHFLT
>MtrunA17_Chr5g0445521_3F_273-392_120_MtrunA17_Chr5g0445521_1F_1-321_321_+2_iteration_6_3'UTR_overlapped_with_CDS_2112_CHIMERIC
GISYHFEHEIEEVLLHIHNNYVENGEIIITFEDNICSLAV
>MtrunA17_Chr1g0153291_3F_2724-2843_120_MtrunA17_Chr1g0153291_2F_2714-2857_144_+1_iteration_15_Within_5'_of_altprot_17292_CHIMERIC
GGLSTKWQSHYKLTYTSITSGGIGIRTPVMTSG
>MtrunA17_Chr5g0437631_3F_3-89_87_MtrunA17_Chr5g0437631_1F_43-150_108_+1_iteration_12_5'UTR_overlapped_with_CDS_193331_CHIMERIC
WGNDAANEVITEARLLLVENYFKPPLRLEATQAFENFWKD
>MtrunA17_Chr7g0239191_2F_1007-1174_168_MtrunA17_Chr7g0239191_1F_1-2106_2106_-2_iteration_2_Within_5'_of_altprot_8274_CHIMERIC
LLSLLFMITLGVLYIISNGRCLLRFLKIGNMNMAHIDLSSK
>MtrunA17_CPg0492531_3F_69-230_162_MtrunA17_CPg0492531_1F_1-429_429_-2_iteration_16_Within_3'_of_altprot_284520_CHIMERIC
RGPFDIKKLLSNSRTSRECWSKPKKFLGRAGAKRWLGKRPV
>MtrunA17_Chr7g0233141_2F_119-289_171_MtrunA17_Chr7g0233141_1F_1-756_756_-1_iteration_5_Within_3'_of_altprot_6327_CHIMERIC
SLPFCGILNQNIETSLPIPDEEEEHDIQSMSLTVQGSFDVQ
>MtrunA17_Chr5g0422041_2F_266-340_75_MtrunA17_Chr5g0422041_3F_111-335_225_-1_iteration_20_3'UTR_overlapped_with_CDS_164827_CHIMERIC
LPVALMIHDNSSDRTALVLATHHSNFCPINLSMVG
>MtrunA17_Chr2g0308101_2F_90272-90364_93_MtrunA17_Chr2g0308101_3F_90240-90368_129_-2_iteration_14_Within_3'_of_altprot_54976_CHIMERIC
ACLGESSTRMGDLLGSPCVAPLFAPKFRVLFVN
>MtrunA17_Chr4g0000631_2F_2-106_105_MtrunA17_Chr4g0000631_3F_3-95_93_+1_iteration_3_Spanned_5'_of_altprot_101026_CHIMERIC
CLFTEPLSETVPRSLHLSCGSELTRQGISL
>MtrunA17_Chr1g0187711_3F_75-218_144_MtrunA17_Chr1g0187711_1F_1-252_252_-2_iteration_15_Within_3'_of_altprot_7410_CHIMERIC
CTIKRISFQRYLSSSRSIRFNVNHALQPRIVGEDHYETAQR
>MtrunA17_Chr8g0383511_2F_1853-2119_267_MtrunA17_Chr8g0383511_1F_2023-2298_276_+2_iteration_7_5'UTR_overlapped_with_CDS_270753_CHIMERIC
LAWQNMHNKCRRFHYILQDFFTCALSLLSINPWDSYAIKS
>MtrunA17_Chr1g0199911_3F_792-869_78_MtrunA17_Chr1g0199911_1F_1-984_984_-1_iteration_5_Within_5'_of_altprot_1466_CHIMERIC
SLRDFMYLCPKGGCRRNQWLSCRLFVWNCFCKCDNGT
>MtrunA17_Chr7g1034012_3F_903-1043_141_MtrunA17_Chr7g1034012_2F_620-1399_780_-2_iteration_13_Within_5'_of_altprot_255857_CHIMERIC
NWNHSTVLIVVLDGNLCLAVRSQNQAQVPFFLTSVRREPSL
>MtrunA17_Chr4g0020831_2F_257-346_90_MtrunA17_Chr4g0020831_1F_1-354_354_+1_iteration_16_Within_5'_of_altprot_12323_CHIMERIC
GKVEVKSKHLAWTLEAVPTTEVPSNRQDVKNMKAFMDSML
>MtrunA17_Chr1g0185241_2F_1916-2206_291_MtrunA17_Chr1g0185241_1F_526-5955_5430_-2_iteration_20_Within_5'_of_altprot_6025_CHIMERIC
EEVGRLNSKIDDEVEKLHSSEQKCLLLETSRITLYSLNYSL
>MtrunA17_Chr5g0435901_1F_3262-3438_177_MtrunA17_Chr5g0435901_3F_3351-3494_144_+2_iteration_16_5'UTR_overlapped_with_CDS_191403_CHIMERIC
GSSTEGESGPKIRPNGVVDGQQVNIPTTSCWSRGTEEARL
>MtrunA17_Chr1g0173391_1F_1933-2124_192_MtrunA17_Chr1g0173391_3F_225-2567_2343_+2_iteration_2_Within_3'_of_altprot_1459_CHIMERIC
IIQFLTIGTYYKDKTKLWITNKVPESWSSVLTGDNNADWL
>MtrunA17_Chr6g0470491_3F_1482-1610_129_MtrunA17_Chr6g0470491_1F_1396-1530_135_-1_iteration_1_3'UTR_overlapped_with_CDS_216129_CHIMERIC
FTLRCDHTSTNCTGSHQNSAVKRAWARVVLGWVTSWEVLVL
>MtrunA17_MTg0491281_1F_226-516_291_MtrunA17_MTg0491281_2F_2-322_321_+2_iteration_9_3'UTR_overlapped_with_CDS_321324_CHIMERIC
PRIRLKWLRFEDARPATPYEKALEVRASGERNESFALGKR
>MtrunA17_Chr7g0261131_1F_112-249_138_MtrunA17_Chr7g0261131_3F_66-158_93_+1_iteration_10_3'UTR_overlapped_with_CDS_249643_CHIMERIC
IPCNVVANALSIPPGEYVRKMKLKGIDGGPHKRWSMWFNS
>MtrunA17_Chr4g0021491_3F_24-149_126_MtrunA17_Chr4g0021491_2F_56-145_90_-1_iteration_28_Spanned_5'_of_altprot_126259_CHIMERIC
TGSHQNSAVKRLARVVLGWVTSWEVLVLHLFLPKFLVLFC
>MtrunA17_Chr8g0338471_2F_1421-1570_150_MtrunA17_Chr8g0338471_1F_1-2448_2448_+1_iteration_11_Within_5'_of_altprot_5815_CHIMERIC
SAVLNAVLIVAICISTSLIFKTRRSLEELAKVTLVLKLNP
>MtrunA17_Chr7g0243011_3F_27-167_141_MtrunA17_Chr7g0243011_1F_1-351_351_+2_iteration_9_Within_5'_of_altprot_1007_CHIMERIC
MSNVFLPGELIGLLRAENWACLGRSNLLPSFIIGNNKN
>MtrunA17_Chr6g0478061_3F_1494-1571_78_MtrunA17_Chr6g0478061_2F_47-1582_1536_-2_iteration_3_Within_5'_of_altprot_4494_CHIMERIC
TGDYYRAPTLTANIWRLSEQFHKRGCPSLVLNIDQGP
>MtrunA17_Chr3g0120751_3F_1398-1511_114_MtrunA17_Chr3g0120751_1F_124-1632_1509_+2_iteration_17_Within_5'_of_altprot_8101_CHIMERIC
LQFILDSCESSISKYNKFLQVSGSLDLCDFPETTQQKTLS
>MtrunA17_CPg0492331_2F_584-874_291_MtrunA17_CPg0492331_3F_603-704_102_+1_iteration_3_Spanned_5'_of_altprot_278104_CHIMERIC
AKCGKIKGKKSMDRPPRLHPVGTTRSPQGRLRHPGV
>MtrunA17_Chr0c01g0488931_1F_2809-2967_159_MtrunA17_Chr0c01g0488931_2F_2930-3001_72_-2_iteration_3_5'UTR_overlapped_with_CDS_505_CHIMERIC
LSLLNSYVEVTLHTASFLEGLWPLRPRKFEAITGL
>MtrunA17_Chr4g0015261_3F_231-320_90_MtrunA17_Chr4g0015261_1F_1-474_474_+1_iteration_4_Within_3'_of_altprot_108500_CHIMERIC
SRSTRRGMHKSICPRQNPRIPSIFWVWKSADFQERESYD
>MtrunA17_Chr4g0022511_3F_168-338_171_MtrunA17_Chr4g0022511_2F_86-565_480_+1_iteration_3_Within_5'_of_altprot_847_CHIMERIC
NNSKVVEEIVKLEERYFPNTNHLLHSLKMNSKRRTVDCFI
>MtrunA17_MTg0491171_2F_74-286_213_MtrunA17_MTg0491171_3F_3-188_186_+2_iteration_3_3'UTR_overlapped_with_CDS_316891_CHIMERIC
KGDRGDPDFRSLSSILWREVSFVSRVCWGGQGKTDWIERR
>MtrunA17_Chr3g0080701_3F_795-905_111_MtrunA17_Chr3g0080701_2F_149-880_732_-2_iteration_3_3'UTR_overlapped_with_CDS_1154_CHIMERIC
VISVVGMGGLGKTPLLRACITVSQSFTVRGILINMMEEFCS
>MtrunA17_Chr5g0430511_1F_3397-3624_228_MtrunA17_Chr5g0430511_2F_3527-3667_141_-2_iteration_19_5'UTR_overlapped_with_CDS_189165_CHIMERIC
IGIKKQRLWLNWFEPISKNEHWSTRKIFILVILRGNIQLIV
>MtrunA17_Chr7g0272731_2F_26-121_96_MtrunA17_Chr7g0272731_1F_1-282_282_+1_iteration_1_Within_5'_of_altprot_1773_CHIMERIC
MGKKLRMLKRFQIKNRSEIIKNQWAYDMDGRWLVWEAV
>MtrunA17_Chr4g0009101_2F_821-958_138_MtrunA17_Chr4g0009101_3F_189-5519_5331_-2_iteration_5_Within_3'_of_altprot_106072_CHIMERIC
EHKIWCARCDSTIETQSNSPLLIGIWGMGGIGKSTIAQAIY
>MtrunA17_Chr6g0477491_2F_1835-1966_132_MtrunA17_Chr6g0477491_1F_826-2085_1260_-1_iteration_3_Within_3'_of_altprot_4368_CHIMERIC
NSSLLDRCLALSVPIRVGTKGEIFFQRKDNELAWFDLSTQV
>MtrunA17_Chr6g0452121_3F_3-185_183_MtrunA17_Chr6g0452121_1F_31-321_291_+1_iteration_1_5'UTR_overlapped_with_CDS_200280_CHIMERIC
GKFCTMCLMKWCGCCLSYQQLPKGESQQRILKMSAGDVF
>MtrunA17_Chr7g0237661_3F_225-455_231_MtrunA17_Chr7g0237661_2F_2-442_441_-2_iteration_18_3'UTR_overlapped_with_CDS_7755_CHIMERIC
KYQKSTELLIRKLPFQRLVREIAQDFKTPISDSRAVLFLLF
>MtrunA17_Chr7g0263041_2F_227-319_93_MtrunA17_Chr7g0263041_1F_193-438_246_+2_iteration_3_Within_3'_of_altprot_8646_CHIMERIC
NQELVNLVTALVPRNSMFSQFSRKNQSNSSLNLPRSNRRL
>MtrunA17_Chr5g0439461_2F_413-796_384_MtrunA17_Chr5g0439461_1F_1-3336_3336_+1_iteration_6_Within_5'_of_altprot_193528_CHIMERIC
PELFGSLSNLRFLDLKLHTLAEEFQMILLICRTCNILIFQ
>MtrunA17_Chr6g0468291_2F_350-442_93_MtrunA17_Chr6g0468291_3F_3-440_438_+2_iteration_17_3'UTR_overlapped_with_CDS_1202_CHIMERIC
NPNLHNAWFDEKVSHAKRIKILSRKIQFKSIFQSMYCPSL
>MtrunA17_CPg0492331_1F_3262-3471_210_MtrunA17_CPg0492331_2F_3404-3517_114_+1_iteration_11_5'UTR_overlapped_with_CDS_276315_CHIMERIC
IGFELFLRSLGGRQRRPPSGGLEPSVRYHSGRARILTLCQ
>MtrunA17_Chr2g0333761_3F_2271-2417_147_MtrunA17_Chr2g0333761_1F_2254-2370_117_+2_iteration_3_3'UTR_overlapped_with_CDS_63240_CHIMERIC
VSVVLSLASRRKFEHSPSPSGSLFSSSCPPLPSSG
>MtrunA17_Chr4g0035311_1F_1159-1302_144_MtrunA17_Chr4g0035311_3F_288-1874_1587_+2_iteration_0_Within_3'_of_altprot_4780_CHIMERIC
SVAQQVPRCCEKGIHIWDGNASREYLDSIGLKEREEADLG
>MtrunA17_MTg0490551_2F_437-658_222_MtrunA17_MTg0490551_3F_30-776_747_+2_iteration_6_Within_5'_of_altprot_299995_CHIMERIC
VYNLLSTRYNSRILIQQCRRSNTNISGSQSISISRPVGAR
>MtrunA17_Chr5g0430511_2F_3350-3475_126_MtrunA17_Chr5g0430511_1F_3397-3624_228_+2_iteration_5_5'UTR_overlapped_with_CDS_189244_CHIMERIC
MFFKGLCSPTKTLEEMQGRNRRGLEQDSTYSELRLLVMLL
>MtrunA17_Chr5g0422291_2F_3056-3259_204_MtrunA17_Chr5g0422291_3F_3219-3332_114_-2_iteration_5_5'UTR_overlapped_with_CDS_177390_CHIMERIC
RGVIKVTTGITGLWQSQAFIATLLFDPSMSALPIIVKQNSP
>MtrunA17_Chr6g0459861_3F_609-1004_396_MtrunA17_Chr6g0459861_2F_2-694_693_-2_iteration_24_3'UTR_overlapped_with_CDS_7792_CHIMERIC
LPLLKCSHELIDKGLISAFVERWHQDTNSFHLPVSTVTLDD
>MtrunA17_Chr8g0344521_2F_2108-2188_81_MtrunA17_Chr8g0344521_3F_156-3416_3261_-2_iteration_14_Within_3'_of_altprot_8810_CHIMERIC
ATQQRTCQIQDIPFCYGILTPFSLMDESKGCFEDIIE
>MtrunA17_Chr2g0325181_1F_1-75_75_MtrunA17_Chr2g0325181_2F_2-73_72_-1_iteration_10_Spanned_3'_of_altprot_62063_CHIMERIC
GDVAQMVERSLCMARGTGFDPLHLQ
>MtrunA17_Chr7g0217161_3F_3-77_75_MtrunA17_Chr7g0217161_1F_1-81_81_+2_iteration_9_Within_5'_of_altprot_229110_CHIMERIC
SQDGRVGLRPVSGTGPKGHGFESHS
>MtrunA17_MTg0491791_1F_1273-1587_315_MtrunA17_MTg0491791_3F_1425-1514_90_+2_iteration_16_Spanned_5'_of_altprot_336789_CHIMERIC
GNPIGSQRIHSTCSPADFIIIILESGEGISFLQRKKTEQI
>MtrunA17_Chr2g0288181_1F_1-75_75_MtrunA17_Chr2g0288181_3F_3-74_72_-2_iteration_16_Spanned_3'_of_altprot_42547_CHIMERIC
DLWRNGSASDSRSEGCVFDIHVRFI
>MtrunA17_Chr1g0194771_3F_573-656_84_MtrunA17_Chr1g0194771_1F_1-687_687_+2_iteration_16_Within_5'_of_altprot_10930_CHIMERIC
IIDEICALFNKPKLGRIWTPHQLYFKHGIPPNTQDYKR
>MtrunA17_Chr4g0029071_3F_693-887_195_MtrunA17_Chr4g0029071_2F_173-1033_861_-2_iteration_11_Within_5'_of_altprot_2621_CHIMERIC
HDGYNKGTALGAEIIGTFVLVSTLSSLPLILRGTLGTPMFL
>MtrunA17_Chr6g0470441_1F_1-72_72_MtrunA17_Chr6g0470441_3F_24-152_129_-1_iteration_5_5'UTR_overlapped_with_CDS_206941_CHIMERIC
RCDHTSTNAPDPHQNSAVKRAWARVVLGWVTSWEVLVL
>MtrunA17_Chr3g0126701_2F_2954-3070_117_MtrunA17_Chr3g0126701_1F_682-3921_3240_-2_iteration_18_Within_5'_of_altprot_88445_CHIMERIC
ILSIPSNSFVKICVICKQIHGSCTQCCKNVPLISMPCVHQG
>MtrunA17_Chr5g0421621_1F_12280-12411_132_MtrunA17_Chr5g0421621_3F_12363-12491_129_+2_iteration_6_5'UTR_overlapped_with_CDS_155177_CHIMERIC
FTLRCDHTSTNAPDPINSAVKRAWARVVLGWVTSWEVLVL
>MtrunA17_CPg0492331_3F_2403-2627_225_MtrunA17_CPg0492331_1F_2554-2730_177_+1_iteration_12_5'UTR_overlapped_with_CDS_278466_CHIMERIC
GRSGSENVGLSNANIGENPMPRNLRVPPQGSSTEGESGPK
>MtrunA17_Chr8g0383461_1F_1594-1728_135_MtrunA17_Chr8g0383461_2F_89-1903_1815_-2_iteration_17_Within_3'_of_altprot_3543_CHIMERIC
CHPKGTTTIRNCYLEKIPNHEVSVKCLYMDPTKSEHEKEFL
>MtrunA17_Chr4g0029261_3F_891-1094_204_MtrunA17_Chr4g0029261_1F_688-1011_324_-1_iteration_29_3'UTR_overlapped_with_CDS_2723_CHIMERIC
ACCLFVWLYNRSAAIFSGAQLRSGGAWHNSVFLVYRSERGW
>MtrunA17_Chr8g0380521_3F_564-863_300_MtrunA17_Chr8g0380521_1F_295-6900_6606_+2_iteration_12_Within_5'_of_altprot_1964_CHIMERIC
AVNWRPWRIYSWIFARKWPNILRASTSFALWFPEPFSVVC
>MtrunA17_Chr6g0485441_3F_987-1151_165_MtrunA17_Chr6g0485441_2F_482-2908_2427_+1_iteration_4_Within_5'_of_altprot_7639_CHIMERIC
CKLVHGNVCLASVVSRQLWTGNSMLLMFYQSLMGVMRHPL
>MtrunA17_Chr5g0435181_1F_73-204_132_MtrunA17_Chr5g0435181_3F_3-257_255_-1_iteration_11_Within_3'_of_altprot_8143_CHIMERIC
DLCFRIWWKIIYYIYMFVPYANCIECKYEFNLMMCNELFNY
>MtrunA17_Chr1g0153291_2F_2714-2857_144_MtrunA17_Chr1g0153291_3F_2724-2843_120_-2_iteration_9_Spanned_5'_of_altprot_17123_CHIMERIC
GGLSTKWQSHYKNLHTQVYTSGGIGIRTPVMTSG
>MtrunA17_Chr1g0171561_2F_1298-1393_96_MtrunA17_Chr1g0171561_3F_138-1385_1248_+2_iteration_25_3'UTR_overlapped_with_CDS_295_CHIMERIC
QNDNDLLRAEKQKELQLDLEKQYTAGLRRRDGRTVIRSLN
>MtrunA17_Chr3g0101251_1F_3523-3648_126_MtrunA17_Chr3g0101251_3F_3558-3641_84_+1_iteration_2_Spanned_3'_of_altprot_78717_CHIMERIC
RNRQFIQFPPQTGSQSCPPCTSKGSSLCNI
>MtrunA17_Chr1g0199851_3F_3-110_108_MtrunA17_Chr1g0199851_1F_7-2052_2046_-2_iteration_1_5'UTR_overlapped_with_CDS_1362_CHIMERIC
LSVKLSTMDANFFRAYLLVEILVSRWVVRYHS
>MtrunA17_Chr3g0111301_2F_254-415_162_MtrunA17_Chr3g0111301_3F_3-323_321_-1_iteration_22_3'UTR_overlapped_with_CDS_4742_CHIMERIC
KRRNRNIQDRTDQGFQTGIEERFQVIGRIDNRVLGKVSKDG
>MtrunA17_MTg0490911_2F_119-214_96_MtrunA17_MTg0490911_3F_6-458_453_-1_iteration_16_Within_5'_of_altprot_308314_CHIMERIC
AHLFRNNLFRRDNFTYFCQILLLLSTGWYHFDVFRFFRTRE
>MtrunA17_Chr1g0153001_2F_35-280_246_MtrunA17_Chr1g0153001_1F_178-519_342_+2_iteration_20_5'UTR_overlapped_with_CDS_16708_CHIMERIC
STDQNDVIVPRMKTMMKILSRKMMMLIRVPTETQTVVPIF
>MtrunA17_Chr4g0016001_3F_69-230_162_MtrunA17_Chr4g0016001_1F_1-429_429_+1_iteration_8_Within_3'_of_altprot_111088_CHIMERIC
RGPFDIKKLLSNSRTSREVGVNQKSLGRAGAKRWLGKRPV
>MtrunA17_Chr8g0375501_2F_1772-1936_165_MtrunA17_Chr8g0375501_3F_192-2000_1809_+1_iteration_18_Within_3'_of_altprot_268892_CHIMERIC
LRKIRYVWFYANFVLLWLHGLHLLWLLSMLGSVGFRASLL
>MtrunA17_Chr5g0421831_1F_202-306_105_MtrunA17_Chr5g0421831_2F_143-274_132_+2_iteration_21_3'UTR_overlapped_with_CDS_160253_CHIMERIC
PSLLPIEWSGEVFGLRRRGRFAARDVVRSPLPYHLEKGEI
>MtrunA17_Chr2g0321961_3F_942-1058_117_MtrunA17_Chr2g0321961_1F_133-1494_1362_+1_iteration_0_Within_3'_of_altprot_5478_CHIMERIC
MGTSSWQVQIRHPWKQYLKIGNLARICAYKIEALSLYLIN
>MtrunA17_Chr1g0207801_1F_544-798_255_MtrunA17_Chr1g0207801_3F_132-1409_1278_-2_iteration_19_Within_5'_of_altprot_5129_CHIMERIC
PPHIILRKGLIAGVEYPLLADHMSDFMANIHSSLLLCFTVL
>MtrunA17_Chr5g0422291_2F_4808-5617_810_MtrunA17_Chr5g0422291_1F_4921-5037_117_+1_iteration_9_Spanned_3'_of_altprot_177847_CHIMERIC
GMLSLEPFTKDRGVGRRCNHKRIPPISFLAPNGFTHPLTG
>MtrunA17_MTg0490401_3F_93-230_138_MtrunA17_MTg0490401_2F_86-256_171_+1_iteration_14_Within_5'_of_altprot_298496_CHIMERIC
YMNSFIYRYFRVFSLHHLQQETTTCVWCSTCI
>MtrunA17_Chr1g0174681_2F_287-499_213_MtrunA17_Chr1g0174681_1F_1-786_786_-1_iteration_11_Within_3'_of_altprot_1804_CHIMERIC
LKWSMAKGAIMASTLQFTLCCLEYMFTSANWMNETSDQMWV
>MtrunA17_Chr4g0031701_2F_2093-2221_129_MtrunA17_Chr4g0031701_1F_148-2196_2049_-2_iteration_24_3'UTR_overlapped_with_CDS_3413_CHIMERIC
QLMEKFRTKLKQWYHRDFVFDEDSKWMLQGWKGRVFYMLQL
>MtrunA17_Chr7g0276011_2F_764-913_150_MtrunA17_Chr7g0276011_1F_1-948_948_-1_iteration_17_Within_3'_of_altprot_3433_CHIMERIC
ISSVLSKPDPKYLPYWAECLPLWGSQKKVFSLKTNNNILSC
>MtrunA17_Chr3g0087061_2F_428-673_246_MtrunA17_Chr3g0087061_3F_603-713_111_+1_iteration_22_5'UTR_overlapped_with_CDS_68623_CHIMERIC
RIWTPHQLHLKFMEFLPTCRITKHDVLSVSFWHPNEKGVE
>MtrunA17_Chr3g1009566_2F_2-181_180_MtrunA17_Chr3g1009566_1F_1-81_81_-2_iteration_22_3'UTR_overlapped_with_CDS_94933_CHIMERIC
PAGNRTRVCTVAGYYSTTRPLVCFVVHFDNI
>MtrunA17_Chr1g0191921_3F_2172-2288_117_MtrunA17_Chr1g0191921_1F_16-2655_2640_+2_iteration_0_Within_5'_of_altprot_8921_CHIMERIC
PKMHTLEELINLHYYYMDCFSSPCCSQLWTVSIWRLSTES
>MtrunA17_Chr1g0210881_2F_1544-1651_108_MtrunA17_Chr1g0210881_1F_1441-1710_270_+1_iteration_20_Within_5'_of_altprot_35575_CHIMERIC
RTRILKALCLAISSTSKNRTDSIPTEHTSLSQTKSSRTCL
>MtrunA17_Chr5g0422161_2F_314-589_276_MtrunA17_Chr5g0422161_1F_376-468_93_-2_iteration_8_Spanned_3'_of_altprot_169885_CHIMERIC
SRTKVGGSKTIRYRPSLNTINDADQGSADVAFRTPLAPYEK
>MtrunA17_Chr4g0057201_2F_476-562_87_MtrunA17_Chr4g0057201_1F_1-579_579_+2_iteration_7_Within_3'_of_altprot_5819_CHIMERIC
PPSIMMKTGTRFIRVRHGHVHVWSNSNQLMIKKE
>MtrunA17_Chr3g0094321_3F_3-167_165_MtrunA17_Chr3g0094321_1F_100-624_525_+1_iteration_20_5'UTR_overlapped_with_CDS_7598_CHIMERIC
IPFSSIVNIIKLPSTKYVDIGDSHETFGDNEDIDKLIKED
>MtrunA17_Chr1g0187051_2F_1811-2107_297_MtrunA17_Chr1g0187051_1F_2017-2121_105_+2_iteration_24_5'UTR_overlapped_with_CDS_30434_CHIMERIC
SLNHDQVVLFKTFRGTAQNCARQTINHAASRIKQPATTVR
>MtrunA17_Chr1g0151531_1F_2365-2505_141_MtrunA17_Chr1g0151531_3F_171-2465_2295_-2_iteration_21_3'UTR_overlapped_with_CDS_3720_CHIMERIC
AMDYMVLQGVRFAFRIHQFAGGFDAETMHAFLRNFAILLLY
>MtrunA17_Chr4g0014831_3F_2274-2429_156_MtrunA17_Chr4g0014831_1F_214-2388_2175_+2_iteration_0_3'UTR_overlapped_with_CDS_7400_CHIMERIC
PSIRSLWVKCLRSAIILDALYAANSKELEPTTTQVSRNSS
>MtrunA17_Chr7g0270531_3F_396-530_135_MtrunA17_Chr7g0270531_2F_356-1540_1185_+1_iteration_15_Within_5'_of_altprot_793_CHIMERIC
ETFLFTSESVNEGHPDKLCDQISDACSMPVLNRILTARLP
>MtrunA17_Chr3g1009566_1F_17722-17919_198_MtrunA17_Chr3g1009566_2F_17804-17872_69_-1_iteration_5_Spanned_3'_of_altprot_94264_CHIMERIC
LPQICTSPGIEPGSVPWQGTILPLDHWCFVVLF
>MtrunA17_MTg0491241_1F_1477-2094_618_MtrunA17_MTg0491241_3F_1605-2021_417_-2_iteration_4_Spanned_3'_of_altprot_319775_CHIMERIC
SHLLGETSYLHARSASFPSAQLPENNVRLACVKHIASVPSE
>MtrunA17_Chr2g0333941_1F_604-873_270_MtrunA17_Chr2g0333941_3F_246-719_474_+1_iteration_0_3'UTR_overlapped_with_CDS_10723_CHIMERIC
DASPDEIKAIRNSSLEKRSTWRSWNGEQTNPRYKRYLPRN
>MtrunA17_Chr8g0353691_1F_634-768_135_MtrunA17_Chr8g0353691_2F_533-778_246_+1_iteration_14_Within_3'_of_altprot_261294_CHIMERIC
LRGGFNGGAGTRSFVVVLVVVFGGMLVVAGASFW
>MtrunA17_Chr1g0171471_2F_1136-1231_96_MtrunA17_Chr1g0171471_3F_21-2003_1983_-1_iteration_0_Within_5'_of_altprot_155_CHIMERIC
GMGLIVPKTKGWARCFYAALAGKNSCWNYRFQHCHYFSSRT
>MtrunA17_Chr4g0001491_3F_312-488_177_MtrunA17_Chr4g0001491_1F_1-891_891_-2_iteration_4_Within_3'_of_altprot_131_CHIMERIC
SIQYCYYGILLNLVSCFSTLLSLSDSIFVRAYKSKMNLLRA
>MtrunA17_Chr4g0015651_2F_1283-1405_123_MtrunA17_Chr4g0015651_3F_489-2030_1542_-1_iteration_1_Within_5'_of_altprot_109624_CHIMERIC
RERHTLIIYDDSLKTSTGLSPNVSSITKTTRSRSVSRRCFL
>MtrunA17_Chr4g0035311_1F_1159-1302_144_MtrunA17_Chr4g0035311_3F_288-1874_1587_+1_iteration_18_Within_5'_of_altprot_4756_CHIMERIC
FNLRRSFPLLTTKRVFWRGVVEELLWFIVAQQVPRCCRKK
>MtrunA17_Chr7g0229411_3F_3-95_93_MtrunA17_Chr7g0229411_1F_1-246_246_+2_iteration_18_Within_5'_of_altprot_236639_CHIMERIC
MSISPSLSPRQCPDRYAFCGSELTRQGISL
>MtrunA17_Chr6g0466411_1F_202-471_270_MtrunA17_Chr6g0466411_3F_195-314_120_+1_iteration_12_3'UTR_overlapped_with_CDS_205442_CHIMERIC
NLVVKFWAVLLQVALVPFVSARHWKASLFIYL
>MtrunA17_Chr3g0113631_1F_607-1161_555_MtrunA17_Chr3g0113631_3F_363-3776_3414_+1_iteration_13_Within_5'_of_altprot_83972_CHIMERIC
EAIQALNDAVAVAKRRGHAQTTSFTQYPLCYLFHLLQSSA
>MtrunA17_Chr5g0421861_3F_1392-1505_114_MtrunA17_Chr5g0421861_1F_1468-1545_78_+1_iteration_2_5'UTR_overlapped_with_CDS_161259_CHIMERIC
PSMSALPIIVKQIHQVLDCSPTNRERELGLDRRETG
>MtrunA17_Chr2g0287281_3F_1503-1610_108_MtrunA17_Chr2g0287281_1F_1489-1611_123_+1_iteration_4_Within_3'_of_altprot_42380_CHIMERIC
RTNWRQGTGQKLIFCPSPNHSTTFCLTYKLS
>MtrunA17_Chr3g0113741_2F_662-838_177_MtrunA17_Chr3g0113741_1F_1-1272_1272_+2_iteration_9_Within_3'_of_altprot_5534_CHIMERIC
ILLPLSHLSSHYLYLDVHIECFPHGGLPSSLILISIAYCD
>MtrunA17_Chr7g0230741_2F_635-835_201_MtrunA17_Chr7g0230741_1F_748-918_171_+2_iteration_18_5'UTR_overlapped_with_CDS_238116_CHIMERIC
FDKWEVFVNDDRTRTFLSVEVVHGGLVEAASLGQVYKARL
>MtrunA17_MTg0490931_1F_2137-2232_96_MtrunA17_MTg0490931_2F_1454-2254_801_+1_iteration_16_Within_3'_of_altprot_309680_CHIMERIC
TLLAAVPLPSTQYLPVGYPRHTGLPTLMTAVRNYDLWL
>MtrunA17_Chr3g0102021_1F_1390-1551_162_MtrunA17_Chr3g0102021_3F_1308-1517_210_+1_iteration_8_3'UTR_overlapped_with_CDS_79485_CHIMERIC
SNGMLKQTPLRGPAPQNPLLLELLEFKIQITGHPLLLNPN
>MtrunA17_Chr2g0291151_3F_375-623_249_MtrunA17_Chr2g0291151_2F_2-1267_1266_+1_iteration_1_Within_5'_of_altprot_4352_CHIMERIC
GLLAMSHGVIASRILTPPTKSQYGTPTPVSIGLSLFSLFL
>MtrunA17_Chr3g0130041_3F_186-299_114_MtrunA17_Chr3g0130041_1F_244-432_189_-2_iteration_6_5'UTR_overlapped_with_CDS_90113_CHIMERIC
VDRRNGKVIVNSHTQVWRYRGSNPGHGIRPNNFGILSVELG
>MtrunA17_Chr5g0408601_3F_1041-1247_207_MtrunA17_Chr5g0408601_1F_199-1605_1407_-1_iteration_4_Within_5'_of_altprot_151120_CHIMERIC
KSLYKPAAFFKGILISTMRVTHMHSQRSSHCWKHYREVYYS
>MtrunA17_MTg0490971_3F_1542-1727_186_MtrunA17_MTg0490971_1F_1420-1743_324_-2_iteration_15_Within_3'_of_altprot_312491_CHIMERIC
KWRFPMLLHAQRDAPTSGCFTPNPTLGSETELNLSLG
>MtrunA17_Chr8g0355211_3F_1188-1331_144_MtrunA17_Chr8g0355211_2F_1121-1279_159_+1_iteration_12_3'UTR_overlapped_with_CDS_261903_CHIMERIC
QDIDSFSSSITHRQQSSSPFLGDLISIVVVPQGSTIHCRF
>MtrunA17_Chr4g0016001_2F_287-406_120_MtrunA17_Chr4g0016001_1F_1-429_429_-2_iteration_10_Within_5'_of_altprot_110943_CHIMERIC
VVRGVVMNPVDHPHGGGEGRGPRLVEKNPQLLGVILHLEEE
>MtrunA17_Chr0c01g1039196_2F_1280-1651_372_MtrunA17_Chr0c01g1039196_3F_1566-1655_90_+1_iteration_9_5'UTR_overlapped_with_CDS_9547_CHIMERIC
VEIFVSQSGLDLPLPMPSQARWHFAIREPNGGLLFRFFGK
>MtrunA17_Chr4g0001371_2F_1280-1426_147_MtrunA17_Chr4g0001371_1F_346-1449_1104_+2_iteration_3_Within_3'_of_altprot_67_CHIMERIC
QKQKAKRAAPSTLVKEKSNEDPTNVGLLLSVNKLSFSS
>MtrunA17_Chr5g0421861_2F_1073-1204_132_MtrunA17_Chr5g0421861_3F_1095-1211_117_+1_iteration_6_5'UTR_overlapped_with_CDS_161020_CHIMERIC
RYFTYSVNRRRGAPLFLNPRPTLVGRSGRKTLLGWEF
>MtrunA17_Chr0c01g0488931_1F_4579-4896_318_MtrunA17_Chr0c01g0488931_2F_4487-4687_201_+2_iteration_25_3'UTR_overlapped_with_CDS_934_CHIMERIC
SSRLWATARADSACFGTCALLASACGLPIRPVLKHTKESD
>MtrunA17_Chr3g0099681_2F_128-271_144_MtrunA17_Chr3g0099681_1F_1-423_423_+1_iteration_9_Within_5'_of_altprot_176_CHIMERIC
KSDACGSNYVGSSARPMGRRRLKIRVKRKARKLPWRWWTM
>MtrunA17_Chr5g0422351_1F_1-603_603_MtrunA17_Chr5g0422351_3F_78-302_225_-2_iteration_2_Spanned_3'_of_altprot_183665_CHIMERIC
WLGRPQALPNRLCSPQICPIFINLSCFHQIFFDKLGSFDEF
>MtrunA17_Chr3g0134011_3F_264-422_159_MtrunA17_Chr3g0134011_1F_373-630_258_-2_iteration_16_5'UTR_overlapped_with_CDS_2914_CHIMERIC
PSTAWTRESVTTSCAIEIKGERIGDEKFEVDAHPICAMKFS
>MtrunA17_Chr7g1031524_2F_86-223_138_MtrunA17_Chr7g1031524_3F_3-131_129_+2_iteration_0_3'UTR_overlapped_with_CDS_255240_CHIMERIC
FHTAKNVNDECEQTHNIQVNSIYDIMPTKIFDKIKVTGIS
>MtrunA17_Chr0c01g0488931_2F_4370-4483_114_MtrunA17_Chr0c01g0488931_3F_4293-4499_207_+2_iteration_10_Within_5'_of_altprot_1504_CHIMERIC
PRGKDEKDFEKRVKECLKLSREADGGRRCVSVGCGTVCAG
>MtrunA17_Chr0c01g0489071_2F_50-274_225_MtrunA17_Chr0c01g0489071_3F_30-152_123_+2_iteration_23_3'UTR_overlapped_with_CDS_5734_CHIMERIC
NCEWLIKSVIVCLMVSTTRITVVILELIRAKPRLLEG
>MtrunA17_Chr4g0051891_3F_489-644_156_MtrunA17_Chr4g0051891_2F_215-2023_1809_-1_iteration_4_Within_3'_of_altprot_135901_CHIMERIC
RIQLRKMIGPFCWKAGLTRSASAKLHASSVKLNLIRFLTMD
>MtrunA17_Chr5g0422291_3F_1809-1901_93_MtrunA17_Chr5g0422291_2F_1769-1933_165_+2_iteration_6_Within_3'_of_altprot_179119_CHIMERIC
AWAERSSVQILVVVANSNENFEGRRGERFHVNGTCTWVSR
>MtrunA17_Chr1g0213861_1F_3799-3900_102_MtrunA17_Chr1g0213861_3F_3762-3902_141_-2_iteration_9_Within_5'_of_altprot_36065_CHIMERIC
FGFNKISLSINPMPISCEAPGYEIRYGYDTAPIRRYGKISK
>MtrunA17_Chr8g0378531_2F_5-151_147_MtrunA17_Chr8g0378531_1F_1-1464_1464_-2_iteration_16_Within_5'_of_altprot_1274_CHIMERIC
MKYAFAGSRTRVYCLEGAIILTVGLQTLVVRV
>MtrunA17_Chr4g0000621_1F_2662-2745_84_MtrunA17_Chr4g0000621_3F_2574-2771_198_+2_iteration_10_Within_3'_of_altprot_99609_CHIMERIC
LQDPPVEQGRKSALVIRVPSGRAVAQRIKVTLGITG
>MtrunA17_Chr4g0062801_1F_4861-4959_99_MtrunA17_Chr4g0062801_3F_291-8267_7977_-1_iteration_17_Within_3'_of_altprot_139052_CHIMERIC
LSLEMKCGVTVITSGTYVMRFVFQIGQIVEHVEFLQSLLVM
>MtrunA17_Chr5g0422291_1F_979-1224_246_MtrunA17_Chr5g0422291_2F_887-1087_201_-1_iteration_7_3'UTR_overlapped_with_CDS_176483_CHIMERIC
SSRLWATARADSACFGTMRAPGVGLWAPHSTRLETRTKESD
>MtrunA17_Chr1g0187531_2F_1547-1651_105_MtrunA17_Chr1g0187531_1F_394-2037_1644_+2_iteration_13_Within_3'_of_altprot_7201_CHIMERIC
LFISYLQRKISHLNLVWNTGSDADLDGNGVLTPNEMLFFY
>MtrunA17_Chr3g0139911_1F_853-1119_267_MtrunA17_Chr3g0139911_2F_1061-1195_135_-2_iteration_3_5'UTR_overlapped_with_CDS_92610_CHIMERIC
RYHGERAKDINTYIVMLLFLRKTGDTMPFIYDTVWDLIKLA
>MtrunA17_Chr0c01g0489051_2F_2-103_102_MtrunA17_Chr0c01g0489051_1F_1-471_471_-1_iteration_13_Within_3'_of_altprot_5112_CHIMERIC
PIGGPAQTVPHPTETHRRPPSASPPDNFKHSLTLFSKSFSS
>MtrunA17_Chr8g0353611_1F_229-348_120_MtrunA17_Chr8g0353611_3F_288-446_159_+2_iteration_20_5'UTR_overlapped_with_CDS_260491_CHIMERIC
SERMIIHTGTETRPRLLREAAVRNFPQCAKLMEQCRVEVK
>MtrunA17_Chr3g0082231_3F_1245-1370_126_MtrunA17_Chr3g0082231_2F_1070-1630_561_+1_iteration_9_Within_5'_of_altprot_65505_CHIMERIC
YRSLLDRIQLDDVCWRPYESTERSRTSRMFSGILAGLCAV
>MtrunA17_Chr4g0015261_3F_231-320_90_MtrunA17_Chr4g0015261_1F_1-474_474_-2_iteration_7_Within_3'_of_altprot_108482_CHIMERIC
SRSTRRGMHKSICPKAQNPRIPSIFWVWKSADFQERESYD
>MtrunA17_Chr0c01g0489041_1F_727-1002_276_MtrunA17_Chr0c01g0489041_2F_848-949_102_+1_iteration_21_Spanned_5'_of_altprot_3897_CHIMERIC
RSDTVLVSTINDADQGSADVAFRTPLAPYEKQSLWVPGGV
>MtrunA17_Chr7g0251501_3F_468-638_171_MtrunA17_Chr7g0251501_2F_353-529_177_+1_iteration_7_3'UTR_overlapped_with_CDS_245787_CHIMERIC
VRPIVEFINLVKDTYCIPFGKQLNSILTNLDNITRVSPNV
>MtrunA17_MTg0490841_3F_3309-3404_96_MtrunA17_MTg0490841_1F_3145-3405_261_+2_iteration_3_Within_5'_of_altprot_306424_CHIMERIC
KRADPIEDESEVQRPFLSTALLTEPYVDVTAHTATSRQAV
>MtrunA17_Chr7g0229251_3F_531-734_204_MtrunA17_Chr7g0229251_1F_1-1896_1896_-1_iteration_4_Within_5'_of_altprot_233967_CHIMERIC
QIWRASGITNELQLLLYCNWCIGLCSLNAFCWLVSLSQSCS
>MtrunA17_Chr5g0422161_2F_314-589_276_MtrunA17_Chr5g0422161_3F_174-419_246_-1_iteration_28_3'UTR_overlapped_with_CDS_169965_CHIMERIC
GHSYFIVRGEILGFMKDEQLRKHLPRMFSLIKNESWGLRRR
>MtrunA17_Chr2g0285461_2F_1553-1795_243_MtrunA17_Chr2g0285461_1F_838-3573_2736_-1_iteration_0_Within_3'_of_altprot_1376_CHIMERIC
KLCIILEFQLGMRFRMLFETEESSVRRYMGTITGICDLDSV
>MtrunA17_MTg0490971_3F_1347-1463_117_MtrunA17_MTg0490971_2F_1283-1489_207_-2_iteration_14_Within_5'_of_altprot_312364_CHIMERIC
RQWSAGKLVLILDAVHWNPEAPPRERYRAFACGAVRHHPVV
>MtrunA17_Chr0c01g0489041_1F_1342-1542_201_MtrunA17_Chr0c01g0489041_3F_1371-1568_198_-1_iteration_14_5'UTR_overlapped_with_CDS_3007_CHIMERIC
SLKFHRDGDRSLQLLVFNEEFLVKRESSARVDYVPALCTH
>MtrunA17_Chr2g0308081_3F_60843-60953_111_MtrunA17_Chr2g0308081_1F_60937-61029_93_-2_iteration_4_5'UTR_overlapped_with_CDS_52570_CHIMERIC
APDPIRTPQLSVLGGESSTRMGDLLGSPCVAPLFAKISCSF
>MtrunA17_Chr4g0016141_2F_1439-1663_225_MtrunA17_Chr4g0016141_1F_1507-1590_84_-1_iteration_25_Spanned_5'_of_altprot_115312_CHIMERIC
RSAEAVGSKNESVGERSALERSTRASRVGRSGSENCRLE
>MtrunA17_Chr3g0124051_3F_747-890_144_MtrunA17_Chr3g0124051_1F_1-888_888_-1_iteration_24_3'UTR_overlapped_with_CDS_9607_CHIMERIC
SRINCEFQFAKYIMQNSRVLRTMTIQSAKSLECNYKAPNVH
>MtrunA17_Chr5g0415471_2F_1019-1135_117_MtrunA17_Chr5g0415471_1F_73-3444_3372_+2_iteration_2_Within_3'_of_altprot_1372_CHIMERIC
IMNYQGYLTKIVELFKQRAFGPNEVQQKELVIVGKEIIKK
>MtrunA17_Chr4g0023831_2F_4949-5164_216_MtrunA17_Chr4g0023831_1F_1-5244_5244_+1_iteration_17_Within_5'_of_altprot_1389_CHIMERIC
RLWLMLSDWLGFVTALNGNLYSHANQFVHLEDSQSILCKL
>MtrunA17_Chr7g0259151_2F_113-340_228_MtrunA17_Chr7g0259151_1F_1-483_483_-2_iteration_20_Within_5'_of_altprot_7264_CHIMERIC
TKKGGRGKPITTKSVSRSSKAGLQFPVGRISLASSKQVVIL
>MtrunA17_Chr3g0096101_2F_1079-1201_123_MtrunA17_Chr3g0096101_3F_480-1256_777_+2_iteration_13_Within_5'_of_altprot_8345_CHIMERIC
VYIGLAAYHEKTSKGIRIWNILFYSDIIDCIFLPISRKMG
>MtrunA17_Chr4g0056231_1F_664-786_123_MtrunA17_Chr4g0056231_3F_126-1022_897_-1_iteration_5_Within_3'_of_altprot_5181_CHIMERIC
HLQSQKVLRKGHHLEGSFSENGNANGPEFAQVTRGSAERPE
>MtrunA17_Chr7g0239351_2F_1616-2011_396_MtrunA17_Chr7g0239351_3F_1506-1649_144_-1_iteration_11_3'UTR_overlapped_with_CDS_242038_CHIMERIC
DWQDARRFRNTSCAHPDKKEMVKWIKPAEGRFKCNIDASFS
>MtrunA17_Chr4g0075451_1F_349-495_147_MtrunA17_Chr4g0075451_3F_36-827_792_+2_iteration_11_Within_3'_of_altprot_145449_CHIMERIC
LFPPFWSWTPPTKPIPTECLYEIVGVTSTKLTYSVAFSFL
>MtrunA17_Chr5g0407001_3F_33-113_81_MtrunA17_Chr5g0407001_2F_2-94_93_-2_iteration_5_3'UTR_overlapped_with_CDS_150590_CHIMERIC
RPYLNRICSIGSYYCVSLISKETGTYVWWMNHDCVIRA
>MtrunA17_Chr3g0120751_3F_1398-1511_114_MtrunA17_Chr3g0120751_1F_124-1632_1509_+2_iteration_20_Within_5'_of_altprot_8104_CHIMERIC
LQFILDSCESSISKYNKFLQVSGSLDLDVTPETTQQKTLS
>MtrunA17_Chr1g0172001_3F_33-107_75_MtrunA17_Chr1g0172001_1F_1-306_306_+1_iteration_7_Within_3'_of_altprot_524_CHIMERIC
IWRLYQLCEEIRNINPQNFCGIDIYNGILIRYIK
>MtrunA17_Chr5g0435901_1F_3262-3438_177_MtrunA17_Chr5g0435901_3F_3111-3335_225_-2_iteration_17_3'UTR_overlapped_with_CDS_191322_CHIMERIC
GRSGSENVGLSNANIGENPMPRKPKGSPPQGSSTEGESGPK
>MtrunA17_Chr2g0282891_1F_424-522_99_MtrunA17_Chr2g0282891_2F_251-427_177_+2_iteration_1_3'UTR_overlapped_with_CDS_40202_CHIMERIC
DMVFKLEDIYSLGLNTFSNSKIFLVFNMLQLITTLLGELH
>MtrunA17_Chr3g0100571_1F_226-330_105_MtrunA17_Chr3g0100571_2F_116-340_225_-1_iteration_9_Within_5'_of_altprot_863_CHIMERIC
RICCNRGPSANLFHLTLVIYCDNMLLDDVGNCISGTNETTH
>MtrunA17_Chr2g0316831_2F_1640-1726_87_MtrunA17_Chr2g0316831_1F_424-1803_1380_-1_iteration_7_Within_3'_of_altprot_59689_CHIMERIC
WLKRRLPDWFLLMLQDDGSTFRMDFARVMLKLSNLDVLT
>MtrunA17_Chr1g0198781_2F_1412-1696_285_MtrunA17_Chr1g0198781_1F_148-1680_1533_+1_iteration_1_3'UTR_overlapped_with_CDS_726_CHIMERIC
GYNTFSPDTVKKCLEGNLLRRFGDFKLHLVSRQKLQNTAR
>MtrunA17_Chr7g0240921_3F_435-596_162_MtrunA17_Chr7g0240921_2F_353-562_210_+1_iteration_20_3'UTR_overlapped_with_CDS_279_CHIMERIC
SNDMHKQTPLRGPAPQNPTALGVIRVPNPNTGHPLLLNLN
>MtrunA17_Chr7g0229601_1F_835-942_108_MtrunA17_Chr7g0229601_2F_716-919_204_+2_iteration_18_3'UTR_overlapped_with_CDS_236871_CHIMERIC
LTLEILGKMNSCQSMVILSLCGQSRWLSKKHIEANHYFLT
>MtrunA17_Chr0c03g0490101_1F_373-465_93_MtrunA17_Chr0c03g0490101_3F_249-389_141_+1_iteration_3_3'UTR_overlapped_with_CDS_14824_CHIMERIC
ASDPIRTPQLSVLGESNTRMGDLLGSPCVAPLFSKISCSF
>MtrunA17_Chr4g0023681_3F_360-497_138_MtrunA17_Chr4g0023681_2F_167-508_342_-1_iteration_19_Within_3'_of_altprot_1328_CHIMERIC
STEGKCILILVMFFGRLKRFNMKGGKAWHPVLRSR
>MtrunA17_Chr5g0421701_2F_518-709_192_MtrunA17_Chr5g0421701_3F_378-740_363_-2_iteration_20_Within_3'_of_altprot_157992_CHIMERIC
TLHGRSKKWSLGQSKPPYSITRHNWEKLIRETRAGNASFRF
>MtrunA17_Chr0c01g0488931_1F_1654-1740_87_MtrunA17_Chr0c01g0488931_3F_1644-1775_132_-1_iteration_6_Within_3'_of_altprot_107_CHIMERIC
AFVISVIIVKSPWKVQGGLDYFRFVEGTRITACVLLFFS
>MtrunA17_Chr4g0021491_2F_56-145_90_MtrunA17_Chr4g0021491_3F_24-149_126_+2_iteration_19_Within_5'_of_altprot_125887_CHIMERIC
TGSHQNSAVKRLARVVLGWVTSWEVLVLHLFAKISCSFC
>MtrunA17_Chr1g0161271_2F_1646-1807_162_MtrunA17_Chr1g0161271_3F_1722-1790_69_-2_iteration_12_Spanned_5'_of_altprot_20760_CHIMERIC
YRSSSLASRVAVLAMASEQLHSARLASSPTRHGE
>MtrunA17_Chr1g0163791_3F_5631-6020_390_MtrunA17_Chr1g0163791_1F_241-5814_5574_-1_iteration_2_3'UTR_overlapped_with_CDS_8028_CHIMERIC
LRHQESSRNVEHQYLNLSTSFCELLTSVESTPQFRELELWQ
>MtrunA17_Chr5g0422271_2F_4952-5083_132_MtrunA17_Chr5g0422271_3F_4974-5090_117_+1_iteration_10_5'UTR_overlapped_with_CDS_173174_CHIMERIC
RYFTYSVNRRRGAAPLFDPRPTLVGRSGRKTLSGGEF
>MtrunA17_Chr3g0139601_3F_1458-1844_387_MtrunA17_Chr3g0139601_1F_1-1605_1605_+2_iteration_13_3'UTR_overlapped_with_CDS_92538_CHIMERIC
SRINCEFQFANYIIRNSRVLSTMNSECRIRRDKYKAPNVH
>MtrunA17_Chr1g0167231_3F_249-407_159_MtrunA17_Chr1g0167231_1F_1-405_405_-1_iteration_25_3'UTR_overlapped_with_CDS_9541_CHIMERIC
SLRNYSRINCELPFARYIMQNSRILRTMTIQSAEFLRYKYK
>MtrunA17_Chr6g0467071_3F_3-206_204_MtrunA17_Chr6g0467071_1F_1-282_282_-1_iteration_10_Within_5'_of_altprot_594_CHIMERIC
MSYIRELLDLSNGLFLCKKTTRSRVYHVCNI
>MtrunA17_Chr5g0437561_3F_78-242_165_MtrunA17_Chr5g0437561_1F_1-282_282_-2_iteration_6_Within_3'_of_altprot_9092_CHIMERIC
VIHIADPDTWLFRRFKNIVICVGNCILSFYAINMDDVSLFT
>MtrunA17_Chr2g0327121_2F_782-976_195_MtrunA17_Chr2g0327121_1F_1-2424_2424_-2_iteration_3_Within_5'_of_altprot_7873_CHIMERIC
GPPGTGKTLIARALLLMKLELSSFVLMDQRLCPNWLERVKA
>MtrunA17_Chr3g0141581_3F_1821-1937_117_MtrunA17_Chr3g0141581_2F_569-2386_1818_-1_iteration_5_Within_3'_of_altprot_92926_CHIMERIC
LNQVHRFCMLGITFMGDILRSKKVLGWRTMLVIPELEKEVK
>MtrunA17_Chr4g0016241_2F_776-868_93_MtrunA17_Chr4g0016241_1F_1-876_876_-2_iteration_3_Within_5'_of_altprot_117343_CHIMERIC
KGNIFSIFVIAIAQPLKQLSDWLLFPQLLVTENQPVSINRI
>MtrunA17_Chr5g0408741_2F_2387-2572_186_MtrunA17_Chr5g0408741_1F_1-2781_2781_+1_iteration_13_Within_5'_of_altprot_9147_CHIMERIC
SDKDTSTVGIKGSIGYAPPEYGMVLKCPHVVTCIALESLC
>MtrunA17_CPg0492431_1F_652-789_138_MtrunA17_CPg0492431_2F_128-1021_894_+2_iteration_8_Within_5'_of_altprot_282785_CHIMERIC
GYTKKDVRSNEATMKYLLGWSKLFYSGSWFLLAIWFVRGR
>MtrunA17_Chr7g0232461_2F_1874-2023_150_MtrunA17_Chr7g0232461_1F_1-2181_2181_+2_iteration_8_Within_3'_of_altprot_239063_CHIMERIC
VQIVSASQYFQSQFYLCFLHKTFRNVFTCLVSHSKVSLNH
>MtrunA17_Chr5g0422021_1F_643-861_219_MtrunA17_Chr5g0422021_2F_551-751_201_+2_iteration_12_3'UTR_overlapped_with_CDS_163661_CHIMERIC
SSRLWATARADSACFGTCALLAGLWAPHSTRLETRTKESD
>MtrunA17_Chr8g0338221_2F_455-553_99_MtrunA17_Chr8g0338221_1F_1-849_849_-1_iteration_1_Within_3'_of_altprot_5523_CHIMERIC
SHNMDLVTRAGPAHHDEASVPPNATLQITLRLVSWNKATFH
>MtrunA17_Chr5g0422081_1F_2920-3033_114_MtrunA17_Chr5g0422081_3F_2964-3053_90_+2_iteration_23_5'UTR_overlapped_with_CDS_166762_CHIMERIC
SQAFIATLLFDPSMSALPIIVKQNSPSVGLFTHIGNVSWV
>MtrunA17_Chr7g0214841_2F_1004-1099_96_MtrunA17_Chr7g0214841_1F_82-1767_1686_-1_iteration_1_Within_3'_of_altprot_390_CHIMERIC
ERSVLIMIAILVIINQKGIDPPSLDMLAREGIIALRRAKRR
>MtrunA17_Chr5g0422271_1F_646-852_207_MtrunA17_Chr5g0422271_2F_746-877_132_-2_iteration_21_5'UTR_overlapped_with_CDS_172500_CHIMERIC
DFEKRVKECLKLSGGKQMGAGDVSRSDGERFFCRSANRLGT
>MtrunA17_Chr3g0129831_2F_128-259_132_MtrunA17_Chr3g0129831_3F_132-293_162_+1_iteration_8_5'UTR_overlapped_with_CDS_89811_CHIMERIC
LRGPAPQNPLLLELLEFKIQITGHPLLLKPN
>MtrunA17_Chr1g0186521_2F_1154-1276_123_MtrunA17_Chr1g0186521_3F_198-1979_1782_-1_iteration_4_Within_5'_of_altprot_6565_CHIMERIC
TAKTLTFGGEDISREPSLYTKTSPDLATNSNRYADKANRSV
>MtrunA17_Chr6g0479751_1F_301-441_141_MtrunA17_Chr6g0479751_2F_41-439_399_-1_iteration_13_3'UTR_overlapped_with_CDS_221927_CHIMERIC
PSLIKAIEESRIFIPIFSTNYASFFILFGRTCPHVIHCYET
>MtrunA17_MTg0490841_2F_1157-1681_525_MtrunA17_MTg0490841_3F_1386-1508_123_+2_iteration_21_Spanned_3'_of_altprot_305571_CHIMERIC
KQLYGYGALPVDASPALARIVWESSSEGLPETVPGNSTVL
>MtrunA17_Chr4g0018031_2F_179-358_180_MtrunA17_Chr4g0018031_3F_249-344_96_+2_iteration_4_Spanned_3'_of_altprot_123176_CHIMERIC
MVTESVILTPNARKFPGVNAHHLWCDNGNCVSYPK
>MtrunA17_Chr7g0273911_1F_886-999_114_MtrunA17_Chr7g0273911_3F_114-1094_981_+2_iteration_8_Within_3'_of_altprot_2255_CHIMERIC
HSSVYACALLLLHNLQKGNKEDKEGSQLQSLAAKALERDY
>MtrunA17_Chr1g0186221_2F_92-373_282_MtrunA17_Chr1g0186221_1F_1-372_372_-2_iteration_2_3'UTR_overlapped_with_CDS_6321_CHIMERIC
QSYFLLSETLKHIHSSSPLNLHSHSLISDLLSPVRKCQLET
>MtrunA17_Chr6g0466921_3F_3-110_108_MtrunA17_Chr6g0466921_1F_1-321_321_-1_iteration_2_Within_5'_of_altprot_418_CHIMERIC
MSFMGPLIYKVFNLYYFIRCGTYNSHLQINS
>MtrunA17_MTg0490971_1F_5365-5445_81_MtrunA17_MTg0490971_3F_5244-5453_210_-2_iteration_13_Within_5'_of_altprot_311003_CHIMERIC
GVFAGRSLPVVPSSPLAVWAGCPPRCCVLLGYGLQEQM
>MtrunA17_Chr5g0422291_2F_2399-2569_171_MtrunA17_Chr5g0422291_3F_2343-2531_189_-1_iteration_17_3'UTR_overlapped_with_CDS_176940_CHIMERIC
NPSAVGGLLELLPRRERVDACRSGDGLGNGTFWSSSPGIEQ
>MtrunA17_Chr3g0130991_3F_1245-1352_108_MtrunA17_Chr3g0130991_2F_2-2071_2070_+2_iteration_1_Within_3'_of_altprot_1740_CHIMERIC
PQVLWDLALDVFLGLLHMEIVQERLEREYNLSLITTAPSV
>MtrunA17_Chr6g0468141_2F_410-586_177_MtrunA17_Chr6g0468141_1F_1-792_792_+1_iteration_0_Within_5'_of_altprot_1006_CHIMERIC
SLMKILESIIKTPLEKNLDLLSLESLRKKVQEILQNKSLC
>MtrunA17_MTg0491551_1F_1048-1374_327_MtrunA17_MTg0491551_3F_813-1091_279_-2_iteration_11_3'UTR_overlapped_with_CDS_328108_CHIMERIC
KCVHTPQTDLTRNPFSRTNTTPLHTPRSTPSCISIQDPSRR
>MtrunA17_Chr6g0470481_2F_79997-80125_129_MtrunA17_Chr6g0470481_3F_79911-80045_135_-1_iteration_6_3'UTR_overlapped_with_CDS_213038_CHIMERIC
TLRCDHTSTNAPDPIRNSAVKRAWARVVLGWVTSWEVLVLH
>MtrunA17_Chr5g0409181_1F_154-576_423_MtrunA17_Chr5g0409181_3F_354-6077_5724_+2_iteration_25_5'UTR_overlapped_with_CDS_9534_CHIMERIC
VRNSGTGPFFETLIRSTTTWGMIRIIHKMGETKMMEEYEE
>MtrunA17_Chr2g0308081_3F_3579-3674_96_MtrunA17_Chr2g0308081_1F_3547-3678_132_+1_iteration_14_Within_3'_of_altprot_52185_CHIMERIC
CLAGESSTRMGDLLGSPCVAPLFAKFRVLFVN
>MtrunA17_Chr6g0488251_2F_59-337_279_MtrunA17_Chr6g0488251_3F_264-1226_963_+1_iteration_21_5'UTR_overlapped_with_CDS_9383_CHIMERIC
VIVALRKEGLESSNLILGIDFTKSNEWTGKPISFNKKSLH
>MtrunA17_Chr5g1022544_2F_812-994_183_MtrunA17_Chr5g1022544_1F_721-972_252_-2_iteration_2_3'UTR_overlapped_with_CDS_197037_CHIMERIC
DEKNKEKSPMTWGTKLLVMVPKKKKKKDSKVSVYNQSRLRR
>MtrunA17_Chr5g0397741_1F_3112-3225_114_MtrunA17_Chr5g0397741_3F_1704-3185_1482_+1_iteration_0_3'UTR_overlapped_with_CDS_4540_CHIMERIC
VVKGDNVEALTPTHGGKTILHVEKMKFFPYLNILFESWKV
>MtrunA17_Chr5g0430901_3F_3162-3314_153_MtrunA17_Chr5g0430901_1F_3118-3219_102_+2_iteration_8_3'UTR_overlapped_with_CDS_189907_CHIMERIC
TGTNVPNDEDDMVRVGAQHSRKSDHQACKIAAMVPDRVLS
>MtrunA17_Chr3g0090851_2F_686-850_165_MtrunA17_Chr3g0090851_1F_1-849_849_-2_iteration_29_3'UTR_overlapped_with_CDS_74083_CHIMERIC
TVGIGFKLSLAPSHQWTPDVYEGVRFVREIPTSLSISEMCL
>MtrunA17_Chr3g0109211_1F_772-1032_261_MtrunA17_Chr3g0109211_3F_687-848_162_+1_iteration_23_3'UTR_overlapped_with_CDS_82964_CHIMERIC
QVIYLVKVYVILACPVLGRYIKRCFPLPTIKVTGTHDFAK
>MtrunA17_Chr2g0297211_2F_3596-3889_294_MtrunA17_Chr2g0297211_3F_3798-3959_162_-2_iteration_24_5'UTR_overlapped_with_CDS_45068_CHIMERIC
LEENLWKQEIERIAEENLLQGTNMFAYPPPGVKPPIDIEVF
>MtrunA17_MTg0490841_1F_1450-1554_105_MtrunA17_MTg0490841_2F_1157-1681_525_+1_iteration_7_Within_3'_of_altprot_304872_CHIMERIC
LSQELYGSRPRRDFPNDVPGNSTVLRAAIVVDPAEPTQRF
>MtrunA17_Chr3g0087341_1F_784-894_111_MtrunA17_Chr3g0087341_2F_734-952_219_+1_iteration_8_Within_3'_of_altprot_68782_CHIMERIC
TSRASRDEAFWRSQVNYRHQTLQLYISSWSSSCPIKSLQI
>MtrunA17_Chr4g0063701_3F_1347-1529_183_MtrunA17_Chr4g0063701_1F_1-2436_2436_-1_iteration_17_Within_5'_of_altprot_9108_CHIMERIC
NGSIENWKGNDTLFYPQPPLITSTKAVGAYYHCYINFYCAF
>MtrunA17_Chr7g0272291_2F_332-511_180_MtrunA17_Chr7g0272291_3F_249-572_324_-2_iteration_20_Within_3'_of_altprot_1524_CHIMERIC
RRFSGGNGKKFIDETLYKPSSGENWKQRCFFLNLGPLLVGN
>MtrunA17_Chr7g0231391_2F_3137-3235_99_MtrunA17_Chr7g0231391_3F_3129-3206_78_-1_iteration_1_3'UTR_overlapped_with_CDS_238365_CHIMERIC
TLEPTTHYSGSPASYPQEGQHFQAEGVRFTNSNN
>MtrunA17_Chr3g0121771_2F_386-475_90_MtrunA17_Chr3g0121771_1F_358-483_126_-2_iteration_20_Within_5'_of_altprot_86741_CHIMERIC
VKPRKNSDMTIQWAASQFLAQNTFSCILLFSLQWAINLTL
>MtrunA17_Chr4g0035241_3F_429-680_252_MtrunA17_Chr4g0035241_2F_68-1225_1158_-2_iteration_16_Within_5'_of_altprot_4649_CHIMERIC
NGLLAMSHGVMAFTHPNAPNEIAIWNTLTPVNIGLSLFSLF
>MtrunA17_Chr1g0148481_3F_1122-1214_93_MtrunA17_Chr1g0148481_2F_365-1168_804_+1_iteration_6_3'UTR_overlapped_with_CDS_15972_CHIMERIC
MGARRIAIVMTRTHILLPRCHCNQGFEGNPYHPNGCTGWW
>MtrunA17_Chr5g0397091_2F_113-286_174_MtrunA17_Chr5g0397091_1F_1-171_171_+1_iteration_7_3'UTR_overlapped_with_CDS_148308_CHIMERIC
HVTPPLGGHVTPEADEGGSGPTPGMLLGKTESHRNERDPK
>MtrunA17_Chr4g0059761_1F_2824-3045_222_MtrunA17_Chr4g0059761_2F_230-3169_2940_-1_iteration_16_Within_5'_of_altprot_7079_CHIMERIC
LPIRDSIIIPRGSSITRILVASLTGATSKISSRSGVLHTTG
>MtrunA17_Chr2g0324611_3F_510-656_147_MtrunA17_Chr2g0324611_1F_1-876_876_+2_iteration_9_Within_5'_of_altprot_61303_CHIMERIC
HLSTDFFLPFELISIILLVFDRCNCCSSPLVNDARTCTCF
>MtrunA17_Chr4g0002111_3F_1731-1940_210_MtrunA17_Chr4g0002111_1F_1-1797_1797_+2_iteration_1_3'UTR_overlapped_with_CDS_102378_CHIMERIC
SRSLQSSGSGKARSSPDTYDMVSGAVAYADAQLGQKEVMS
>MtrunA17_Chr1g0163651_2F_800-925_126_MtrunA17_Chr1g0163651_3F_687-812_126_+2_iteration_4_3'UTR_overlapped_with_CDS_21851_CHIMERIC
HLKKTAPEAEVLLKMTSSEAEGLQKQKFSSEAISSPEATS
>MtrunA17_Chr0c01g0489041_1F_1342-1542_201_MtrunA17_Chr0c01g0489041_3F_1371-1568_198_-1_iteration_22_5'UTR_overlapped_with_CDS_3015_CHIMERIC
SLKFHRDGDRSLQLLVFNEEFLVSASHQLALDYVPALCTH
>MtrunA17_Chr5g0421791_3F_78-275_198_MtrunA17_Chr5g0421791_2F_203-307_105_+2_iteration_19_5'UTR_overlapped_with_CDS_159467_CHIMERIC
SLLPIEWSGEVFGLRRRGRFAARDVVRSPEPYHLEKGEIV
>MtrunA17_Chr1g0193011_2F_752-931_180_MtrunA17_Chr1g0193011_1F_82-1071_990_+1_iteration_19_Within_5'_of_altprot_10157_CHIMERIC
PTSFAEQDFLNIYFKDKYKPIPNVYNLVLPCCGVTLRMLN
>MtrunA17_Chr7g0226341_1F_1045-1221_177_MtrunA17_Chr7g0226341_3F_1053-1205_153_+1_iteration_21_Spanned_3'_of_altprot_232505_CHIMERIC
AGHRAGGTNLTGEDEDLPPFPETGADEGREKESFSH
>MtrunA17_Chr7g0243011_3F_27-167_141_MtrunA17_Chr7g0243011_1F_1-351_351_-1_iteration_20_Within_5'_of_altprot_997_CHIMERIC
MSNVFLPGELIGLLRAERTGRALEEAICLPSFIIGNNKN
>MtrunA17_Chr7g0262081_2F_98-208_111_MtrunA17_Chr7g0262081_1F_1-1203_1203_-2_iteration_15_Within_5'_of_altprot_8199_CHIMERIC
LRKSSKVDRISDLPDSILCHILYFLFQPNLLQPQVSSQKDG
>MtrunA17_Chr3g0096361_3F_858-1040_183_MtrunA17_Chr3g0096361_1F_535-957_423_-1_iteration_23_3'UTR_overlapped_with_CDS_76977_CHIMERIC
QQQVYDKIMSRVNANTPDLFIVTSLYFHMDNYMVPVSRITS
>MtrunA17_Chr2g0276881_3F_1359-1538_180_MtrunA17_Chr2g0276881_1F_115-2583_2469_+1_iteration_18_Within_3'_of_altprot_8422_CHIMERIC
VCAMSRGVSQLPNRRLLNTLRQFSVSTKHYNDLSSLFFTT
>MtrunA17_MTg0490591_1F_4015-4134_120_MtrunA17_MTg0490591_3F_3837-4169_333_+2_iteration_4_Within_3'_of_altprot_300539_CHIMERIC
ELRYMKNGFLVPFVVVRTSSFHVEDTGSIPVRDGYSFPAA
>MtrunA17_Chr3g0124751_1F_172-303_132_MtrunA17_Chr3g0124751_3F_228-959_732_+2_iteration_2_5'UTR_overlapped_with_CDS_9967_CHIMERIC
LKFLHPKRNLKNCFYMFISSNTSRVVFYSHSLNRIVIPFF
>MtrunA17_Chr8g0344351_2F_2-85_84_MtrunA17_Chr8g0344351_3F_3-80_78_-2_iteration_5_Spanned_5'_of_altprot_259004_CHIMERIC
VRMAESGLRRQTQVLVFERGRGFKSHF
>MtrunA17_CPg0492381_1F_1303-1464_162_MtrunA17_CPg0492381_2F_1217-1354_138_+2_iteration_1_3'UTR_overlapped_with_CDS_280686_CHIMERIC
GPHKRWSMWFNDAKRRTLPGLDMPRILLKERSVFGNADTG
>MtrunA17_Chr5g0435911_2F_113-187_75_MtrunA17_Chr5g0435911_1F_1-246_246_-1_iteration_5_Within_3'_of_altprot_192652_CHIMERIC
QPPFTGASVRRLPCHRVTNFLNLPALGRRQPPYMV
>MtrunA17_Chr1g0213861_2F_3821-3901_81_MtrunA17_Chr1g0213861_3F_3762-3902_141_-2_iteration_12_Within_3'_of_altprot_36244_CHIMERIC
SPDTRYDTDTILHRYVDTRQNFKNQDTI
>MtrunA17_Chr5g0435331_1F_2947-3048_102_MtrunA17_Chr5g0435331_2F_2-3106_3105_+1_iteration_13_Within_3'_of_altprot_8250_CHIMERIC
WLWMETSGNWLWMWICVWNRPWIYMFLIGKPRWFVMIFGG
>MtrunA17_Chr7g0229401_2F_2792-2971_180_MtrunA17_Chr7g0229401_3F_2769-2930_162_+2_iteration_8_3'UTR_overlapped_with_CDS_235862_CHIMERIC
VVSPPQDECSPIPTSPASGITAETAMGSLPLRGWSKRS
>MtrunA17_Chr5g0422041_1F_91-213_123_MtrunA17_Chr5g0422041_3F_111-335_225_-1_iteration_12_5'UTR_overlapped_with_CDS_164543_CHIMERIC
NCEWLIKSVIVCLMVSTTSDNRSNSRANTCNKPRLLE
>MtrunA17_Chr5g0422081_1F_1510-1602_93_MtrunA17_Chr5g0422081_3F_1470-1634_165_-2_iteration_9_Within_5'_of_altprot_165896_CHIMERIC
RGGRCKTRGVSLGGAVVGAQILVVVANIQMRTLKAEEGKGS
>MtrunA17_Chr6g0456531_3F_606-803_198_MtrunA17_Chr6g0456531_1F_79-1197_1119_-2_iteration_2_Within_3'_of_altprot_6582_CHIMERIC
GLASLLSVNNCYTKDFIYFVYCLTFVTSHLCLKFALIPILC
>MtrunA17_Chr2g0308081_2F_9986-10081_96_MtrunA17_Chr2g0308081_3F_9954-10085_132_-1_iteration_15_Within_5'_of_altprot_51761_CHIMERIC
TGSHQNSAVKRAWARVVLGGWVTSWGSPCVAPLFAKISCSF
>MtrunA17_Chr4g0029811_1F_694-870_177_MtrunA17_Chr4g0029811_3F_627-800_174_+1_iteration_13_3'UTR_overlapped_with_CDS_129900_CHIMERIC
YFGVLDNFYVRQKVVLWFGEGQKFKFCPVSCLQFVLSLKQ
>MtrunA17_Chr4g0016051_2F_1724-1918_195_MtrunA17_Chr4g0016051_1F_1-5655_5655_-1_iteration_11_Within_3'_of_altprot_111346_CHIMERIC
KIGYHSILERRKKKKKRRRSARKSFYNMDFSMISHDQENWR
>MtrunA17_MTg0490971_1F_1420-1743_324_MtrunA17_MTg0490971_2F_1562-1699_138_-2_iteration_13_Spanned_5'_of_altprot_309832_CHIMERIC
QINEEGRSQLILPKNRKRSAMPGGGGTGKETAPKKEMEIPN
>MtrunA17_Chr4g0042841_3F_3-74_72_MtrunA17_Chr4g0042841_1F_1-72_72_+2_iteration_7_3'UTR_overlapped_with_CDS_133224_CHIMERIC
WICGAMVASDSRSEGCVFDSRQVQ
>MtrunA17_Chr4g0002111_3F_1578-1700_123_MtrunA17_Chr4g0002111_1F_1-1797_1797_-2_iteration_4_Within_3'_of_altprot_102315_CHIMERIC
ADGYVLWYTRVSHPLRSCHLFQEIFRGLQMKSRSLQSSGSG
>MtrunA17_Chr5g0411691_3F_768-1013_246_MtrunA17_Chr5g0411691_2F_251-976_726_+1_iteration_24_3'UTR_overlapped_with_CDS_10469_CHIMERIC
QENVELYKKVNLLQQENTQLHKKVYGTTDNEATAQAKTRL
>MtrunA17_Chr3g0126641_1F_43-318_276_MtrunA17_Chr3g0126641_3F_3-668_666_+2_iteration_2_Within_3'_of_altprot_261_CHIMERIC
MALIHPKFKKRPSWFCSKKKNSLTVSSVPEVDSLEDQPLR
>MtrunA17_Chr3g0138391_3F_441-587_147_MtrunA17_Chr3g0138391_1F_1-795_795_+2_iteration_3_Within_5'_of_altprot_4524_CHIMERIC
ISLFTRHPCINYYMQPTLLLYRTYQLTSQGTSHICLKIST
>MtrunA17_Chr2g0280151_3F_585-848_264_MtrunA17_Chr2g0280151_2F_284-1183_900_-1_iteration_17_Within_3'_of_altprot_10501_CHIMERIC
KIHLLQTMKLKEHLEITIQLMWLRSAIRQGKIGEVLKVKPL
>MtrunA17_Chr5g0399951_2F_845-973_129_MtrunA17_Chr5g0399951_1F_298-1161_864_+2_iteration_17_Within_3'_of_altprot_5897_CHIMERIC
RTMTSVDAQEFTAPDNLAFQLASPTFLSSTVKIYCPRCED
>MtrunA17_Chr6g0471591_3F_828-935_108_MtrunA17_Chr6g0471591_2F_743-883_141_+1_iteration_3_3'UTR_overlapped_with_CDS_217081_CHIMERIC
DLEPIGCENMKIEDKNMSTPSQKLGTARASFGTAVPPSRV
>MtrunA17_Chr1g0171201_1F_115-399_285_MtrunA17_Chr1g0171201_3F_78-377_300_-2_iteration_14_3'UTR_overlapped_with_CDS_25_CHIMERIC
HCISEHVLQLMETQILSRMYPCKENVQITLRKFLDQILYRL
>MtrunA17_Chr6g0470481_3F_82104-82232_129_MtrunA17_Chr6g0470481_2F_82034-82225_192_+1_iteration_2_3'UTR_overlapped_with_CDS_215362_CHIMERIC
LLSGAIIPALMHGSHQNSAVMRAWSRVVLGWVTSWEVLVL
>MtrunA17_Chr6g0476851_3F_501-629_129_MtrunA17_Chr6g0476851_2F_170-697_528_-2_iteration_12_Within_5'_of_altprot_4167_CHIMERIC
YIFVSYLKILELKLLPPCQTEDIEAVLHMFCFFAEDFSPRK
>MtrunA17_Chr7g0273141_2F_2-136_135_MtrunA17_Chr7g0273141_3F_3-611_609_-2_iteration_6_5'UTR_overlapped_with_CDS_252099_CHIMERIC
HHITTIYGKHWQKLIKKEKFCQMEHFLCMDG
>MtrunA17_Chr4g0071971_3F_111-275_165_MtrunA17_Chr4g0071971_1F_1-462_462_+1_iteration_20_Within_3'_of_altprot_400_CHIMERIC
HNWKYCNWRRYADSSYYQSWFTLMPFEPADHNHNNNSIKR
>MtrunA17_Chr4g1019131_1F_3184-3312_129_MtrunA17_Chr4g1019131_3F_3174-3290_117_-2_iteration_15_3'UTR_overlapped_with_CDS_147015_CHIMERIC
FSLNGFCREDGGDSFYGDMDFQKLVRGCQDLAEK
>MtrunA17_Chr1g0209541_1F_1771-1944_174_MtrunA17_Chr1g0209541_3F_1704-1976_273_+1_iteration_13_Within_5'_of_altprot_35022_CHIMERIC
KLTEHAASTLGIFNPEFQKYMWTHFLSRWIWGYTSCSIHP
>MtrunA17_Chr4g0019861_2F_182-361_180_MtrunA17_Chr4g0019861_1F_46-3201_3156_-1_iteration_20_Within_3'_of_altprot_11605_CHIMERIC
VNGVEFTVITTQARSFQSISITRIHRHLIGKLSGELRPSLM
>MtrunA17_Chr1g0172891_3F_69-254_186_MtrunA17_Chr1g0172891_1F_1-345_345_+1_iteration_16_Within_3'_of_altprot_1017_CHIMERIC
PRKHCWRNGRGYRTISSCLGKIKRAKAMMSDESEGQQQLP
>MtrunA17_Chr3g0119201_2F_170-265_96_MtrunA17_Chr3g0119201_1F_82-252_171_-2_iteration_14_3'UTR_overlapped_with_CDS_85149_CHIMERIC
SYLLPFCVNVNPNICNNWSGSRLLSSTYIIRLLRSLRLGKF
>MtrunA17_Chr6g0449571_3F_1038-1136_99_MtrunA17_Chr6g0449571_1F_262-2991_2730_-2_iteration_16_Within_3'_of_altprot_199306_CHIMERIC
SESFTVQPSCFAYKCTPNWSTYWIWISLHSVNNSTASMNSK
>MtrunA17_Chr2g0308101_2F_90272-90364_93_MtrunA17_Chr2g0308101_3F_90240-90368_129_-1_iteration_6_Within_5'_of_altprot_54926_CHIMERIC
TGSHQNSAVKRAWARVSTRMGDLLGSPCVAPLFAKISCSFC
>MtrunA17_Chr4g0036761_3F_3-173_171_MtrunA17_Chr4g0036761_1F_1-270_270_+1_iteration_12_Within_3'_of_altprot_5225_CHIMERIC
SCRICWRGNEEVCDPNVILKPTSFQELLNQAEEQFEYVHP
>MtrunA17_Chr6g0466971_1F_49-156_108_MtrunA17_Chr6g0466971_2F_134-307_174_+1_iteration_5_5'UTR_overlapped_with_CDS_206129_CHIMERIC
LNKPRVSRTLIKGHAGTCDMGICPGKYICMDQSSNKGIYK
>MtrunA17_Chr4g0016141_2F_2519-2704_186_MtrunA17_Chr4g0016141_3F_2577-2774_198_-2_iteration_11_5'UTR_overlapped_with_CDS_115659_CHIMERIC
VSGRQFLWGVGLPKGNGGVQRGFLGPDGDWPSSAKAEGSLT
>MtrunA17_Chr2g0277321_2F_2-235_234_MtrunA17_Chr2g0277321_1F_1-165_165_+1_iteration_29_3'UTR_overlapped_with_CDS_38623_CHIMERIC
RPRGLVPPRRAMGRPCPNRGVQRFPRARWD
>MtrunA17_Chr0c01g0489051_2F_2-103_102_MtrunA17_Chr0c01g0489051_1F_1-471_471_-1_iteration_4_Within_3'_of_altprot_5103_CHIMERIC
PIGGPAQTVPHPTEDTSPAPIRFPPDNFKHSLTLFSKSFSS
>MtrunA17_Chr8g0372931_1F_292-843_552_MtrunA17_Chr8g0372931_3F_216-4595_4380_+1_iteration_4_Within_5'_of_altprot_10792_CHIMERIC
LTTFSSMESVTHSRTTNQTKSLSRFPRNSPPTVLYTTTFT
>MtrunA17_Chr2g1007624_3F_8598-9017_420_MtrunA17_Chr2g1007624_1F_8578-8700_123_+2_iteration_15_3'UTR_overlapped_with_CDS_63732_CHIMERIC
QKIDSSEKKKIMANTLFVVHTFCVQELLDTFHFKVQ
>MtrunA17_Chr5g0422271_1F_5005-5109_105_MtrunA17_Chr5g0422271_3F_4974-5090_117_-2_iteration_13_3'UTR_overlapped_with_CDS_172301_CHIMERIC
IGGGALPLFLDPRPTLVGRSGRKRHCQVGSLAGAAHLLKDN
>MtrunA17_Chr2g0306131_2F_2114-2335_222_MtrunA17_Chr2g0306131_3F_2190-2357_168_-2_iteration_12_5'UTR_overlapped_with_CDS_10082_CHIMERIC
DLELIWYKNMKIRRQKYVLWNIYLEYSPEHLLLLLLGLQAI
>MtrunA17_Chr6g0470481_1F_80956-81096_141_MtrunA17_Chr6g0470481_3F_81048-81176_129_+2_iteration_4_5'UTR_overlapped_with_CDS_210868_CHIMERIC
FTLRCDHTSTNAPDHQNSAVKRAWSRVVLGWVTSWEVLVL
>MtrunA17_Chr1g0146421_1F_3052-3246_195_MtrunA17_Chr1g0146421_3F_3-3122_3120_+1_iteration_8_3'UTR_overlapped_with_CDS_1560_CHIMERIC
RSAQMGIHELMEKSNREEIMLYSPILILVKTKSNEYLNAS
>MtrunA17_Chr2g0280031_2F_80-190_111_MtrunA17_Chr2g0280031_1F_1-801_801_+1_iteration_1_Within_5'_of_altprot_10128_CHIMERIC
PTSIIFMNMLVSMKRVDVFTPHLEKIWWQSSGPWFKKGVH
>MtrunA17_Chr1g0171291_1F_655-891_237_MtrunA17_Chr1g0171291_2F_173-988_816_-2_iteration_11_Within_3'_of_altprot_124_CHIMERIC
TPSTVANNSVTSKRKHGSQRSLRRVALKGPNSNNISDYFLT
>MtrunA17_Chr5g0434341_2F_491-736_246_MtrunA17_Chr5g0434341_1F_1-2217_2217_-1_iteration_8_Within_3'_of_altprot_7842_CHIMERIC
GQWIFAYFMELLMVTLGLGRWGYGFCRGSFGVTQQNYDEAI
>MtrunA17_Chr6g0466411_1F_202-471_270_MtrunA17_Chr6g0466411_3F_414-509_96_-1_iteration_5_5'UTR_overlapped_with_CDS_205465_CHIMERIC
AFLFLSDIIIDFGYPLFFLFCASVHDGSAMLISFRHEWLSV
>MtrunA17_Chr4g0069481_3F_576-812_237_MtrunA17_Chr4g0069481_2F_410-646_237_+1_iteration_15_3'UTR_overlapped_with_CDS_141891_CHIMERIC
IMEDDRASELTHTVPGPTIVAIWDWNNTISCPVPKQSVWS
>MtrunA17_Chr4g0063331_2F_467-574_108_MtrunA17_Chr4g0063331_3F_165-521_357_+2_iteration_8_3'UTR_overlapped_with_CDS_9079_CHIMERIC
AGAAYFVVADKTVLATARELHQPTLQCMNYKCITWDRGLG
>MtrunA17_Chr5g0394451_3F_363-572_210_MtrunA17_Chr5g0394451_1F_283-543_261_+2_iteration_25_3'UTR_overlapped_with_CDS_3256_CHIMERIC
WLHPVAVKQVDIHGTVASFAVSGWLVTLLPFPFLHSRSSL
>MtrunA17_Chr5g0424431_3F_84-314_231_MtrunA17_Chr5g0424431_1F_211-375_165_-2_iteration_13_5'UTR_overlapped_with_CDS_184766_CHIMERIC
LSSCLSLIELTKYKCTTTTSTTLCFLSTLQDKTTAMPAELY
>MtrunA17_Chr8g0349591_1F_2890-3000_111_MtrunA17_Chr8g0349591_2F_86-3646_3561_+1_iteration_4_Within_3'_of_altprot_259848_CHIMERIC
PVVLFAVPCCGNFNALTPWLGEGGQLIASRFEQHDVRSLL
>MtrunA17_Chr5g0438331_1F_1-135_135_MtrunA17_Chr5g0438331_2F_20-490_471_+1_iteration_7_5'UTR_overlapped_with_CDS_9350_CHIMERIC
FVVISMKTKLFVSRASMHYFSYFLWQLCFPKLVKQK
>MtrunA17_Chr3g0135971_1F_502-696_195_MtrunA17_Chr3g0135971_3F_138-2783_2646_-1_iteration_3_Within_3'_of_altprot_91587_CHIMERIC
MNLLARPLSRSHWDVPSDLVALSNMPIAEEKIDRNIKTVSY
>MtrunA17_MTg0491881_3F_3-179_177_MtrunA17_MTg0491881_2F_95-409_315_-1_iteration_0_5'UTR_overlapped_with_CDS_338100_CHIMERIC
FLHLTGWTVDPEDNFDSPGQLAGGVLILCDNTTERVALLGG
>MtrunA17_Chr1g0167111_1F_121-300_180_MtrunA17_Chr1g0167111_2F_2-142_141_+2_iteration_6_3'UTR_overlapped_with_CDS_23891_CHIMERIC
CNMLACPLQVESCATGWVKVYVSWSLDEGELREAGFTEQR
>MtrunA17_Chr4g0016431_3F_3-188_186_MtrunA17_Chr4g0016431_2F_2-94_93_+1_iteration_18_3'UTR_overlapped_with_CDS_118834_CHIMERIC
YGLNWIEPWYGNLPGENFKFRETLELKMGN
>MtrunA17_Chr2g0282501_3F_63-242_180_MtrunA17_Chr2g0282501_1F_1-264_264_-2_iteration_9_Within_3'_of_altprot_173_CHIMERIC
QSLEVEEEREDMLFWSSTKKQGAAWTVAGNPIDLCDENE
>MtrunA17_Chr6g0471621_2F_839-919_81_MtrunA17_Chr6g0471621_1F_55-906_852_-2_iteration_23_3'UTR_overlapped_with_CDS_2693_CHIMERIC
ITKRISPNVVTFSALIYGFCMVGQFKTSIWFVPHEMVL
>MtrunA17_Chr2g0306431_1F_214-354_141_MtrunA17_Chr2g0306431_2F_224-382_159_+1_iteration_2_5'UTR_overlapped_with_CDS_48594_CHIMERIC
IFVKLTSARAYIHRSPSRTMILASRVMKFIARH
>MtrunA17_Chr4g0029011_2F_284-730_447_MtrunA17_Chr4g0029011_1F_181-1887_1707_+2_iteration_20_Within_3'_of_altprot_2609_CHIMERIC
GMEMNTSLQGFQLLCKQSFLLSRMGVTLSNVRAGKHQVVF
>MtrunA17_Chr1g0156461_2F_1295-1381_87_MtrunA17_Chr1g0156461_3F_564-1346_783_-1_iteration_16_3'UTR_overlapped_with_CDS_5283_CHIMERIC
VGQVLDQKNERDMKEKLCVLILNLIKVIDRNVGDLSGGE
>MtrunA17_Chr8g0392471_3F_642-746_105_MtrunA17_Chr8g0392471_2F_2-886_885_+2_iteration_18_Within_3'_of_altprot_273356_CHIMERIC
TLGPLDCEHFTYHFLSSYGFMGLYQCLLCCLTSFSLYFLD
>MtrunA17_Chr1g0172321_3F_510-635_126_MtrunA17_Chr1g0172321_1F_1-765_765_+2_iteration_0_Within_5'_of_altprot_729_CHIMERIC
WRGVFTLMDYGEGGVCCRKRGVVFAGATGARLLFEDGGEF
>MtrunA17_Chr4g0029261_3F_891-1094_204_MtrunA17_Chr4g0029261_1F_688-1011_324_+2_iteration_26_3'UTR_overlapped_with_CDS_2750_CHIMERIC
ACCLFVWLYNRSAAIFSGAQLRSGGAWHNSVFLVYRREGW
>MtrunA17_Chr7g0239531_1F_118-327_210_MtrunA17_Chr7g0239531_2F_107-265_159_-1_iteration_7_3'UTR_overlapped_with_CDS_9203_CHIMERIC
KMAEILKFVYYYDPFCFHIYHCSQCWCISLLLSH
>MtrunA17_Chr5g0422041_2F_524-625_102_MtrunA17_Chr5g0422041_3F_462-611_150_+2_iteration_8_3'UTR_overlapped_with_CDS_164997_CHIMERIC
GLIESGNWNEYNLNPLTRPLEGKSGASSRGNSSSNSVYLS
>MtrunA17_Chr3g0094601_2F_287-406_120_MtrunA17_Chr3g0094601_1F_1-429_429_+2_iteration_14_Within_3'_of_altprot_76078_CHIMERIC
GPRLVEKNPQLLGVILHLEEEVEKNKYSDNLILRRRSK
>MtrunA17_Chr5g0440611_3F_3-80_78_MtrunA17_Chr5g0440611_2F_2-85_84_+2_iteration_8_Within_3'_of_altprot_194174_CHIMERIC
SGWPSGLRRQTQVGLRERAWVQIPLLT
>MtrunA17_Chr1g0176761_3F_105-230_126_MtrunA17_Chr1g0176761_2F_2-232_231_-2_iteration_10_Within_5'_of_altprot_28858_CHIMERIC
DVFHERTKHIEIDCHFIRQHIFFVMNYSLSPLALLTSQLIC
>MtrunA17_Chr4g0073101_3F_1089-1412_324_MtrunA17_Chr4g0073101_2F_1154-1243_90_+2_iteration_7_Spanned_5'_of_altprot_143253_CHIMERIC
ASWFSPKCVEAQQLTGHRGKALFRRGPRERYQIEANSEY
>MtrunA17_Chr2g0316141_2F_254-445_192_MtrunA17_Chr2g0316141_1F_1-840_840_-2_iteration_9_Within_5'_of_altprot_58747_CHIMERIC
LGGGPFYLVLTGRRDSLQSRFSRRQLIRFQGLTITLRAHCT
>MtrunA17_Chr2g0308081_1F_61189-61317_129_MtrunA17_Chr2g0308081_2F_61127-61237_111_+2_iteration_12_3'UTR_overlapped_with_CDS_50508_CHIMERIC
FTLRCDHTSTNAPDPIRTPQLSAWARVVLGWVTSWEVLVL
>MtrunA17_MTg0491281_2F_2-322_321_MtrunA17_MTg0491281_3F_3-104_102_-2_iteration_23_Spanned_5'_of_altprot_321647_CHIMERIC
LSPPRFWFRKGSTQGSYFEAISGEFSLIRTG
>MtrunA17_MTg0491561_3F_168-386_219_MtrunA17_MTg0491561_2F_182-244_63_+2_iteration_3_Spanned_5'_of_altprot_329942_CHIMERIC
VPRRTSTPTRVLYGYAGRGAPRCV
>MtrunA17_Chr1g0197831_1F_1249-1416_168_MtrunA17_Chr1g0197831_3F_1104-1271_168_+1_iteration_4_3'UTR_overlapped_with_CDS_32013_CHIMERIC
NFQGLYERSMRMEPAHRSEVHLRVMWVRVVLSFTCLDVSL
>MtrunA17_Chr5g0422271_1F_5005-5109_105_MtrunA17_Chr5g0422271_3F_4974-5090_117_+1_iteration_11_3'UTR_overlapped_with_CDS_172329_CHIMERIC
IGGGALPLFLDPRPTLVGRSGGRHCQVGSLAGAAHLLKDN
>MtrunA17_Chr3g0124171_2F_2909-3091_183_MtrunA17_Chr3g0124171_3F_507-4538_4032_+1_iteration_16_Within_3'_of_altprot_9766_CHIMERIC
AGPWVADSFDTTSTQELFEKQCVLQGFHMASKSVDADQRI
>MtrunA17_Chr4g0001531_1F_100-336_237_MtrunA17_Chr4g0001531_3F_36-407_372_-1_iteration_15_Within_3'_of_altprot_226_CHIMERIC
LMDVVLIVNFPGMIVHSFGVHAITHFHLHCILKWVNSQTSQ
>MtrunA17_Chr0c03g0490101_3F_945-1073_129_MtrunA17_Chr0c03g0490101_2F_977-1069_93_+1_iteration_15_Spanned_3'_of_altprot_15123_CHIMERIC
ACLGKSSTRMGDLLGSPCVAPLFAKFLVLFVN
>MtrunA17_Chr6g0470481_2F_96701-96841_141_MtrunA17_Chr6g0470481_1F_96793-96921_129_+2_iteration_13_5'UTR_overlapped_with_CDS_213626_CHIMERIC
FTLRCDHTSTNAPDPIRTPQLCVWSRVVLGWVTSWEVLVL
>MtrunA17_Chr1g0153341_2F_89-373_285_MtrunA17_Chr1g0153341_3F_207-449_243_-2_iteration_13_5'UTR_overlapped_with_CDS_17579_CHIMERIC
LSTCLSLIELTKYKCTTTTSTTLCFLSTLQDKTTAMPAEFV
>MtrunA17_Chr5g0435901_3F_213-479_267_MtrunA17_Chr5g0435901_1F_436-591_156_-2_iteration_2_5'UTR_overlapped_with_CDS_192119_CHIMERIC
RAGKRQPGELKHILVARGKESKSDSRSSGERNGNSLNRENG
>MtrunA17_Chr3g0090741_3F_1794-1925_132_MtrunA17_Chr3g0090741_1F_1-2322_2322_+1_iteration_5_Within_3'_of_altprot_71010_CHIMERIC
GSRLLRIILDVQFNFVVIFHFSWKMQSDVWGSINDQGVVT
>MtrunA17_Chr3g1010438_1F_2461-2883_423_MtrunA17_Chr3g1010438_2F_2678-2806_129_-2_iteration_28_Spanned_5'_of_altprot_95640_CHIMERIC
LTNCSNLRKINYKGLLHLTSLESLYIEDCPCLESLPEERVY
>MtrunA17_Chr5g0421861_3F_1392-1505_114_MtrunA17_Chr5g0421861_2F_1436-1525_90_-1_iteration_1_5'UTR_overlapped_with_CDS_161301_CHIMERIC
QAFIVTLLFDPFDVGSSYHCEAEFTKCWIVHPPIGNVSWV
>MtrunA17_Chr2g0303761_1F_1-177_177_MtrunA17_Chr2g0303761_3F_3-203_201_-1_iteration_7_5'UTR_overlapped_with_CDS_47311_CHIMERIC
WISIFFIRSWMYDRKRPGKRTLKAQFKEGIR
>MtrunA17_Chr2g0296091_2F_923-1096_174_MtrunA17_Chr2g0296091_3F_981-1076_96_+1_iteration_28_Spanned_5'_of_altprot_44706_CHIMERIC
PGQVVKTTKLEYGRGKGNFRWSGEMRRDRKEHQWRKHSLG
>MtrunA17_Chr2g0311261_2F_515-895_381_MtrunA17_Chr2g0311261_1F_1-894_894_-2_iteration_20_3'UTR_overlapped_with_CDS_1341_CHIMERIC
YKSYNQKISLKDVPDQMYGGALPVAKGRKSPRLSQSPRKNI
>MtrunA17_Chr5g0422291_2F_5858-6016_159_MtrunA17_Chr5g0422291_3F_5886-6146_261_-2_iteration_25_5'UTR_overlapped_with_CDS_178381_CHIMERIC
EIGKGIRYVTPRQTCPQPNGIGRNLRSKTRWFTGDSAIHT
>MtrunA17_Chr1g0160551_3F_3-92_90_MtrunA17_Chr1g0160551_1F_1-336_336_-2_iteration_12_Within_3'_of_altprot_20368_CHIMERIC
MLHQGCDQRILHFDIKPQNVLYLTITFPKISDFGLAKLCS
>MtrunA17_MTg0490331_2F_1097-1165_69_MtrunA17_MTg0490331_1F_1-1215_1215_-2_iteration_6_Within_5'_of_altprot_295863_CHIMERIC
SFRSLFLTFLVPTNSFSGETSYDVMMRPFLWPFL
>MtrunA17_Chr2g0284521_1F_1093-1185_93_MtrunA17_Chr2g0284521_2F_224-1147_924_+2_iteration_1_3'UTR_overlapped_with_CDS_916_CHIMERIC
SLMPSKFRVSDQRVCDVCCVRLESIQPYLMDHVSNASQLP
>MtrunA17_Chr4g0015381_3F_162-284_123_MtrunA17_Chr4g0015381_1F_1-846_846_+2_iteration_11_Within_5'_of_altprot_109071_CHIMERIC
LFHVAWQGNFEAWVQDPLHVRYCSCNLGSPFWSTGCRSFY
>MtrunA17_CPg0492331_2F_584-874_291_MtrunA17_CPg0492331_3F_603-704_102_+1_iteration_19_Spanned_5'_of_altprot_278120_CHIMERIC
AKCGKIKGKKIHGPTPSSPPRRNYESPQGRLRHPGV
>MtrunA17_Chr1g0159401_3F_342-494_153_MtrunA17_Chr1g0159401_2F_110-427_318_-2_iteration_1_3'UTR_overlapped_with_CDS_19840_CHIMERIC
LLGVVVQLALKSHVCRSFLVLPCLLLGYLGQAAYLMEHHAD
>MtrunA17_Chr8g0375501_1F_1741-1941_201_MtrunA17_Chr8g0375501_2F_1772-1936_165_-1_iteration_11_Spanned_3'_of_altprot_268762_CHIMERIC
LRKIRYVWFYANFVLLWLHGLASAMASFSCSVA
>MtrunA17_Chr3g0145701_2F_2993-3154_162_MtrunA17_Chr3g0145701_1F_244-3423_3180_+2_iteration_4_Within_3'_of_altprot_8995_CHIMERIC
TTSLWERLQIYLHLNLARHIAECPTLFPEILKTLFEILLF
>MtrunA17_Chr5g0396131_3F_15-191_177_MtrunA17_Chr5g0396131_1F_1-189_189_+2_iteration_21_3'UTR_overlapped_with_CDS_3783_CHIMERIC
MGLSDQDIVALSGTTPLELHTRSVLFEGPWTSNP
>MtrunA17_Chr2g0315151_2F_1325-1465_141_MtrunA17_Chr2g0315151_3F_198-3236_3039_-2_iteration_17_Within_3'_of_altprot_2604_CHIMERIC
KHYIVLFEKEPTLFGKTSVSFTFHKLWGGPATEFDDNEYEA
>MtrunA17_Chr4g0015491_3F_3-170_168_MtrunA17_Chr4g0015491_1F_115-219_105_+1_iteration_4_5'UTR_overlapped_with_CDS_109438_CHIMERIC
QKEIDQGLSIKTKIILPGSMPERLMGTDCKFVGNMSTLVQ
>MtrunA17_Chr0c01g0488931_1F_4393-4524_132_MtrunA17_Chr0c01g0488931_2F_4370-4483_114_+2_iteration_24_3'UTR_overlapped_with_CDS_785_CHIMERIC
KESQRVLEIVGREADGGRRCVSVGCGTVCAGANRLGT
>MtrunA17_Chr5g0422951_1F_1615-1782_168_MtrunA17_Chr5g0422951_2F_1523-1678_156_-1_iteration_5_3'UTR_overlapped_with_CDS_183908_CHIMERIC
LRRELESHKFEEDSLSPRKYNKIYGLKSGTEGLTRTLQMMP
>MtrunA17_MTg0490561_1F_619-729_111_MtrunA17_MTg0490561_3F_465-899_435_+2_iteration_2_Within_3'_of_altprot_300223_CHIMERIC
CVHSPRRAQDSAEIRSCLLSLGFPRWCGWGVETSMPGRSK
>MtrunA17_Chr1g0188741_3F_1959-2189_231_MtrunA17_Chr1g0188741_2F_29-2569_2541_+2_iteration_0_Within_3'_of_altprot_7768_CHIMERIC
QAPQVMVQLTQQKPKSVESTQAPTSKSSDSLVLPVNSSGA
>MtrunA17_Chr7g0253231_1F_472-591_120_MtrunA17_Chr7g0253231_2F_413-583_171_-1_iteration_25_3'UTR_overlapped_with_CDS_245945_CHIMERIC
TAGLISFRQGNSQLGQKLMRARVVVQGATVALMVGHCLLLW
>MtrunA17_Chr4g0024811_1F_1483-1860_378_MtrunA17_Chr4g0024811_2F_1733-2164_432_-2_iteration_20_5'UTR_overlapped_with_CDS_127757_CHIMERIC
VDLNAIKIFLTKNPVPTLLANTYHSIHHRNTPKGMELLFVV
>MtrunA17_Chr3g0101911_2F_419-601_183_MtrunA17_Chr3g0101911_1F_385-507_123_+1_iteration_27_3'UTR_overlapped_with_CDS_79443_CHIMERIC
LSLKLALLLLKKNKEWQEQLPVVVLKAEEIMYSKEIMYPF
>MtrunA17_Chr1g0187051_1F_2017-2121_105_MtrunA17_Chr1g0187051_2F_1811-2107_297_+2_iteration_6_3'UTR_overlapped_with_CDS_30354_CHIMERIC
SLNHDQVVLFKTFRGTPKLCKTDYQPRRLQDKTSPATTVR
>MtrunA17_MTg0491551_2F_1043-1321_279_MtrunA17_MTg0491551_3F_1221-1400_180_-2_iteration_22_5'UTR_overlapped_with_CDS_328476_CHIMERIC
RCVCQVRFVLVGLGGFDQKCYAYAQDYPSSRKSFAGTTLRR
>MtrunA17_Chr6g0466781_3F_54-248_195_MtrunA17_Chr6g0466781_1F_1-567_567_+2_iteration_6_Within_5'_of_altprot_206059_CHIMERIC
LFFLHIMDLPETLHDFFSLSGIGYYIRKSRSSITYQPYFF
>MtrunA17_Chr7g0231621_2F_965-1234_270_MtrunA17_Chr7g0231621_1F_679-987_309_-2_iteration_1_3'UTR_overlapped_with_CDS_238690_CHIMERIC
NLLKLRTCLIENSIQPMGSDQWLDGLVFVAARMLAVVCSLP
>MtrunA17_Chr5g0422091_2F_50-133_84_MtrunA17_Chr5g0422091_1F_1-471_471_-2_iteration_16_Within_5'_of_altprot_168696_CHIMERIC
IEGSKSNVAMNAWLPQASYPCGNFSDTPLASNSEGLKDR
>MtrunA17_Chr7g0262081_2F_98-208_111_MtrunA17_Chr7g0262081_1F_1-1203_1203_+2_iteration_0_Within_3'_of_altprot_8247_CHIMERIC
FCVTYSIFFQKLAATTSVLSKRWKLLWLSVLAFDFDSSRF
>MtrunA17_Chr4g0070111_2F_686-898_213_MtrunA17_Chr4g0070111_1F_1-846_846_+1_iteration_12_3'UTR_overlapped_with_CDS_12694_CHIMERIC
SETLKETEVMKRATRFYKRHCIQHTALTIVMKYVTILDGI
>MtrunA17_Chr2g0314931_1F_2065-2301_237_MtrunA17_Chr2g0314931_3F_2217-2489_273_-1_iteration_25_5'UTR_overlapped_with_CDS_58437_CHIMERIC
KIPKAMRFSNEGLEEVSMIKTMRFCLVPKHFQSATKIWSLS
>MtrunA17_Chr5g1023186_2F_41-259_219_MtrunA17_Chr5g1023186_3F_54-185_132_-1_iteration_5_Spanned_3'_of_altprot_197340_CHIMERIC
LLPRTYSGNTGFDSQGGTTLGQCACLYERAGLVIYHWWVRN
>MtrunA17_Chr4g0016581_3F_1209-1370_162_MtrunA17_Chr4g0016581_1F_1-2379_2379_-2_iteration_4_Within_3'_of_altprot_120010_CHIMERIC
RHLSILCLWSTSLNISSAVLGFGGIYHALLGPETLEESFPF
>MtrunA17_Chr3g0087761_1F_2827-2937_111_MtrunA17_Chr3g0087761_2F_65-4414_4350_+1_iteration_18_Within_3'_of_altprot_68999_CHIMERIC
SVSRKEFQRTCTVEWQGIFKKDPTFIYEMSSDTLWSEIQE
>MtrunA17_Chr5g0422181_2F_161-325_165_MtrunA17_Chr5g0422181_3F_93-458_366_-2_iteration_20_Within_3'_of_altprot_170651_CHIMERIC
SWKSRIDSYFPRPVGKAQPPSVGKRGSSCRVRDLGRHRPNM
>MtrunA17_Chr8g0370991_2F_2-106_105_MtrunA17_Chr8g0370991_1F_1-129_129_-2_iteration_7_Within_5'_of_altprot_267783_CHIMERIC
GERGSNTRDLQIFSLTLSQLSYPRNMLNFFY
>MtrunA17_MTg0491761_2F_20-355_336_MtrunA17_MTg0491761_1F_283-390_108_+2_iteration_17_5'UTR_overlapped_with_CDS_335815_CHIMERIC
LRITVGRWLPKETPIRSAPQLGGIYLIDHKERFTMMGYFF
>MtrunA17_Chr6g0470481_3F_96723-96914_192_MtrunA17_Chr6g0470481_1F_96793-96921_129_+1_iteration_28_5'UTR_overlapped_with_CDS_215780_CHIMERIC
LLSGAIIPALMHRIPSELRSYACLVESSTRMGDLLGSPVL
>MtrunA17_Chr7g0259061_2F_32-238_207_MtrunA17_Chr7g0259061_1F_1-237_237_+1_iteration_10_3'UTR_overlapped_with_CDS_248405_CHIMERIC
MMVKVMCYLLSFLQSIMVSLSAPTWAFGSLVLPPRSNPPM
>MtrunA17_Chr6g0479621_1F_490-609_120_MtrunA17_Chr6g0479621_2F_149-3523_3375_+2_iteration_15_Within_5'_of_altprot_221264_CHIMERIC
PVFSINYASSKFCLDELVHIIHCYKKGSSRFARFLWRGSY
>MtrunA17_Chr1g0157681_3F_327-452_126_MtrunA17_Chr1g0157681_1F_157-555_399_-1_iteration_5_Within_5'_of_altprot_5719_CHIMERIC
VRCDFIGSSTNVIMVGIYNPNVVCRKIWIGSISKQESNSRT
>MtrunA17_MTg0490441_3F_3951-4073_123_MtrunA17_MTg0490441_1F_4003-4239_237_-2_iteration_21_5'UTR_overlapped_with_CDS_299171_CHIMERIC
TSLNQTYPRISSTRSTALAASCPVASDSAGSHLLSKQVSAP
>MtrunA17_MTg0490561_1F_373-564_192_MtrunA17_MTg0490561_3F_339-437_99_-2_iteration_6_3'UTR_overlapped_with_CDS_300058_CHIMERIC
EVIHSFGRSLILERRKKASIQTGSTRKGVLALGSLSTLGFA
>MtrunA17_Chr1g0177231_3F_135-320_186_MtrunA17_Chr1g0177231_1F_1-381_381_+1_iteration_12_Within_3'_of_altprot_2883_CHIMERIC
PRKHCWRTGRGYRTIPGCLGKIKEQRAMASDESQGQQQLP
>MtrunA17_Chr6g0477601_1F_205-549_345_MtrunA17_Chr6g0477601_3F_150-254_105_+1_iteration_15_3'UTR_overlapped_with_CDS_219135_CHIMERIC
LIAKLQHRNLVAFIGFCLEEQEKILFYKYVPNKSLDFFLL
>MtrunA17_Chr0c01g0488931_2F_2534-2626_93_MtrunA17_Chr0c01g0488931_3F_2472-2645_174_+1_iteration_10_Within_3'_of_altprot_1274_CHIMERIC
SRTKVGGSKTIRYRPSLNHKDADQGSADVAFRTPLAP
>MtrunA17_Chr1g0172171_2F_1598-1780_183_MtrunA17_Chr1g0172171_1F_1-1779_1779_+1_iteration_21_3'UTR_overlapped_with_CDS_585_CHIMERIC
FCLVSGNRSLKIPDDYFEVPNRPSNIVFEFLVLENMDAIE
>MtrunA17_Chr5g0426911_3F_6-149_144_MtrunA17_Chr5g0426911_1F_1-81_81_+2_iteration_14_3'UTR_overlapped_with_CDS_186486_CHIMERIC
DNRLMTPKSSYRRSRGTSMSTHHILGLKKVP
>MtrunA17_Chr2g0282891_1F_424-522_99_MtrunA17_Chr2g0282891_3F_348-740_393_-2_iteration_14_Within_5'_of_altprot_40218_CHIMERIC
IWFLSWKIYIVARLEYILKFKDILLVFNMLQLITTLLGELH
>MtrunA17_Chr7g0254804_3F_1296-1973_678_MtrunA17_Chr7g0254804_1F_1-1515_1515_-1_iteration_7_3'UTR_overlapped_with_CDS_5086_CHIMERIC
HQLDHPADLYDFIFIQISKDMFSDYTKFDNAPRSGPKAFVS
>MtrunA17_Chr5g0405261_1F_292-495_204_MtrunA17_Chr5g0405261_2F_158-445_288_+2_iteration_27_3'UTR_overlapped_with_CDS_150261_CHIMERIC
VLLKLFSMYRDWQEERVEEISRKQVVDKIKLLTYRWLGET
>MtrunA17_Chr4g0016091_2F_491-571_81_MtrunA17_Chr4g0016091_1F_1-849_849_+2_iteration_12_Within_3'_of_altprot_112164_CHIMERIC
NIYSWVEQALLFWFMVSLLYGLSGGEIELQEIVNGL
>MtrunA17_CPg0492361_3F_81-173_93_MtrunA17_CPg0492361_1F_25-192_168_-2_iteration_5_Within_3'_of_altprot_279955_CHIMERIC
GNPRRATDSNYRPCTRSILDLTNRPSYLLYVFDSPSLS
>MtrunA17_Chr5g0430141_1F_3523-3738_216_MtrunA17_Chr5g0430141_2F_3626-3769_144_+1_iteration_14_5'UTR_overlapped_with_CDS_187904_CHIMERIC
EDVTMSPVVVEVFAFDHWGVGRSSYTIESLIIKESLAFSV
>MtrunA17_Chr6g0481221_2F_2-301_300_MtrunA17_Chr6g0481221_1F_1-1668_1668_-2_iteration_1_Within_5'_of_altprot_223911_CHIMERIC
FFSQFLWLYNHLPHPLHFPMDSLTKCSSVLG
>MtrunA17_Chr6g0480451_2F_440-571_132_MtrunA17_Chr6g0480451_1F_79-507_429_+1_iteration_22_3'UTR_overlapped_with_CDS_222866_CHIMERIC
HHSSRPLMNLGFLFLCFLSTMHLLHFVWTNLSHNSLLRDK
>MtrunA17_Chr6g0450241_1F_1129-1332_204_MtrunA17_Chr6g0450241_3F_1179-1301_123_+2_iteration_2_Spanned_5'_of_altprot_199566_CHIMERIC
VASKLPLWESKSGNPNICNNWSGSRLLINLHHPVVEKFKT
>MtrunA17_Chr4g0006711_2F_713-928_216_MtrunA17_Chr4g0006711_1F_583-792_210_+1_iteration_27_3'UTR_overlapped_with_CDS_2747_CHIMERIC
LKSLSKKTHVILLSSPPVNEAQIHETFSNIGTTKEDKESC
>MtrunA17_Chr6g0479711_2F_764-937_174_MtrunA17_Chr6g0479711_3F_792-899_108_+1_iteration_6_Spanned_5'_of_altprot_221676_CHIMERIC
PKLRITCSLTVHCQYHLWSSGYLHCHSRYLGVAHTTKSV
>MtrunA17_MTg0490701_3F_1023-1142_120_MtrunA17_MTg0490701_2F_23-1294_1272_+1_iteration_1_Within_5'_of_altprot_303130_CHIMERIC
PDKSGGVAAIALFLYVCWLYLFLKVCTCVVQVFALFTKEY
>MtrunA17_Chr4g0016051_3F_3555-3728_174_MtrunA17_Chr4g0016051_1F_1-5655_5655_-2_iteration_15_Within_3'_of_altprot_111602_CHIMERIC
FYRNWTILFGQISSDKLLCSFHYSISVNKFLDNYPKGFDIN
>MtrunA17_Chr1g0213771_2F_941-1201_261_MtrunA17_Chr1g0213771_1F_154-2490_2337_+2_iteration_6_Within_3'_of_altprot_8021_CHIMERIC
SIDKGFCLLGHAIDDLLDGDNWWRGHAAAFLKYANLPPEA
>MtrunA17_MTg0491001_3F_39-173_135_MtrunA17_MTg0491001_2F_23-208_186_+2_iteration_19_Within_3'_of_altprot_315036_CHIMERIC
EVGASRWAWRSIGNLHFFLRSRFFSRPPAGIALRFRFFGR
>MtrunA17_Chr2g0282981_3F_1497-1595_99_MtrunA17_Chr2g0282981_2F_1052-2410_1359_+1_iteration_18_Within_5'_of_altprot_40687_CHIMERIC
RDMVCELVDIVARLEYILKFKDIFGLQHLQLTTTLLGELH
>MtrunA17_MTg0490611_1F_208-393_186_MtrunA17_MTg0490611_2F_245-379_135_-1_iteration_21_Spanned_3'_of_altprot_301427_CHIMERIC
KLWSFNSASPCLLSCWQKQGFRPYLLLDLNQMTLAV
>MtrunA17_Chr3g0133661_2F_155-334_180_MtrunA17_Chr3g0133661_1F_1-1008_1008_+2_iteration_18_Within_3'_of_altprot_2775_CHIMERIC
PIVERSVVAILYDIFALCQCKDLGVVGLTFLNSHINVSSN
>MtrunA17_Chr4g0013011_3F_1248-1475_228_MtrunA17_Chr4g0013011_2F_638-2392_1755_-1_iteration_19_Within_3'_of_altprot_6709_CHIMERIC
RLQHILPGKKMSQSFSEEEEGMIWNKTTVIWLETVKSSPDI
>MtrunA17_MTg0491181_1F_127-285_159_MtrunA17_MTg0491181_2F_56-193_138_+2_iteration_11_3'UTR_overlapped_with_CDS_317157_CHIMERIC
GNRAFLPGWAKGLQSAASPVVQLVLDRSDRVFIIWSKRIR
>MtrunA17_MTg0490561_1F_619-729_111_MtrunA17_MTg0490561_3F_465-899_435_-1_iteration_17_Within_3'_of_altprot_300217_CHIMERIC
CVHSPRRAQDSAWRFDLVFFRLVSPGGCGWGVETSMPGRSK
>MtrunA17_Chr8g0361731_3F_687-815_129_MtrunA17_Chr8g0361731_2F_218-1405_1188_-2_iteration_16_Within_5'_of_altprot_5886_CHIMERIC
DSSSSPKKYVDKTIPANESWAICRIFSRKPMQQLKELSLTH
>MtrunA17_Chr6g0454421_1F_403-507_105_MtrunA17_Chr6g0454421_2F_347-469_123_+2_iteration_5_3'UTR_overlapped_with_CDS_200770_CHIMERIC
KALCWADTDTERRKLGANGIRDPSSPSRKRWILGGCAYRP
>MtrunA17_Chr2g0324671_1F_1228-1404_177_MtrunA17_Chr2g0324671_2F_1295-1381_87_+2_iteration_9_Spanned_3'_of_altprot_61839_CHIMERIC
RLRDKNMSPHSQKLGTAATIQSAFCCFCLDFKLLYF
>MtrunA17_MTg0491611_2F_1913-2230_318_MtrunA17_MTg0491611_1F_1963-2220_258_+1_iteration_16_Spanned_3'_of_altprot_333079_CHIMERIC
APSQRFDGMAQPTQERLCNMGTHGWKNPYGFDIR
>MtrunA17_Chr2g0308091_3F_5373-5468_96_MtrunA17_Chr2g0308091_1F_5311-5421_111_+2_iteration_15_3'UTR_overlapped_with_CDS_53967_CHIMERIC
FTLRCDHTSTNAPDPIRTPQLSVLGRVVLGWVTSWEVLVL
>MtrunA17_Chr5g0408881_2F_968-1168_201_MtrunA17_Chr5g0408881_1F_130-1689_1560_+2_iteration_16_Within_3'_of_altprot_9360_CHIMERIC
ICLDHALQDSVQGCAFSLNMLYHKSLPIFLVNAAYDSWQI
>MtrunA17_MTg0490141_3F_1455-1622_168_MtrunA17_MTg0490141_2F_1553-1786_234_+2_iteration_2_5'UTR_overlapped_with_CDS_293713_CHIMERIC
HSNRQAWFCSQSLRHFRVPIGRQPFRGFLRDRLTLRRLTE
>MtrunA17_Chr5g0435901_3F_213-479_267_MtrunA17_Chr5g0435901_1F_436-591_156_-2_iteration_6_5'UTR_overlapped_with_CDS_192123_CHIMERIC
RAGKRQPGELKHLSSQRGKESKSDSRSSGERNGNSLNRENG
>MtrunA17_Chr2g0303951_3F_3342-3485_144_MtrunA17_Chr2g0303951_2F_3206-3430_225_-2_iteration_9_3'UTR_overlapped_with_CDS_47610_CHIMERIC
SQTIKRDLEVNGISLDPILLTAFYVFFFLQRQHFMLLIGPF
>MtrunA17_Chr4g0016141_3F_1089-1412_324_MtrunA17_Chr4g0016141_2F_1154-1243_90_+1_iteration_11_Spanned_3'_of_altprot_116278_CHIMERIC
GAAVDWTSRGKALFRRGPREGTKSRQTLNTRYPWRVKSA
>MtrunA17_Chr5g0422041_1F_727-813_87_MtrunA17_Chr5g0422041_3F_615-758_144_-2_iteration_9_3'UTR_overlapped_with_CDS_164510_CHIMERIC
PSAGDALLALIGRVVPPALCYFEEIRVLKASLRSGYISMG
>MtrunA17_Chr5g0422041_1F_91-213_123_MtrunA17_Chr5g0422041_3F_111-335_225_+2_iteration_23_5'UTR_overlapped_with_CDS_164584_CHIMERIC
NCEWLIKSVIVCLMVSTTRITVVILELIRNKPRLLE
>MtrunA17_Chr3g0094961_3F_732-860_129_MtrunA17_Chr3g0094961_1F_1-810_810_+2_iteration_8_3'UTR_overlapped_with_CDS_76411_CHIMERIC
HLTKEHHVGFEAAAWYWHCRRGSVIPICLYLLVGRYMKER
>MtrunA17_MTg0490821_3F_204-554_351_MtrunA17_MTg0490821_2F_233-385_153_+2_iteration_5_Spanned_5'_of_altprot_304637_CHIMERIC
ESLTYGSFEKGVRPTYQARRAVHGAASLLTWSMHIALSR
>MtrunA17_Chr6g0479621_1F_490-609_120_MtrunA17_Chr6g0479621_3F_264-689_426_+1_iteration_18_Within_5'_of_altprot_221351_CHIMERIC
LCFLSTMPLLNFVWTNLSTSFIATRQRVSRFARFLWRGSY
>MtrunA17_Chr4g0023861_2F_398-556_159_MtrunA17_Chr4g0023861_3F_384-512_129_-1_iteration_17_3'UTR_overlapped_with_CDS_127106_CHIMERIC
SRLCKAHVTWIYVQESTFAWINSSNKGIYKDYVKKD
>MtrunA17_Chr8g0339731_1F_37-342_306_MtrunA17_Chr8g0339731_3F_162-275_114_+2_iteration_24_Spanned_5'_of_altprot_257927_CHIMERIC
QGSAQHGISHDHIETPLSVKITASIRNMHILGLVPNGVDL
>MtrunA17_Chr5g0422161_2F_314-589_276_MtrunA17_Chr5g0422161_3F_540-629_90_-2_iteration_6_5'UTR_overlapped_with_CDS_170123_CHIMERIC
GSGGSMVARLKLKGIDTEGHHQEWSLRLNLTQHGETYQVQT
>MtrunA17_Chr0c02g0489661_1F_601-729_129_MtrunA17_Chr0c02g0489661_3F_108-857_750_+2_iteration_15_Within_3'_of_altprot_481_CHIMERIC
LWGKMFLMLRHFLRRDTLMIWSLMMVHTAILTLKEGFEGQ
>MtrunA17_Chr1g0171641_1F_424-528_105_MtrunA17_Chr1g0171641_2F_92-535_444_-1_iteration_14_Within_5'_of_altprot_315_CHIMERIC
SWSKRKGLGADLVRKYEDSETKICSPQSQKLGTAVPPSRVT
>MtrunA17_Chr8g0343161_3F_42-188_147_MtrunA17_Chr8g0343161_1F_1-153_153_+2_iteration_28_3'UTR_overlapped_with_CDS_7837_CHIMERIC
CIMSESVKKFRIATCKPISFLSFARKCTTNLLEKLQRCSN
>MtrunA17_Chr5g0431791_1F_235-522_288_MtrunA17_Chr5g0431791_2F_248-406_159_+2_iteration_7_Spanned_3'_of_altprot_190133_CHIMERIC
RNLQFVAAAEFQHLLSYSKFGSEKKEFLFSLIVLLTLIQI
>MtrunA17_Chr3g0077971_2F_4931-5161_231_MtrunA17_Chr3g0077971_1F_5101-5208_108_-1_iteration_14_5'UTR_overlapped_with_CDS_64434_CHIMERIC
VDKKSLCMKPDLKITPINLLIWLFLRYFNAKLINFLNLHPK
>MtrunA17_Chr7g0229251_3F_531-734_204_MtrunA17_Chr7g0229251_1F_1-1896_1896_+1_iteration_3_Within_3'_of_altprot_234029_CHIMERIC
CRIHVESPFGRATGLGSLSWAGHQVHVSLPINQFLNAGVD
>MtrunA17_Chr6g0476561_3F_1119-1256_138_MtrunA17_Chr6g0476561_1F_805-1179_375_-1_iteration_13_3'UTR_overlapped_with_CDS_218812_CHIMERIC
YSQQPGVDFNETFAPVVRMETIRNCMSLLSQLELQVFQLDV
>MtrunA17_Chr0c01g0489101_3F_2550-2732_183_MtrunA17_Chr0c01g0489101_2F_2285-2644_360_-2_iteration_18_3'UTR_overlapped_with_CDS_8492_CHIMERIC
GERTGISLTMRIGRPWRSNCSLEKRPQRGAPGPSPLERGVG
>MtrunA17_Chr1g0210131_1F_1168-1296_129_MtrunA17_Chr1g0210131_2F_1178-1378_201_-2_iteration_3_5'UTR_overlapped_with_CDS_6524_CHIMERIC
FILKNRDYSIKDLGVNVADPEAMNIPVTLILSYI
>MtrunA17_Chr1g0204881_2F_155-289_135_MtrunA17_Chr1g0204881_1F_28-186_159_-2_iteration_5_3'UTR_overlapped_with_CDS_34117_CHIMERIC
VGQCDLGEGLSLLGPLDWRALCEAGFTEQQTPPSLDSGGIT
>MtrunA17_Chr5g1024839_2F_12896-13030_135_MtrunA17_Chr5g1024839_3F_12714-12977_264_-1_iteration_7_3'UTR_overlapped_with_CDS_198488_CHIMERIC
LYSFKMVESKSISEQLTGCHTPNFDHFPLFLPILFVFLKSG
>MtrunA17_CPg0492331_1F_799-945_147_MtrunA17_CPg0492331_2F_584-874_291_-1_iteration_25_3'UTR_overlapped_with_CDS_277036_CHIMERIC
RVGEVQLLILNLKPTFLRAKSRAEKGKRSSSFPVLPVAGSS
>MtrunA17_Chr2g0308081_2F_59699-59827_129_MtrunA17_Chr2g0308081_3F_59637-59747_111_+2_iteration_7_3'UTR_overlapped_with_CDS_51221_CHIMERIC
TLRCDHTSTNAPDPIKTAAKRAWARVVLGWVTSWEVLVLH
>MtrunA17_MTg0491621_3F_1377-1772_396_MtrunA17_MTg0491621_1F_1393-1656_264_+1_iteration_14_Spanned_5'_of_altprot_333975_CHIMERIC
SSAGLIYRTCSVCPLSSSARPVHWAVGLPSTCPQL
>MtrunA17_Chr1g0191501_3F_126-230_105_MtrunA17_Chr1g0191501_1F_1-264_264_+1_iteration_14_Within_3'_of_altprot_8893_CHIMERIC
AHFTEAKNRYVASQILTGNYINTHCQKICHSNPDYFLLFI
>MtrunA17_Chr0c03g0489991_2F_860-1078_219_MtrunA17_Chr0c03g0489991_3F_678-998_321_+2_iteration_4_3'UTR_overlapped_with_CDS_14272_CHIMERIC
RNGSVKHSIREPGLLFCVVFILVWLLESHPAVVGTARKIQ
>MtrunA17_MTg0491231_1F_1735-2040_306_MtrunA17_MTg0491231_3F_1932-2003_72_+2_iteration_8_Spanned_5'_of_altprot_318008_CHIMERIC
ACLAQEVGTVENKVANGCNAWESAEQFGPNPEES
>MtrunA17_Chr5g0404531_2F_218-457_240_MtrunA17_Chr5g0404531_1F_391-1140_750_+2_iteration_17_5'UTR_overlapped_with_CDS_150016_CHIMERIC
LYKNFTKFVSRVYVFAIPLSHCRLSNLRERGRLEPHLLKR
>MtrunA17_Chr1g0204591_3F_1251-1418_168_MtrunA17_Chr1g0204591_1F_1243-1428_186_-1_iteration_5_Within_5'_of_altprot_33947_CHIMERIC
FFNKSSPEFHSVLHYRICINFICMFGKLQTLLN
>MtrunA17_Chr5g0415181_1F_406-573_168_MtrunA17_Chr5g0415181_2F_242-442_201_-1_iteration_8_3'UTR_overlapped_with_CDS_152309_CHIMERIC
TKFGNADHHDEAALIPMTRVDDFINGECSNVLCPTQFHIEG
>MtrunA17_Chr5g0421831_1F_49-186_138_MtrunA17_Chr5g0421831_3F_78-248_171_+2_iteration_4_5'UTR_overlapped_with_CDS_160356_CHIMERIC
SLKFHRDGDRSLQVGLQRGIPSKRESSARVDYVPAFVHT
>MtrunA17_Chr7g0260631_1F_289-393_105_MtrunA17_Chr7g0260631_3F_279-353_75_+1_iteration_15_3'UTR_overlapped_with_CDS_248919_CHIMERIC
RNVISAQCSECQSEEIQPARVNGGSNYDSLKVA
>MtrunA17_Chr6g1027833_2F_2-247_246_MtrunA17_Chr6g1027833_1F_130-309_180_+2_iteration_20_5'UTR_overlapped_with_CDS_228185_CHIMERIC
FDAFVSFRGADTRSRASPAISIKLFVTKESTFIDDKELQR
>MtrunA17_CPg0492651_2F_167-280_114_MtrunA17_CPg0492651_1F_1-462_462_+1_iteration_17_Within_5'_of_altprot_8470_CHIMERIC
VGLAVLEPSMIGEPADPFATPLEILPEGIFFPYFKYFVQY
>MtrunA17_Chr7g0240711_1F_7015-7335_321_MtrunA17_Chr7g0240711_2F_7271-7561_291_+1_iteration_19_5'UTR_overlapped_with_CDS_243164_CHIMERIC
KVLAHEPSWLGVHLPLESSWKCSTFSGTKLLLESHGDKPY
>MtrunA17_Chr5g0431791_1F_235-522_288_MtrunA17_Chr5g0431791_2F_248-406_159_-2_iteration_1_Spanned_5'_of_altprot_190037_CHIMERIC
TRSITPRIWMIKNSLNIIKPINLIEHCRNLQFVAA
>MtrunA17_Chr3g0121361_3F_105-359_255_MtrunA17_Chr3g0121361_2F_227-484_258_-1_iteration_29_5'UTR_overlapped_with_CDS_85986_CHIMERIC
DGRISWHAFDPIYQRWQTLPPVPWQNHFFWVPPKVFMWMAV
>MtrunA17_Chr4g0068991_3F_7122-7403_282_MtrunA17_Chr4g0068991_2F_2-13003_13002_-1_iteration_20_Within_3'_of_altprot_140994_CHIMERIC
GWILLAKQTFMRLLYQDLQVQELLNPGAFGKVENQACTFLA
>MtrunA17_Chr6g0468741_3F_39-254_216_MtrunA17_Chr6g0468741_1F_1-252_252_-1_iteration_8_3'UTR_overlapped_with_CDS_1438_CHIMERIC
LPSFSCARHTSNVPRASTKCGAQASFPAFIFGKDHTFSPNT
>MtrunA17_Chr4g0016141_1F_2032-2166_135_MtrunA17_Chr4g0016141_3F_2007-2141_135_-2_iteration_21_3'UTR_overlapped_with_CDS_114748_CHIMERIC
GTRQNSPVTSGEGVPPHKGGRSDQARATVFTKNTGLRKV
>MtrunA17_CPg0493341_1F_292-384_93_MtrunA17_CPg0493341_3F_9-506_498_+1_iteration_0_Within_5'_of_altprot_288987_CHIMERIC
SLDQPEEVCIKYLSQGKIREFLLFSGFGKVLIFKKGNLMI
>MtrunA17_Chr1g0165071_2F_113-247_135_MtrunA17_Chr1g0165071_1F_88-222_135_-2_iteration_9_3'UTR_overlapped_with_CDS_22661_CHIMERIC
GTRQNSPVTSGEGVPPHTKGVAVTRPGRLFTKNTGLRKV
>MtrunA17_Chr8g0363641_3F_198-311_114_MtrunA17_Chr8g0363641_1F_1-771_771_+1_iteration_6_Within_3'_of_altprot_7058_CHIMERIC
KVEYNDRCCICIGISPHGSSIPVVHCDLKPSNVMLDKNMV
>MtrunA17_Chr5g0422031_3F_3-458_456_MtrunA17_Chr5g0422031_1F_1-486_486_+2_iteration_20_Within_5'_of_altprot_3392_CHIMERIC
MMTSPRAFQQPRLGPPSQSAGQCPEPIGGP
>MtrunA17_Chr2g0291581_1F_622-720_99_MtrunA17_Chr2g0291581_2F_212-2290_2079_-2_iteration_16_Within_3'_of_altprot_4472_CHIMERIC
EKRNQNWLSCHDKDEVSGISEMEDMREVTLEHNHVLGAKIH
>MtrunA17_Chr3g0132791_1F_3754-3915_162_MtrunA17_Chr3g0132791_3F_1371-4154_2784_+2_iteration_8_Within_3'_of_altprot_2513_CHIMERIC
HLSGWPRNFSVENLRMRKDVYSFGVILWELVTMQQPWSGL
>MtrunA17_Chr1g0209481_3F_1077-1208_132_MtrunA17_Chr1g0209481_1F_1-1206_1206_-1_iteration_26_3'UTR_overlapped_with_CDS_6234_CHIMERIC
CPKISDFGLAKVCPRKESIVSIFVAGEHQDILLQSCFSRNF
>MtrunA17_CPg0492461_1F_2281-2406_126_MtrunA17_CPg0492461_3F_1413-7163_5751_+2_iteration_2_Within_3'_of_altprot_283807_CHIMERIC
SMTGIGQDTCYTDFESEERFQEMANLFNLSITKPDLVYHK
>MtrunA17_Chr5g0444821_2F_317-577_261_MtrunA17_Chr5g0444821_1F_286-702_417_+1_iteration_19_Within_5'_of_altprot_195635_CHIMERIC
FENHKRHVLLIPLSSAPTTSPPLPAASPNRTPIKLSSMVL
>MtrunA17_MTg0491351_1F_331-522_192_MtrunA17_MTg0491351_2F_191-1129_939_+1_iteration_3_Within_3'_of_altprot_324243_CHIMERIC
TLHGRSKKWSLGQASRPILLPDIIGRSSSETRAGNASFRF
>MtrunA17_MTg0491591_1F_1621-1806_186_MtrunA17_MTg0491591_2F_1640-1759_120_-2_iteration_28_Spanned_5'_of_altprot_332131_CHIMERIC
FLVLGLKKLVDPNESFLWSLFAPRPETDPQHSAHIRF
>MtrunA17_Chr6g0482201_2F_374-760_387_MtrunA17_Chr6g0482201_1F_52-579_528_+1_iteration_18_3'UTR_overlapped_with_CDS_6876_CHIMERIC
LYVVLSLAILTTILFAKQSSISTFHTICQLKTCTLFAVLM
>MtrunA17_Chr6g0457311_2F_1085-1219_135_MtrunA17_Chr6g0457311_1F_1-1404_1404_-1_iteration_20_Within_3'_of_altprot_201985_CHIMERIC
RLKWLYIQIHLRIDMLRLELEVPEQAAGIPTIIKLPFIFFI
>MtrunA17_Chr4g0029071_3F_693-887_195_MtrunA17_Chr4g0029071_2F_173-1033_861_+1_iteration_12_Within_5'_of_altprot_2643_CHIMERIC
HDGYNKGTALGAEIIGTFVLVYLSSLPLILRGTLGTPMFL
>MtrunA17_Chr1g0170911_1F_1-249_249_MtrunA17_Chr1g0170911_3F_186-347_162_+2_iteration_5_5'UTR_overlapped_with_CDS_25214_CHIMERIC
LGFCIGLSSFSALLHCSECNRFETVWERLFKLVSLLQKDL
>MtrunA17_MTg0491001_2F_308-490_183_MtrunA17_MTg0491001_1F_73-462_390_+1_iteration_24_3'UTR_overlapped_with_CDS_314866_CHIMERIC
VSGLMRITKLTRRSWLLAQQGGALPHRRRTRGSVVVVLQD
>MtrunA17_Chr7g0239681_3F_312-575_264_MtrunA17_Chr7g0239681_1F_118-495_378_-1_iteration_14_3'UTR_overlapped_with_CDS_242536_CHIMERIC
EASEIWLEQNDVGLVDFRPCSTGGVLQSNSLLPLHSRANLH
>MtrunA17_Chr3g0083851_3F_3-461_459_MtrunA17_Chr3g0083851_1F_1-297_297_+2_iteration_10_3'UTR_overlapped_with_CDS_2271_CHIMERIC
VLRKPSGMESVFEKAESSTSTSKRYGNGHH
>MtrunA17_Chr2g0308081_1F_4126-4320_195_MtrunA17_Chr2g0308081_3F_4188-4316_129_+2_iteration_6_Spanned_5'_of_altprot_50296_CHIMERIC
FTLRCDHTSTNAPDPINSAVKRAWAAESSTRMGDLLGSPC
>MtrunA17_Chr4g0063131_3F_411-500_90_MtrunA17_Chr4g0063131_2F_119-1060_942_+2_iteration_12_Within_3'_of_altprot_8971_CHIMERIC
RKDLPFHTAPPAKPNSILELKYEDNSWRKIKFRLFVARD
>MtrunA17_Chr5g0446811_3F_786-896_111_MtrunA17_Chr5g0446811_1F_1-1686_1686_+1_iteration_5_Within_3'_of_altprot_2598_CHIMERIC
MVGSLAFPINCIGFHLPVGVIQATTNQQAGLNVITELIIG
>MtrunA17_Chr1g0210521_2F_782-928_147_MtrunA17_Chr1g0210521_3F_192-917_726_+2_iteration_19_3'UTR_overlapped_with_CDS_6894_CHIMERIC
KTENLQFQADSFQRQGRQLRRKMWLQNLQEADGGRRNPYL
>MtrunA17_MTg0491501_1F_115-339_225_MtrunA17_MTg0491501_3F_234-416_183_-1_iteration_23_5'UTR_overlapped_with_CDS_327485_CHIMERIC
RCAPATSWQSRLMGKPPPAATVWGVRGCCPVANLEGAEVRR
>MtrunA17_Chr4g0064781_1F_124-285_162_MtrunA17_Chr4g0064781_3F_153-1244_1092_-1_iteration_1_5'UTR_overlapped_with_CDS_9692_CHIMERIC
KLSISLTKYKNFSSYCQIHRERDMANNLLVSEEKLLPRSV
>MtrunA17_Chr6g0472831_1F_343-891_549_MtrunA17_Chr6g0472831_3F_3-371_369_-2_iteration_9_3'UTR_overlapped_with_CDS_217447_CHIMERIC
RLSSVLKFELTDERYACCVCAEKDITKVDFNPTIPEVTQFQ
>MtrunA17_MTg0490861_1F_772-1014_243_MtrunA17_MTg0490861_3F_837-1127_291_+2_iteration_11_5'UTR_overlapped_with_CDS_307080_CHIMERIC
MSGNVHVRLREKGGGQKWPCCLTLVFNGVCSFFFGRVCQY
>MtrunA17_Chr5g0419001_1F_451-606_156_MtrunA17_Chr5g0419001_2F_53-1387_1335_+1_iteration_7_Within_3'_of_altprot_2147_CHIMERIC
QHTQQESLQLFSISILCSVVHLLVGVVYCLFSWGLGLPKR
>MtrunA17_Chr3g0097281_2F_794-910_117_MtrunA17_Chr3g0097281_1F_1-948_948_-2_iteration_7_Within_5'_of_altprot_8891_CHIMERIC
DDSIKESLYLGMGVGFAQQVSGGFVVLCFLLENGGMHIFGL
>MtrunA17_Chr7g0229331_2F_260-352_93_MtrunA17_Chr7g0229331_3F_231-320_90_-1_iteration_5_3'UTR_overlapped_with_CDS_234256_CHIMERIC
SRSTRRGMHKSICPKGKIREFLLFSGFGKVLIFKKGNLMIC
>MtrunA17_MTg0490641_1F_1537-1659_123_MtrunA17_MTg0490641_2F_2-1753_1752_-2_iteration_12_Within_3'_of_altprot_302496_CHIMERIC
YYRETYRSKNGKRKRKSYGLDCARVSAGQVLFEMDGVSLSN
>MtrunA17_Chr5g0422291_2F_6518-6658_141_MtrunA17_Chr5g0422291_1F_6583-6729_147_+2_iteration_15_5'UTR_overlapped_with_CDS_178531_CHIMERIC
ELTRQIAPPTKNGHAPPPIESRKSSVCQSLLCLDLVSFPV
>MtrunA17_Chr7g0245091_1F_334-438_105_MtrunA17_Chr7g0245091_2F_128-370_243_+2_iteration_4_3'UTR_overlapped_with_CDS_1656_CHIMERIC
YHKKHQVFLHSQLQLLSPILWQLNSPGIVLLQMAMPTLRS
>MtrunA17_Chr1g0204881_2F_2-118_117_MtrunA17_Chr1g0204881_1F_28-186_159_+2_iteration_10_5'UTR_overlapped_with_CDS_34176_CHIMERIC
PSWVTSTCNPSGGMKVMEWLKICQVGLVAAPCWPAHSK
>MtrunA17_Chr5g0422041_2F_407-484_78_MtrunA17_Chr5g0422041_3F_381-458_78_+2_iteration_8_3'UTR_overlapped_with_CDS_164930_CHIMERIC
GSIPEREPEKRLPHPRKSRRANYPILTRGGSDNK
>MtrunA17_CPg0493331_2F_185-310_126_MtrunA17_CPg0493331_3F_162-404_243_+2_iteration_4_Within_5'_of_altprot_288787_CHIMERIC
DMISISNKKTGDGEIGRRYGLNWIEPWYGNLPGENFQI
>MtrunA17_CPg0493291_3F_786-986_201_MtrunA17_CPg0493291_1F_733-804_72_+2_iteration_3_3'UTR_overlapped_with_CDS_288745_CHIMERIC
PSRSYFGYPYNHRTVEVTNSGKFSSVEDKEIVEVTIYPVI
>MtrunA17_MTg0491241_2F_1106-1213_108_MtrunA17_MTg0491241_3F_1176-1292_117_-2_iteration_3_5'UTR_overlapped_with_CDS_320299_CHIMERIC
RLCRPPSIPLSFGVLRPYSPGGVFNALAGPLIHVDQGRTLI
>MtrunA17_Chr5g0435901_3F_3351-3494_144_MtrunA17_Chr5g0435901_2F_3437-3637_201_+2_iteration_16_5'UTR_overlapped_with_CDS_192319_CHIMERIC
CWSRGTEEARLAERWLSVQEHKVPPVFRVRRGRENASSQD
>MtrunA17_Chr0c01g0489041_1F_1342-1542_201_MtrunA17_Chr0c01g0489041_2F_1496-1600_105_-2_iteration_3_5'UTR_overlapped_with_CDS_2964_CHIMERIC
RRSYRLNGPVKCSRIAATWAVRCPRRCEKSTEPYHLEEGEV
>MtrunA17_Chr7g0253311_3F_885-1064_180_MtrunA17_Chr7g0253311_2F_848-2104_1257_+2_iteration_9_Within_3'_of_altprot_4407_CHIMERIC
KSRLNVPFLKMTARCNLILFRVQHDNARGPMKGGIRYHPE
>MtrunA17_Chr6g0468211_3F_1176-1286_111_MtrunA17_Chr6g0468211_1F_1-1722_1722_+2_iteration_12_Within_5'_of_altprot_1102_CHIMERIC
KNFSHLLEISDKKHSTVLPKMLDHVMVVTMLLINGDFHKA
>MtrunA17_Chr8g0342371_1F_862-1116_255_MtrunA17_Chr8g0342371_2F_71-1909_1839_-2_iteration_4_Within_3'_of_altprot_7375_CHIMERIC
LLHCNGKSSFEEACVLSYCPGYTYSGISFLLSKSKRIQHLD
>MtrunA17_Chr6g0469751_2F_116-223_108_MtrunA17_Chr6g0469751_1F_1-627_627_-2_iteration_5_Within_5'_of_altprot_1991_CHIMERIC
RSCSSWWREVGRIRDMGEVIMVEAGLGSVCLRSWGMVQTLC
>MtrunA17_Chr4g0016091_2F_686-850_165_MtrunA17_Chr4g0016091_1F_1-849_849_-2_iteration_23_3'UTR_overlapped_with_CDS_112265_CHIMERIC
TVGIGFKLSLAPSHQWTPDVYEGVRFVREIPTSLYLFLRCL
>MtrunA17_Chr8g0381131_3F_633-800_168_MtrunA17_Chr8g0381131_2F_449-805_357_-2_iteration_7_Within_5'_of_altprot_270327_CHIMERIC
ASLNNALACIELSSASAQLLVHCSVAALSIKRDPHSSLNGI
>MtrunA17_Chr8g0385701_3F_2454-2678_225_MtrunA17_Chr8g0385701_2F_2549-2797_249_-1_iteration_1_5'UTR_overlapped_with_CDS_271141_CHIMERIC
FLQLLAIVLRDPHSHIIHDCEYSLQEIRNCCFWISKLLYLD
>MtrunA17_Chr0c01g0489041_1F_727-1002_276_MtrunA17_Chr0c01g0489041_3F_789-881_93_+2_iteration_21_Spanned_5'_of_altprot_4051_CHIMERIC
AKAFAKDVFINQERKLGARRRSDTVLVSTINCRPGISGCC
>MtrunA17_Chr5g0422291_2F_2666-2839_174_MtrunA17_Chr5g0422291_1F_2716-2829_114_+2_iteration_26_Spanned_5'_of_altprot_177084_CHIMERIC
HLISDAHEWINEIPTVPVYYPAKPQPRERAWRNQRGEDPV
>MtrunA17_Chr5g0421811_3F_1068-1199_132_MtrunA17_Chr5g0421811_1F_1090-1206_117_+1_iteration_0_5'UTR_overlapped_with_CDS_160048_CHIMERIC
RYFAYSVIGDEALPLFLNPRPTLVGRSGRKTLLGWEF
>MtrunA17_Chr3g0100181_2F_1526-1747_222_MtrunA17_Chr3g0100181_1F_1-2244_2244_+1_iteration_3_Within_5'_of_altprot_554_CHIMERIC
ILLNRVLTTLKGIFNLKASMCLIQYNQFVRDGEAIPFLMV
>MtrunA17_MTg0491381_2F_380-514_135_MtrunA17_MTg0491381_1F_1-699_699_+2_iteration_12_Within_3'_of_altprot_9545_CHIMERIC
RLKWLYIQIHLRIDMLRLELEVRTGGWYTTIIKLPFIFFI
>MtrunA17_Chr1g0152351_2F_95-382_288_MtrunA17_Chr1g0152351_1F_1-612_612_-2_iteration_18_Within_5'_of_altprot_3953_CHIMERIC
YSKMAVLSEIEEDELDEEPGEVIESAPPLKSSAKRGNSLPT
>MtrunA17_Chr8g0338711_1F_271-435_165_MtrunA17_Chr8g0338711_2F_215-400_186_+2_iteration_4_3'UTR_overlapped_with_CDS_257664_CHIMERIC
LLDEGNRNAFDPFGGPSKLEWGVLYVIGRDEDGFVSKVVR
>MtrunA17_MTg0490361_1F_4390-4842_453_MtrunA17_MTg0490361_2F_4367-4495_129_+2_iteration_18_3'UTR_overlapped_with_CDS_296992_CHIMERIC
RTDKERNENRELLPLHNIRLSSLHSLLPKAHLQTANS
>MtrunA17_Chr3g0087341_2F_734-952_219_MtrunA17_Chr3g0087341_1F_784-894_111_+1_iteration_17_Spanned_3'_of_altprot_68902_CHIMERIC
TSRASRDEAFWRSQVNYRPPNPTTLHISWSSSCPIKSLQI
>MtrunA17_Chr2g0308081_3F_8985-9113_129_MtrunA17_Chr2g0308081_1F_9043-9117_75_+1_iteration_2_5'UTR_overlapped_with_CDS_52784_CHIMERIC
VKRAWARVVLGWWVTSWEVLVLHLFLPKFRVLFVN
>MtrunA17_Chr4g1016966_3F_2421-2516_96_MtrunA17_Chr4g1016966_2F_2441-2572_132_+2_iteration_19_5'UTR_overlapped_with_CDS_146767_CHIMERIC
VLSSCNLVIIVKSPWKCKGDWTTSVVEGTRITACVF
>MtrunA17_Chr8g0344001_2F_2-115_114_MtrunA17_Chr8g0344001_1F_1-165_165_-1_iteration_1_Within_3'_of_altprot_258932_CHIMERIC
DYSPPTRHGKQAKASNSRMQQRSHATNSQWRVEGELTRHGE
>MtrunA17_Chr8g0367731_1F_1-147_147_MtrunA17_Chr8g0367731_2F_20-436_417_+1_iteration_25_5'UTR_overlapped_with_CDS_265928_CHIMERIC
EEETPVKKVDQGKKRPNESASKTPVSKKTKNPLLRK
>MtrunA17_Chr6g0478841_1F_3238-3534_297_MtrunA17_Chr6g0478841_3F_3228-3431_204_+1_iteration_6_3'UTR_overlapped_with_CDS_220262_CHIMERIC
SELDMQRKRQSREKNDKDTSSYPGSFHNTEVVQ
>MtrunA17_Chr6g0470481_1F_88222-88395_174_MtrunA17_Chr6g0470481_3F_88347-88475_129_-1_iteration_4_5'UTR_overlapped_with_CDS_210979_CHIMERIC
FTLRCDHTSTNALDSHQNYAAKRAWSRVVLGWVTSWEVLVL
>MtrunA17_MTg0490971_3F_4221-4433_213_MtrunA17_MTg0490971_1F_4225-4866_642_-2_iteration_25_5'UTR_overlapped_with_CDS_313015_CHIMERIC
VKLRLLFSRPQGSLLNPFPSLPHCSSVSVRLR
>MtrunA17_Chr7g0260631_1F_49-237_189_MtrunA17_Chr7g0260631_3F_3-101_99_+1_iteration_17_3'UTR_overlapped_with_CDS_249107_CHIMERIC
SVTSGKGLALRAGHGGPSFEPVGCWRTLELLPRRERVDAC
>MtrunA17_Chr2g0316141_2F_677-763_87_MtrunA17_Chr2g0316141_1F_1-840_840_-2_iteration_10_Within_5'_of_altprot_58832_CHIMERIC
RGLLFSDQQLMAQEKTARLVFLLMLQMTDQPFGWISQGLC
>MtrunA17_CPg0492331_3F_2643-2786_144_MtrunA17_CPg0492331_1F_2554-2730_177_+2_iteration_14_3'UTR_overlapped_with_CDS_278660_CHIMERIC
GSSTEGESGPKIRPKGVVDGQQVNSCTTSCWSRGTEEARL
>MtrunA17_MTg0490141_2F_596-772_177_MtrunA17_MTg0490141_3F_669-974_306_+1_iteration_3_5'UTR_overlapped_with_CDS_293036_CHIMERIC
APPEFSVRRLGILDERVVFQDWSFCVITSHLSYTFDQGCH
>MtrunA17_Chr3g0080911_2F_695-811_117_MtrunA17_Chr3g0080911_3F_102-788_687_+2_iteration_17_3'UTR_overlapped_with_CDS_1402_CHIMERIC
GLSWFTNKFKFQSQGKAFMAIVGFCFGGPHCIFGHHTTLG
>MtrunA17_Chr5g0421621_3F_3117-3311_195_MtrunA17_Chr5g0421621_2F_3104-3235_132_+1_iteration_11_3'UTR_overlapped_with_CDS_157497_CHIMERIC
RLYLKNKLRNAYIQLNALLSGAIIPALMHRIPSE
>MtrunA17_CPg0492361_2F_392-472_81_MtrunA17_CPg0492361_1F_451-753_303_-1_iteration_1_5'UTR_overlapped_with_CDS_279892_CHIMERIC
SLAQLGHPGLETRDLAREVNHRTYGPSNWERINRFLFGSDS
>MtrunA17_Chr4g0016051_3F_3555-3728_174_MtrunA17_Chr4g0016051_1F_1-5655_5655_+1_iteration_8_Within_3'_of_altprot_111616_CHIMERIC
FYRNWTILFGQISSDKLLVPFITVSVNKFLDNYPKGFDIN
>MtrunA17_Chr4g0009301_2F_1844-2047_204_MtrunA17_Chr4g0009301_3F_1833-1931_99_-1_iteration_25_3'UTR_overlapped_with_CDS_106530_CHIMERIC
CVLEFQRGRQSGKVCVTSLFLPSKCRDSCFSKTMM
>MtrunA17_Chr1g0157851_3F_3-116_114_MtrunA17_Chr1g0157851_1F_1-5646_5646_-2_iteration_16_Within_3'_of_altprot_19047_CHIMERIC
SWDRAQPFRVLGHNGEINTLRGNVNWGMIKAREGLLKCKEL
>MtrunA17_Chr7g0227251_2F_128-265_138_MtrunA17_Chr7g0227251_3F_192-503_312_-2_iteration_20_5'UTR_overlapped_with_CDS_4427_CHIMERIC
LLNMKPKSSVNRPPTPDVVEREPTFQELINILRFFIETGEK
>MtrunA17_Chr4g0073101_1F_571-789_219_MtrunA17_Chr4g0073101_3F_495-650_156_+1_iteration_7_3'UTR_overlapped_with_CDS_142965_CHIMERIC
SSGERNGNSLNRENGVVESNTSVVLLGEAIECCTLDGESP
>MtrunA17_Chr2g0308081_2F_60905-61033_129_MtrunA17_Chr2g0308081_3F_60843-60953_111_+2_iteration_13_3'UTR_overlapped_with_CDS_51467_CHIMERIC
TLRCDHTSTNAPDPIRTPQLSVLARVVLGWVTSWEVLVLH
>MtrunA17_Chr7g0241811_1F_1351-1494_144_MtrunA17_Chr7g0241811_3F_126-1787_1662_+2_iteration_15_Within_3'_of_altprot_639_CHIMERIC
LQSQKHLDSLFWRPCLRGYLWWQHAGGIPDIIPADQEGKT
>MtrunA17_Chr7g0217161_3F_3-77_75_MtrunA17_Chr7g0217161_1F_1-81_81_-2_iteration_6_Within_3'_of_altprot_229139_CHIMERIC
SRWPSWSKAPQFQVLVRKGMGSNPILD
>MtrunA17_Chr7g0256201_2F_1274-1384_111_MtrunA17_Chr7g0256201_3F_102-2300_2199_-2_iteration_11_Within_3'_of_altprot_6128_CHIMERIC
SYQGKGYYSKWRACERRFNMCVVSVKVPNPEFEGQTKTRLG
>MtrunA17_Chr5g0422291_1F_2239-2535_297_MtrunA17_Chr5g0422291_3F_2343-2531_189_-1_iteration_24_Spanned_5'_of_altprot_174488_CHIMERIC
IRNLGKRIGSEGWARGSQFRTRRLLADCLSCSRGRERVDAC
>MtrunA17_Chr7g0229391_2F_764-961_198_MtrunA17_Chr7g0229391_1F_1-1470_1470_+1_iteration_18_Within_5'_of_altprot_234460_CHIMERIC
ARMRVGLTALTMAEYFRDVNEQDVLLFITISSVLSKPDPK
>MtrunA17_Chr5g0420441_2F_2258-2437_180_MtrunA17_Chr5g0420441_1F_2359-2463_105_-1_iteration_15_5'UTR_overlapped_with_CDS_153893_CHIMERIC
LSGSKSTYKCNCIYLSPKALAGLEPRILLDSRPVFLSLDQA
>MtrunA17_Chr4g0031751_3F_657-812_156_MtrunA17_Chr4g0031751_2F_695-805_111_+1_iteration_9_Spanned_3'_of_altprot_130922_CHIMERIC
KVVWDVTNGIRAYLSQYGVFGDEPSGSWWACNT
>MtrunA17_Chr4g0017661_3F_42-125_84_MtrunA17_Chr4g0017661_1F_1-72_72_-1_iteration_5_3'UTR_overlapped_with_CDS_122685_CHIMERIC
HISTNAPDPIRTPQLKRSWARVVLGWMTSWEVLVLNLSN
>MtrunA17_Chr8g0375621_2F_539-637_99_MtrunA17_Chr8g0375621_3F_435-569_135_+2_iteration_4_3'UTR_overlapped_with_CDS_269205_CHIMERIC
SQPSDFFYFEQKWFAHFGGVGSNYIRIYAQCIRISLCTIT
>MtrunA17_Chr3g0087761_1F_2827-2937_111_MtrunA17_Chr3g0087761_2F_65-4414_4350_-1_iteration_15_Within_5'_of_altprot_68933_CHIMERIC
VTNLTQSRTTKKDHAGHRSPGKSSKRTCTVEWQGIFKKDPT
>MtrunA17_Chr5g0412791_1F_817-969_153_MtrunA17_Chr5g0412791_2F_206-832_627_-1_iteration_2_3'UTR_overlapped_with_CDS_101_CHIMERIC
NVPSTGSTVDDPRESSMNESLSPCWQIVHEKRNKLGEEKFV
>MtrunA17_Chr4g0046451_2F_881-973_93_MtrunA17_Chr4g0046451_3F_825-1019_195_-2_iteration_2_Within_3'_of_altprot_134092_CHIMERIC
DLGVCSSRGLRFSILSGANFGGLSPYRACSGFKRGPRKWAV
>MtrunA17_Chr2g0308081_2F_6362-6553_192_MtrunA17_Chr2g0308081_1F_6424-6549_126_-2_iteration_11_Spanned_3'_of_altprot_51589_CHIMERIC
RAWGESSTRMGDLLGSPCVAPLFLPKFRVLFVN
>MtrunA17_Chr0c01g0488941_2F_2-103_102_MtrunA17_Chr0c01g0488941_3F_3-449_447_-2_iteration_16_5'UTR_overlapped_with_CDS_2181_CHIMERIC
CPEPIGGPAQTVPHPTPRHIAGPHPLPSRQF
>MtrunA17_Chr1g1004274_3F_114-338_225_MtrunA17_Chr1g1004274_2F_173-355_183_+2_iteration_10_5'UTR_overlapped_with_CDS_37712_CHIMERIC
GPRRLKPSPRSHWPTLNLEWRPAWCSHQPNLANLKPCSIT
>MtrunA17_Chr8g1037013_1F_1750-2040_291_MtrunA17_Chr8g1037013_2F_1790-1897_108_+2_iteration_17_Spanned_3'_of_altprot_274414_CHIMERIC
LQWQGAPSKYVPGEYRVRFPGRTTLGQFMPLSTSRISRPP
>MtrunA17_Chr4g0022041_3F_390-536_147_MtrunA17_Chr4g0022041_2F_2-1426_1425_+2_iteration_3_Within_3'_of_altprot_126741_CHIMERIC
LISHLVVMMGRFLQLGNLSQLRHLDLSRNDLNGEIPFQLG
>MtrunA17_Chr4g0050921_3F_9-269_261_MtrunA17_Chr4g0050921_1F_1-393_393_+1_iteration_19_Within_3'_of_altprot_1886_CHIMERIC
YYCYCLVHKDERPSFCLCFLSSSTPTCVCAANLLIDEKLY
>MtrunA17_CPg0493091_2F_341-490_150_MtrunA17_CPg0493091_1F_229-486_258_-2_iteration_7_3'UTR_overlapped_with_CDS_287235_CHIMERIC
DERFFISMGLNPEVFIREIKEKENIEIMEVNILAFIATALF
>MtrunA17_Chr6g0470481_3F_138540-138668_129_MtrunA17_Chr6g0470481_1F_138454-138588_135_-1_iteration_8_3'UTR_overlapped_with_CDS_213982_CHIMERIC
FTLRCDHTSTNASDPIRTYAAKRAWSRVVLGWVTSWEVLVL
>MtrunA17_Chr4g0049571_3F_237-326_90_MtrunA17_Chr4g0049571_2F_62-289_228_-2_iteration_15_3'UTR_overlapped_with_CDS_852_CHIMERIC
RNENAKMDQVKAAIGEWCSHCYRATQEEVKKPEVKTIDISG
>MtrunA17_Chr5g0422271_1F_460-642_183_MtrunA17_Chr5g0422271_2F_491-742_252_+1_iteration_12_5'UTR_overlapped_with_CDS_172152_CHIMERIC
ESVALGVRIVVWRSVLSCGPGPVPWKGAPERVRAPLCSDP
>MtrunA17_Chr4g0067901_3F_264-434_171_MtrunA17_Chr4g0067901_1F_73-312_240_-1_iteration_1_3'UTR_overlapped_with_CDS_11320_CHIMERIC
VAAHFPNDACREGNIARLVILSKLPFSVVESDRFNRLCKLL
>MtrunA17_MTg0490861_2F_959-1072_114_MtrunA17_MTg0490861_1F_772-1014_243_+1_iteration_11_3'UTR_overlapped_with_CDS_307295_CHIMERIC
ILMRCGALHLTFVGLPSSGACSRRFCACNKPLRPKTSGRW
>MtrunA17_Chr3g0110661_2F_1052-1285_234_MtrunA17_Chr3g0110661_1F_1135-1227_93_-1_iteration_14_Spanned_5'_of_altprot_83406_CHIMERIC
FRTPLCIKLFNCLEVLAQLANAEICKAGRHDPGSNPGPHSC
>MtrunA17_MTg0490201_2F_386-604_219_MtrunA17_MTg0490201_1F_1-618_618_-1_iteration_16_Within_3'_of_altprot_294745_CHIMERIC
LVPLLKQNGFMFFHRLVIPLRSYLFFPIAVSMSLQD
>MtrunA17_CPg0493341_2F_263-352_90_MtrunA17_CPg0493341_3F_9-506_498_-2_iteration_19_Within_3'_of_altprot_289155_CHIMERIC
SRSTRRGMHKSICPKAKSENSFYFLGLEKSADFQERESYD
>MtrunA17_Chr1g0158481_1F_274-375_102_MtrunA17_Chr1g0158481_3F_3-785_783_+1_iteration_5_Within_5'_of_altprot_6203_CHIMERIC
YPNEISIVTLTAARGQLDIWLLSCSTKILEEYPTRLMYIA
>MtrunA17_Chr3g0080361_2F_587-700_114_MtrunA17_Chr3g0080361_1F_655-819_165_-1_iteration_11_5'UTR_overlapped_with_CDS_64908_CHIMERIC
LVATMKTSSTESMIATKFCNLCRQNIMKMIADKQRHKTKEI
>MtrunA17_Chr2g0291901_2F_1289-1528_240_MtrunA17_Chr2g0291901_3F_1305-1481_177_+1_iteration_3_Spanned_5'_of_altprot_43118_CHIMERIC
YFGCVNFFHFQVPINQALKILLLCIFYLGMAMGRG
>MtrunA17_Chr4g0000601_1F_514-636_123_MtrunA17_Chr4g0000601_2F_419-583_165_+2_iteration_9_3'UTR_overlapped_with_CDS_98380_CHIMERIC
LVIAGQPYGGEFVPGPCTHPVTLWELAMPEVVTLTARRGM
>MtrunA17_Chr1g0156141_2F_527-688_162_MtrunA17_Chr1g0156141_3F_585-779_195_+1_iteration_17_5'UTR_overlapped_with_CDS_18368_CHIMERIC
KTESEESIDVTTDGEGNTNNEEEYSMEMVRLGRLMLTLMF
>MtrunA17_Chr1g0204131_2F_1478-1618_141_MtrunA17_Chr1g0204131_1F_133-2130_1998_-1_iteration_8_Within_3'_of_altprot_33363_CHIMERIC
LWMLGICQFAGKRVLEQVSDHIREKDGIWAVLAWLSIIAHR
>MtrunA17_MTg0491621_1F_1660-1836_177_MtrunA17_MTg0491621_2F_1676-1780_105_-1_iteration_2_Spanned_3'_of_altprot_333571_CHIMERIC
SPPSQIPSPRPSWFTGTTKKSHAYVTTVTDGLIILDPGRSC
>MtrunA17_Chr0c03g0489841_1F_1330-1449_120_MtrunA17_Chr0c03g0489841_3F_1308-1403_96_-2_iteration_15_3'UTR_overlapped_with_CDS_9822_CHIMERIC
RLGNASLIEDWRGEVEEKARDGDLGVFVRAVCGESRTY
>MtrunA17_Chr7g0222031_3F_318-434_117_MtrunA17_Chr7g0222031_1F_1-432_432_-1_iteration_4_3'UTR_overlapped_with_CDS_2982_CHIMERIC
VTNMFTSIVGNVFGVQGLACSTSGRFANPVAYVKTFQGPPH
>MtrunA17_MTg0490971_3F_4905-5084_180_MtrunA17_MTg0490971_1F_4963-5073_111_+1_iteration_2_Spanned_5'_of_altprot_313268_CHIMERIC
AGRSFDQIPLKTYVRVSPHAAHAIRGGPAQHSFANPVVKL
>MtrunA17_Chr8g0377701_1F_1291-1407_117_MtrunA17_Chr8g0377701_2F_173-1720_1548_-1_iteration_3_Within_5'_of_altprot_733_CHIMERIC
LSFEFKLSLNKYLERLSCFTSEKLGRCDSLQQETPKIGETW
>MtrunA17_Chr7g0244011_2F_632-811_180_MtrunA17_Chr7g0244011_1F_511-756_246_+1_iteration_22_3'UTR_overlapped_with_CDS_244603_CHIMERIC
RFPTTKGERLIWLVRRGRCTGQALFPLGIEPGFLGYVLGR
>MtrunA17_Chr2g0328191_3F_3-107_105_MtrunA17_Chr2g0328191_1F_1-408_408_+1_iteration_6_Within_3'_of_altprot_8274_CHIMERIC
LAAAKPGTSIVIAIKRFIKMAYKVTGSGWWAEVNYLGRFS
>MtrunA17_Chr3g0089831_1F_994-1128_135_MtrunA17_Chr3g0089831_3F_36-2459_2424_-1_iteration_4_Within_3'_of_altprot_5688_CHIMERIC
GAAHTFLIPPILSLVEIGEAFIRKQIKEYGDVTDIYNCDTF
>MtrunA17_Chr3g0116421_3F_2916-2984_69_MtrunA17_Chr3g0116421_1F_250-6078_5829_-1_iteration_12_Within_5'_of_altprot_84576_CHIMERIC
VQWPLFLLSSKILLAVDLALDCQRYTGRSVEQDL
>MtrunA17_Chr5g0422321_2F_2-106_105_MtrunA17_Chr5g0422321_1F_13-132_120_+2_iteration_13_5'UTR_overlapped_with_CDS_181199_CHIMERIC
TRAESQWIVAARPLCHTIPRRVFKSSAKDSTRR
>MtrunA17_Chr1g0153361_2F_2027-2242_216_MtrunA17_Chr1g0153361_1F_1-5121_5121_+2_iteration_20_Within_3'_of_altprot_17829_CHIMERIC
FLTLTMKDGGEVKFGGNQTGKIIGTVRPTALVNKDDKSIT
>MtrunA17_Chr6g0478761_1F_994-1095_102_MtrunA17_Chr6g0478761_2F_95-1216_1122_-1_iteration_6_Within_5'_of_altprot_4673_CHIMERIC
PPSPNKNFWSEEKFGFWMDTGGNWIWMWISDWNRHWILYVF
>MtrunA17_Chr4g0005491_2F_266-520_255_MtrunA17_Chr4g0005491_1F_142-1371_1230_+1_iteration_6_Within_5'_of_altprot_2118_CHIMERIC
TILVVTAIYLTQEGGQGLLKRLSLLNQCQNVTCSMVSGFL
>MtrunA17_MTg0490971_3F_1542-1727_186_MtrunA17_MTg0490971_2F_1562-1699_138_-1_iteration_11_Spanned_5'_of_altprot_312529_CHIMERIC
REKSVDSSEEPEAKRYARGGGTGKETAPKKEMEIPNA
>MtrunA17_Chr3g0090811_1F_544-717_174_MtrunA17_Chr3g0090811_3F_447-593_147_+1_iteration_3_3'UTR_overlapped_with_CDS_72470_CHIMERIC
GRKASVGGFLSSPQIPGLNPGQVVKTTKLEYGRGRGNFRW
>MtrunA17_Chr3g0084891_3F_678-758_81_MtrunA17_Chr3g0084891_1F_1-756_756_+2_iteration_26_3'UTR_overlapped_with_CDS_2879_CHIMERIC
EKEKILKEAIRRPNKTPSYWLKTNTRRSKIWLISLDM
>MtrunA17_Chr5g1021388_1F_1-120_120_MtrunA17_Chr5g1021388_2F_44-208_165_+1_iteration_16_5'UTR_overlapped_with_CDS_196529_CHIMERIC
KGCWLWCRFLSWCSGVVCEQRNVGGRVVFVAVVTMLEDFV
>MtrunA17_Chr0c01g0489641_3F_822-905_84_MtrunA17_Chr0c01g0489641_1F_754-1266_513_+1_iteration_1_Within_3'_of_altprot_9137_CHIMERIC
LWASTGQTAVQHLFMPRLGQTLSLSWKSRIDSYFPRP
>MtrunA17_Chr3g0126861_1F_1-99_99_MtrunA17_Chr3g0126861_3F_3-71_69_-1_iteration_2_Spanned_5'_of_altprot_88824_CHIMERIC
LTGAMPRGGKRPTGHELLFLEKKQ
>MtrunA17_Chr4g0063331_2F_467-574_108_MtrunA17_Chr4g0063331_3F_165-521_357_+2_iteration_16_3'UTR_overlapped_with_CDS_9087_CHIMERIC
AGAAYFVVADKTVLATARKNSINRPSCMNYKCITWDRGLG
>MtrunA17_Chr6g0456091_3F_114-311_198_MtrunA17_Chr6g0456091_1F_1-354_354_-2_iteration_7_Within_3'_of_altprot_6419_CHIMERIC
RDYFGAHTYERIDMEGSLSTLIGSRLLNNQEVRFMVFQTHG
>MtrunA17_Chr1g0176761_3F_105-230_126_MtrunA17_Chr1g0176761_2F_2-232_231_-1_iteration_4_Within_3'_of_altprot_28894_CHIMERIC
FVMNYSLSPLALLTQPADLFTKPHSPSRFRIL
>MtrunA17_Chr5g0421211_3F_102-263_162_MtrunA17_Chr5g0421211_2F_17-229_213_-2_iteration_26_3'UTR_overlapped_with_CDS_2959_CHIMERIC
SNDMHKQTPLTGPAPQNPQNPTAPGVIRVSNPKSASLLNAN
>MtrunA17_Chr3g0100171_2F_1082-1192_111_MtrunA17_Chr3g0100171_1F_247-1647_1401_+2_iteration_7_Within_3'_of_altprot_516_CHIMERIC
MISLQKTWETDCSLQVRTSRQYPATMHGAFMSGLREASRI
>MtrunA17_Chr4g0019721_3F_60-263_204_MtrunA17_Chr4g0019721_1F_1-408_408_+2_iteration_19_Within_5'_of_altprot_11331_CHIMERIC
GLNEYGFDGSDCHPLLLILYDATLVRRCFSSSLCDVVCLS
>MtrunA17_Chr4g0039141_2F_269-427_159_MtrunA17_Chr4g0039141_1F_1-570_570_-1_iteration_6_Within_3'_of_altprot_5731_CHIMERIC
APIVKFTWPKRSKLVKIVALKKIRMDNGRRSMNMNEMVVAV
>MtrunA17_Chr1g0167211_2F_2-142_141_MtrunA17_Chr1g0167211_1F_121-300_180_-1_iteration_7_5'UTR_overlapped_with_CDS_24207_CHIMERIC
CNMLACPLQVESCASGHWVKVYVSWSLDEGELREAGFTEQR
>MtrunA17_Chr1g0206491_2F_2150-2605_456_MtrunA17_Chr1g0206491_3F_1905-2261_357_-1_iteration_9_3'UTR_overlapped_with_CDS_34517_CHIMERIC
DKDREPRLYNIVSSLMIHGSMWTTNDGSPCMLNRKCTKYFP
>MtrunA17_Chr4g0074371_1F_883-1068_186_MtrunA17_Chr4g0074371_2F_263-1582_1320_-1_iteration_5_Within_5'_of_altprot_1574_CHIMERIC
ALSYLSDGTNDNIQAGDRGRCMWQTGAAPSAPISFSADSCR
>MtrunA17_MTg0490401_2F_623-958_336_MtrunA17_MTg0490401_1F_64-1809_1746_-2_iteration_14_Within_5'_of_altprot_297814_CHIMERIC
FYAPLYPERIISFAPLGARRSRGSREKEKEGLILCCIWHDM
>MtrunA17_Chr4g0039231_3F_1383-1511_129_MtrunA17_Chr4g0039231_1F_1-1947_1947_+1_iteration_3_Within_3'_of_altprot_5833_CHIMERIC
DGCSFACSKFPYGIVTGAGIIGIMMMSSGFFRLLSDLPKV
>MtrunA17_Chr8g0355601_3F_96-200_105_MtrunA17_Chr8g0355601_1F_1-198_198_+2_iteration_26_3'UTR_overlapped_with_CDS_3955_CHIMERIC
SVNKESRGISRYITQKNRHNTPNRLEFRKFCPFCCKYDSR
>MtrunA17_Chr2g0305561_2F_383-607_225_MtrunA17_Chr2g0305561_1F_535-1203_669_-1_iteration_16_5'UTR_overlapped_with_CDS_48008_CHIMERIC
DLSSSKAAAVDMFCNNSSGTKEKLPWAEIENSRKVLIKKLK
>MtrunA17_Chr6g0460131_1F_247-417_171_MtrunA17_Chr6g0460131_3F_189-407_219_-2_iteration_7_3'UTR_overlapped_with_CDS_7973_CHIMERIC
GEGIKILSRMKRLPGVDIMNCRRNWMQKWMKFLLEDKLVRL
>MtrunA17_Chr4g0037181_1F_664-987_324_MtrunA17_Chr4g0037181_3F_483-707_225_+1_iteration_7_3'UTR_overlapped_with_CDS_132115_CHIMERIC
KYKIDSVKFLTLTLGTLPKLFKLGNDEEEAGYIEAVSKLA
>MtrunA17_MTg0490141_1F_1486-1611_126_MtrunA17_MTg0490141_3F_1455-1622_168_+1_iteration_7_Within_5'_of_altprot_291938_CHIMERIC
LKVNLRERRVRGRGGSPGPIIQFTPTDRHGSVVKATSSLS
>MtrunA17_Chr7g0267261_2F_188-343_156_MtrunA17_Chr7g0267261_1F_1-342_342_+1_iteration_16_3'UTR_overlapped_with_CDS_10382_CHIMERIC
LFGQMPCIDLGEDRDEYAWKTASYMPCLFATTATSDLCFG
>MtrunA17_Chr5g0443761_3F_1125-1367_243_MtrunA17_Chr5g0443761_1F_1-3699_3699_+2_iteration_18_Within_5'_of_altprot_1611_CHIMERIC
LWGMENLPPVDQLQCPKLKTLLLHSTDEVFTITKCIFWKD
>MtrunA17_Chr4g0005211_3F_249-338_90_MtrunA17_Chr4g0005211_1F_1-336_336_-1_iteration_17_3'UTR_overlapped_with_CDS_2040_CHIMERIC
QRWLMLFNYHSYRLFFKDCWLLCWFLTIVVWGFCASNDRWL
>MtrunA17_Chr5g0435921_3F_180-272_93_MtrunA17_Chr5g0435921_1F_1-315_315_+1_iteration_10_Within_3'_of_altprot_193192_CHIMERIC
ESTHLGVGLLLRCFQQLSAPTWLPSVYRWHDNWYTIGASF
>MtrunA17_Chr5g0415531_3F_3-521_519_MtrunA17_Chr5g0415531_1F_349-1071_723_+1_iteration_15_5'UTR_overlapped_with_CDS_1462_CHIMERIC
FARVLIEVDLNSHLHDRILVERNGFIFMLTLNMRIFVTHV
>MtrunA17_Chr6g0475081_3F_798-932_135_MtrunA17_Chr6g0475081_2F_725-904_180_+1_iteration_0_3'UTR_overlapped_with_CDS_218464_CHIMERIC
DLEQIGHKNMRLGNKIYLPQVRSLARPVLALARPCHPPDV
>MtrunA17_Chr5g0426911_3F_6-149_144_MtrunA17_Chr5g0426911_2F_17-115_99_-2_iteration_16_Spanned_3'_of_altprot_186575_CHIMERIC
RALIDGVVWHLDVDSSHPGVEEGPKGVRLFADELKKLFYIA
>MtrunA17_Chr0c03g0489871_3F_465-605_141_MtrunA17_Chr0c03g0489871_2F_404-589_186_+1_iteration_23_3'UTR_overlapped_with_CDS_10803_CHIMERIC
RGLYWRDPTVNSCPKEKPPGSPRTFSTVPYPRTAAFAPSK
>MtrunA17_Chr2g0282981_1F_2338-2712_375_MtrunA17_Chr2g0282981_2F_1052-2410_1359_-1_iteration_12_3'UTR_overlapped_with_CDS_40536_CHIMERIC
IWETERKESSDLLILKLLTVPNFVSFPREGLSAPNLKVLNI
>MtrunA17_Chr8g0355011_3F_3-152_150_MtrunA17_Chr8g0355011_1F_1-1104_1104_+2_iteration_9_Within_5'_of_altprot_3458_CHIMERIC
MVMAMLVKTHALCKSIRKNFLQPFREHLAR
>MtrunA17_Chr7g0232461_2F_1874-2023_150_MtrunA17_Chr7g0232461_1F_1-2181_2181_+1_iteration_7_Within_5'_of_altprot_239020_CHIMERIC
DAVIPCFLDLKILGPISFELCQLLNFNCTVQIVSASQYFQ
>MtrunA17_Chr5g0422161_2F_314-589_276_MtrunA17_Chr5g0422161_3F_435-536_102_+1_iteration_25_Spanned_5'_of_altprot_170052_CHIMERIC
RSDTVLVSTINDADQGSADVAFRTPLAPYEKSKSLVPGGV
>MtrunA17_Chr4g0019501_1F_1105-1281_177_MtrunA17_Chr4g0019501_3F_12-1181_1170_+1_iteration_3_3'UTR_overlapped_with_CDS_11147_CHIMERIC
PVPQKRNWFIVVWSGWFQCFITLSHFSTVKKSTKTTNSVV
>MtrunA17_Chr7g0265361_1F_1636-1815_180_MtrunA17_Chr7g0265361_3F_87-2033_1947_+1_iteration_16_Within_5'_of_altprot_9479_CHIMERIC
DAVFGSGAEVSLDSQVYWWHDKYRPRSQSISTAFTLDMSG
>MtrunA17_Chr1g0186231_2F_2-61_60_MtrunA17_Chr1g0186231_1F_1-132_132_+1_iteration_2_Within_5'_of_altprot_6381_CHIMERIC
MAKWSLVASWVLFCVFYGRK
>MtrunA17_MTg0491781_2F_611-1012_402_MtrunA17_MTg0491781_1F_541-714_174_+1_iteration_10_3'UTR_overlapped_with_CDS_336297_CHIMERIC
TWLRQKASSLEARLARRPSRVGFGSKPRLALVTCYVSPLH
>MtrunA17_Chr6g0478871_2F_1898-2134_237_MtrunA17_Chr6g0478871_3F_2007-2186_180_+1_iteration_1_5'UTR_overlapped_with_CDS_220624_CHIMERIC
SSSGTKSKGIGRILDGESLGAKERDLEQIGHKNMKIGKQN
>MtrunA17_Chr5g0422101_2F_62-187_126_MtrunA17_Chr5g0422101_3F_3-203_201_+1_iteration_9_Within_3'_of_altprot_169035_CHIMERIC
DRSAQAHAPGFAATAAPSYHQGLALAPTAGYRSRAL
>MtrunA17_MTg0491901_3F_165-284_120_MtrunA17_MTg0491901_1F_100-342_243_+1_iteration_3_Within_3'_of_altprot_338344_CHIMERIC
TQDKHAARQLAGRSKLSSGQLSTQSSAKNTVESRNARCWC
>MtrunA17_Chr0c01g0489041_1F_2548-2754_207_MtrunA17_Chr0c01g0489041_2F_2393-2644_252_-1_iteration_27_3'UTR_overlapped_with_CDS_3217_CHIMERIC
CLGMQPQSGGKFRPRLNIGESPIANKFREGKMKRTLKKRVK
>MtrunA17_Chr4g0018641_2F_986-1255_270_MtrunA17_Chr4g0018641_1F_1-2124_2124_-2_iteration_7_Within_5'_of_altprot_123428_CHIMERIC
NVLNALAAYLRYLEGTALVMIGKRYTKNFVLQKVEMEHHLL
>MtrunA17_Chr8g0342181_2F_419-502_84_MtrunA17_Chr8g0342181_1F_1-909_909_+1_iteration_7_Within_5'_of_altprot_7279_CHIMERIC
LIRKHFASNIGVAKSKIGKKNRLYGKYFKKLCGGIQYC
>MtrunA17_Chr5g0422081_3F_2367-2540_174_MtrunA17_Chr5g0422081_2F_2417-2530_114_-2_iteration_20_Spanned_3'_of_altprot_168460_CHIMERIC
LLSSETTAKGTGLAESAGKEDPVELDSSPTLCEMT
>MtrunA17_Chr0c01g0489101_2F_1745-1840_96_MtrunA17_Chr0c01g0489101_1F_1795-2037_243_+2_iteration_1_5'UTR_overlapped_with_CDS_7473_CHIMERIC
RRSRNKVSVGECGRIIVDALHAVQHVNQFEYIWVGLRCSA
>MtrunA17_Chr4g0021491_3F_13179-13319_141_MtrunA17_Chr4g0021491_1F_13303-13395_93_+1_iteration_0_5'UTR_overlapped_with_CDS_125937_CHIMERIC
APDPIRTPQLARLGESSTRMGDLLGSPCVAPLFAKISCSF
>MtrunA17_Chr1g0200281_2F_41-208_168_MtrunA17_Chr1g0200281_3F_99-221_123_+1_iteration_2_5'UTR_overlapped_with_CDS_32585_CHIMERIC
PGQVVKTTKLEYVGAEGISGGAVKCVDIGRNTSGESDIFH
>MtrunA17_Chr5g0422331_3F_699-974_276_MtrunA17_Chr5g0422331_1F_586-804_219_+2_iteration_7_3'UTR_overlapped_with_CDS_182868_CHIMERIC
HWHLYFIVRGEILGFMKRTTAKAFAKDVFINQERKLGARR
>MtrunA17_Chr5g0428391_3F_3-188_186_MtrunA17_Chr5g0428391_2F_2-94_93_-2_iteration_22_3'UTR_overlapped_with_CDS_186937_CHIMERIC
YGLNWIEPWYGNLPSENFQIQRETLELKMGN
>MtrunA17_MTg0491791_1F_1273-1587_315_MtrunA17_MTg0491791_3F_1425-1514_90_+1_iteration_6_Spanned_3'_of_altprot_336839_CHIMERIC
YLQPRGLHHHHFRKRGKGSPFCNGKKRSRFDSAQPNDAS
>MtrunA17_Chr1g0212611_3F_798-944_147_MtrunA17_Chr1g0212611_2F_149-1660_1512_-1_iteration_16_Within_3'_of_altprot_7594_CHIMERIC
KFMLEEFPTIQVRMTFTVILKAVAPSTEINCMTFPDTGKFR
>MtrunA17_Chr4g0066251_1F_148-372_225_MtrunA17_Chr4g0066251_3F_18-296_279_+1_iteration_7_3'UTR_overlapped_with_CDS_10488_CHIMERIC
PGHMIPLGDIAALFASRANKSQSSPLPPTPTSSPISLLPL
>MtrunA17_Chr5g0422291_1F_2953-3057_105_MtrunA17_Chr5g0422291_3F_2922-3038_117_-2_iteration_20_3'UTR_overlapped_with_CDS_174746_CHIMERIC
IGGGALPLFLDPRPTLVGRSGRKTLSGGEFLAGAAHLLKDN
>MtrunA17_Chr3g0119961_1F_1048-1233_186_MtrunA17_Chr3g0119961_3F_1182-1319_138_+2_iteration_14_5'UTR_overlapped_with_CDS_85651_CHIMERIC
PPIEAILARLNSSLLGKRLLNFKMNRALDCLTKSKEAALL
>MtrunA17_Chr5g0422301_3F_3-449_447_MtrunA17_Chr5g0422301_2F_2-103_102_-2_iteration_10_3'UTR_overlapped_with_CDS_180618_CHIMERIC
CPEPIGGPAQKPFHIRPRHIAGPHPLPSRQF
>MtrunA17_Chr1g0183661_3F_762-896_135_MtrunA17_Chr1g0183661_1F_1-903_903_-1_iteration_20_Within_5'_of_altprot_5377_CHIMERIC
IASDPSIFKDEKRLQKALYFANVCAAITMMELGAIPALPTK
>MtrunA17_Chr5g0409181_1F_154-576_423_MtrunA17_Chr5g0409181_3F_354-6077_5724_-1_iteration_3_5'UTR_overlapped_with_CDS_9482_CHIMERIC
VRNSGTGPFFETLDPLNNNMGYDSDNSQDGRNEDDEEEYEE
>MtrunA17_Chr8g0336301_1F_937-1101_165_MtrunA17_Chr8g0336301_2F_89-1525_1437_+2_iteration_0_Within_5'_of_altprot_256799_CHIMERIC
VDAWRRAAIFKNRSDLQIGNCCVLEAFGTTCLKITQGLGE
>MtrunA17_Chr4g0054841_1F_67-189_123_MtrunA17_Chr4g0054841_2F_14-253_240_+1_iteration_10_Within_3'_of_altprot_3889_CHIMERIC
HLQGLKDIGQAYIGETYTVSDRGAFISRRGNDRFENQLVD
>MtrunA17_Chr1g0149611_1F_1-234_234_MtrunA17_Chr1g0149611_3F_213-1745_1533_-1_iteration_2_5'UTR_overlapped_with_CDS_2955_CHIMERIC
INEITAKGKFEETQMEDILNYAEDHEHGLCNKRRKTFVQEH
>MtrunA17_Chr4g0041861_3F_510-656_147_MtrunA17_Chr4g0041861_1F_484-603_120_-1_iteration_26_3'UTR_overlapped_with_CDS_133024_CHIMERIC
NMCWLKSHKRLSTQVLASVWFGFCKARINSGAFQKAILQ
>MtrunA17_Chr7g0237911_2F_746-856_111_MtrunA17_Chr7g0237911_3F_720-932_213_+2_iteration_20_Within_5'_of_altprot_241408_CHIMERIC
NRPPNLESKGFFSIFPFPRKKRDINGRKVSPINGLAPKN
>MtrunA17_Chr2g0277541_1F_1963-2268_306_MtrunA17_Chr2g0277541_3F_3-3704_3702_-1_iteration_16_Within_3'_of_altprot_8789_CHIMERIC
NVGINVHFIMGAWILINVLMFKGNGAKDEINIICATVAFGM
>MtrunA17_Chr4g0065481_3F_2442-2510_69_MtrunA17_Chr4g0065481_1F_1-2844_2844_+1_iteration_11_Within_3'_of_altprot_139499_CHIMERIC
NQWNWLEMGWSNLIFTVVTYIPLDILKFIIRL
>MtrunA17_Chr7g0230721_1F_1-141_141_MtrunA17_Chr7g0230721_3F_12-125_114_+2_iteration_26_Spanned_5'_of_altprot_237824_CHIMERIC
EIDDSTLAPLFLTGRAIFSYGLHLPPGPERTQP
>MtrunA17_Chr8g0358631_2F_5384-5527_144_MtrunA17_Chr8g0358631_3F_5490-5864_375_+1_iteration_12_5'UTR_overlapped_with_CDS_262346_CHIMERIC
ESGYKKSFRITTISSYNFGKMGSRVLDSLGRLLVFGCWRL
>MtrunA17_MTg0491301_1F_1615-1803_189_MtrunA17_MTg0491301_3F_1689-1799_111_+1_iteration_8_Spanned_3'_of_altprot_322890_CHIMERIC
TPGYKPGQPMSSIRRCRPFHFVEVPGRGKGCR
>MtrunA17_Chr4g0000621_2F_1154-1243_90_MtrunA17_Chr4g0000621_1F_1030-1164_135_-2_iteration_1_3'UTR_overlapped_with_CDS_99797_CHIMERIC
ELAGSPRNALRGAAVDWTSRGKALFRRGPRERYQIEANSEY
>MtrunA17_Chr8g0386471_1F_1117-1293_177_MtrunA17_Chr8g0386471_3F_405-1232_828_+1_iteration_10_3'UTR_overlapped_with_CDS_4905_CHIMERIC
SCKAGVAQYMKIEWRVVAIFMLFCLRFCLLYTLWDAAPDE
>MtrunA17_Chr2g0276711_3F_357-422_66_MtrunA17_Chr2g0276711_1F_178-543_366_+2_iteration_11_Within_5'_of_altprot_8145_CHIMERIC
LKTMFLDWYFKIGVASALVGAYGIFHGQNRLL
>MtrunA17_MTg0491351_1F_331-522_192_MtrunA17_MTg0491351_2F_191-1129_939_-1_iteration_7_Within_5'_of_altprot_324184_CHIMERIC
APLLLKWFVSRDVPTGAPFFQWDYNSYSYPFIPSFGLSTFQ
>MtrunA17_Chr8g0382111_2F_266-397_132_MtrunA17_Chr8g0382111_1F_289-774_486_-1_iteration_14_5'UTR_overlapped_with_CDS_2234_CHIMERIC
LDDNDDSDQGRDEAGKLCFSSDTELAASGFSKKDEEDI
>MtrunA17_Chr5g0393731_1F_2053-2232_180_MtrunA17_Chr5g0393731_3F_261-2189_1929_+1_iteration_25_3'UTR_overlapped_with_CDS_3051_CHIMERIC
FWVILIGLGMIAGGGFLVYKYRIRQYMDSEIRAIMHNICP
>MtrunA17_Chr1g0200101_2F_236-355_120_MtrunA17_Chr1g0200101_1F_1-354_354_+1_iteration_23_3'UTR_overlapped_with_CDS_1750_CHIMERIC
PISGFEGDNMIERSTNLNWYKGPTLLGALDQINSLRGLQT
>MtrunA17_Chr4g0008301_3F_801-1073_273_MtrunA17_Chr4g0008301_1F_118-1641_1524_-1_iteration_7_Within_5'_of_altprot_3765_CHIMERIC
VPSIAKRPRGRSSTTSKENSCLRSRHTAKIKQSSQSSSSLS
>MtrunA17_Chr7g0227901_1F_2278-2373_96_MtrunA17_Chr7g0227901_3F_2043-2369_327_-2_iteration_11_3'UTR_overlapped_with_CDS_233630_CHIMERIC
AFVEVIAAGIMCIAALSPVELWYGSIEKWHKQRKCQLMVLL
>MtrunA17_MTg0491901_3F_165-284_120_MtrunA17_MTg0491901_1F_100-342_243_+1_iteration_2_Within_3'_of_altprot_338343_CHIMERIC
TQDKHAARQLAGESKLSSGQLSTQSSAKNTVESRNARCWC
>MtrunA17_Chr5g0411471_1F_1498-1578_81_MtrunA17_Chr5g0411471_2F_581-2560_1980_-2_iteration_15_Within_3'_of_altprot_10310_CHIMERIC
KGNGYPRHTIRRGNEERSFQCVMHYLMPKRQILSLHS
>MtrunA17_Chr1g0166981_1F_121-300_180_MtrunA17_Chr1g0166981_2F_2-142_141_-1_iteration_4_3'UTR_overlapped_with_CDS_23438_CHIMERIC
CNMLACPLQVESCAHGTWVKVYVSWSLDEGELREVGFTEQR
>MtrunA17_Chr6g0457461_3F_438-596_159_MtrunA17_Chr6g0457461_2F_170-715_546_+2_iteration_19_Within_3'_of_altprot_6909_CHIMERIC
VRTTVHQDTMMDVTGQCGSCLCSEPPILLVLKELAEAKAA
>MtrunA17_MTg0491861_1F_739-960_222_MtrunA17_MTg0491861_3F_750-935_186_+2_iteration_8_Spanned_5'_of_altprot_337508_CHIMERIC
HLNKSEINVGSAIRKTQTEAGDHKKMQHKRGEP
>MtrunA17_Chr7g0232121_3F_2730-2990_261_MtrunA17_Chr7g0232121_1F_133-2817_2685_+2_iteration_29_3'UTR_overlapped_with_CDS_6097_CHIMERIC
MPRIGYQDGSDRSQWYTIERLLRKYASMYNVNIYVYYYRI
>MtrunA17_Chr1g0195541_2F_176-256_81_MtrunA17_Chr1g0195541_3F_165-302_138_-1_iteration_12_Within_5'_of_altprot_31526_CHIMERIC
GYYEIFTHGWSKLFYSWFMVSLGYMVCPGER
>MtrunA17_Chr5g0430161_1F_730-846_117_MtrunA17_Chr5g0430161_2F_740-826_87_+1_iteration_6_Spanned_5'_of_altprot_188243_CHIMERIC
KVLSICNLCIIVKSPWKCKGDWTTSVLWKEPG
>MtrunA17_Chr2g0319981_3F_942-1160_219_MtrunA17_Chr2g0319981_2F_65-1144_1080_-2_iteration_9_3'UTR_overlapped_with_CDS_4748_CHIMERIC
VLEQAKMRMMRQESSGKTDILIGTIFGVNQKTIKIQKMKLK
>MtrunA17_Chr8g0356521_2F_800-1018_219_MtrunA17_Chr8g0356521_3F_414-902_489_-1_iteration_21_3'UTR_overlapped_with_CDS_4328_CHIMERIC
VEESDMQRNKNRAEKRKRDTSNYPGSFHKPESSPVPLALPR
>MtrunA17_Chr7g0260631_2F_2-241_240_MtrunA17_Chr7g0260631_3F_3-101_99_-2_iteration_4_Spanned_5'_of_altprot_249323_CHIMERIC
KSAKNGSVTSGKGLALRAGHGGPSFEPVGCW
>MtrunA17_Chr5g0432181_2F_308-430_123_MtrunA17_Chr5g0432181_1F_1-1026_1026_-1_iteration_3_Within_3'_of_altprot_6824_CHIMERIC
LVLPLLSCHLVCRTQTECGFEFDLLYFFLGCLIVQLMKIKL
>MtrunA17_Chr4g0016241_3F_54-248_195_MtrunA17_Chr4g0016241_1F_1-876_876_-2_iteration_10_Within_3'_of_altprot_117644_CHIMERIC
GTGSCLYILIIYFIKLPFCSAASQLLIYVGAINILIIFAVM
>MtrunA17_Chr2g0288181_3F_3-74_72_MtrunA17_Chr2g0288181_1F_1-75_75_+2_iteration_14_Within_5'_of_altprot_42593_CHIMERIC
WICGAMVARLTPDQGCVFDSRQVH
>MtrunA17_Chr6g0459861_3F_609-1004_396_MtrunA17_Chr6g0459861_2F_2-694_693_-2_iteration_8_3'UTR_overlapped_with_CDS_7776_CHIMERIC
LPLLKCSHELIDKGLISALSLRGGTRTPIVFICRSTVTLDD
>MtrunA17_Chr4g0000621_1F_1438-1662_225_MtrunA17_Chr4g0000621_3F_1368-1469_102_+1_iteration_1_3'UTR_overlapped_with_CDS_99137_CHIMERIC
TLERVRNSSLISALAPKMNGAKRSAEAVGSKNESVGERSA
>MtrunA17_Chr4g0016141_1F_2665-2748_84_MtrunA17_Chr4g0016141_2F_2519-2704_186_+2_iteration_2_3'UTR_overlapped_with_CDS_114876_CHIMERIC
ALECKGRRELDCDPPVEQGRKSALVIRRCRVEGPSLNG
>MtrunA17_Chr4g0025761_2F_1157-1252_96_MtrunA17_Chr4g0025761_1F_1-1251_1251_-2_iteration_16_3'UTR_overlapped_with_CDS_1940_CHIMERIC
HERYFKLTYLRIYQGVIKKGDFITNVLTLVRRFRFLVWARD
>MtrunA17_Chr5g0408491_1F_1-204_204_MtrunA17_Chr5g0408491_3F_144-362_219_-1_iteration_11_5'UTR_overlapped_with_CDS_151075_CHIMERIC
SSTNYKGQEFKALVFYYMKNGKLRTMVASSDLSAEPLTTLN
>MtrunA17_Chr4g0016021_2F_263-370_108_MtrunA17_Chr4g0016021_3F_3-368_366_+2_iteration_22_3'UTR_overlapped_with_CDS_111177_CHIMERIC
ICLIHYGDGEKRYILHPRGAIIGDTIVYGTEVYKNGKCPT
>MtrunA17_MTg0490141_3F_1188-1370_183_MtrunA17_MTg0490141_2F_800-1288_489_+1_iteration_7_3'UTR_overlapped_with_CDS_293544_CHIMERIC
SFDMVLSSALVYSTCSPCRFGVRSVHREDRPPNSKFFPGS
>MtrunA17_Chr1g0185651_3F_3-149_147_MtrunA17_Chr1g0185651_1F_1-1353_1353_+2_iteration_5_Within_5'_of_altprot_6094_CHIMERIC
MATLPSIPIMANTNFQHFISLLLLLFFITP
>MtrunA17_Chr5g0422951_1F_1615-1782_168_MtrunA17_Chr5g0422951_2F_1523-1678_156_-1_iteration_9_3'UTR_overlapped_with_CDS_183912_CHIMERIC
LRRELESHKFEEDSLRQENYNKIYGLKSGTEGLTRTLQMMP
>MtrunA17_Chr2g0329131_1F_712-1299_588_MtrunA17_Chr2g0329131_3F_315-4145_3831_+2_iteration_6_Within_3'_of_altprot_8646_CHIMERIC
ALQSNLLFLDIIEGRILAFSSENSDTYEEEIADKSDLGEE
>MtrunA17_Chr3g0107851_2F_1505-1591_87_MtrunA17_Chr3g0107851_3F_162-1853_1692_-2_iteration_1_Within_3'_of_altprot_3718_CHIMERIC
SSKDHRRLYIHRIGRTGRAGSTGIATSFYTDRDMFLVSN
>MtrunA17_Chr8g0387641_2F_1772-2038_267_MtrunA17_Chr8g0387641_1F_73-2646_2574_+1_iteration_15_Within_5'_of_altprot_5217_CHIMERIC
RPDLFTGGLLKPCRGILLFGPPGTGKQCWRRPLQRKLEQV
>MtrunA17_Chr2g0311901_3F_378-470_93_MtrunA17_Chr2g0311901_2F_125-790_666_+2_iteration_6_Within_3'_of_altprot_1498_CHIMERIC
ELIVGEIGEDHFGDMEENNGGGEEEGGQDGVTRESKTKIG
>MtrunA17_CPg0492381_1F_1045-1167_123_MtrunA17_CPg0492381_2F_938-1111_174_-1_iteration_10_3'UTR_overlapped_with_CDS_280489_CHIMERIC
GNFRWSGEMRRDRKEHQWRKALCWADTDTERRKLGERMGLE
>MtrunA17_MTg0491561_3F_168-386_219_MtrunA17_MTg0491561_2F_182-244_63_+1_iteration_14_Spanned_3'_of_altprot_329974_CHIMERIC
DLDPPTRVLYGYAGGVLLGVCRGCVCSREW
>MtrunA17_Chr2g0312391_2F_1097-1291_195_MtrunA17_Chr2g0312391_1F_151-1125_975_-2_iteration_5_3'UTR_overlapped_with_CDS_1518_CHIMERIC
DLPMRPDTLLGIQKKKKLMPPDVFCGIKNLTKIVLVQVLVP
>MtrunA17_Chr2g0291841_3F_3-134_132_MtrunA17_Chr2g0291841_1F_1-1086_1086_-1_iteration_2_Within_5'_of_altprot_4562_CHIMERIC
MWVDFGAKPNGQTDSTKSFLVAWNKACAFNH
>MtrunA17_Chr1g0162271_2F_2-373_372_MtrunA17_Chr1g0162271_3F_252-551_300_+1_iteration_29_5'UTR_overlapped_with_CDS_21715_CHIMERIC
NQANPFPPEIANAARDFVVDFNEAVPKKTKSRKHGAQQEQ
>MtrunA17_Chr6g0449571_3F_1038-1136_99_MtrunA17_Chr6g0449571_1F_262-2991_2730_+1_iteration_13_Within_3'_of_altprot_199324_CHIMERIC
SESFTVQPSCFAYKCTPNWSTYWSGSLHSVNNSTASMNSK
>MtrunA17_Chr3g0140041_1F_808-960_153_MtrunA17_Chr3g0140041_3F_87-1601_1515_+1_iteration_13_Within_5'_of_altprot_5612_CHIMERIC
DGRSDYVETVKTARWEYSTRPVYVGVMLGLHRSQLLAGLQ
>MtrunA17_Chr3g1009566_3F_17520-17987_468_MtrunA17_Chr3g1009566_2F_17804-17872_69_-1_iteration_14_Spanned_5'_of_altprot_95167_CHIMERIC
TEHHRYYHHSSLKFAPAGNRTRVCYRGRVLFYH
>MtrunA17_Chr3g1009610_2F_2198-2299_102_MtrunA17_Chr3g1009610_3F_2175-2282_108_+2_iteration_8_3'UTR_overlapped_with_CDS_95441_CHIMERIC
TKWQSHYKLTHTSGGTGSNPGHGIRPNNFGILPVELGL
>MtrunA17_Chr3g0084351_3F_168-272_105_MtrunA17_Chr3g0084351_1F_241-2046_1806_+1_iteration_2_5'UTR_overlapped_with_CDS_65983_CHIMERIC
QFLEEETNRLKGYTDFSDIKDELEIIQSFLKDADKRAADE
>MtrunA17_Chr8g0359371_2F_2375-2650_276_MtrunA17_Chr8g0359371_1F_325-3114_2790_-1_iteration_14_Within_3'_of_altprot_5132_CHIMERIC
KGADLLKLELLVLQREQLLTASWVEIVHSKSMTSPIDYVLC
>MtrunA17_CPg0493231_1F_2551-2682_132_MtrunA17_CPg0493231_2F_749-3079_2331_+1_iteration_9_Within_3'_of_altprot_288588_CHIMERIC
GSRLLRIILDVQFNFCSNIHFSWKMQSDVWGSINDQGVVT
>MtrunA17_Chr2g0286071_3F_1119-1196_78_MtrunA17_Chr2g0286071_2F_2-1201_1200_+1_iteration_7_Within_5'_of_altprot_2076_CHIMERIC
PALVEVFSEVAVGGCFSFGWTSPVYLHLMACIPSCY
>MtrunA17_Chr5g0400411_3F_1581-1664_84_MtrunA17_Chr5g0400411_1F_133-1608_1476_-1_iteration_9_3'UTR_overlapped_with_CDS_6178_CHIMERIC
TYLPIARPTDNCLARIIKVNINHGIVLSLFLSMLLEFFA
>MtrunA17_Chr5g0442271_2F_1877-2119_243_MtrunA17_Chr5g0442271_3F_1650-1970_321_+2_iteration_10_3'UTR_overlapped_with_CDS_194625_CHIMERIC
CWLQGINQIDLSDSGLMPGNRSNEEVGQHTTDKNNDVSGC
>MtrunA17_Chr8g0345661_1F_451-624_174_MtrunA17_Chr8g0345661_3F_174-1610_1437_-1_iteration_15_Within_3'_of_altprot_9549_CHIMERIC
KNLFKCLRRDLGMLVINFSNLLEPTNRGDGLLTAIHKEYLS
>MtrunA17_Chr4g0021491_3F_24-149_126_MtrunA17_Chr4g0021491_2F_56-145_90_-1_iteration_9_Spanned_5'_of_altprot_126240_CHIMERIC
TGSHQNSAVKRLARVVLGWGDLLGSPCVAPLFAKISCSFC
>MtrunA17_Chr2g0292711_2F_1214-1333_120_MtrunA17_Chr2g0292711_1F_79-2019_1941_+1_iteration_14_Within_5'_of_altprot_4994_CHIMERIC
QIYAYFVRTLSKLGHSSEAHRLFCTCGTFMTRVIKMPTCP
>MtrunA17_Chr5g0421621_1F_340-468_129_MtrunA17_Chr5g0421621_2F_215-388_174_-1_iteration_9_3'UTR_overlapped_with_CDS_155295_CHIMERIC
FTLRCDHTSTNAPDPIRTPAVKRTWARVVLGWVTSWEVLVL
>MtrunA17_Chr4g0042421_2F_1970-2071_102_MtrunA17_Chr4g0042421_3F_36-2063_2028_-1_iteration_26_3'UTR_overlapped_with_CDS_7198_CHIMERIC
IIHRDLKASNVLLDDNLNPKYQILEQLELSEETKSKGNRKR
>MtrunA17_MTg0490221_2F_824-1006_183_MtrunA17_MTg0490221_1F_307-1068_762_+1_iteration_8_Within_5'_of_altprot_295064_CHIMERIC
RAGPIDIPIIKSSVNWWNHCINLGALADLVHQYMFLCPFQ
>MtrunA17_Chr3g0143241_3F_1467-1571_105_MtrunA17_Chr3g0143241_2F_1421-1543_123_-2_iteration_12_3'UTR_overlapped_with_CDS_93630_CHIMERIC
NIKFPFGVGLVVGLGSWSLLLQRGLRFDSLWCQFRWAKSIQ
>MtrunA17_Chr3g0111031_2F_806-883_78_MtrunA17_Chr3g0111031_1F_208-819_612_+1_iteration_0_3'UTR_overlapped_with_CDS_4712_CHIMERIC
HIFDSGKIHLKEPRDEIFTAFENIYPVLTEFRKNQQ
>MtrunA17_Chr7g0230581_1F_4603-4743_141_MtrunA17_Chr7g0230581_2F_4625-4747_123_+1_iteration_13_5'UTR_overlapped_with_CDS_237603_CHIMERIC
LLDVLCLNIWRKQPSGLCTSVEWLATLNQKRKMEQGK
>MtrunA17_Chr5g0422081_3F_2367-2540_174_MtrunA17_Chr5g0422081_2F_2417-2530_114_-1_iteration_17_Spanned_5'_of_altprot_168397_CHIMERIC
LISDAHEWINEIPTVPVYYPAKPQPRETGLAESAGKEDPVE
>MtrunA17_Chr3g0088991_3F_393-647_255_MtrunA17_Chr3g0088991_1F_1-1026_1026_-1_iteration_15_Within_5'_of_altprot_4826_CHIMERIC
STSFYLPRVIDFHKLSVLHLGADFIHKRTRIPHAAPSKGNF
>MtrunA17_Chr3g0080211_2F_98-337_240_MtrunA17_Chr3g0080211_1F_304-666_363_+2_iteration_2_5'UTR_overlapped_with_CDS_1141_CHIMERIC
QDLWTPVLHGKPIVNNHNLGVLKDCLCIFANCDMFWDVWV
>MtrunA17_Chr4g0000521_3F_1371-1505_135_MtrunA17_Chr4g0000521_2F_1418-1522_105_-1_iteration_1_5'UTR_overlapped_with_CDS_98059_CHIMERIC
GKEFFCTFLDFLSRYSKNPFGKRKDGTYPMAVPGANGAPVA
>MtrunA17_Chr5g0422251_2F_557-727_171_MtrunA17_Chr5g0422251_1F_433-606_174_-2_iteration_10_3'UTR_overlapped_with_CDS_171223_CHIMERIC
IVRGEILGFMKDEQLRKHLPQGSADVAFRTPLAPYEKSKSL
>MtrunA17_Chr1g0169371_2F_2-172_171_MtrunA17_Chr1g0169371_1F_1-870_870_-2_iteration_20_Within_5'_of_altprot_10140_CHIMERIC
MLCDNDHIVCSTCCTKLRNKSVTSAHCALAQ
>MtrunA17_Chr1g0199861_3F_726-821_96_MtrunA17_Chr1g0199861_2F_467-781_315_-2_iteration_16_3'UTR_overlapped_with_CDS_1437_CHIMERIC
LTAEQSSNDLITVWKEGRHGKSARRGGSYGKKEVLVTVKSW
>MtrunA17_Chr7g0214111_2F_2024-2152_129_MtrunA17_Chr7g0214111_3F_201-2108_1908_-1_iteration_11_3'UTR_overlapped_with_CDS_12_CHIMERIC
RSFSIPSSGSARVAALMGQGDRESSHTSSLSEEIASPPLTP
>MtrunA17_Chr6g0466201_3F_402-563_162_MtrunA17_Chr6g0466201_1F_1-1059_1059_+2_iteration_0_Within_5'_of_altprot_205151_CHIMERIC
ACYMGREWELFSSGYAPLDCCCIFSSCCSCYCSFLDLPNW
>MtrunA17_Chr4g0016361_3F_1074-1187_114_MtrunA17_Chr4g0016361_1F_1-1425_1425_-1_iteration_13_Within_5'_of_altprot_118113_CHIMERIC
LLRDDFVEKDRSRGIFFTQDWVSFTWCSACCFRWYSCLAYA
>MtrunA17_Chr8g0388861_1F_5587-5766_180_MtrunA17_Chr8g0388861_2F_5441-5749_309_-1_iteration_26_3'UTR_overlapped_with_CDS_271538_CHIMERIC
PNSIEMVLIDEKIFVLCIYLIMPYSRAFWSASVAVHPVMPI
>MtrunA17_Chr5g0419991_2F_710-892_183_MtrunA17_Chr5g0419991_3F_3-1025_1023_+2_iteration_8_Within_5'_of_altprot_2526_CHIMERIC
HLESFLETARTFNMIYTKNSSMDTYDGGSTTTWVWTSCQS
>MtrunA17_CPg0492381_1F_1045-1167_123_MtrunA17_CPg0492381_2F_938-1111_174_+2_iteration_20_3'UTR_overlapped_with_CDS_280523_CHIMERIC
GNFRWSGEMRRDRKEHQWRKHSAGPTLTLRRKLGERMGLE
>MtrunA17_Chr6g0475051_2F_1484-1597_114_MtrunA17_Chr6g0475051_2F_1601-1720_120_5'_UTR_width_4_218090_CHIMERIC
HEDWETKYISHKSEAWHGPCPWHGRATLQMSFAAFALTPS
>MtrunA17_Chr7g1029633_2F_854-1069_216_MtrunA17_Chr7g1029633_3F_822-944_123_-1_iteration_13_3'UTR_overlapped_with_CDS_254026_CHIMERIC
WIKTPGWLSEYVEKTCSFLVGMVSVPWNQYSHDTSCSLQTL
>MtrunA17_Chr8g0340181_3F_177-464_288_MtrunA17_Chr8g0340181_1F_1-822_822_+2_iteration_9_Within_5'_of_altprot_6605_CHIMERIC
IPEAYAHGTSEEQAFIQNLIVFTLFFKVHIRILESTEKNI
>MtrunA17_Chr8g0336711_1F_25-159_135_MtrunA17_Chr8g0336711_2F_2-283_282_+1_iteration_16_Within_3'_of_altprot_4781_CHIMERIC
VVPGVGYSHLFPILQFSKLLVQLHPYFMSHGEILNIVLGR
>MtrunA17_Chr5g0422301_2F_179-328_150_MtrunA17_Chr5g0422301_1F_1-471_471_-1_iteration_1_Within_3'_of_altprot_180105_CHIMERIC
DSASWCDRVRATTGLSPSPAPLSRGLGPGPPLRTLLQTTIR
>MtrunA17_Chr1g0161881_1F_313-540_228_MtrunA17_Chr1g0161881_3F_249-371_123_+1_iteration_0_3'UTR_overlapped_with_CDS_21059_CHIMERIC
KMDCNLVIIVNLLGSARGTGLLPCCGRNQDNCLCLCLSFL
>MtrunA17_MTg0490131_1F_2788-2910_123_MtrunA17_MTg0490131_3F_2799-2921_123_+2_iteration_2_5'UTR_overlapped_with_CDS_290518_CHIMERIC
QADDSRALIDGVVWHLDVDSSHPGVEEGPKGSV
>MtrunA17_Chr3g0089871_1F_2509-2628_120_MtrunA17_Chr3g0089871_2F_2-3967_3966_-2_iteration_10_Within_3'_of_altprot_5779_CHIMERIC
ATTFSQRPKYRVYVNIGENWGPEFYCVVEEGSDSSFQPFPS
>MtrunA17_Chr4g0060641_2F_2537-2902_366_MtrunA17_Chr4g0060641_3F_2532-2672_141_-1_iteration_13_3'UTR_overlapped_with_CDS_138152_CHIMERIC
CRFVSRMGAFKPNVVQDHIEVFKPINCRQRCAN
>MtrunA17_Chr4g0073101_3F_1089-1412_324_MtrunA17_Chr4g0073101_2F_1154-1243_90_-1_iteration_29_Spanned_5'_of_altprot_143245_CHIMERIC
ASWFSPKCVEAQQLTGHLGVKHCFGAGRESGTKSRQTLNY
>MtrunA17_Chr2g0294881_3F_984-1082_99_MtrunA17_Chr2g0294881_1F_121-1725_1605_-2_iteration_19_Within_3'_of_altprot_6020_CHIMERIC
CMWQTSAAPSAPISFSADPCTSHGGKYCYTGDDAQTQAIIG
>MtrunA17_Chr1g0213771_2F_941-1201_261_MtrunA17_Chr1g0213771_1F_154-2490_2337_+2_iteration_12_Within_3'_of_altprot_8027_CHIMERIC
SIDKGFCLLGHAIDDLFWMVITWRGHAAAFLKYANLPPEA
>MtrunA17_Chr4g1016966_1F_2458-2742_285_MtrunA17_Chr4g1016966_2F_2441-2572_132_-1_iteration_19_3'UTR_overlapped_with_CDS_146281_CHIMERIC
SCDYSEISLEVQGGLDYFRVVEGTQDNCLCLCLSFL
>MtrunA17_Chr4g0003411_1F_1093-1287_195_MtrunA17_Chr4g0003411_3F_231-2657_2427_+2_iteration_9_Within_3'_of_altprot_973_CHIMERIC
IYKFPPCLLITRRLWLWTVLPGGGSNKRRIVSFVGGLDLC
>MtrunA17_Chr4g0062891_3F_147-263_117_MtrunA17_Chr4g0062891_1F_1-633_633_-2_iteration_0_Within_3'_of_altprot_8650_CHIMERIC
WWFTLRVVVCVFWELFMAKQGFSHSEPALSYLKAQEMRKQE
>MtrunA17_Chr2g0314931_1F_2065-2301_237_MtrunA17_Chr2g0314931_3F_2217-2489_273_+2_iteration_25_5'UTR_overlapped_with_CDS_58466_CHIMERIC
KIPKAMRFSNEGLEEVSMIKTMRFCLVPKHFQSATIWSLS
>MtrunA17_Chr7g1034012_3F_657-842_186_MtrunA17_Chr7g1034012_2F_620-1399_780_+1_iteration_14_Within_5'_of_altprot_255795_CHIMERIC
TSTVSTPATISINYNLSSGETGITWGPPMTKRPEGLRWKI
>MtrunA17_MTg0490921_3F_3-101_99_MtrunA17_MTg0490921_1F_1-396_396_-2_iteration_2_Within_3'_of_altprot_309432_CHIMERIC
APAASRSKVIRYTSGKPGQNHTCKFPCMWLVRDNLFGFART
>MtrunA17_Chr2g0326801_3F_2394-2507_114_MtrunA17_Chr2g0326801_1F_2404-2493_90_-1_iteration_6_Spanned_3'_of_altprot_62687_CHIMERIC
PTWVGLVVLTWNLGVMLLLKVSGSILSGANLKGLV
>MtrunA17_Chr2g0291151_3F_375-623_249_MtrunA17_Chr2g0291151_2F_2-1267_1266_+1_iteration_2_Within_5'_of_altprot_4353_CHIMERIC
GLLAMSHGVIAFRILTPPTKSQYGTPTPVSIGLSLFSLFL
>MtrunA17_Chr2g0304041_3F_2280-2402_123_MtrunA17_Chr2g0304041_2F_68-2932_2865_+1_iteration_1_Within_5'_of_altprot_9378_CHIMERIC
SSPILSPVFLGMVLIQDYYLLLWRVLLTVLGVDGSTTMEA
>MtrunA17_Chr6g0483441_1F_2647-2967_321_MtrunA17_Chr6g0483441_3F_2613-2708_96_-2_iteration_17_3'UTR_overlapped_with_CDS_224783_CHIMERIC
IHLQGMHSVINIGREFNGECSGGSYRKSIFQNNASLTSLTI
>MtrunA17_MTg0490751_1F_298-444_147_MtrunA17_MTg0490751_3F_255-470_216_-1_iteration_8_Within_3'_of_altprot_303870_CHIMERIC
NHRFWAQAALYHPSHCIPIVSYCTVPYQIHLLSERKVASL
>MtrunA17_Chr8g0353691_1F_634-768_135_MtrunA17_Chr8g0353691_2F_533-778_246_+1_iteration_9_Within_3'_of_altprot_261289_CHIMERIC
LRGGFNGGAGTRSFVVVLVWFLVVMLVVAGASFW
>MtrunA17_Chr4g0026591_1F_724-843_120_MtrunA17_Chr4g0026591_3F_18-1229_1212_+1_iteration_8_Within_5'_of_altprot_2110_CHIMERIC
DELTMNNFTLSGRDIVCALTTAVVVSINALNWFCISSMLV
>MtrunA17_Chr4g0074291_1F_43-144_102_MtrunA17_Chr4g0074291_3F_3-113_111_-2_iteration_5_3'UTR_overlapped_with_CDS_145055_CHIMERIC
WGNDVANEEITEARLYCWLKTISKPPLSLSLPWAFENFWKG
>MtrunA17_Chr8g0349591_3F_2127-2315_189_MtrunA17_Chr8g0349591_2F_86-3646_3561_-1_iteration_17_Within_3'_of_altprot_259924_CHIMERIC
RCYRREVRAHHDMDELHFLYYFFRIWLVVVLLILIPLISPN
>MtrunA17_Chr2g0284881_3F_132-239_108_MtrunA17_Chr2g0284881_2F_116-265_150_-2_iteration_10_Within_5'_of_altprot_41308_CHIMERIC
IFDGLSLGAKERSFGELIRYKNTKIRRQKYISLKSE
>MtrunA17_Chr3g0089621_3F_585-755_171_MtrunA17_Chr3g0089621_2F_653-829_177_-1_iteration_15_5'UTR_overlapped_with_CDS_69909_CHIMERIC
IFGKFFVRVNLKSEIWSIVPRWRSIRATMVEARFLGRHWKF
>MtrunA17_Chr3g0137391_1F_1423-1542_120_MtrunA17_Chr3g0137391_2F_23-1768_1746_+1_iteration_1_Within_3'_of_altprot_91970_CHIMERIC
KTAISNRITCSLKKSIGDVLTVLGLMPSSYYEVLQQLKEK
>MtrunA17_Chr1g0213861_3F_3762-3902_141_MtrunA17_Chr1g0213861_2F_3821-3901_81_+1_iteration_1_Spanned_3'_of_altprot_36554_CHIMERIC
SPDTRYDRIRYCTDTSIRQNFKNQDTI
>MtrunA17_Chr2g0308081_3F_10599-10724_126_MtrunA17_Chr2g0308081_1F_10537-10728_192_+1_iteration_16_Within_3'_of_altprot_51969_CHIMERIC
RAWAESSTRMGDLLGSPCVAPLFAKIRVLFVN
>MtrunA17_Chr6g0483661_1F_1-81_81_MtrunA17_Chr6g0483661_3F_3-77_75_-2_iteration_16_Spanned_3'_of_altprot_224988_CHIMERIC
SRWPSWSKAPVSGTGPKGHGGSNPILD
>MtrunA17_Chr0c03g0490101_1F_658-786_129_MtrunA17_Chr0c03g0490101_2F_566-706_141_+2_iteration_13_3'UTR_overlapped_with_CDS_14859_CHIMERIC
FTLRCDHTSTNASDPIRTPQLSVWARVVLGWVTSWEVLVL
>MtrunA17_Chr6g0484351_1F_2860-3171_312_MtrunA17_Chr6g0484351_2F_2969-3085_117_-1_iteration_11_Spanned_3'_of_altprot_225341_CHIMERIC
REKARGRSSGKSAHRKIFARGLHPWDKNEGRLNPWYIARLS
>MtrunA17_Chr2g0308091_3F_4173-4301_129_MtrunA17_Chr2g0308091_2F_4205-4297_93_-1_iteration_29_Spanned_5'_of_altprot_53699_CHIMERIC
TGSHQNSAVKRAWARVVLGWVTSWEVLVLHLFLPKFRVLFC
>MtrunA17_Chr8g0391991_3F_3-74_72_MtrunA17_Chr8g0391991_1F_10-135_126_-2_iteration_8_5'UTR_overlapped_with_CDS_272755_CHIMERIC
VLAEALRDQREVWVARVTEHGKQWHRTLQLMCC
>MtrunA17_Chr1g0175801_3F_24-119_96_MtrunA17_Chr1g0175801_1F_1-72_72_-1_iteration_10_3'UTR_overlapped_with_CDS_28496_CHIMERIC
RCDHTSTNAPDPIRTPQVKRAWARVVLGWVTSWEVRVL
>MtrunA17_Chr4g0073411_3F_516-695_180_MtrunA17_Chr4g0073411_1F_601-891_291_+1_iteration_23_5'UTR_overlapped_with_CDS_1106_CHIMERIC
QVIYLVKVYVILACPVLGRYIKRCFPIPTIKVTGGELCSW
>MtrunA17_Chr4g0045011_1F_193-426_234_MtrunA17_Chr4g0045011_3F_156-746_591_+1_iteration_6_Within_5'_of_altprot_8515_CHIMERIC
STNNIMYPAVSETDHSVMAMAIPLKVKAMSYKCQVMACQC
>MtrunA17_Chr6g0467721_3F_150-323_174_MtrunA17_Chr6g0467721_1F_1-684_684_-2_iteration_16_Within_3'_of_altprot_899_CHIMERIC
AFNPIHIYYFFARNSTKAWYSLGPGLCLLCPTDHEAMFADL
>MtrunA17_Chr5g0422181_3F_705-890_186_MtrunA17_Chr5g0422181_1F_778-891_114_-2_iteration_5_5'UTR_overlapped_with_CDS_170786_CHIMERIC
PSRKNLCVSLIFMLSAKRSRRCWMLPYACMPRHCGVWDVFR
>MtrunA17_Chr7g0226831_2F_1076-1444_369_MtrunA17_Chr7g0226831_1F_1-2982_2982_-1_iteration_7_Within_3'_of_altprot_4252_CHIMERIC
LLLIKLLLKSLQVPKRKREAALQTIKRKRSNLTKNLKTVEG
>MtrunA17_MTg0491241_2F_1217-1333_117_MtrunA17_MTg0491241_3F_1176-1292_117_-1_iteration_9_3'UTR_overlapped_with_CDS_320332_CHIMERIC
RPYSPGGVFNALAGPLIHVRPRANTHRLRHGLPGYLIPFAP
>MtrunA17_Chr8g0349591_1F_2890-3000_111_MtrunA17_Chr8g0349591_2F_86-3646_3561_-1_iteration_1_Within_5'_of_altprot_259782_CHIMERIC
FAFVAFGEAVNSGYNVFPVVLFAVPCCGNFNGPYAMARRRR
>MtrunA17_Chr1g0153341_3F_207-449_243_MtrunA17_Chr1g0153341_2F_89-373_285_+1_iteration_14_3'UTR_overlapped_with_CDS_17730_CHIMERIC
LSTCLSLIELTKYKCTTTTSTTLFLSTLQDKTTAMPAEFV
>MtrunA17_MTg0491761_2F_20-355_336_MtrunA17_MTg0491761_3F_3-80_78_-1_iteration_14_3'UTR_overlapped_with_CDS_335897_CHIMERIC
PRQRPRRRGDRSNKERLDDVFYSWAAVSRSRGRSAPC
>MtrunA17_Chr4g0009401_1F_1696-1899_204_MtrunA17_Chr4g0009401_3F_57-5186_5130_+2_iteration_6_Within_3'_of_altprot_4644_CHIMERIC
RSQSHCCEQLGSLEFLIVLSTNYANSRWCMLELEKIMEIG
>MtrunA17_Chr2g0287281_1F_1489-1611_123_MtrunA17_Chr2g0287281_3F_1503-1610_108_-1_iteration_22_Spanned_5'_of_altprot_42035_CHIMERIC
CLICKTVSGTGQTGGKGQDKNSYFCPLTKPQHNFL
>MtrunA17_Chr4g0016141_2F_2126-2269_144_MtrunA17_Chr4g0016141_3F_2007-2141_135_-1_iteration_5_3'UTR_overlapped_with_CDS_115586_CHIMERIC
QKHRSPQSRKTMYGGLTPAQCRKVKEVGDLMTGKPATEAPV
>MtrunA17_Chr3g0136261_1F_262-486_225_MtrunA17_Chr3g0136261_3F_66-386_321_-2_iteration_3_3'UTR_overlapped_with_CDS_3705_CHIMERIC
SQLNNYLSSLNHQNSFILSIAITLISLILLQTLLMWMMLWY
>MtrunA17_Chr4g0016641_2F_2867-2968_102_MtrunA17_Chr4g0016641_1F_1-3225_3225_-1_iteration_18_Within_3'_of_altprot_120278_CHIMERIC
LMIKYMDVPVDIMHLLHNNPLKEGRNKEGQRVGEMEVWALE
>MtrunA17_MTg0490841_1F_793-1110_318_MtrunA17_MTg0490841_3F_1053-1265_213_-1_iteration_3_5'UTR_overlapped_with_CDS_305361_CHIMERIC
LYLYGEFAADRSRPCVLLLPPPPSDPREYTMTTSGHSCPIV
>MtrunA17_Chr4g0064581_1F_4-231_228_MtrunA17_Chr4g0064581_2F_2-112_111_-1_iteration_25_3'UTR_overlapped_with_CDS_139152_CHIMERIC
DSVAQWIRRWSTEPEILGSIPSRVVYSFFQI
>MtrunA17_Chr3g0138511_1F_1507-1662_156_MtrunA17_Chr3g0138511_3F_141-1541_1401_+1_iteration_3_3'UTR_overlapped_with_CDS_4600_CHIMERIC
KRTMKVKPVMTRKGILSWKYLFDQNELNTRQRRWMNFIND
>MtrunA17_Chr8g0348261_3F_228-455_228_MtrunA17_Chr8g0348261_2F_311-517_207_-1_iteration_8_5'UTR_overlapped_with_CDS_259729_CHIMERIC
LRINELATGDSAASYPFLWRLILSATGYTEYYFDTQSGKVC
>MtrunA17_MTg0490971_2F_1562-1699_138_MtrunA17_MTg0490971_1F_1420-1743_324_-1_iteration_10_Within_3'_of_altprot_311464_CHIMERIC
TGKETAPKKEMEIPNASPRPNEMRQPRDALLLTPLGSETEL
>MtrunA17_Chr6g0478141_2F_2048-2158_111_MtrunA17_Chr6g0478141_1F_1945-2283_339_-1_iteration_16_Within_3'_of_altprot_219661_CHIMERIC
LASCIGWLIQADARSCWGAWRLSSWAEAPWTVMIYYISRSK
>MtrunA17_Chr0c01g0489041_2F_620-832_213_MtrunA17_Chr0c01g0489041_1F_727-1002_276_+2_iteration_20_5'UTR_overlapped_with_CDS_4408_CHIMERIC
RGHSYFIVRGEILGFMKDEQLRKHLPRMFSNQERKLGARR
>MtrunA17_Chr4g0016241_2F_776-868_93_MtrunA17_Chr4g0016241_1F_1-876_876_-1_iteration_7_Within_3'_of_altprot_117389_CHIMERIC
LLQPLKQLSDWLLFPQLARNRKSTRINQSNLLNK
>MtrunA17_Chr6g0470481_3F_47703-47795_93_MtrunA17_Chr6g0470481_1F_47671-47799_129_-1_iteration_11_Within_5'_of_altprot_214597_CHIMERIC
CTGSHQNSAVKRAWARVVLGWGDLLGSPCVAPLFAKISCSF
>MtrunA17_Chr4g0002981_1F_2323-2586_264_MtrunA17_Chr4g0002981_2F_80-3991_3912_-2_iteration_8_Within_3'_of_altprot_783_CHIMERIC
ATNDAEAAAAATPASKATQMSAQPQTHQLPQINQMNDMNDV
>MtrunA17_Chr7g0261061_3F_867-977_111_MtrunA17_Chr7g0261061_2F_851-985_135_+2_iteration_16_Within_3'_of_altprot_249611_CHIMERIC
VVLQTVGREPPLKRRAGLRRKQAGRGLQRKLAS
>MtrunA17_Chr4g0000621_3F_495-650_156_MtrunA17_Chr4g0000621_1F_571-789_219_-2_iteration_23_5'UTR_overlapped_with_CDS_100958_CHIMERIC
SSGERNGNSLNRENGVVGEQYKRRVARRSNRMLCTLDGESP
>MtrunA17_Chr1g0176761_3F_105-230_126_MtrunA17_Chr1g0176761_2F_2-232_231_+1_iteration_16_Within_5'_of_altprot_28885_CHIMERIC
DVFHERTKHIEIDCHFIRQHLLRHELSLSPLALLTSQLIC
>MtrunA17_CPg0492461_2F_5063-5236_174_MtrunA17_CPg0492461_3F_1413-7163_5751_-1_iteration_16_Within_5'_of_altprot_284094_CHIMERIC
TYSETPCGANLLHFPSHGKPFSLRLTRIPSSGYFSDRFYRN
>MtrunA17_Chr1g0170911_1F_1-249_249_MtrunA17_Chr1g0170911_3F_186-347_162_+2_iteration_21_5'UTR_overlapped_with_CDS_25230_CHIMERIC
LGFCIGLSSFSALLHVAQSVIDLKLYGRDCLLVSLLQKDL
>MtrunA17_Chr4g0021901_3F_237-662_426_MtrunA17_Chr4g0021901_2F_629-736_108_+2_iteration_0_5'UTR_overlapped_with_CDS_126437_CHIMERIC
NRRSLIKDYKSRRLHNPLLQLGMSGQDNDKGKVHVVEDDD
>MtrunA17_Chr7g0239301_2F_287-445_159_MtrunA17_Chr7g0239301_1F_1-489_489_+2_iteration_5_Within_3'_of_altprot_8928_CHIMERIC
ALIDLSSKIYTLLQRFMEKGLLEVGGFGRVLILHILYFVQ
>MtrunA17_Chr8g0335031_2F_716-919_204_MtrunA17_Chr8g0335031_3F_681-926_246_+1_iteration_11_Within_3'_of_altprot_3818_CHIMERIC
TPHSYTTIRTLLSILRISVEQFLDMMKLKRNED
>MtrunA17_Chr7g0240921_3F_435-596_162_MtrunA17_Chr7g0240921_2F_353-562_210_+1_iteration_23_3'UTR_overlapped_with_CDS_282_CHIMERIC
SNDMHKQTPLRGPAPQNPTALGVIRVPNPNYGSPLLLNLN
>MtrunA17_Chr2g0293091_2F_1262-1417_156_MtrunA17_Chr2g0293091_3F_45-1469_1425_-1_iteration_4_Within_5'_of_altprot_5131_CHIMERIC
TDFWLLEQIDHYCSWVVKTSRRSIIEKRKEKENNNAGNISF
>MtrunA17_Chr1g0193001_2F_653-799_147_MtrunA17_Chr1g0193001_1F_127-783_657_-2_iteration_29_3'UTR_overlapped_with_CDS_10086_CHIMERIC
DYLLVVGVCLTLSIANIVGFTKCKKDAKKQIQQFASQTILP
>MtrunA17_Chr1g0195741_2F_1946-2173_228_MtrunA17_Chr1g0195741_1F_79-3885_3807_-2_iteration_6_Within_5'_of_altprot_11497_CHIMERIC
GTALKKGDRVKFVGNFFHLLFRHCKIMLQVQGDQAMASGAK
>MtrunA17_Chr1g0176231_2F_482-625_144_MtrunA17_Chr1g0176231_1F_1-1710_1710_-2_iteration_20_Within_5'_of_altprot_2476_CHIMERIC
ARKLALQHWLEAIDPRHRYGHNLQFYYVQWGYIVTVINLSS
>MtrunA17_Chr4g0015351_3F_531-746_216_MtrunA17_Chr4g0015351_1F_1-744_744_-1_iteration_25_3'UTR_overlapped_with_CDS_7651_CHIMERIC
QIWRASGITNELQLYCTAIGALVFAALMLFAGWFHLSQSCS
>MtrunA17_Chr0c04g0492091_2F_227-340_114_MtrunA17_Chr0c04g0492091_1F_1-522_522_+2_iteration_20_Within_3'_of_altprot_822_CHIMERIC
LQLLWKYCPNGIFFPYFKYFVQYPINYWAFLMVSVPVGLL
>MtrunA17_Chr8g0383201_1F_1-429_429_MtrunA17_Chr8g0383201_2F_2-202_201_-2_iteration_28_Spanned_5'_of_altprot_3144_CHIMERIC
LFSLPTLSMDCNNERCGVGNECQILQTCVTQ
>MtrunA17_Chr3g0113631_1F_2128-2241_114_MtrunA17_Chr3g0113631_3F_363-3776_3414_-1_iteration_17_Within_3'_of_altprot_83913_CHIMERIC
SISTLMHLLAFKRCLHYNPAILFLLSSLAKQVKNIPNLTDM
>MtrunA17_Chr8g0353611_2F_323-418_96_MtrunA17_Chr8g0353611_3F_288-446_159_-2_iteration_18_Within_3'_of_altprot_260770_CHIMERIC
IFRNARKPDGAMSRGGKRPTGHELLFLERRNNDGIQGISIG
>MtrunA17_Chr2g0312581_2F_923-1090_168_MtrunA17_Chr2g0312581_1F_886-2580_1695_-2_iteration_16_Within_5'_of_altprot_1635_CHIMERIC
SVEVMVMEDIGLFNQVWGWLRSRKDAPVGVLELWWFVVETK
>MtrunA17_Chr8g0390451_1F_1-84_84_MtrunA17_Chr8g0390451_2F_2-277_276_+1_iteration_27_5'UTR_overlapped_with_CDS_6452_CHIMERIC
NGHELSEFVPQRTCAYISQHDLHLGERSDF
>MtrunA17_Chr4g0031731_3F_2148-2276_129_MtrunA17_Chr4g0031731_2F_200-2251_2052_-2_iteration_29_3'UTR_overlapped_with_CDS_3478_CHIMERIC
QLMEKFRTKLRQWYHRDFVFDEDSNWMLQGWKGRILYASQL
>MtrunA17_Chr0c03g0489861_3F_93-188_96_MtrunA17_Chr0c03g0489861_1F_1-195_195_-2_iteration_3_Within_3'_of_altprot_616_CHIMERIC
YFYGDSIYRCRIPLFKITAVPFRAAVERTAAYRW
>MtrunA17_Chr7g0239351_1F_961-1260_300_MtrunA17_Chr7g0239351_3F_1140-1502_363_-1_iteration_4_5'UTR_overlapped_with_CDS_241743_CHIMERIC
AYRFCVQELLDTSHFQGTRLLESNPEAQDSPKGKKNFMWRI
>MtrunA17_CPg0492421_3F_585-740_156_MtrunA17_CPg0492421_2F_689-787_99_-1_iteration_7_5'UTR_overlapped_with_CDS_282557_CHIMERIC
YGFQIKFRISGCCQREWAMPYAKSKRLIEWQRQIELLHIFV
>MtrunA17_Chr4g1020655_1F_1-216_216_MtrunA17_Chr4g1020655_2F_35-220_186_+1_iteration_19_5'UTR_overlapped_with_CDS_147389_CHIMERIC
MCVSWPSKEVKAATQLYKEMEYETSTNGGRRPSTSININM
>MtrunA17_Chr4g0011071_3F_3-131_129_MtrunA17_Chr4g0011071_1F_1-534_534_-2_iteration_7_Within_3'_of_altprot_5737_CHIMERIC
NRCNYQVTKCNVASDALWICWTKKCCFDVMLIDARMPNMDA
>MtrunA17_Chr5g0422291_2F_2900-3031_132_MtrunA17_Chr5g0422291_3F_2922-3038_117_+1_iteration_0_5'UTR_overlapped_with_CDS_177250_CHIMERIC
RYFTYSVIGGGALPLFLDPRPTLVGRSGRKTLSGGEF
>MtrunA17_Chr0c03g0490101_3F_249-389_141_MtrunA17_Chr0c03g0490101_1F_373-465_93_+1_iteration_0_5'UTR_overlapped_with_CDS_15012_CHIMERIC
ASDPIRTPQLACLGESNTRMGDLLGSPCVAPLFSKISCSF
>MtrunA17_Chr5g0443761_3F_1125-1367_243_MtrunA17_Chr5g0443761_1F_1-3699_3699_-1_iteration_14_Within_5'_of_altprot_1586_CHIMERIC
LWGMENLPPVDQLQCPKLKTLLLHFHGRIVFTITKCIFWKD
>MtrunA17_Chr3g0108441_3F_1119-1274_156_MtrunA17_Chr3g0108441_2F_1091-1255_165_-2_iteration_18_3'UTR_overlapped_with_CDS_82236_CHIMERIC
CVRDSMQTLMGIKWLFMCLYLWRLKQKSSFTYVFSYKPLV
>MtrunA17_Chr5g0435531_1F_1-75_75_MtrunA17_Chr5g0435531_3F_3-74_72_-1_iteration_2_Spanned_5'_of_altprot_190867_CHIMERIC
LILWRNGSASDSRSEGCVFDSHQVH
>MtrunA17_Chr4g0062801_1F_4861-4959_99_MtrunA17_Chr4g0062801_3F_291-8267_7977_-2_iteration_8_Within_5'_of_altprot_139001_CHIMERIC
LYDYAPMPPVTYPELRDEKCGVTVITSGTYVMRFVFQIGQS
>MtrunA17_Chr4g0021491_2F_56-145_90_MtrunA17_Chr4g0021491_3F_24-149_126_+2_iteration_6_Within_5'_of_altprot_125874_CHIMERIC
TGSHQNSAVKRLARVVRMGDLLGSPCVAPLFAKISCSFC
>MtrunA17_Chr8g0378081_2F_476-610_135_MtrunA17_Chr8g0378081_1F_340-1224_885_+2_iteration_12_Within_3'_of_altprot_973_CHIMERIC
GCPVAQPKFIKRPSAKTMMPVLLGENPPVGLRLDGDALHT
>MtrunA17_Chr6g0466971_1F_49-156_108_MtrunA17_Chr6g0466971_3F_66-263_198_+2_iteration_16_5'UTR_overlapped_with_CDS_206178_CHIMERIC
IRMLLEDQNVQAEIRRLFLNKKSLKNFDQRSCKAH
>MtrunA17_MTg0491581_1F_877-1005_129_MtrunA17_MTg0491581_2F_722-976_255_-1_iteration_10_3'UTR_overlapped_with_CDS_330692_CHIMERIC
SPAGHRGPSGKAMIRRGTDHLILPLGTGARTTTPNVTHPSP
>MtrunA17_Chr4g0064681_3F_1062-1328_267_MtrunA17_Chr4g0064681_2F_134-1309_1176_+1_iteration_0_3'UTR_overlapped_with_CDS_9661_CHIMERIC
NGIKNGRLCLLVIWMLCSLLFFLEIVFPIAQQSSCTVGGS
>MtrunA17_Chr4g0016091_2F_491-571_81_MtrunA17_Chr4g0016091_3F_480-617_138_-2_iteration_14_Within_3'_of_altprot_112220_CHIMERIC
NIYSWVEQALLFWFMVSLGYIWFVRGRDRASRNSEWS
>MtrunA17_Chr4g0059001_2F_83-277_195_MtrunA17_Chr4g0059001_1F_1-840_840_-1_iteration_15_Within_3'_of_altprot_6868_CHIMERIC
NTYSRKLIYLFVAMVDTTLDGLYSYLHHLFPLESTKPPLAT
>MtrunA17_Chr8g0337201_1F_1471-1734_264_MtrunA17_Chr8g0337201_3F_72-1733_1662_+1_iteration_21_3'UTR_overlapped_with_CDS_5045_CHIMERIC
RSNGSGDIRLRRKESGKRFMSKDVNGSNGMYQEEMLLAEH
>MtrunA17_Chr1g0153001_1F_178-519_342_MtrunA17_Chr1g0153001_2F_35-280_246_-1_iteration_24_3'UTR_overlapped_with_CDS_16562_CHIMERIC
STDQNDVIVPRMKTMMKILSRKMMMLIRVPQLKLQTVVPIF
>MtrunA17_Chr7g0229401_3F_720-854_135_MtrunA17_Chr7g0229401_2F_779-1102_324_+2_iteration_6_5'UTR_overlapped_with_CDS_236479_CHIMERIC
PTDVEKSADELWLAVKPLEPRASWFSPKCVEAQQLTGHLG
>MtrunA17_Chr7g0226131_3F_1827-2012_186_MtrunA17_Chr7g0226131_2F_1511-1906_396_-2_iteration_12_3'UTR_overlapped_with_CDS_232080_CHIMERIC
YPQEVAHQVLTPEAYESYCAWPLGTSHLFMEGVVLRLCRLM
>MtrunA17_Chr5g0423051_3F_72-209_138_MtrunA17_Chr5g0423051_2F_2-124_123_-2_iteration_14_3'UTR_overlapped_with_CDS_184211_CHIMERIC
LPVFDTGLFIALLYPPYSLRVGYLCQHGFSLLCIWKSPSKR
>MtrunA17_Chr6g0454951_3F_5010-5315_306_MtrunA17_Chr6g0454951_2F_5159-5611_453_-1_iteration_13_5'UTR_overlapped_with_CDS_201236_CHIMERIC
NLRVCSFCNRTNHILEPVIRNMVYPPNWGRGGGNSFANANF
>MtrunA17_Chr2g0289551_1F_1-105_105_MtrunA17_Chr2g0289551_2F_59-190_132_-2_iteration_11_5'UTR_overlapped_with_CDS_42650_CHIMERIC
SSVVSVLINLIFEKWLNGSHSVLNYFFEGERFNSLLLGFSS
>MtrunA17_Chr3g0093461_3F_150-275_126_MtrunA17_Chr3g0093461_1F_1-594_594_+2_iteration_8_Within_5'_of_altprot_7294_CHIMERIC
SIYVDYNSTFKLYPCLVNLPESFFDIFPCENGEFLYHSPH
>MtrunA17_Chr4g0057141_1F_1888-2025_138_MtrunA17_Chr4g0057141_2F_2-1993_1992_+2_iteration_28_3'UTR_overlapped_with_CDS_5694_CHIMERIC
FWDWKSCKVFRTLKCHEGVTIGCQWHPLEQSKVATCGWRV
>MtrunA17_Chr5g0438781_3F_1665-1748_84_MtrunA17_Chr5g0438781_1F_16-2721_2706_-1_iteration_6_Within_5'_of_altprot_9499_CHIMERIC
SEIKSSKAMIEKLQEEEPGVRICFGYVWSGGLSEKLARS
>MtrunA17_MTg0491181_3F_1842-1940_99_MtrunA17_MTg0491181_2F_1727-1975_249_-1_iteration_7_Within_3'_of_altprot_317687_CHIMERIC
FLIIQNCGAFDQDVLASPRLGSRSNRNLYALVGFRLNRIAG
>MtrunA17_Chr4g0016421_2F_260-352_93_MtrunA17_Chr4g0016421_1F_1-474_474_-1_iteration_4_Within_3'_of_altprot_118548_CHIMERIC
KYLSQGKIREFLLFFWVWKSADFQERESYDMLGISYDNHPR
>MtrunA17_Chr6g0450821_3F_801-932_132_MtrunA17_Chr6g0450821_1F_1-1011_1011_-2_iteration_12_Within_3'_of_altprot_4733_CHIMERIC
ALHAKPCDDSSYFWNYHRCTVTRYAAGVKDMLERHFKGEDF
>MtrunA17_Chr1g0209031_1F_253-432_180_MtrunA17_Chr1g0209031_2F_119-454_336_+2_iteration_7_Within_5'_of_altprot_6152_CHIMERIC
NQNQGNVQGDEKNKEKSYDVARNCLRWFRKKEGFEGAGVQ
>MtrunA17_Chr1g0156141_3F_585-779_195_MtrunA17_Chr1g0156141_1F_736-885_150_+1_iteration_5_5'UTR_overlapped_with_CDS_18401_CHIMERIC
VQVTLPQKPLETINHTIKTLTNRRTEFNISRSQKSTFQPT
>MtrunA17_Chr7g0258131_3F_321-491_171_MtrunA17_Chr7g0258131_1F_1-426_426_+2_iteration_4_3'UTR_overlapped_with_CDS_7015_CHIMERIC
MEWNFSGRRSRSTLGESWRSYHTPSRGRPKKTIRETIRKD
>MtrunA17_Chr4g0012411_3F_204-476_273_MtrunA17_Chr4g0012411_2F_260-394_135_-1_iteration_18_Spanned_5'_of_altprot_6436_CHIMERIC
SLKVAFLKGNLTSCGWVIHHLSQISVYLKIIAGERAIKVPG
>MtrunA17_Chr1g0155201_3F_1032-1193_162_MtrunA17_Chr1g0155201_1F_1-1053_1053_+2_iteration_8_3'UTR_overlapped_with_CDS_4920_CHIMERIC
ETNDGVAHNVERVLRCRFTKYGLAASETELKLSNVGSDAL
>MtrunA17_Chr3g0095201_2F_2426-2524_99_MtrunA17_Chr3g0095201_3F_3-2999_2997_-1_iteration_13_Within_5'_of_altprot_8011_CHIMERIC
SVEKWLYSDNYCLDFLQRLNIMIRCCICIGVSPSWFFNTSG
>MtrunA17_Chr6g0464961_2F_1202-1309_108_MtrunA17_Chr6g0464961_1F_1-1296_1296_-2_iteration_24_3'UTR_overlapped_with_CDS_9592_CHIMERIC
EVSYGIDALISGDTCTTLCGNISFTPTQDSDTWQNLDPTQI
>MtrunA17_CPg0492231_1F_706-891_186_MtrunA17_CPg0492231_2F_62-1591_1530_-2_iteration_5_Within_3'_of_altprot_274984_CHIMERIC
VTGYPRRGTLQHLYALLAGILLKMGAYGLVRINMELFSHAH
>MtrunA17_Chr4g0013531_2F_581-937_357_MtrunA17_Chr4g0013531_3F_483-683_201_-1_iteration_21_3'UTR_overlapped_with_CDS_108056_CHIMERIC
FASCLSTCYELIRPDVALELAWKNNMMDFPSPYLLQSIPEY
>MtrunA17_Chr4g0008461_2F_3524-3643_120_MtrunA17_Chr4g0008461_3F_3-3692_3690_-1_iteration_8_Within_5'_of_altprot_104750_CHIMERIC
TFLQNLEIVNAPKLKSLPKRRIAFLSFSTKYYSLSITGSKV
>MtrunA17_Chr7g0229391_2F_764-961_198_MtrunA17_Chr7g0229391_1F_1-1470_1470_+2_iteration_19_Within_3'_of_altprot_234503_CHIMERIC
AECLPLWVINPPWVLKWVLYKNELLLPKKSITSIQAVYVP
>MtrunA17_Chr4g0021491_2F_14441-14581_141_MtrunA17_Chr4g0021491_1F_14533-14661_129_+2_iteration_2_5'UTR_overlapped_with_CDS_125820_CHIMERIC
FTLRCDHTSTNAGSHQNSAVKRAWARVVLGWVTSWEVLVL
>MtrunA17_Chr7g0216041_3F_603-824_222_MtrunA17_Chr7g0216041_1F_1-768_768_+2_iteration_5_3'UTR_overlapped_with_CDS_1019_CHIMERIC
NMELKERLKTNEELICITGGVTFSSRAGTTVTGGFTIAPR
>MtrunA17_Chr7g0231911_2F_479-769_291_MtrunA17_Chr7g0231911_1F_1-942_942_-2_iteration_18_Within_5'_of_altprot_5887_CHIMERIC
QVDGCNVALMNAKEYHRRHKVCEMHSKAHQKLWCWVWSKDS
>MtrunA17_Chr3g0129701_1F_1390-1554_165_MtrunA17_Chr3g0129701_3F_1200-1502_303_+1_iteration_10_3'UTR_overlapped_with_CDS_89537_CHIMERIC
FNGRNNVQVLKNIKSCTCLPFLNQFFMDWTLPVLIFVQES
>MtrunA17_Chr2g0299891_1F_253-543_291_MtrunA17_Chr2g0299891_3F_540-632_93_-1_iteration_1_5'UTR_overlapped_with_CDS_45997_CHIMERIC
DPNGILNVFAERVKTKTTCQLIKITITNDKGRLSKEVIEKI
>MtrunA17_MTg0491591_1F_1204-1557_354_MtrunA17_MTg0491591_3F_1287-1421_135_-1_iteration_17_Spanned_5'_of_altprot_332000_CHIMERIC
LRLSFVLNQSRSRLLYFFLVGRGKLPLYTTALLPRLASGKA
>MtrunA17_Chr5g0422351_1F_1-603_603_MtrunA17_Chr5g0422351_2F_281-1045_765_-2_iteration_21_5'UTR_overlapped_with_CDS_183564_CHIMERIC
PQICPIFINLSCFHQIFFDKLGSFDEFGGDLWWESGGNLAV
>MtrunA17_Chr8g0362661_2F_491-934_444_MtrunA17_Chr8g0362661_1F_439-1926_1488_+1_iteration_7_Within_5'_of_altprot_6261_CHIMERIC
MGLGGDNGKVIESLDVCNQKGGRRRRNKMGLWKMKKLKLG
>MtrunA17_Chr3g0124621_1F_250-585_336_MtrunA17_Chr3g0124621_3F_30-371_342_-2_iteration_24_3'UTR_overlapped_with_CDS_88075_CHIMERIC
HTLSFFFISLIFLSSSSILPYPSSNLFNSLKTAALSSLTRA
>MtrunA17_Chr2g0285951_1F_97-231_135_MtrunA17_Chr2g0285951_3F_132-947_816_-1_iteration_13_5'UTR_overlapped_with_CDS_1999_CHIMERIC
CMRFVAVDPSNTWFCTGSADRTIQDMGHGKWYSKAHISRLH
>MtrunA17_MTg0490841_2F_1157-1681_525_MtrunA17_MTg0490841_3F_1386-1508_123_+2_iteration_9_Spanned_3'_of_altprot_305559_CHIMERIC
KQLYGYGALPVDASPALARCMGVVLGGTSRMTVPGNSTVL
>MtrunA17_Chr3g0142821_2F_5-88_84_MtrunA17_Chr3g0142821_3F_3-83_81_-1_iteration_22_3'UTR_overlapped_with_CDS_93310_CHIMERIC
KSGWPSGLRRQTQVLVFERGRGFQIPLLT
>MtrunA17_MTg0491681_1F_4714-4950_237_MtrunA17_MTg0491681_2F_4859-4999_141_-2_iteration_11_5'UTR_overlapped_with_CDS_334812_CHIMERIC
PWRLVRIEDLERLGESNPEIMWPTTPVIEAPGTLSMMGTMK
>MtrunA17_Chr2g0329031_3F_1209-1379_171_MtrunA17_Chr2g0329031_2F_197-2440_2244_+2_iteration_16_Within_3'_of_altprot_8572_CHIMERIC
DGGSWLIGLNLEMLSGFKPCMMIVHVVPTFMKDISLAGLS
>MtrunA17_Chr1g0165981_3F_1074-1232_159_MtrunA17_Chr1g0165981_1F_1-1728_1728_+1_iteration_15_Within_3'_of_altprot_9258_CHIMERIC
KINLIGVGVHGSDYKAELPTGQVHGNILKDNEQASEFDWN
>MtrunA17_Chr5g0422271_2F_5108-5311_204_MtrunA17_Chr5g0422271_3F_5172-5267_96_-2_iteration_2_Spanned_5'_of_altprot_173197_CHIMERIC
NKRVKARLILISPVRIRTVKAWPIDPLDLRNLKLEVSEKLP
>MtrunA17_Chr7g0226141_3F_3-428_426_MtrunA17_Chr7g0226141_1F_1-186_186_+2_iteration_2_3'UTR_overlapped_with_CDS_232126_CHIMERIC
GPSPNGPRPSQPKSNHRCPSPIGSQAHLAA
>MtrunA17_Chr3g0102271_2F_434-550_117_MtrunA17_Chr3g0102271_1F_277-3588_3312_-1_iteration_7_Within_3'_of_altprot_1758_CHIMERIC
MRSRQHSSKPLRSHMHLIVIFSENYASSKWCLNELKKILEC
>MtrunA17_Chr4g0008831_1F_685-846_162_MtrunA17_Chr4g0008831_2F_653-757_105_-1_iteration_14_3'UTR_overlapped_with_CDS_105050_CHIMERIC
EVEKKARKQFKGLFGKLKLQKLKLNYDENQVTSEILKDSEV
>MtrunA17_Chr5g0439751_2F_2-166_165_MtrunA17_Chr5g0439751_3F_15-185_171_-2_iteration_11_5'UTR_overlapped_with_CDS_193748_CHIMERIC
LSWVASTCHPCGSTKKYWDMAMACWAGLVSAICWL
>MtrunA17_Chr1g0195531_3F_282-449_168_MtrunA17_Chr1g0195531_2F_80-361_282_-2_iteration_9_3'UTR_overlapped_with_CDS_11360_CHIMERIC
NKLKSRITKMMHNVLFSTGVKKLSTTITLSPLAINRSTRWD
>MtrunA17_Chr3g0096421_3F_54-173_120_MtrunA17_Chr3g0096421_1F_46-1086_1041_-1_iteration_5_Within_5'_of_altprot_8568_CHIMERIC
AVRQILICRSREFLWQEGHSAFASEEEADAESP
>MtrunA17_Chr6g0470481_1F_94612-94803_192_MtrunA17_Chr6g0470481_3F_94587-94730_144_-2_iteration_2_3'UTR_overlapped_with_CDS_211295_CHIMERIC
YRSLTCFLKNINLEMHIYNYNALLSGAIIPALMHRIPSE
>MtrunA17_Chr4g0073121_2F_602-697_96_MtrunA17_Chr4g0073121_3F_651-773_123_+1_iteration_1_5'UTR_overlapped_with_CDS_144391_CHIMERIC
GISGGAVKCVESEGTPMAKALCWADTDTERRKLGERMGLE
>MtrunA17_Chr4g0016961_2F_2-130_129_MtrunA17_Chr4g0016961_3F_3-134_132_+1_iteration_2_5'UTR_overlapped_with_CDS_9622_CHIMERIC
HGTATLIAISISGLIVSFTGYALYTAFGQP
>MtrunA17_Chr5g0436451_3F_984-1295_312_MtrunA17_Chr5g0436451_2F_551-2698_2148_-2_iteration_4_Within_5'_of_altprot_8796_CHIMERIC
DQLPVQSSTMIPDALLSLTKLTKTVRLRPWLILLHWIGNNK
>MtrunA17_Chr7g0236661_1F_1651-1848_198_MtrunA17_Chr7g0236661_2F_1706-1954_249_+1_iteration_18_5'UTR_overlapped_with_CDS_241174_CHIMERIC
KKVICLTLGVMPSGTVVVWRDVKHSTSAGEAVVTILMIYL
>MtrunA17_Chr3g0100131_3F_690-1040_351_MtrunA17_Chr3g0100131_2F_2-3883_3882_+1_iteration_6_Within_5'_of_altprot_78225_CHIMERIC
SDTTRNLDSMMESGQAIHAGMSLTQEGIHMVGIMIMNMIE
>MtrunA17_Chr6g0474911_3F_159-311_153_MtrunA17_Chr6g0474911_1F_1-1083_1083_-2_iteration_5_Within_3'_of_altprot_3856_CHIMERIC
DFPTLGLPFFSPSHCVSRHLPFTGTTFSFSFRNFYSSMVLI
>MtrunA17_Chr4g0000621_1F_1678-1821_144_MtrunA17_Chr4g0000621_3F_1764-1964_201_+2_iteration_9_5'UTR_overlapped_with_CDS_99351_CHIMERIC
SCWSRGTEEARLAERWLSVRTQGAPCFFRVRRGRENASSQ
>MtrunA17_Chr2g0278111_1F_733-825_93_MtrunA17_Chr2g0278111_3F_3-959_957_+1_iteration_20_Within_5'_of_altprot_39197_CHIMERIC
PDVAAYMTRMKNASIQFTRSVSQISTNSSALYQMTCSTLT
>MtrunA17_Chr3g0117611_2F_4937-5191_255_MtrunA17_Chr3g0117611_1F_67-9351_9285_-2_iteration_20_Within_5'_of_altprot_84807_CHIMERIC
KLLIEESFQIRGREEGQFKDKYWHGDHEIARMQFGHLFTWV
>MtrunA17_Chr4g0016141_2F_1679-1822_144_MtrunA17_Chr4g0016141_3F_1590-1766_177_+2_iteration_5_3'UTR_overlapped_with_CDS_115525_CHIMERIC
SSTEGESGPKIRPKGSRWTTGEYSCTTSCWSRGTEEARLA
>MtrunA17_Chr4g0016121_1F_1288-1449_162_MtrunA17_Chr4g0016121_2F_1202-1339_138_-1_iteration_1_3'UTR_overlapped_with_CDS_113131_CHIMERIC
GPHKRWSMWFNFDAKRRTLPGLDMPRILLKERSAFGNADTG
>MtrunA17_Chr8g0365131_1F_1834-1929_96_MtrunA17_Chr8g0365131_2F_1853-2185_333_+1_iteration_1_5'UTR_overlapped_with_CDS_265363_CHIMERIC
GNHMVMIGTILVSLGSRNGAKEAPMVENCRKSEFQE
>MtrunA17_Chr4g0031751_1F_715-861_147_MtrunA17_Chr4g0031751_2F_695-805_111_-1_iteration_21_3'UTR_overlapped_with_CDS_130279_CHIMERIC
GQSTMLKVVWDVTNGIRAYLSQYGVVRGTNQAEAGGH
>MtrunA17_Chr4g0016741_2F_1181-1303_123_MtrunA17_Chr4g0016741_1F_1-1533_1533_-2_iteration_6_Within_5'_of_altprot_121022_CHIMERIC
KLELAQFAELEAFAQFLLLISIKLRKINWQEVDDCASCLNN
>MtrunA17_Chr7g0226641_2F_563-745_183_MtrunA17_Chr7g0226641_3F_522-1007_486_-1_iteration_8_Within_5'_of_altprot_4127_CHIMERIC
YMQRGESMGKIVKFVYFMDYLYLSICCCKPCNGLLPKLPFG
>MtrunA17_Chr5g0430161_3F_768-845_78_MtrunA17_Chr5g0430161_1F_730-846_117_+1_iteration_12_Within_3'_of_altprot_188611_CHIMERIC
NLLGSARGTGLLPCCGRTRITACVFV
>MtrunA17_Chr4g0009301_2F_1844-2047_204_MtrunA17_Chr4g0009301_1F_82-5379_5298_-1_iteration_15_Within_3'_of_altprot_106478_CHIMERIC
ISQSHCCEQLDSLEFLLLCCLQITPNSRWCMLELEKIMEIG
>MtrunA17_Chr5g0435901_3F_4386-4739_354_MtrunA17_Chr5g0435901_1F_4453-4629_177_-2_iteration_13_Spanned_5'_of_altprot_192446_CHIMERIC
NKSYSRDNRLIFPKSSYRREGLAHLDVGSSPPGAVVCSKGW
>MtrunA17_Chr3g0116051_3F_621-767_147_MtrunA17_Chr3g0116051_2F_161-2056_1896_+2_iteration_19_Within_3'_of_altprot_6180_CHIMERIC
LDLCQFRTSSHLQILKHLCIRVLRMENLGEMTVTWTSGYD
>MtrunA17_Chr4g0011431_1F_457-756_300_MtrunA17_Chr4g0011431_2F_698-1480_783_-2_iteration_6_5'UTR_overlapped_with_CDS_6056_CHIMERIC
SSYLHITIKLNNSENGASFKDLSKTAQIRLVSSHNEVYEPC
>MtrunA17_MTg0491421_2F_284-511_228_MtrunA17_MTg0491421_1F_334-495_162_+2_iteration_17_Spanned_5'_of_altprot_326835_CHIMERIC
KVACLPSHPLEKLVARKKRRGREAVYEFPPPCSRSTRRYF
>MtrunA17_Chr1g0172191_1F_94-300_207_MtrunA17_Chr1g0172191_2F_173-256_84_-2_iteration_27_Spanned_5'_of_altprot_26376_CHIMERIC
LSSSQVKLSLVAPPQTTLTRGISLPLKDFTFLSSILNMA
>MtrunA17_Chr6g0470461_2F_311-439_129_MtrunA17_Chr6g0470461_3F_219-359_141_-1_iteration_16_3'UTR_overlapped_with_CDS_209206_CHIMERIC
TLRCDHTSTNAPDPIRTPQLSVLGREVVLGWVTSWEVLVLH
>MtrunA17_Chr4g0015741_3F_3-122_120_MtrunA17_Chr4g0015741_1F_1-120_120_+2_iteration_7_3'UTR_overlapped_with_CDS_8497_CHIMERIC
MADTTGRSSLDNRYCNRYCRDRFSWYFLLW
>MtrunA17_Chr8g0334561_3F_1038-1142_105_MtrunA17_Chr8g0334561_1F_121-1053_933_-1_iteration_4_3'UTR_overlapped_with_CDS_256438_CHIMERIC
FGRFWLSNTNRVHWVHIDVNDIIFLNLGVLTDSQIIMKYLI
>MtrunA17_MTg0491421_1F_334-495_162_MtrunA17_MTg0491421_2F_284-511_228_+2_iteration_5_Within_5'_of_altprot_326722_CHIMERIC
KVACLPSHPLEKLVAKEAARTRSCLRSFPPPCSRSTRRYF
>MtrunA17_Chr8g0375501_2F_1772-1936_165_MtrunA17_Chr8g0375501_3F_192-2000_1809_+2_iteration_17_Within_5'_of_altprot_268849_CHIMERIC
YFQLAAEDHEWWWRSFLCGGSTGLFIYLLLVLLLRKIRYV
>MtrunA17_Chr6g0486521_2F_3848-4036_189_MtrunA17_Chr6g0486521_3F_135-3920_3786_+2_iteration_2_3'UTR_overlapped_with_CDS_8526_CHIMERIC
ETEGSSKGFNFSPDDHLVFVPTCVEIIRDVGTKVKSCGYS
>MtrunA17_CPg0493411_3F_1515-1628_114_MtrunA17_CPg0493411_1F_433-1866_1434_+2_iteration_1_Within_5'_of_altprot_289706_CHIMERIC
LLRDDFVEKDRSRYFFHSGLGFFTWCSACCFRWYSCLAYA
>MtrunA17_Chr0c01g1039196_1F_1138-1230_93_MtrunA17_Chr0c01g1039196_2F_1094-1261_168_+2_iteration_1_Within_5'_of_altprot_9177_CHIMERIC
WESGGNLVVLSGQPQAKSRREGIRRQKSPRGTGQITSGGD
>MtrunA17_Chr4g0064341_3F_2469-2591_123_MtrunA17_Chr4g0064341_1F_220-2568_2349_+2_iteration_27_3'UTR_overlapped_with_CDS_9460_CHIMERIC
YAAEALCLLNRPKERKLLITYHIICLEETVLNCHLVKDCE
>MtrunA17_Chr4g0047941_1F_490-621_132_MtrunA17_Chr4g0047941_3F_441-548_108_+1_iteration_17_3'UTR_overlapped_with_CDS_135033_CHIMERIC
NVTPPLGGHVTPEADEGGEWSGSWHASGKTESHRNERDPE
>MtrunA17_Chr0c01g0489101_3F_2550-2732_183_MtrunA17_Chr0c01g0489101_2F_2285-2644_360_+1_iteration_6_3'UTR_overlapped_with_CDS_8510_CHIMERIC
GERTGISLTMRIGRPWVRIVVWRSVLSGAPGPSPLERGVG
>MtrunA17_Chr7g0245851_3F_180-335_156_MtrunA17_Chr7g0245851_1F_1-3111_3111_+2_iteration_14_Within_5'_of_altprot_1953_CHIMERIC
REYQLMLAMYSGQIRPFSFSSRDITFFHHVGIGIDSRLST
>MtrunA17_Chr3g0138881_1F_574-702_129_MtrunA17_Chr3g0138881_3F_624-953_330_+2_iteration_21_5'UTR_overlapped_with_CDS_92285_CHIMERIC
VVVVSCAFEVEAVVFGACGTVLALMLLLYMTISFSCMIAA
>MtrunA17_Chr2g0307271_3F_4002-4127_126_MtrunA17_Chr2g0307271_2F_3953-4075_123_+1_iteration_2_3'UTR_overlapped_with_CDS_49256_CHIMERIC
LGAKERGLELIRAEIRRFGRQNMSPPSQNLGTARARLGTA
>MtrunA17_Chr6g0465181_2F_170-379_210_MtrunA17_Chr6g0465181_1F_121-3555_3435_+1_iteration_19_Within_5'_of_altprot_9828_CHIMERIC
SIMNQLCFKLIQIIFLMCLLFQAYQLVCSKRLLGAYKVRG
>MtrunA17_Chr2g0303561_1F_658-888_231_MtrunA17_Chr2g0303561_2F_728-1009_282_-2_iteration_9_5'UTR_overlapped_with_CDS_47163_CHIMERIC
KRATINQLLLGITTLLVWCVHLLLLRFCNFVRLKMKFLDWY
>MtrunA17_Chr5g0421701_2F_17-319_303_MtrunA17_Chr5g0421701_3F_210-374_165_+1_iteration_17_5'UTR_overlapped_with_CDS_157917_CHIMERIC
GRKVFLPLSLKERLVNNLESLLFFHLSRAVCLIKSGIRPL
>MtrunA17_Chr1g0173131_1F_1-432_432_MtrunA17_Chr1g0173131_2F_107-319_213_+2_iteration_6_Spanned_3'_of_altprot_1286_CHIMERIC
CVSIVVRKATRATSALEIKKCVRCGKKGHVVADCNRTDIV
>MtrunA17_Chr7g1029000_1F_11806-11940_135_MtrunA17_Chr7g1029000_2F_11801-11980_180_+2_iteration_4_Within_5'_of_altprot_253263_CHIMERIC
CDRGSRRGMYTGQALFSLEIEPGISRIRPWK
>MtrunA17_Chr6g0475541_1F_1246-1428_183_MtrunA17_Chr6g0475541_3F_1281-1385_105_+1_iteration_18_Spanned_3'_of_altprot_218635_CHIMERIC
EKKERHKQLSWFLPQTGSSPVPLALPRRFHYEIITQITTA
>MtrunA17_Chr7g0262231_3F_825-914_90_MtrunA17_Chr7g0262231_1F_265-4692_4428_+2_iteration_13_Within_5'_of_altprot_8302_CHIMERIC
KQHLNILKDVSGILKPSRMTLLLPSEFWKNHTPVGLGRKT
>MtrunA17_Chr8g0345411_3F_1785-1925_141_MtrunA17_Chr8g0345411_2F_764-1957_1194_+1_iteration_11_Within_5'_of_altprot_259396_CHIMERIC
STENEDDDSIRESLYLGMGVGLQWVFGGFVVLCFLLGNGG
>MtrunA17_CPg0492941_2F_1220-1342_123_MtrunA17_CPg0492941_1F_31-1572_1542_+2_iteration_16_Within_3'_of_altprot_286195_CHIMERIC
IKLRKINWQEVDDCASCLNNPNQLLSVEEQIITVYTGTNG
>MtrunA17_Chr6g0487711_1F_964-1062_99_MtrunA17_Chr6g0487711_3F_864-1022_159_-2_iteration_20_3'UTR_overlapped_with_CDS_227124_CHIMERIC
HGTLLEKAKLAREISDRKNEIPHKFLGRKIFSDGIREGFYV
>MtrunA17_Chr1g0192481_2F_977-1129_153_MtrunA17_Chr1g0192481_1F_1-1737_1737_+1_iteration_15_Within_5'_of_altprot_9800_CHIMERIC
NRSLSALGDVISSLAQKQSHVPYRNVNLLNCFRILLEAKQ
>MtrunA17_Chr4g0003881_3F_81-203_123_MtrunA17_Chr4g0003881_2F_2-208_207_+1_iteration_1_Within_5'_of_altprot_1319_CHIMERIC
ILFLSLFLVVEVFSLVFHVRLMKTVHNYQGRGLRRASTIT
>MtrunA17_CPg0492331_1F_2053-2376_324_MtrunA17_CPg0492331_3F_2118-2207_90_-1_iteration_6_Spanned_5'_of_altprot_275980_CHIMERIC
RASWFSPKCVEAQQLTWTSRGKALFRRGPRERYQIEANSEY
>MtrunA17_Chr5g0421761_1F_1069-1200_132_MtrunA17_Chr5g0421761_3F_1122-1226_105_-1_iteration_3_5'UTR_overlapped_with_CDS_158165_CHIMERIC
NRRRGAAPLFRSKGRLWLADPGGRHCQVGSLAGAAHLLKDN
>MtrunA17_Chr7g0221881_3F_312-437_126_MtrunA17_Chr7g0221881_1F_1-876_876_-1_iteration_15_Within_5'_of_altprot_230184_CHIMERIC
MNSSEYYQDFNLWTVGDGITLIVCTKYFCFTNNYYFRYFMV
>MtrunA17_Chr4g0052121_1F_982-1161_180_MtrunA17_Chr4g0052121_2F_92-1633_1542_-1_iteration_17_Within_5'_of_altprot_2409_CHIMERIC
EADLMIAGGTEAAIIPIGLGVLLLAGHLSQRNDDPKTASRP
>MtrunA17_Chr0c03g0489931_1F_2749-2889_141_MtrunA17_Chr0c03g0489931_2F_2852-2956_105_-2_iteration_9_5'UTR_overlapped_with_CDS_11880_CHIMERIC
RLYRQTFRVLRSKVERETAPRSYAKVPKQSLSGKGSDRAMT
>MtrunA17_MTg0490861_1F_772-1014_243_MtrunA17_MTg0490861_3F_837-1127_291_-1_iteration_16_5'UTR_overlapped_with_CDS_307055_CHIMERIC
MSGNVHVRLREKGGGQKWPCCTSLSSFNGVCSFFFGRVCQY
>MtrunA17_Chr4g0022491_3F_1011-1169_159_MtrunA17_Chr4g0022491_2F_413-1177_765_-2_iteration_4_Within_5'_of_altprot_743_CHIMERIC
KCSDLPYEKITCDDMKKSEEVEEFTEDAADHQRAKVALHVC
>MtrunA17_Chr3g0123291_3F_1857-2198_342_MtrunA17_Chr3g0123291_2F_1955-2113_159_-1_iteration_1_Spanned_5'_of_altprot_87686_CHIMERIC
EKVSNSGIVKFLQTCIRNVENWLQICCLEEQRNRDTISSTC
>MtrunA17_Chr1g0148481_1F_973-1260_288_MtrunA17_Chr1g0148481_3F_1122-1214_93_-2_iteration_5_Spanned_3'_of_altprot_15894_CHIMERIC
QGHIFWLPRCHCNQGVLKEILIIPMAAQVGGDDMKMKIKEE
>MtrunA17_MTg0490891_1F_1558-1701_144_MtrunA17_MTg0490891_3F_1641-1721_81_+2_iteration_9_5'UTR_overlapped_with_CDS_307770_CHIMERIC
PGWDGRNKKNRELKERSSSPGNVVWLARESLMRAGTV
>MtrunA17_Chr1g0148481_3F_1122-1214_93_MtrunA17_Chr1g0148481_1F_973-1260_288_-2_iteration_12_Within_3'_of_altprot_16037_CHIMERIC
QGHIFWLPRCHCNQGFEGNPYHIPMAAQVGGDDMKMKIKEE
>MtrunA17_Chr2g0300201_2F_2675-2860_186_MtrunA17_Chr2g0300201_1F_1-3081_3081_+2_iteration_19_Within_3'_of_altprot_8154_CHIMERIC
KCLPEEDPPMNFLKTVKIYITLLQFHFLALIKILDPHLLP
>MtrunA17_Chr3g0130421_2F_3191-3490_300_MtrunA17_Chr3g0130421_1F_1-3351_3351_-2_iteration_28_3'UTR_overlapped_with_CDS_90227_CHIMERIC
CKTVAQVSDLEVLFGRLWTQCQECQGSLHQDVLCTSRDIVQ
>MtrunA17_Chr5g0424431_1F_211-375_165_MtrunA17_Chr5g0424431_2F_149-451_303_+2_iteration_5_Within_5'_of_altprot_184559_CHIMERIC
TELLSLVNRVDKVQVQPLPPLLCFLSTLQDKTTAMPAELY
>MtrunA17_Chr1g0183051_2F_1064-1222_159_MtrunA17_Chr1g0183051_1F_97-1728_1632_+2_iteration_13_Within_3'_of_altprot_5069_CHIMERIC
HVPGFPTQRNLCAAVLTLKRASAWDCDGNELRAWRGMRMP
>MtrunA17_Chr4g0042841_3F_3-74_72_MtrunA17_Chr4g0042841_1F_1-72_72_-1_iteration_13_3'UTR_overlapped_with_CDS_133255_CHIMERIC
WICGAMVARLTPDSEGCVFDSRQVQ
>MtrunA17_Chr1g0206301_2F_2027-2236_210_MtrunA17_Chr1g0206301_1F_1-2235_2235_+1_iteration_6_3'UTR_overlapped_with_CDS_4268_CHIMERIC
TSKTNPKGPMKIWVPKLNWPKMQVCLRAREKQRSWYLDSG
>MtrunA17_Chr7g0227481_3F_201-353_153_MtrunA17_Chr7g0227481_1F_1-588_588_-1_iteration_7_Within_5'_of_altprot_233220_CHIMERIC
VVGYQPTLGTEMDDLTDSCSCDDICTFGCYYCTIKRISFQR
>MtrunA17_MTg0491561_2F_512-670_159_MtrunA17_MTg0491561_1F_520-606_87_+2_iteration_9_Spanned_5'_of_altprot_329713_CHIMERIC
VAKTNGRGGSTFSRIPKKDCWQQVETFLWPP
>MtrunA17_Chr7g0219451_2F_110-220_111_MtrunA17_Chr7g0219451_1F_1-291_291_-1_iteration_16_Within_3'_of_altprot_1925_CHIMERIC
RLYQSLFKIHWVTCYQISVIRPPTSYCPQTNLIVLVVRSVL
>MtrunA17_Chr3g0120231_3F_441-542_102_MtrunA17_Chr3g0120231_1F_1-627_627_+1_iteration_17_Within_3'_of_altprot_7833_CHIMERIC
LLRVKVFSNHVSEDAREPVGTNDCWKCSSMFDVHQMFKMD
>MtrunA17_MTg0491281_3F_354-551_198_MtrunA17_MTg0491281_1F_226-516_291_-1_iteration_17_3'UTR_overlapped_with_CDS_321874_CHIMERIC
VAKLTASLSPRAKLRPRLLVTSGRLFPVTRDPSQHRQRSLD
>MtrunA17_Chr7g0235231_2F_1829-1924_96_MtrunA17_Chr7g0235231_3F_831-1922_1092_-1_iteration_5_3'UTR_overlapped_with_CDS_6821_CHIMERIC
PLNCSPMNTEVILMRTQTHVLSPVKQITHDISSIVAPEGSK
>MtrunA17_Chr3g0136901_2F_1922-2107_186_MtrunA17_Chr3g0136901_1F_568-2103_1536_+1_iteration_22_3'UTR_overlapped_with_CDS_3814_CHIMERIC
NHGKYAVSNVRAHIGTSNLVWDYFYVTAGVSFGHTTLPLY
>MtrunA17_Chr6g0470481_2F_10475-10771_297_MtrunA17_Chr6g0470481_3F_10443-10571_129_-1_iteration_7_3'UTR_overlapped_with_CDS_211626_CHIMERIC
TGSHQNSAVKRAWARVVTRMGDLLGSPCVAPLFAKISFTFV
>MtrunA17_Chr3g0120361_1F_166-354_189_MtrunA17_Chr3g0120361_3F_270-1472_1203_-1_iteration_11_5'UTR_overlapped_with_CDS_7848_CHIMERIC
YGIIPTCIITKGFHVGQTYAKSKEWVNNYYSTNFRSLLDLM
>MtrunA17_Chr2g0308081_3F_61221-61313_93_MtrunA17_Chr2g0308081_1F_61189-61317_129_+2_iteration_2_Within_5'_of_altprot_52635_CHIMERIC
CTGSHQNSAVKRLGESSTRMGDLLGSPCVAPLFAKISCSF
>MtrunA17_Chr7g0219211_2F_905-1033_129_MtrunA17_Chr7g0219211_3F_873-1022_150_+2_iteration_13_3'UTR_overlapped_with_CDS_229591_CHIMERIC
TLLYPVFGPKNIGPNFISNFVNYNFNCTVQIVSASQYFQS
>MtrunA17_Chr3g0085021_2F_5-244_240_MtrunA17_Chr3g0085021_3F_111-344_234_-2_iteration_29_5'UTR_overlapped_with_CDS_66403_CHIMERIC
ISSFIVSKSLNGGGKDKCFRDSDCPKHMCPSSLVAKCINIG
>MtrunA17_Chr8g0345031_2F_815-973_159_MtrunA17_Chr8g0345031_1F_1-3729_3729_-1_iteration_15_Within_3'_of_altprot_9055_CHIMERIC
SEHRIHLHPWWLVGWIACLVKILVEKITPTLLKSFESPDWK
>MtrunA17_Chr2g0327071_3F_3-200_198_MtrunA17_Chr2g0327071_1F_1-123_123_-1_iteration_2_3'UTR_overlapped_with_CDS_7842_CHIMERIC
MSIWFAAVWEIWKERNNRLFNVKECSVNQVV
>MtrunA17_Chr8g0393111_3F_1416-1553_138_MtrunA17_Chr8g0393111_1F_1-1641_1641_+1_iteration_14_Within_3'_of_altprot_7911_CHIMERIC
WTQRNPLERCHCSGSTSTRNCPICFAKEYNGNFWDVDCIA
>MtrunA17_Chr8g0363541_3F_360-476_117_MtrunA17_Chr8g0363541_1F_1-894_894_-1_iteration_20_Within_5'_of_altprot_6925_CHIMERIC
KAPSGIISSLDSIFTIFFGGDVRIIGSSLGVSWTTICSRME
>MtrunA17_Chr1g0166631_2F_1277-1420_144_MtrunA17_Chr1g0166631_3F_1305-1520_216_+1_iteration_26_5'UTR_overlapped_with_CDS_22842_CHIMERIC
ISPTLAEAIGLRWSFNLAKETRYGNLFDAETVVQCLDGA
>MtrunA17_Chr7g0226861_2F_2-142_141_MtrunA17_Chr7g0226861_3F_3-113_111_+1_iteration_26_Spanned_5'_of_altprot_232951_CHIMERIC
STLRPFFRKTNAAIAFGRPKNLGLEVLSPT
>MtrunA17_Chr7g1029711_1F_217-300_84_MtrunA17_Chr7g1029711_2F_203-325_123_-2_iteration_3_Within_3'_of_altprot_254320_CHIMERIC
ELFGTTYINKRCIFFSVAHSIRTPQLSVLDSEQFWDG
>MtrunA17_Chr3g0088181_1F_166-366_201_MtrunA17_Chr3g0088181_2F_188-349_162_-2_iteration_2_Spanned_5'_of_altprot_4345_CHIMERIC
LRSIEFLIFFSSHTTTNMVYQLRQLYLRLFWKRHSMVQ
>MtrunA17_Chr1g0185241_2F_1916-2206_291_MtrunA17_Chr1g0185241_1F_526-5955_5430_+1_iteration_15_Within_5'_of_altprot_6041_CHIMERIC
EEVGRLNSKIDDEVEKLHSSEQKCLFWKHRITLYSLNYSL
>MtrunA17_Chr5g0422291_3F_1185-1304_120_MtrunA17_Chr5g0422291_1F_979-1224_246_-1_iteration_5_3'UTR_overlapped_with_CDS_178943_CHIMERIC
RPRSFVKGSSESIPVRDPKDGELCLSGAKPEETLVEARSDT
>MtrunA17_Chr5g0422291_3F_1809-1901_93_MtrunA17_Chr5g0422291_2F_1769-1933_165_-2_iteration_19_Within_5'_of_altprot_179069_CHIMERIC
RGGRCKTRGVSLGGAVVGADLGGSSKYSNMRTLKAEEGKGS
>MtrunA17_MTg0491281_2F_2-322_321_MtrunA17_MTg0491281_3F_3-104_102_+2_iteration_20_Spanned_3'_of_altprot_321704_CHIMERIC
PGSGSGKGQRKDLTSKQSLEFSLIRTGLAIIGFHIELQIN
>MtrunA17_Chr7g0216171_2F_53-262_210_MtrunA17_Chr7g0216171_2F_266-370_105_5'_UTR_width_4_229000_CHIMERIC
HVQRLARDATIFLARILYFKTLQQGQPPLHPSVYNIKAMP
>MtrunA17_Chr4g0054701_1F_535-756_222_MtrunA17_Chr4g0054701_2F_401-877_477_-1_iteration_16_Within_5'_of_altprot_3664_CHIMERIC
AQSQLVCSGCRNLLMYPVGATSVCCACLQCCHSSATSWHRN
>MtrunA17_Chr4g0047661_2F_332-427_96_MtrunA17_Chr4g0047661_1F_1-1563_1563_-1_iteration_16_Within_3'_of_altprot_283_CHIMERIC
SVIGHNLKSLISFYSVPKMWQVVHMVEYWRQVRSLSVLHLL
>MtrunA17_CPg0492261_2F_158-352_195_MtrunA17_CPg0492261_3F_66-671_606_-1_iteration_8_Within_5'_of_altprot_275197_CHIMERIC
FFLHIMDLPETLHDFLLVLSGIGYYIRKSRSSITYQPYFFC
>MtrunA17_Chr7g0275461_3F_1479-1628_150_MtrunA17_Chr7g0275461_1F_1276-1506_231_+2_iteration_10_3'UTR_overlapped_with_CDS_252827_CHIMERIC
HIHGSRSGSFEVIPHIPSLIISLKDVLKGDNMEVLNVHSR
>MtrunA17_Chr5g0395531_3F_390-551_162_MtrunA17_Chr5g0395531_2F_473-709_237_+2_iteration_7_5'UTR_overlapped_with_CDS_147859_CHIMERIC
NCVEQSTYPDFYTSESQSEHKTQLREKFQRICEKSMIKRR
>MtrunA17_Chr6g0454971_1F_2665-2799_135_MtrunA17_Chr6g0454971_3F_330-3593_3264_+1_iteration_15_Within_5'_of_altprot_6031_CHIMERIC
AITRVPFSVVKSKSIAYISLCGYEGSHMMCFQRSFGLGCH
>MtrunA17_Chr3g0141131_2F_419-595_177_MtrunA17_Chr3g0141131_3F_12-2195_2184_-1_iteration_9_Within_5'_of_altprot_6380_CHIMERIC
GTAYALSIVDIIRVFYYRKDYLSYQLDSCSHYAGIRVWMGW
>MtrunA17_Chr1g0196471_1F_1639-1752_114_MtrunA17_Chr1g0196471_3F_216-2450_2235_+1_iteration_17_Within_5'_of_altprot_12070_CHIMERIC
EVYKKERKSLEENAEKRISEVENAMENIKSNLRVPLLPYS
>MtrunA17_Chr7g0255881_3F_237-380_144_MtrunA17_Chr7g0255881_1F_1-804_804_+2_iteration_11_Within_5'_of_altprot_246755_CHIMERIC
DLALQKYFEVDRYLSRGDVLESINWNCNSTICIPCNQTTQ
>MtrunA17_Chr5g0422291_2F_770-883_114_MtrunA17_Chr5g0422291_3F_693-899_207_-2_iteration_20_Within_3'_of_altprot_178809_CHIMERIC
EIVGREADGGRRCVSVGCGTVCAGPPIGSGDIDRRGL
>MtrunA17_Chr5g0421781_2F_134-211_78_MtrunA17_Chr5g0421781_3F_168-404_237_+1_iteration_5_5'UTR_overlapped_with_CDS_159149_CHIMERIC
WTEFTARLGLNSQTTDSSTVPRGATRNEHNEALTLFGAPF
>MtrunA17_Chr3g1009566_1F_3505-4128_624_MtrunA17_Chr3g1009566_2F_3641-3817_177_-1_iteration_7_Spanned_3'_of_altprot_94570_CHIMERIC
TLKRTSLQRHSTLKLPPFVFSSFSLKALSKKLKKEALNSVQ
>MtrunA17_Chr4g0066541_1F_274-399_126_MtrunA17_Chr4g0066541_2F_254-2980_2727_+1_iteration_20_Within_3'_of_altprot_10822_CHIMERIC
EVCSCSNSVVDYRKCDRSSSCSRLQASSDCVDTDVATDDL
>MtrunA17_Chr3g0077311_3F_180-545_366_MtrunA17_Chr3g0077311_1F_451-1287_837_-2_iteration_1_5'UTR_overlapped_with_CDS_64147_CHIMERIC
KPDSFLWNTMILEVLQQHNGMELQPDHATLVVTLSACGAIG
>MtrunA17_Chr7g0232461_3F_1917-1991_75_MtrunA17_Chr7g0232461_2F_1874-2023_150_-1_iteration_14_Within_3'_of_altprot_239370_CHIMERIC
ISTAQFKLSLPRSIFNHNFYLCFSCIKPFEMSLLV
>MtrunA17_MTg0491661_3F_282-482_201_MtrunA17_MTg0491661_2F_2-376_375_+1_iteration_11_3'UTR_overlapped_with_CDS_334580_CHIMERIC
GGRVKDLPGVKSHCIRGVKDLWEFRIEEEADQNMVQKNPN
>MtrunA17_Chr8g0370871_3F_1032-1175_144_MtrunA17_Chr8g0370871_1F_784-1194_411_+1_iteration_14_Within_3'_of_altprot_267628_CHIMERIC
MQIRSWLGLSSVDTYCAQDHFHQFVTYEGFLDKLISF
>MtrunA17_Chr1g0201161_2F_95-265_171_MtrunA17_Chr1g0201161_1F_1-2769_2769_+1_iteration_16_Within_5'_of_altprot_2210_CHIMERIC
FDLSEGTFTVKGVPLFHDVPNNVSFSLSLLYAKPLNQMHH
>MtrunA17_Chr5g0422291_2F_1592-1762_171_MtrunA17_Chr5g0422291_3F_1461-1670_210_-1_iteration_16_3'UTR_overlapped_with_CDS_176581_CHIMERIC
LGYGAQLRANLDPTKGVGRLRQQDGGSWKSKSAKECVTTHL
>MtrunA17_Chr6g0457351_1F_1261-1371_111_MtrunA17_Chr6g0457351_2F_1229-1339_111_-1_iteration_26_3'UTR_overlapped_with_CDS_202589_CHIMERIC
QIGHRSTPGYKPGQPMSSIRRCRPFSFRGSPRQRKGAVGDG
>MtrunA17_Chr4g0000801_2F_719-859_141_MtrunA17_Chr4g0000801_1F_1-969_969_-2_iteration_3_Within_5'_of_altprot_9823_CHIMERIC
ISLGFLFLTIGILFQGQYGLTRHGGPIGIGIQRKLGLLLLG
>MtrunA17_Chr4g0000211_3F_2541-2624_84_MtrunA17_Chr4g0000211_1F_259-2802_2544_+2_iteration_2_Within_5'_of_altprot_9369_CHIMERIC
YYTGQPLLGAKVGCFADVCNSVWYSYGTFSEHCWWCLG
>MtrunA17_Chr6g0467971_3F_189-728_540_MtrunA17_Chr6g0467971_2F_626-1408_783_+2_iteration_18_5'UTR_overlapped_with_CDS_973_CHIMERIC
EQEQASDEDKGKKRVKRWKRRWKKGLTNEEASSDEEHGKK
>MtrunA17_Chr4g0000621_1F_2662-2745_84_MtrunA17_Chr4g0000621_3F_2574-2771_198_+1_iteration_4_Within_5'_of_altprot_99565_CHIMERIC
PSSAKAEGSLTARPPVEQGRKSALVIRRCRVEGPSLNG
>MtrunA17_Chr7g0229401_1F_844-933_90_MtrunA17_Chr7g0229401_2F_779-1102_324_-1_iteration_6_Within_5'_of_altprot_235377_CHIMERIC
RASWFSPKCVEAQQLTWTSRGKALFRRGPRERYQIEANSEY
>MtrunA17_Chr7g0240921_3F_435-596_162_MtrunA17_Chr7g0240921_2F_353-562_210_+1_iteration_4_3'UTR_overlapped_with_CDS_263_CHIMERIC
SNDMHKQTPLRGPAHKIQLLLELLEFQIQITGHPLLLNLN
>MtrunA17_Chr1g0146421_1F_3052-3246_195_MtrunA17_Chr1g0146421_3F_3-3122_3120_+1_iteration_19_3'UTR_overlapped_with_CDS_1571_CHIMERIC
RSAQMGIHELMEKSNREEDNVIFTNPYISKTKSNEYLNAS
>MtrunA17_Chr1g0159401_3F_342-494_153_MtrunA17_Chr1g0159401_1F_1-492_492_-1_iteration_2_3'UTR_overlapped_with_CDS_19781_CHIMERIC
SLGGCRPTSSEAHVCRSFLVLPCLLLGYLGQAAYLMEHHAD
>MtrunA17_Chr1g0175341_2F_173-262_90_MtrunA17_Chr1g0175341_3F_183-263_81_+1_iteration_8_5'UTR_overlapped_with_CDS_28263_CHIMERIC
NILTTRGCSSHVERSLCMREVRGSIPRISI
>MtrunA17_Chr3g0113741_2F_662-838_177_MtrunA17_Chr3g0113741_1F_1-1272_1272_-1_iteration_3_Within_3'_of_altprot_5507_CHIMERIC
ILLPLSHLSSHYLVLRCPHIECFPHGGLPSSLILISIAYCD
>MtrunA17_Chr4g0072411_2F_2255-2521_267_MtrunA17_Chr4g0072411_3F_1902-2324_423_+2_iteration_4_3'UTR_overlapped_with_CDS_142713_CHIMERIC
DFTVEFNDANMTVVFCNCHTTCRSLCPPPSGILKLNVDVG
>MtrunA17_Chr1g0176621_2F_995-1252_258_MtrunA17_Chr1g0176621_3F_1014-1121_108_-2_iteration_1_Spanned_5'_of_altprot_28525_CHIMERIC
GLKDELTLNSTKESTPETQGGWNTFGINVQHSMRGEY
>MtrunA17_Chr5g0429061_2F_485-787_303_MtrunA17_Chr5g0429061_1F_760-2010_1251_-1_iteration_9_5'UTR_overlapped_with_CDS_187150_CHIMERIC
SNHPKVLQADKRFCGCSRVLLKSCFSFNISPKKPRFHVHPL
>MtrunA17_Chr2g0305791_3F_510-602_93_MtrunA17_Chr2g0305791_1F_1-732_732_-1_iteration_17_Within_5'_of_altprot_48143_CHIMERIC
IHFWITFFGVNLTLFPMHFLGLSGMPRSHSRLSRCLRWMEC
>MtrunA17_MTg0490401_2F_623-958_336_MtrunA17_MTg0490401_1F_64-1809_1746_-1_iteration_16_Within_3'_of_altprot_297858_CHIMERIC
HKILYQLYILLAFMPETSPVLWALDYCRSKIMNGIVALHSP
>MtrunA17_MTg0490841_1F_3145-3405_261_MtrunA17_MTg0490841_3F_3309-3404_96_-1_iteration_15_Spanned_5'_of_altprot_305193_CHIMERIC
KRADPIEDESEVQQGHFCPPPFSRSPYVDVTAHTATSRQAV
>MtrunA17_Chr5g0446361_3F_66-170_105_MtrunA17_Chr5g0446361_2F_2-109_108_-2_iteration_8_3'UTR_overlapped_with_CDS_195885_CHIMERIC
FYAMNLFIFLIILPAKIRVVVFQRVTDDGCPKPVNHLRVVK
>MtrunA17_Chr5g1022544_2F_812-994_183_MtrunA17_Chr5g1022544_1F_721-972_252_-2_iteration_22_3'UTR_overlapped_with_CDS_197057_CHIMERIC
DEKNKEKSPMTWHKIVSDGSEKKKKKGFEGVGVYNQSRLRR
>MtrunA17_MTg0491241_2F_1217-1333_117_MtrunA17_MTg0491241_3F_1176-1292_117_-1_iteration_5_3'UTR_overlapped_with_CDS_320328_CHIMERIC
RPYSPGGVFNALAGPPDPRRPRANTHRLRHGLPGYLIPFAP
>MtrunA17_Chr4g0001201_1F_1312-1500_189_MtrunA17_Chr4g0001201_3F_1353-1451_99_+2_iteration_2_Spanned_5'_of_altprot_102013_CHIMERIC
DDINTILLSTSQCFYLMLYFVHGSIFWCPSRKGTTPIHPE
>MtrunA17_Chr8g0346501_2F_227-346_120_MtrunA17_Chr8g0346501_3F_96-332_237_-1_iteration_8_3'UTR_overlapped_with_CDS_259539_CHIMERIC
FFFFFFLVDRRNGKVIIKTHTHKWRYRGSNPGHGIRPNNFG
>MtrunA17_Chr1g0163891_3F_7830-7928_99_MtrunA17_Chr1g0163891_1F_406-9909_9504_+2_iteration_9_Within_5'_of_altprot_8236_CHIMERIC
IMLVPSSVTFSYMTNLEVTLQWVEKFDNTLNSKESCQTHN
>MtrunA17_Chr2g0296751_3F_3-416_414_MtrunA17_Chr2g0296751_2F_359-1012_654_+2_iteration_3_5'UTR_overlapped_with_CDS_45027_CHIMERIC
SLKNHQIKFEFFLQRLLQNKPSIFGSKDLIKSLEEVKSLG
>MtrunA17_Chr1g0205071_2F_314-550_237_MtrunA17_Chr1g0205071_1F_1-1146_1146_+1_iteration_0_Within_5'_of_altprot_3712_CHIMERIC
GTYDNQDVAVKCWTGVRMVLPLLLKLLLYEHHFGRRLLCG
>MtrunA17_CPg0492331_2F_23-97_75_MtrunA17_CPg0492331_3F_75-173_99_-2_iteration_3_5'UTR_overlapped_with_CDS_277549_CHIMERIC
DESLPKRNLLILSPNWMDRRCDDLLHGRGLWFKSRMAQLRQ
>MtrunA17_Chr7g0227251_2F_128-265_138_MtrunA17_Chr7g0227251_3F_192-503_312_+1_iteration_14_5'UTR_overlapped_with_CDS_4446_CHIMERIC
LLNMKPKSSVNRPPTPDVVEREPTFRNSSILRFFIETGEK
>MtrunA17_Chr5g0422041_2F_629-829_201_MtrunA17_Chr5g0422041_3F_615-758_144_+2_iteration_8_3'UTR_overlapped_with_CDS_165067_CHIMERIC
VVAVKKLVVGPWVVDRSAYGVHRLARPFCRRCAPG
>MtrunA17_Chr2g0287281_1F_1489-1611_123_MtrunA17_Chr2g0287281_3F_1503-1610_108_-2_iteration_15_Spanned_3'_of_altprot_42088_CHIMERIC
RTNWRQGTGQKLIFLSLTKPQHNFLCLTYKLS
>MtrunA17_Chr5g0421621_3F_972-1100_129_MtrunA17_Chr5g0421621_2F_1010-1096_87_+1_iteration_16_Spanned_3'_of_altprot_157857_CHIMERIC
LGESSTRMGDLLGSPCVAPLFAKILVLFVN
>MtrunA17_Chr5g0422271_2F_983-1081_99_MtrunA17_Chr5g0422271_3F_840-1148_309_+2_iteration_2_Within_5'_of_altprot_173550_CHIMERIC
ALLELSFLFNSLHPGNGSAGGRVQRLEEHRTSRGVRCAPG
>MtrunA17_Chr5g0423051_2F_2-124_123_MtrunA17_Chr5g0423051_1F_1-249_249_+2_iteration_2_Within_3'_of_altprot_184058_CHIMERIC
LILLPVFDTGLFSITIPSLFIAGWLFVSTGLAYYVFGSPR
>MtrunA17_Chr7g0272731_2F_26-121_96_MtrunA17_Chr7g0272731_1F_1-282_282_+1_iteration_19_Within_5'_of_altprot_1791_CHIMERIC
MGKKLRMLKKIPNKESKRDYQESVGLRMDGRWLVWEAV
>MtrunA17_Chr6g0473141_3F_3-131_129_MtrunA17_Chr6g0473141_1F_1-129_129_+2_iteration_6_3'UTR_overlapped_with_CDS_3077_CHIMERIC
METATLCHLYIWFNCQFYWVCPIYCFWATL
>MtrunA17_Chr1g0194351_1F_1330-1449_120_MtrunA17_Chr1g0194351_2F_1220-1393_174_+2_iteration_9_3'UTR_overlapped_with_CDS_31012_CHIMERIC
TSPFKKTKKTKGFRSLAPLGNRNGVAICGALLIGIVNLVL
>MtrunA17_Chr4g0015261_3F_231-320_90_MtrunA17_Chr4g0015261_1F_1-474_474_-2_iteration_17_Within_3'_of_altprot_108492_CHIMERIC
SRSTRRGMHKSICPKAKSENSFYFLGVWKSADFQERESYD
>MtrunA17_Chr4g0069481_1F_685-885_201_MtrunA17_Chr4g0069481_3F_576-812_237_+1_iteration_19_3'UTR_overlapped_with_CDS_141839_CHIMERIC
SVWSFFVLLLEAVFAMFSIAQETATVLPSSFTVNRRHRSS
>MtrunA17_Chr4g0016201_3F_123-284_162_MtrunA17_Chr4g0016201_1F_1-1626_1626_+2_iteration_3_Within_5'_of_altprot_117132_CHIMERIC
TLDGEDVIDCEPIGLFTQRYGKNCGKSNNYTISALCNTLG
>MtrunA17_Chr5g0435551_3F_168-338_171_MtrunA17_Chr5g0435551_1F_1-336_336_-1_iteration_26_3'UTR_overlapped_with_CDS_8369_CHIMERIC
TRDLINPVSCDANKLCHIIVSYADSSSMGATLPPRLFFVGG
>MtrunA17_Chr6g0470481_1F_96793-96921_129_MtrunA17_Chr6g0470481_2F_96701-96841_141_-1_iteration_10_3'UTR_overlapped_with_CDS_211399_CHIMERIC
FTLRCDHTSTNAPDPIRTPQVMRAWSRVVLGWVTSWEVLVL
>MtrunA17_Chr5g0432021_2F_2-127_126_MtrunA17_Chr5g0432021_1F_1-519_519_+1_iteration_17_Within_5'_of_altprot_6628_CHIMERIC
MLCCKLFLQPSIWKLELLKIILYTVFSFII
>MtrunA17_Chr4g0071781_2F_500-700_201_MtrunA17_Chr4g0071781_1F_1-1359_1359_+2_iteration_17_Within_3'_of_altprot_253_CHIMERIC
GFVPIYGSITLIQRIRRQHAEETLLKAKEFLKNKAYPLLE
>MtrunA17_Chr6g0486421_1F_889-1062_174_MtrunA17_Chr6g0486421_3F_552-1505_954_-1_iteration_18_Within_3'_of_altprot_8150_CHIMERIC
MEQLLAPPIKQLVQVFSETEMEKALAVLAANLGIENDFYAE
>MtrunA17_Chr2g0304631_3F_1116-1214_99_MtrunA17_Chr2g0304631_2F_317-1948_1632_+1_iteration_16_Within_5'_of_altprot_9698_CHIMERIC
EQINDGLDKMRLALVILAAVMLFLAFLDLYFRYLGCKVLY
>MtrunA17_MTg0491181_1F_127-285_159_MtrunA17_MTg0491181_2F_197-589_393_+1_iteration_7_5'UTR_overlapped_with_CDS_317099_CHIMERIC
VLDRSDRVFIIWSKRIRPLHAGTKNRCLTTWLYSIRLLDG
>MtrunA17_Chr7g0226741_2F_2609-2728_120_MtrunA17_Chr7g0226741_3F_2592-2795_204_-2_iteration_2_Within_3'_of_altprot_232765_CHIMERIC
WYTRVSHPQILPHLFQEIFRGQQMKIRSLHNGESGMRRKAR
>MtrunA17_Chr7g0239681_2F_128-424_297_MtrunA17_Chr7g0239681_3F_312-575_264_-2_iteration_11_5'UTR_overlapped_with_CDS_242473_CHIMERIC
RLLRYGWSKMMWVWSTSVPARDGWVLQSNSLLPLHSRANLH
>MtrunA17_Chr2g0279141_1F_397-498_102_MtrunA17_Chr2g0279141_3F_57-3242_3186_+1_iteration_14_Within_5'_of_altprot_9791_CHIMERIC
KTVKEAHEKLKVGSVDALHCYYAHEKKTKIFKGEAIGCLN
>MtrunA17_MTg0490751_2F_164-349_186_MtrunA17_MTg0490751_3F_255-470_216_+1_iteration_5_5'UTR_overlapped_with_CDS_304005_CHIMERIC
TAPFCNFPSLVRPRGVKRERGGYIAGVVSVVCHEVPMDKG
>MtrunA17_Chr7g0221631_3F_3-125_123_MtrunA17_Chr7g0221631_1F_1-351_351_-2_iteration_2_Within_3'_of_altprot_2518_CHIMERIC
LDQDWLHDIYLLCSCILSQGTSSLRTLQLQVHDVGAVSTLA
>MtrunA17_Chr1g0170411_1F_1324-1419_96_MtrunA17_Chr1g0170411_3F_270-1547_1278_-2_iteration_10_Within_5'_of_altprot_10481_CHIMERIC
PKLFGEKRGLDFRVWIDRVSLLQRLVWAHGWSSLTSGSYLV
>MtrunA17_Chr7g0259081_2F_299-412_114_MtrunA17_Chr7g0259081_1F_1-516_516_-2_iteration_9_Within_5'_of_altprot_7109_CHIMERIC
YRPSRNEYKLNFTINTKVKNYLKLFWSQQTCIRLHLHLMFS
>MtrunA17_Chr2g0316141_2F_254-445_192_MtrunA17_Chr2g0316141_1F_1-840_840_+2_iteration_19_Within_3'_of_altprot_58820_CHIMERIC
LEDSTRMKHKGCTTFKEQGNQTRVYLSIFSLMRLNCPDYS
>MtrunA17_Chr5g0426911_3F_6-149_144_MtrunA17_Chr5g0426911_2F_17-115_99_+1_iteration_5_Spanned_3'_of_altprot_186594_CHIMERIC
RALIDGVVWHLDVDSHILGLKKVPRVRLFADELKKLFYIA
>MtrunA17_Chr3g0126971_1F_343-642_300_MtrunA17_Chr3g0126971_2F_512-958_447_-2_iteration_8_5'UTR_overlapped_with_CDS_88955_CHIMERIC
KCFLNDDGVLDIEASHSTLFSSPLLIGFRTFLEERFLWVFE
>MtrunA17_Chr8g0345421_3F_2838-2963_126_MtrunA17_Chr8g0345421_2F_83-3610_3528_+2_iteration_14_Within_3'_of_altprot_9337_CHIMERIC
NSVADMGRKVFAEQLSSRRTSHFLKGICPDLIMNPHGFPS
>MtrunA17_MTg0490321_3F_3-86_84_MtrunA17_MTg0490321_1F_10-228_219_-2_iteration_6_5'UTR_overlapped_with_CDS_295810_CHIMERIC
RVDRSDPDTRLLLRGDTDSTRSYPPGGHHSMSG
>MtrunA17_MTg0490841_1F_3145-3405_261_MtrunA17_MTg0490841_3F_3309-3404_96_-1_iteration_4_Spanned_5'_of_altprot_305182_CHIMERIC
KRADPIEDESEVQQRPFLSTALLTEPYVDVTAHTATSRQAV
>MtrunA17_Chr4g0015971_2F_443-607_165_MtrunA17_Chr4g0015971_1F_1-642_642_-1_iteration_20_Within_3'_of_altprot_8960_CHIMERIC
SNGLEKVGFLYKPFELKLIIVPIQFELFMGVLGIKVWIFLN
>MtrunA17_Chr0c03g0489931_1F_1657-1875_219_MtrunA17_Chr0c03g0489931_2F_1781-1912_132_-2_iteration_7_5'UTR_overlapped_with_CDS_11650_CHIMERIC
RMHWMDARALRRKDAFREAKGHGEIPSVIHGSPIGKPYPSS
>MtrunA17_Chr8g0381711_3F_3-98_96_MtrunA17_Chr8g0381711_1F_1-2631_2631_+2_iteration_4_Within_5'_of_altprot_2140_CHIMERIC
MEDQTKEEEKVYSWLYTLAQSEKNLVFELK
>MtrunA17_Chr5g0422161_1F_376-468_93_MtrunA17_Chr5g0422161_2F_314-589_276_-1_iteration_8_Within_5'_of_altprot_169491_CHIMERIC
AKAFAKDVFINQERKLGASKTIRYRPSLNHKRCRPGISGCC
>MtrunA17_Chr3g1010907_1F_4642-4953_312_MtrunA17_Chr3g1010907_2F_4811-5446_636_+1_iteration_21_5'UTR_overlapped_with_CDS_95957_CHIMERIC
GYTIDDIKGINPSLCMHRILLEEDYKPSIEHKVWRNMKEV
>MtrunA17_Chr2g0308091_3F_4173-4301_129_MtrunA17_Chr2g0308091_2F_4205-4297_93_-1_iteration_23_Spanned_5'_of_altprot_53693_CHIMERIC
TGSHQNSAVKRAWARVVLGWVTSWEVLVLHLFLAKISCSFC
>MtrunA17_Chr8g0350801_1F_3478-3564_87_MtrunA17_Chr8g0350801_3F_3558-3770_213_+2_iteration_1_5'UTR_overlapped_with_CDS_260217_CHIMERIC
MLTLCYTRNVKILNFCISNSPNIEFLDESVKETSDFYCQK
>MtrunA17_Chr3g1012001_1F_1519-1641_123_MtrunA17_Chr3g1012001_3F_1488-1592_105_-2_iteration_24_3'UTR_overlapped_with_CDS_97514_CHIMERIC
FIEFFLLCGLTGYPRPIRASPNGYRAFKGRAKKPPIKIRAQ
>MtrunA17_Chr4g0000191_2F_560-706_147_MtrunA17_Chr4g0000191_1F_1-1527_1527_+1_iteration_7_Within_5'_of_altprot_9292_CHIMERIC
LIEETAPALVKGHDFIKNLRLGTTLLEISRVCIVIFLKAR
>MtrunA17_Chr8g0390361_3F_165-485_321_MtrunA17_Chr8g0390361_2F_11-463_453_-2_iteration_15_3'UTR_overlapped_with_CDS_6380_CHIMERIC
RKSAPATGGVKKPHRFRPGTVALRERSASIRRVPSFSSGSF
>MtrunA17_Chr8g0339231_2F_194-343_150_MtrunA17_Chr8g0339231_1F_1-261_261_+1_iteration_13_3'UTR_overlapped_with_CDS_257802_CHIMERIC
QPIKPTLGSITDSQRTGKSVFDSNTGPIGCLPYDNIYYPH
>MtrunA17_Chr8g0369591_1F_1417-1674_258_MtrunA17_Chr8g0369591_2F_1379-1483_105_+2_iteration_5_3'UTR_overlapped_with_CDS_266438_CHIMERIC
VDAADGKPTDENVDFLSIENADADLRTLPFSNLKQISGTK
>MtrunA17_Chr4g0015991_1F_175-270_96_MtrunA17_Chr4g0015991_3F_81-239_159_+1_iteration_7_3'UTR_overlapped_with_CDS_110643_CHIMERIC
FQVQDNPKELRVFFYQSGPPFTTTMWMVYRVHNYSSYYRT
>MtrunA17_Chr6g0468811_1F_2125-2307_183_MtrunA17_Chr6g0468811_3F_3-2264_2262_+1_iteration_29_3'UTR_overlapped_with_CDS_1633_CHIMERIC
ATVSSANESLEASQRAFSATDLESILRQLLPSGNGNTHAL
>MtrunA17_Chr3g0136251_2F_2-181_180_MtrunA17_Chr3g0136251_3F_105-731_627_-2_iteration_21_5'UTR_overlapped_with_CDS_91767_CHIMERIC
GVNLLKKSSLSNGVTVQHVENGTSLRETQSMCSKHASEMNR
>MtrunA17_Chr1g0181061_3F_579-902_324_MtrunA17_Chr1g0181061_2F_800-1363_564_+2_iteration_4_5'UTR_overlapped_with_CDS_29442_CHIMERIC
IYNFIADQFEGLCFRRCEREFNSIQLETSPGRALFETVRS
>MtrunA17_Chr4g0015271_3F_501-590_90_MtrunA17_Chr4g0015271_2F_293-550_258_+1_iteration_6_3'UTR_overlapped_with_CDS_108737_CHIMERIC
DIDSSNFLKLGWCVKNVGIAQLVEQRTENPRVTSSNLVPG
>MtrunA17_Chr5g0422161_2F_314-589_276_MtrunA17_Chr5g0422161_1F_376-468_93_+2_iteration_16_Spanned_5'_of_altprot_169863_CHIMERIC
AKAFAKDVFINQERKLGARRRSDTVLLNHKRCRPGISGCC
>MtrunA17_Chr7g0245401_2F_1775-2167_393_MtrunA17_Chr7g0245401_3F_159-4250_4092_+1_iteration_6_Within_3'_of_altprot_1819_CHIMERIC
DSMWCIPQPWVVYSGTVVHYVVKLLACPVPHSNSGTRGLF
>MtrunA17_Chr4g1019131_3F_3174-3290_117_MtrunA17_Chr4g1019131_1F_3184-3312_129_+1_iteration_6_5'UTR_overlapped_with_CDS_147058_CHIMERIC
FSLNGFCREMEGTLFMVMDFQKLVRGCQDLAEK
>MtrunA17_Chr4g0016141_3F_2007-2141_135_MtrunA17_Chr4g0016141_1F_2032-2166_135_-2_iteration_1_5'UTR_overlapped_with_CDS_116413_CHIMERIC
GTRQNSPVTLREKGCLLTKGVAVTRPGRLFTKNTGLRKV
>MtrunA17_Chr8g0378511_2F_710-1003_294_MtrunA17_Chr8g0378511_1F_328-1749_1422_+1_iteration_7_Within_5'_of_altprot_1118_CHIMERIC
LPDDLAIACLIRVPRVEIGNCVWFARDGIAFCLEISFIRS
>MtrunA17_Chr8g0363081_3F_15-188_174_MtrunA17_Chr8g0363081_1F_1-291_291_-2_iteration_14_Within_3'_of_altprot_6625_CHIMERIC
CPRSWKSNGAGYRCGCREDVEVPFLQILGVIADTLRKTMQE
>MtrunA17_Chr0c03g0489901_1F_277-462_186_MtrunA17_Chr0c03g0489901_3F_402-560_159_+2_iteration_20_5'UTR_overlapped_with_CDS_11193_CHIMERIC
EVHPNRPMKNKRRAKRQWRAKRMRKGHGEKISVEDKQPSS
>MtrunA17_MTg0490921_2F_605-898_294_MtrunA17_MTg0490921_1F_475-693_219_-2_iteration_11_3'UTR_overlapped_with_CDS_309073_CHIMERIC
VPRLHLEVHLVVLHETRGIPHTPWHLSLIHSARPSRRGALF
>MtrunA17_Chr2g0288181_3F_3-74_72_MtrunA17_Chr2g0288181_1F_1-75_75_+2_iteration_11_Within_5'_of_altprot_42590_CHIMERIC
WICGAMVARLTRSEGCVFDSRQVH
>MtrunA17_Chr3g0102991_2F_2-172_171_MtrunA17_Chr3g0102991_1F_1-366_366_-1_iteration_11_Within_3'_of_altprot_2098_CHIMERIC
MSVTSQWDVMKSMITSLLVTLVEASKVVWKALGVPHDKWGE
>MtrunA17_Chr2g0298541_3F_4869-5096_228_MtrunA17_Chr2g0298541_1F_4852-4944_93_-1_iteration_23_3'UTR_overlapped_with_CDS_45507_CHIMERIC
QSAAYKLSLPSTAKVRPIFHVSQLKPFHWIIMRGTT
>MtrunA17_Chr4g0016421_2F_260-352_93_MtrunA17_Chr4g0016421_1F_1-474_474_+2_iteration_1_Within_3'_of_altprot_118566_CHIMERIC
KYLSQGKIREFSIFWVWKSADFQERESYDMLGISYDNHPR
>MtrunA17_Chr5g0405091_3F_429-539_111_MtrunA17_Chr5g0405091_2F_140-1600_1461_+1_iteration_19_Within_5'_of_altprot_7926_CHIMERIC
ICGEYSCDGIRNDYIGVLAKKFGAAVVSLSIAIMGRVRHL
>MtrunA17_Chr5g0421621_1F_9115-9246_132_MtrunA17_Chr5g0421621_2F_9128-9322_195_+1_iteration_27_5'UTR_overlapped_with_CDS_155733_CHIMERIC
RLYLKNKLRNAYIQLQRFTLRCDHTSTNAPDPSE
>MtrunA17_Chr3g0102261_3F_3267-3377_111_MtrunA17_Chr3g0102261_2F_263-3640_3378_+2_iteration_16_Within_3'_of_altprot_80307_CHIMERIC
TYKKVEVMIVTYHLNSYFKVPMKNCGSTEGIKGCGVIPVY
>MtrunA17_Chr6g0481221_2F_2-301_300_MtrunA17_Chr6g0481221_1F_1-1668_1668_-2_iteration_7_Within_5'_of_altprot_223917_CHIMERIC
FLSILMALYNHLPHPLHFPMDSLTKCSSVLG
>MtrunA17_Chr3g0077511_2F_788-883_96_MtrunA17_Chr3g0077511_1F_109-2196_2088_-2_iteration_14_Within_5'_of_altprot_15_CHIMERIC
TDRPSRIEIINEEPEIPRVVYVSRVKEGHHFLTNSKEVPSI
>MtrunA17_Chr4g0004191_3F_1431-1679_249_MtrunA17_Chr4g0004191_2F_41-2839_2799_+1_iteration_10_Within_5'_of_altprot_1680_CHIMERIC
SRLLKHAGDLNAAAAFADEAGLWILLTVMLIVNVLSACCR
>MtrunA17_Chr8g0361731_3F_687-815_129_MtrunA17_Chr8g0361731_2F_218-1405_1188_-2_iteration_13_Within_5'_of_altprot_5883_CHIMERIC
DSSSSPKKYVDKTIPANESWAICAEYSRKPMQQLKELSLTH
>MtrunA17_Chr2g0328091_3F_87-245_159_MtrunA17_Chr2g0328091_2F_107-1243_1137_-1_iteration_21_5'UTR_overlapped_with_CDS_8166_CHIMERIC
TISDFERQWQTPRIFSHWSVIMEQEWLKAGFAGDDAP
>MtrunA17_MTg0491401_2F_7154-7447_294_MtrunA17_MTg0491401_1F_7009-7410_402_+1_iteration_17_3'UTR_overlapped_with_CDS_326129_CHIMERIC
FITRLIGSAVDTRETSTRQAKRVRGQQQAVTLSLPLNLNL
>MtrunA17_Chr6g0486961_3F_1875-2120_246_MtrunA17_Chr6g0486961_1F_1-2943_2943_-1_iteration_4_Within_5'_of_altprot_8807_CHIMERIC
KKHWFLGLIISLIVGDFVVRFVGIVQDHQTLQKKRTNIGKF
>MtrunA17_Chr5g0446821_3F_1419-1529_111_MtrunA17_Chr5g0446821_1F_1-2319_2319_+2_iteration_3_Within_5'_of_altprot_2638_CHIMERIC
ILALACCEGFDKQPTSMVGSLAFSINCIGIHFASWCHPSN
>MtrunA17_MTg0490591_2F_5747-5929_183_MtrunA17_MTg0490591_3F_5835-5954_120_+1_iteration_17_5'UTR_overlapped_with_CDS_300931_CHIMERIC
GNPISVRLDLNRSSDSSRFSEGDRESHEWVSLFLQFVLYM
>MtrunA17_MTg0491861_2F_1301-1438_138_MtrunA17_MTg0491861_1F_1279-1419_141_-2_iteration_13_3'UTR_overlapped_with_CDS_337603_CHIMERIC
LLDVLCLNIWRKQPSGLCTSVVEWLATLNQKRKMEQGK
>MtrunA17_Chr5g0422331_2F_2378-2491_114_MtrunA17_Chr5g0422331_3F_2301-2507_207_-2_iteration_5_Within_3'_of_altprot_182522_CHIMERIC
EIVGREADGGRRCVSRSDVERFVPVRQSARDIDRRGL
>MtrunA17_Chr7g0242921_1F_208-534_327_MtrunA17_Chr7g0242921_2F_110-355_246_-1_iteration_13_3'UTR_overlapped_with_CDS_244300_CHIMERIC
LQQENRLAAISAMQVLAMTTKKALSCFQSRSSNKEVDNLLL
>MtrunA17_Chr8g0334461_2F_1412-1624_213_MtrunA17_Chr8g0334461_1F_1483-1590_108_-2_iteration_17_Spanned_3'_of_altprot_256209_CHIMERIC
RTRTLVGNNFSVLPHTLWAPKCSYPHPHYPHFNYEKTKKKN
>MtrunA17_Chr6g0457351_2F_1229-1339_111_MtrunA17_Chr6g0457351_1F_1261-1371_111_+2_iteration_4_5'UTR_overlapped_with_CDS_202910_CHIMERIC
QIGHRSTPGYKPGQNVEHTTMPPVFISWKSPAEERAVGDG
>MtrunA17_Chr2g0299471_2F_65-316_252_MtrunA17_Chr2g0299471_3F_264-1661_1398_-2_iteration_3_5'UTR_overlapped_with_CDS_7377_CHIMERIC
QLPSSSLGSVAQQSFLISTEFYHLMSMMSNRVPGLAFRNQR
>MtrunA17_Chr7g0226181_1F_625-750_126_MtrunA17_Chr7g0226181_2F_707-1000_294_+1_iteration_9_5'UTR_overlapped_with_CDS_232208_CHIMERIC
QTRHWSIGHVVARAISHILEILFGDNVIGRRIGTMAEGGL
>MtrunA17_Chr4g0016371_3F_1059-1163_105_MtrunA17_Chr4g0016371_1F_1-1353_1353_-2_iteration_6_Within_3'_of_altprot_118348_CHIMERIC
TLQRTSGHYSYSWVGRELSEEDRLTVARARKIERFLSQPFF
>MtrunA17_Chr4g0055661_3F_501-758_258_MtrunA17_Chr4g0055661_1F_1-1947_1947_-1_iteration_11_Within_5'_of_altprot_4689_CHIMERIC
SGYAQVRMMDEARRLLVAMPEEKLCYVECDGVWICGLWGFR
>MtrunA17_Chr0c03g0489841_3F_1308-1403_96_MtrunA17_Chr0c03g0489841_1F_1330-1449_120_+1_iteration_0_5'UTR_overlapped_with_CDS_9965_CHIMERIC
RLGNASLSRIGEERWKKRLGMDLGVFVRAVCGESRTY
>MtrunA17_Chr0c01g0489091_3F_384-629_246_MtrunA17_Chr0c01g0489091_1F_199-492_294_-1_iteration_7_3'UTR_overlapped_with_CDS_6480_CHIMERIC
SSRLWATARADLACFGAMRAPGVGLWAPHSTRLETRTKESD
>MtrunA17_Chr2g0290591_2F_242-442_201_MtrunA17_Chr2g0290591_1F_1-486_486_-2_iteration_5_Within_5'_of_altprot_4083_CHIMERIC
KEQLKTHEELIRSSKRWSHVCFESGHMRIHVCFESSSRNLG
>MtrunA17_Chr2g0298781_1F_1318-1473_156_MtrunA17_Chr2g0298781_3F_1296-1451_156_+1_iteration_4_3'UTR_overlapped_with_CDS_45612_CHIMERIC
RGTKLFVMVPKKKKGSKVPVYNHSRLRRSGRTCYFGP
>MtrunA17_Chr8g0359481_2F_698-805_108_MtrunA17_Chr8g0359481_3F_726-923_198_+1_iteration_7_5'UTR_overlapped_with_CDS_263293_CHIMERIC
FIRVSHPIVNPPAAIPTMQLLPLLVLSLLMRRLLLSSSG
>MtrunA17_Chr4g0057201_2F_476-562_87_MtrunA17_Chr4g0057201_1F_1-579_579_+1_iteration_5_Within_5'_of_altprot_5777_CHIMERIC
MSVTEALEGITTLYYMKTGTRFIRVTDMVMFMSGPTPTN
>MtrunA17_Chr0c01g0489041_1F_727-1002_276_MtrunA17_Chr0c01g0489041_2F_848-949_102_+1_iteration_26_Spanned_5'_of_altprot_3902_CHIMERIC
RSDTVLVSTINDADQGSADVAFRTPLAPYEKSKSLGPGGV
>MtrunA17_Chr1g0212541_2F_461-616_156_MtrunA17_Chr1g0212541_1F_307-480_174_-2_iteration_7_3'UTR_overlapped_with_CDS_35823_CHIMERIC
RFLIAGSGLLNLSQIKGVDDDDDDDSYEYLQEMNFVPYETL
>MtrunA17_Chr4g0073121_2F_1229-1393_165_MtrunA17_Chr4g0073121_3F_1299-1454_156_+1_iteration_4_5'UTR_overlapped_with_CDS_144236_CHIMERIC
LAYMKPESLVIAGQHTAVNSFPGLVHTARHTMGAGHARSR
>MtrunA17_CPg0492371_1F_421-723_303_MtrunA17_CPg0492371_3F_483-605_123_+1_iteration_3_Spanned_3'_of_altprot_280086_CHIMERIC
GGPGGTIMAPLLSEFIHPLSVYGQLSLEHRFRFGLNRKRK
>MtrunA17_Chr2g0308891_3F_732-836_105_MtrunA17_Chr2g0308891_1F_1-1065_1065_+1_iteration_16_Within_3'_of_altprot_312_CHIMERIC
KNKGHCKIPSTYENQQAQQLTQVLNTTYLGYDIQTGIQDP
>MtrunA17_Chr2g0277541_1F_1963-2268_306_MtrunA17_Chr2g0277541_3F_3-3704_3702_+1_iteration_9_Within_5'_of_altprot_8761_CHIMERIC
ALTATATASVKEDVVQALGLLTALFFGKVLIAQIYGIPLS
>MtrunA17_Chr5g0438781_3F_1665-1748_84_MtrunA17_Chr5g0438781_1F_16-2721_2706_+1_iteration_8_Within_3'_of_altprot_9558_CHIMERIC
KVTGGEPGVRICFGYYGLEDYQKSLPEVRESESKAHS
>MtrunA17_Chr4g0021491_2F_13934-14026_93_MtrunA17_Chr4g0021491_3F_13902-14030_129_-1_iteration_4_Within_5'_of_altprot_125721_CHIMERIC
TGSHQNSAVKRAWAESSTRMGDLLGSPCVAPLFAKISCSFC
>MtrunA17_Chr3g0135621_1F_763-1476_714_MtrunA17_Chr3g0135621_3F_18-1889_1872_-1_iteration_7_Within_3'_of_altprot_3499_CHIMERIC
KRIPPKLPNPLLLLSKVYATNQPETPQPGYAVAPTTQAAYG
>MtrunA17_MTg0490841_1F_2830-3099_270_MtrunA17_MTg0490841_2F_3053-3406_354_+1_iteration_5_5'UTR_overlapped_with_CDS_304949_CHIMERIC
PLLRISPLILDRSSEVRRGSLLCLHTRLPFSESSAGPPTT
>MtrunA17_Chr4g0029891_2F_689-763_75_MtrunA17_Chr4g0029891_3F_84-1139_1056_+1_iteration_6_Within_3'_of_altprot_2930_CHIMERIC
TCYKGQPSQENVLQATDTSCVALCGKEEERDHLF
>MtrunA17_MTg0491581_1F_2605-2880_276_MtrunA17_MTg0491581_3F_2814-3023_210_+2_iteration_21_5'UTR_overlapped_with_CDS_330481_CHIMERIC
RSMSSRPRCIEKYLCTISGSLIRKIELGWGSNVILKYDPG
>MtrunA17_Chr3g0137211_3F_3-248_246_MtrunA17_Chr3g0137211_1F_1-135_135_+2_iteration_19_3'UTR_overlapped_with_CDS_3985_CHIMERIC
MTLQQLLHRRCYLRTLPFLGPADLSLLHSY
>MtrunA17_Chr5g0401961_2F_1193-1417_225_MtrunA17_Chr5g0401961_1F_1-1815_1815_-1_iteration_19_Within_3'_of_altprot_6519_CHIMERIC
QLLMNLGKRGTLSGMRFLTPYIIFATVALARIEDLLLLDCS
>MtrunA17_Chr6g0448801_3F_234-347_114_MtrunA17_Chr6g0448801_1F_13-312_300_+2_iteration_20_3'UTR_overlapped_with_CDS_199048_CHIMERIC
LRFSQWTKDFKFQTQKQTHVSLWIRLVELPRILAGDLKEI
>MtrunA17_Chr3g0128761_3F_237-473_237_MtrunA17_Chr3g0128761_1F_316-948_633_+1_iteration_22_5'UTR_overlapped_with_CDS_818_CHIMERIC
SIYIDHQQLITMASETVLVDEISYPSKITTNKPFLSLVMV
>MtrunA17_Chr2g0304041_3F_2280-2402_123_MtrunA17_Chr2g0304041_2F_68-2932_2865_+2_iteration_4_Within_3'_of_altprot_9423_CHIMERIC
LLWRVLLTVLGVDGDNNGSQVDNKKLFQLDLDKIRSGEDT
>MtrunA17_Chr2g0333591_2F_686-808_123_MtrunA17_Chr2g0333591_3F_138-1556_1419_-2_iteration_8_Within_3'_of_altprot_10447_CHIMERIC
YNHMQSFFPLLLYFKMGRDSSCPVCRYCQQQAENSICFVCQ
>MtrunA17_Chr5g1024308_1F_1-255_255_MtrunA17_Chr5g1024308_2F_44-280_237_-2_iteration_14_5'UTR_overlapped_with_CDS_197727_CHIMERIC
MVQRLGSPSLELLQLVIPPLSRAREVFAALRNQPHAVPSRL
>MtrunA17_Chr2g0277711_1F_1183-1371_189_MtrunA17_Chr2g0277711_2F_113-2158_2046_+2_iteration_9_Within_5'_of_altprot_8929_CHIMERIC
FAQEVPEVPAKFGDYLVMKWCAYDVLVCVFYYYNVCVIYI
>MtrunA17_Chr4g0016051_2F_773-898_126_MtrunA17_Chr4g0016051_1F_1-5655_5655_+2_iteration_18_Within_3'_of_altprot_111542_CHIMERIC
SMTGIGQDTCYTMILNQKRDFKKWQIYSLSITKPDLVYHK
>MtrunA17_Chr5g0422081_1F_493-633_141_MtrunA17_Chr5g0422081_2F_527-658_132_-2_iteration_6_5'UTR_overlapped_with_CDS_166845_CHIMERIC
DFEKRVKECLKLSGGKSGWGPAMCLGRMWNGLCRSANRLGT
>MtrunA17_Chr6g0470481_3F_97365-97493_129_MtrunA17_Chr6g0470481_1F_97270-97413_144_-1_iteration_2_3'UTR_overlapped_with_CDS_215844_CHIMERIC
FTLRCDHTSTNAFGSHQNSAVKRAWSRVVLGWVTSWEVLVL
>MtrunA17_Chr8g0370411_3F_30-359_330_MtrunA17_Chr8g0370411_1F_1-306_306_-1_iteration_9_3'UTR_overlapped_with_CDS_9432_CHIMERIC
MPTSFSFIFKFSSLLSHYFLLYVLEFRLLLLKKISSPFEL
>MtrunA17_Chr2g0308081_1F_13087-13278_192_MtrunA17_Chr2g0308081_3F_13149-13274_126_+2_iteration_25_Spanned_5'_of_altprot_49929_CHIMERIC
FTLRCDHTSTNAPDPIRTPQLSVLGARVVLGWVTSGSPCV
>MtrunA17_Chr2g0294981_1F_1-153_153_MtrunA17_Chr2g0294981_2F_95-232_138_-2_iteration_10_5'UTR_overlapped_with_CDS_6053_CHIMERIC
SSSSIEAAIVKDSSKDDFVEKGIKPQVQLSDEDRVEKTRRF
>MtrunA17_Chr3g0109831_1F_412-600_189_MtrunA17_Chr3g0109831_3F_264-1478_1215_+1_iteration_18_Within_5'_of_altprot_4213_CHIMERIC
GNFSKVEDAVNFHIYYGQTFKVIKNAVDARATFFSRITQG
>MtrunA17_Chr5g0430141_2F_2660-2773_114_MtrunA17_Chr5g0430141_3F_180-3287_3108_+2_iteration_16_Within_5'_of_altprot_187957_CHIMERIC
LKYLDDDESEDGMEVRVFPSLEELVLSVTKHRGFIESGKR
>MtrunA17_Chr1g0160961_2F_2522-2611_90_MtrunA17_Chr1g0160961_3F_24-4901_4878_-1_iteration_4_Within_5'_of_altprot_7431_CHIMERIC
VLNESTCISREAYLCFGVFGRKTSKFIFATVSNKSTSRVH
>MtrunA17_Chr4g0016151_2F_2-106_105_MtrunA17_Chr4g0016151_3F_3-95_93_+1_iteration_27_Spanned_5'_of_altprot_116763_CHIMERIC
CLFHRASLRDSAQIVTPFVRVGTYPTRISL
>MtrunA17_Chr7g0235231_2F_1829-1924_96_MtrunA17_Chr7g0235231_3F_831-1922_1092_+2_iteration_29_3'UTR_overlapped_with_CDS_6875_CHIMERIC
PLNCSPMNTEVILMRHRHMFYLRSNKSLMISVALWLRRVK
>MtrunA17_Chr4g0004521_2F_173-643_471_MtrunA17_Chr4g0004521_1F_517-1371_855_-1_iteration_29_5'UTR_overlapped_with_CDS_1794_CHIMERIC
SRQKKISEMFRNQYHTDVAPWKWNTPWKRNTPWKQLSKVPA
>MtrunA17_Chr3g0104041_2F_302-388_87_MtrunA17_Chr3g0104041_1F_1-387_387_+1_iteration_18_3'UTR_overlapped_with_CDS_2550_CHIMERIC
VMMGRLVHGLTDSWNSRLCSPSECIDAFYSSCREILDAR
>MtrunA17_MTg0491241_2F_1436-1750_315_MtrunA17_MTg0491241_3F_1605-2021_417_+1_iteration_5_5'UTR_overlapped_with_CDS_320586_CHIMERIC
AGASSSSPVMIAHSTKSFTSGIALLHSRDIAGSGFRPLSK
>MtrunA17_Chr2g1007480_2F_113-328_216_MtrunA17_Chr2g1007480_1F_1-189_189_+1_iteration_16_3'UTR_overlapped_with_CDS_63496_CHIMERIC
ASVGVVTSVIGCWAARRLPRISQFGGLRQFSVHLTRSLPN
>MtrunA17_MTg0490841_2F_1157-1681_525_MtrunA17_MTg0490841_3F_1053-1265_213_-1_iteration_28_3'UTR_overlapped_with_CDS_305428_CHIMERIC
SCPIVRLPLERPMVRCSDLSYATTRSPSILARCAGRSPHNT
>MtrunA17_Chr6g0470581_1F_1-84_84_MtrunA17_Chr6g0470581_2F_2-85_84_+1_iteration_4_5'UTR_overlapped_with_CDS_216238_CHIMERIC
CQDGEWSMALDSSSGLRKRVWVQIPLLT
>MtrunA17_Chr6g0471591_2F_743-883_141_MtrunA17_Chr6g0471591_3F_828-935_108_+1_iteration_18_5'UTR_overlapped_with_CDS_216991_CHIMERIC
DLEPIGCENMKIERQKYVYPKSEAWHGPASFGTAVPPSRV
>MtrunA17_Chr6g0487211_1F_1771-1974_204_MtrunA17_Chr6g0487211_3F_309-2402_2094_+2_iteration_19_Within_3'_of_altprot_9169_CHIMERIC
FLNVIQLMIGLRRRLREHQRQLVTGLLSMDLKINRLTNYK
>MtrunA17_Chr6g0484351_2F_2969-3085_117_MtrunA17_Chr6g0484351_3F_2559-2990_432_+2_iteration_7_3'UTR_overlapped_with_CDS_225550_CHIMERIC
GAKSLSKVHNRWQKGRLREKARGRSSGKSAHRKIFARGYT
>MtrunA17_Chr8g0392081_1F_2752-3168_417_MtrunA17_Chr8g0392081_3F_2493-2840_348_+1_iteration_1_3'UTR_overlapped_with_CDS_272957_CHIMERIC
LKEYHPISLLGVSTNFLQVLAGRLAKVMSSIISSSQSAFV
>MtrunA17_Chr7g0263081_3F_42-227_186_MtrunA17_Chr7g0263081_1F_1-402_402_+2_iteration_6_Within_5'_of_altprot_8775_CHIMERIC
LNNCSLTGGFKKPRELLGYRCSFGCIDCILWCNRLFLTLG
>MtrunA17_Chr1g0163941_3F_1005-1181_177_MtrunA17_Chr1g0163941_1F_1096-1218_123_+1_iteration_13_5'UTR_overlapped_with_CDS_22258_CHIMERIC
SRGSLKYRGVTLHRCGRWEARMGNSLVGPGAYVICTFNVK
>MtrunA17_Chr3g0105141_3F_369-509_141_MtrunA17_Chr3g0105141_1F_1-507_507_-1_iteration_29_3'UTR_overlapped_with_CDS_2929_CHIMERIC
YRTTLCNNGTKCTREICFFAHKPEELRLLKAYIPVLLCLSP
>MtrunA17_Chr1g0187711_3F_75-218_144_MtrunA17_Chr1g0187711_1F_1-252_252_+1_iteration_0_Within_3'_of_altprot_7416_CHIMERIC
CTIKRISFQRIYPAVDPLDSTSTMLQPRIVGEDHYETAQR
>MtrunA17_Chr3g0087381_3F_168-374_207_MtrunA17_Chr3g0087381_2F_230-424_195_+2_iteration_1_5'UTR_overlapped_with_CDS_3948_CHIMERIC
ELRDSAERANGASGEQLLPSLAMASKHSARRKCPVPASPV
>MtrunA17_Chr1g0148481_3F_1122-1214_93_MtrunA17_Chr1g0148481_2F_365-1168_804_+1_iteration_12_3'UTR_overlapped_with_CDS_15978_CHIMERIC
MGARRIAIVMTRTHILVTAMPLNQGFEGNPYHPNGCTGWW
>MtrunA17_MTg0490141_2F_800-1288_489_MtrunA17_MTg0490141_1F_772-921_150_-2_iteration_27_3'UTR_overlapped_with_CDS_293150_CHIMERIC
LRCTGSYRLAVGTPHLHGEFNFTGSMSETAGQSLHHIRAG
>MtrunA17_Chr2g0308111_2F_74660-74788_129_MtrunA17_Chr2g0308111_1F_74692-74784_93_+2_iteration_0_Spanned_5'_of_altprot_56216_CHIMERIC
CTGSHQNSAVACLGESSTRMGDLLGSPCVAPLFAKISCSF
>MtrunA17_Chr1g0188561_2F_1253-1447_195_MtrunA17_Chr1g0188561_1F_448-1740_1293_-2_iteration_13_Within_5'_of_altprot_7550_CHIMERIC
SKALSYRQDIIEENIRLTYALQDMHSKKGQHLFHRCCLFLQ
>MtrunA17_MTg0491861_1F_2206-2361_156_MtrunA17_MTg0491861_3F_2304-2411_108_+2_iteration_18_5'UTR_overlapped_with_CDS_337342_CHIMERIC
EGATNRPNHFSVGKPPFTQWIALILFQSKMINGGERKRSF
>MtrunA17_Chr4g0071021_2F_1118-1243_126_MtrunA17_Chr4g0071021_3F_81-1481_1401_-2_iteration_12_Within_3'_of_altprot_142618_CHIMERIC
QSDSKEVWGIASCCTSIRRSNARSRNGEKEWVEIKESKLWS
>MtrunA17_Chr2g0291151_3F_375-623_249_MtrunA17_Chr2g0291151_2F_2-1267_1266_-2_iteration_9_Within_5'_of_altprot_4339_CHIMERIC
GLLAMSHGVIAFTHPNAPNTKSQYGTPTPVSIGLSLFSLFL
>MtrunA17_Chr5g0435181_1F_73-204_132_MtrunA17_Chr5g0435181_3F_3-257_255_-1_iteration_3_Within_3'_of_altprot_8135_CHIMERIC
DLCFRIWWKIIYYYIYVRSICNCIECKYEFNLMMCNELFNY
>MtrunA17_Chr4g0010671_2F_2276-2428_153_MtrunA17_Chr4g0010671_1F_2236-2394_159_+1_iteration_6_3'UTR_overlapped_with_CDS_107246_CHIMERIC
IDRICTCLKLIFQPESINTALRREIKNTSHEDGKLKQVES
>MtrunA17_Chr6g0457311_2F_371-547_177_MtrunA17_Chr6g0457311_1F_1-1404_1404_-2_iteration_7_Within_5'_of_altprot_202014_CHIMERIC
IESKGDFSYLESFCGVLSVYYSFVLSSLYHAIGQQSVSGRG
>MtrunA17_Chr0c03g0489951_3F_306-404_99_MtrunA17_Chr0c03g0489951_3F_408-527_120_5'_UTR_width_4_13921_CHIMERIC
RFPDRRSMDHRRYLPMAFRLKRPSFSMPGHPSNAFFSILY
>MtrunA17_Chr4g0020831_2F_257-346_90_MtrunA17_Chr4g0020831_1F_1-354_354_-1_iteration_1_Within_3'_of_altprot_12329_CHIMERIC
LGLWKLFQPQEVPSNRSRCEEHEGFHGFNVVMV
>MtrunA17_Chr2g0325821_1F_2587-2865_279_MtrunA17_Chr2g0325821_3F_285-3236_2952_+2_iteration_0_Within_3'_of_altprot_6852_CHIMERIC
INGLSLGLPLLVEMVFAKGDPGIASLYDKLLVTPELCPFG
>MtrunA17_Chr2g0308091_3F_5373-5468_96_MtrunA17_Chr2g0308091_1F_5311-5421_111_-1_iteration_1_3'UTR_overlapped_with_CDS_53935_CHIMERIC
FTLRCDHTSTNCTGSHQNSAVKRAWARVVLGWVTSWEVLVL
>MtrunA17_Chr0c01g0489041_1F_1558-1653_96_MtrunA17_Chr0c01g0489041_3F_1608-1850_243_+2_iteration_12_5'UTR_overlapped_with_CDS_3123_CHIMERIC
RRSRNKVSVGEPAEGSLSMPYMVQHVNQFEYIWVGLRCSA
>MtrunA17_CPg0492421_3F_3-254_252_MtrunA17_CPg0492421_2F_149-229_81_+1_iteration_1_Spanned_3'_of_altprot_282356_CHIMERIC
GFTWCEIHIVRGTLDAVGVKDRQQGRSKYGAKKPK
>MtrunA17_Chr3g0132791_1F_3754-3915_162_MtrunA17_Chr3g0132791_3F_1371-4154_2784_+1_iteration_20_Within_5'_of_altprot_2483_CHIMERIC
NLLVDKNWTVKVCDFGLSRFKANTFIPSKSLLEHLSGWPR
>MtrunA17_Chr8g0373091_1F_457-702_246_MtrunA17_Chr8g0373091_3F_234-1106_873_-1_iteration_4_Within_3'_of_altprot_10898_CHIMERIC
QLIAPHLLLLKGKFCWDLYIDGLVVSSDGNLLDTLGAAIKV
>MtrunA17_Chr6g0486531_3F_366-659_294_MtrunA17_Chr6g0486531_2F_239-3412_3174_+1_iteration_6_Within_5'_of_altprot_8577_CHIMERIC
TRLNFSRSSLRHGSSTGDFSFLHLSSMEFFLRTSEYTLTG
>MtrunA17_Chr5g0402631_2F_533-760_228_MtrunA17_Chr5g0402631_1F_1-1041_1041_+2_iteration_12_Within_3'_of_altprot_6906_CHIMERIC
FIADLLMHFNSLVEHMQPLLNKREKMQVDGLTNDEVKSHL
>MtrunA17_Chr7g0257971_3F_1575-1664_90_MtrunA17_Chr7g0257971_1F_244-2481_2238_-2_iteration_11_Within_3'_of_altprot_6866_CHIMERIC
RLRQAAPTSMVGNLTITINCALVFTLPIGVIEATTSARTG
>MtrunA17_Chr4g0068181_3F_144-263_120_MtrunA17_Chr4g0068181_2F_2-328_327_-1_iteration_15_Within_3'_of_altprot_11748_CHIMERIC
LTTSLTRLTRMASKSQRGIATLPPRGMDPKFLRNQRYARKH
>MtrunA17_Chr1g0173341_3F_132-275_144_MtrunA17_Chr1g0173341_1F_1-375_375_-2_iteration_9_Within_3'_of_altprot_1361_CHIMERIC
RLEIEISFCDGEYNIRYPSQIVITGVGAALINKAGRKPLLL
>MtrunA17_Chr5g0419451_1F_1630-1785_156_MtrunA17_Chr5g0419451_3F_234-1829_1596_+2_iteration_15_Within_3'_of_altprot_2323_CHIMERIC
FGLLSCFTTSNGFHVMIHLLIWMNVKLSMEMKKPLVCKVV
>MtrunA17_Chr4g0015551_3F_303-449_147_MtrunA17_Chr4g0015551_1F_1-525_525_-1_iteration_15_Within_5'_of_altprot_8133_CHIMERIC
FRETLLGKRVDYSGRSVIVVGPSLSITSMWIAPRNSNRAIS
>MtrunA17_Chr7g0231291_3F_594-698_105_MtrunA17_Chr7g0231291_1F_19-1155_1137_+2_iteration_1_Within_5'_of_altprot_238288_CHIMERIC
NMRGPGMTMHRTPICVVRSSNSIPTFIITSGTGRGNYNVI
>MtrunA17_Chr4g0066241_1F_682-1017_336_MtrunA17_Chr4g0066241_2F_902-1021_120_+1_iteration_4_5'UTR_overlapped_with_CDS_139710_CHIMERIC
KGSKFWRKKLTFGAEIRREGGRPSKLISGYQFHVMNPSFT
>MtrunA17_Chr5g0414601_3F_114-314_201_MtrunA17_Chr5g0414601_1F_1-312_312_+2_iteration_18_3'UTR_overlapped_with_CDS_152101_CHIMERIC
QSPRAWFGRFSMAMKKYGFCYTLFLDLETGPNFISNFVNY
>MtrunA17_Chr6g0486491_2F_236-364_129_MtrunA17_Chr6g0486491_1F_1-345_345_+1_iteration_19_3'UTR_overlapped_with_CDS_8367_CHIMERIC
DARIYVLIEVNCETDFVGTEAACPQVQFVLLKVFLKPLRR
>MtrunA17_Chr3g0083301_3F_273-461_189_MtrunA17_Chr3g0083301_1F_316-714_399_+1_iteration_26_5'UTR_overlapped_with_CDS_2025_CHIMERIC
MANTHKLVSMILFIFLFLASNNVEGYVNCETDADCPPVLE
>MtrunA17_Chr3g0099911_3F_492-608_117_MtrunA17_Chr3g0099911_1F_1-1389_1389_-2_iteration_18_Within_3'_of_altprot_422_CHIMERIC
LRTMFHSNGNIQNLVVCIRRLTNPLLRKNVYLSDAVACILE
>MtrunA17_Chr7g0230561_1F_613-870_258_MtrunA17_Chr7g0230561_3F_771-926_156_+2_iteration_3_5'UTR_overlapped_with_CDS_237221_CHIMERIC
SRETDRSATTRTRRRSFERELPLMQRQGPATLEGATNRPN
>MtrunA17_Chr7g0271301_3F_1272-1433_162_MtrunA17_Chr7g0271301_1F_295-1347_1053_-1_iteration_22_3'UTR_overlapped_with_CDS_1321_CHIMERIC
VTTMIESLQFKYTTSIRPRIKPQPLIVLLWVWVNTDLILGK
>MtrunA17_Chr7g0229401_1F_1129-1353_225_MtrunA17_Chr7g0229401_3F_1197-1280_84_+2_iteration_22_Spanned_5'_of_altprot_234863_CHIMERIC
RSAEAVGSKNESVGERSALERSTRASRVGRSGRECRLE
>MtrunA17_Chr7g0239351_2F_1616-2011_396_MtrunA17_Chr7g0239351_3F_1506-1649_144_+2_iteration_8_3'UTR_overlapped_with_CDS_242048_CHIMERIC
DWQDARRFRNTSCAHPDKGNVKWIKPAEGRFKCNIDASFS
>MtrunA17_Chr5g0422041_1F_370-471_102_MtrunA17_Chr5g0422041_2F_407-484_78_+1_iteration_16_5'UTR_overlapped_with_CDS_164303_CHIMERIC
IRVRFRRGSLRNGYHIQGRQQARKLPILTRGGSDNK
>MtrunA17_Chr3g0099261_2F_2-85_84_MtrunA17_Chr3g0099261_3F_3-80_78_+2_iteration_18_Spanned_3'_of_altprot_77442_CHIMERIC
SGWPSGLRRQTQVLVFERGHGFKPLLT
>MtrunA17_Chr2g0284791_3F_510-593_84_MtrunA17_Chr2g0284791_2F_2-580_579_+1_iteration_20_3'UTR_overlapped_with_CDS_1124_CHIMERIC
RSVNKMSSMLELHLSSCCSPFIFTVFKYDILSVLDLSG
>MtrunA17_Chr3g1010602_2F_32123-32332_210_MtrunA17_Chr3g1010602_3F_31884-32141_258_+2_iteration_2_3'UTR_overlapped_with_CDS_95856_CHIMERIC
SLVFGGTRFKHIIQDMIKLLHRGQQGSAQSSSFPEHRKIN
>MtrunA17_Chr4g0054801_1F_451-549_99_MtrunA17_Chr4g0054801_2F_20-730_711_+2_iteration_1_Within_5'_of_altprot_3754_CHIMERIC
KKKLYSFLHDKEASRYHFDGNFHSESEGMGSDNHVVYLGP
>MtrunA17_Chr5g0412921_2F_2582-2977_396_MtrunA17_Chr5g0412921_1F_1-3099_3099_-2_iteration_8_Within_5'_of_altprot_121_CHIMERIC
NEISTFEQEVSISGTHEERQPKMCKMVKQMIIANRKTNLFK
>MtrunA17_Chr7g0222011_3F_186-299_114_MtrunA17_Chr7g0222011_1F_1-363_363_+2_iteration_6_Within_5'_of_altprot_2921_CHIMERIC
LLRDDFVEKDRSRGIFHSGLGFFTWCSACCFRWYSCLAYA
>MtrunA17_Chr5g0408211_3F_3-254_252_MtrunA17_Chr5g0408211_1F_160-1005_846_-2_iteration_8_5'UTR_overlapped_with_CDS_8897_CHIMERIC
SVAPVCRRSLTESIQRQDIVLLIQAKPYLLGGTPMPYSVSV
>MtrunA17_MTg0491581_1F_526-699_174_MtrunA17_MTg0491581_3F_489-704_216_+2_iteration_20_Within_3'_of_altprot_330680_CHIMERIC
VLLLFAASTHSLLSPASSHTERKSAEPRPDVV
>MtrunA17_Chr4g0016141_3F_1590-1766_177_MtrunA17_Chr4g0016141_2F_1439-1663_225_-2_iteration_25_3'UTR_overlapped_with_CDS_116325_CHIMERIC
GRSGSENVGLSNANIGENPMPRKPKGSSARFVHGGGESGPK
>MtrunA17_Chr5g0422251_2F_557-727_171_MtrunA17_Chr5g0422251_3F_678-767_90_-2_iteration_16_5'UTR_overlapped_with_CDS_171325_CHIMERIC
GSGGSMVARLKLKGIDGRAPPGVEPARLNLTQHGETYQVQT
>MtrunA17_Chr2g0278111_1F_130-249_120_MtrunA17_Chr2g0278111_3F_3-959_957_+1_iteration_15_Within_5'_of_altprot_39108_CHIMERIC
KKVPTSIIFMNMLLVDEKGGRIHATLEKIWWQSSGPWFKK
>MtrunA17_MTg0491361_3F_279-617_339_MtrunA17_MTg0491361_1F_274-621_348_+1_iteration_14_Within_3'_of_altprot_324869_CHIMERIC
GWPSSGSGNYPVPWSKTWLDAGSTREERYGRR
>MtrunA17_Chr1g0213861_2F_458-724_267_MtrunA17_Chr1g0213861_1F_154-3243_3090_+1_iteration_5_Within_5'_of_altprot_36294_CHIMERIC
LFLPQLPSLLRVQLGSASKLFFIPIILITVPIFLIGSNII
>MtrunA17_CPg0493091_2F_341-490_150_MtrunA17_CPg0493091_1F_229-486_258_+1_iteration_10_3'UTR_overlapped_with_CDS_287268_CHIMERIC
DERFFISMGLNPEVFIRNKRKENIEIMEVNILAFIATALF
>MtrunA17_Chr8g0368041_2F_377-493_117_MtrunA17_Chr8g0368041_1F_1-492_492_-2_iteration_29_3'UTR_overlapped_with_CDS_8680_CHIMERIC
RNAIGFCNGLVLVPFLEPCRTYNVKKVGAFYNVKEVGAYIL
>MtrunA17_Chr7g0270971_3F_2121-2276_156_MtrunA17_Chr7g0270971_1F_1-2274_2274_+2_iteration_22_3'UTR_overlapped_with_CDS_1039_CHIMERIC
SFTQAVSLINKLPSSAIPQFYSPHHALFLTILLKVFGCQC
>MtrunA17_Chr4g0012391_1F_1651-1782_132_MtrunA17_Chr4g0012391_2F_1658-1759_102_+2_iteration_16_Spanned_3'_of_altprot_107604_CHIMERIC
ICLPQVRSLARPVLALARPCLPPESLAAFCLDFKLLYF
>MtrunA17_Chr1g0161271_2F_1646-1807_162_MtrunA17_Chr1g0161271_3F_1722-1790_69_+1_iteration_13_Spanned_5'_of_altprot_20784_CHIMERIC
YRSSSLASRVAVLAMASEQLHSSLASSPTRHGE
>MtrunA17_Chr4g0059421_2F_185-346_162_MtrunA17_Chr4g0059421_3F_48-413_366_-2_iteration_14_Within_3'_of_altprot_7035_CHIMERIC
KVQCAFKAKFVQEGMWDLLCEVQVCVPPGTAGNREFCGACY
>MtrunA17_Chr5g0435691_3F_771-1052_282_MtrunA17_Chr5g0435691_2F_554-832_279_+1_iteration_19_3'UTR_overlapped_with_CDS_191080_CHIMERIC
STCQYIDDNLDIDMDCDQNGELSDVPDNELVEARGYATSA
>MtrunA17_Chr2g0317601_3F_870-1061_192_MtrunA17_Chr2g0317601_1F_256-1047_792_+2_iteration_23_3'UTR_overlapped_with_CDS_3498_CHIMERIC
ERGGYGDERYEKLEFQQKVAEHYKVLHDASWKIRRLPTHR
>MtrunA17_Chr8g0381041_2F_2-214_213_MtrunA17_Chr8g0381041_1F_1-213_213_+1_iteration_17_3'UTR_overlapped_with_CDS_2033_CHIMERIC
MSMYHSSLKIYSPSSTKRYLNASDCQISFD
>MtrunA17_Chr5g0406451_3F_558-755_198_MtrunA17_Chr5g0406451_1F_421-693_273_+2_iteration_5_3'UTR_overlapped_with_CDS_150480_CHIMERIC
HWFRCTLVSYKSNTVNEFQTFSIHQVPTHKHRITLSLLSV
>MtrunA17_Chr8g0358671_3F_3-137_135_MtrunA17_Chr8g0358671_1F_1-3012_3012_-1_iteration_10_Within_5'_of_altprot_262550_CHIMERIC
MASSSSASGSIIKRTTRRSSCLRDKGKNHVL
>MtrunA17_MTg0491581_2F_2168-2338_171_MtrunA17_MTg0491581_3F_2043-2399_357_+2_iteration_9_Within_5'_of_altprot_330992_CHIMERIC
GTVDRKRRYKNHPIHLKERKGPMYLHDSCGFNPIYTRSQS
>MtrunA17_Chr2g0319081_1F_859-1023_165_MtrunA17_Chr2g0319081_3F_3-1418_1416_+1_iteration_6_Within_5'_of_altprot_4518_CHIMERIC
LWDEIVMILVETGKSNWCCNILKRNFINWHNPTWLKQNGA
>MtrunA17_Chr5g0421831_1F_202-306_105_MtrunA17_Chr5g0421831_3F_78-248_171_+1_iteration_1_3'UTR_overlapped_with_CDS_160276_CHIMERIC
RRSYRLNGPVKVRIAATWAVRCPRRCEKSTEPYHLEKGEI
>MtrunA17_Chr4g0066421_3F_3-146_144_MtrunA17_Chr4g0066421_1F_1-822_822_+2_iteration_2_Within_5'_of_altprot_10597_CHIMERIC
MIAFMLPQPYSDLNIKASCRGFIVFYCASN
>MtrunA17_Chr2g0320481_2F_1295-1375_81_MtrunA17_Chr2g0320481_1F_1-1353_1353_+1_iteration_9_3'UTR_overlapped_with_CDS_4999_CHIMERIC
PRDSSTLHRLNRNRIWYLDFFSATIWSMMNDWLCYDT
>MtrunA17_Chr2g0308321_2F_1106-1303_198_MtrunA17_Chr2g0308321_1F_472-2109_1638_-2_iteration_1_Within_5'_of_altprot_10765_CHIMERIC
VHSKTSKVIVNMELNKGFVNNVVGFICWLNLMMVSVAVVNV
>MtrunA17_MTg0490591_3F_5835-5954_120_MtrunA17_MTg0490591_1F_5929-6084_156_+1_iteration_1_5'UTR_overlapped_with_CDS_301196_CHIMERIC
LFLQFVLYMLNKKLGMGGRSRCPGRTRLLLTLEDHWKRPG
>MtrunA17_Chr8g0367731_1F_1-147_147_MtrunA17_Chr8g0367731_2F_20-436_417_-2_iteration_6_5'UTR_overlapped_with_CDS_265879_CHIMERIC
EEETPVKKVDQGERRGPMNLLQKLQFLRKQKMPLLRK
>MtrunA17_Chr3g0082241_3F_555-725_171_MtrunA17_Chr3g0082241_1F_1-609_609_+2_iteration_19_3'UTR_overlapped_with_CDS_1861_CHIMERIC
IVKVDTDDEYEFARDMQIWPIRTPLIHLRIGGRRTMTQSH
>MtrunA17_Chr5g0422291_2F_6677-6775_99_MtrunA17_Chr5g0422291_3F_6687-6785_99_+1_iteration_20_5'UTR_overlapped_with_CDS_178630_CHIMERIC
VKLSRRLHSWWCPSVNSFKFQPCTILPPEPKDF
>MtrunA17_Chr3g0144711_3F_759-872_114_MtrunA17_Chr3g0144711_1F_1-1059_1059_-2_iteration_5_Within_3'_of_altprot_8639_CHIMERIC
PEKQLHIENGFTGNQNRANQTLKQVMEHMTQTNSSFSFLIN
>MtrunA17_Chr3g0143261_2F_1580-1774_195_MtrunA17_Chr3g0143261_1F_262-1680_1419_-2_iteration_26_3'UTR_overlapped_with_CDS_7822_CHIMERIC
SVVEVNGDKLRKRKEWARFLSPVYQQVGSSSISSVWGSTCK
>MtrunA17_Chr4g0033911_1F_220-450_231_MtrunA17_Chr4g0033911_3F_15-2333_2319_-1_iteration_17_Within_3'_of_altprot_4320_CHIMERIC
EGQWELSRWTYEQGGVIVGNFKLYICLCSHGIATCSSFRHD
>MtrunA17_Chr1g0153361_2F_2027-2242_216_MtrunA17_Chr1g0153361_1F_1-5121_5121_+2_iteration_11_Within_3'_of_altprot_17820_CHIMERIC
FLTLTMKDGGEVKFGGNQTGKHWYSKTNCTLVNKDDKSIT
>MtrunA17_Chr4g1019131_3F_3174-3290_117_MtrunA17_Chr4g1019131_1F_3184-3312_129_+1_iteration_16_5'UTR_overlapped_with_CDS_147068_CHIMERIC
FSLNGFCREDGGDSFYGDGFQKLVRGCQDLAEK
>MtrunA17_Chr8g0370261_3F_3522-3713_192_MtrunA17_Chr8g0370261_2F_3590-3748_159_+2_iteration_17_5'UTR_overlapped_with_CDS_267038_CHIMERIC
LTCSYCSIYSLCLVWLLQSQNQFWSISSNSAIFNMFGLAF
>MtrunA17_MTg0490731_1F_298-585_288_MtrunA17_MTg0490731_2F_422-598_177_+1_iteration_15_5'UTR_overlapped_with_CDS_303539_CHIMERIC
TAVQPFLGFVESGFPFTHNGGPHQTGRRPRVITHSSHNKS
>MtrunA17_Chr5g0422081_2F_3077-3208_132_MtrunA17_Chr5g0422081_3F_3111-3218_108_-2_iteration_23_5'UTR_overlapped_with_CDS_168104_CHIMERIC
YPTDDSVAIVIQPSTRGTVDSHNWSSRLVEKPVWREATVRW
>MtrunA17_Chr3g1009610_1F_2119-2253_135_MtrunA17_Chr3g1009610_2F_2198-2299_102_+1_iteration_6_5'UTR_overlapped_with_CDS_95326_CHIMERIC
VDRRNGKAIINSHTQVRYRGSNPGHGIRPNNFGILPVELG
>MtrunA17_Chr8g0343201_3F_222-398_177_MtrunA17_Chr8g0343201_1F_1-330_330_-1_iteration_15_3'UTR_overlapped_with_CDS_7854_CHIMERIC
GGVVQASLDDSNYCSTILNTRMEWSTPNSLWDTPGSGFGKA
>MtrunA17_MTg0490731_3F_747-983_237_MtrunA17_MTg0490731_2F_902-1042_141_+2_iteration_14_5'UTR_overlapped_with_CDS_303768_CHIMERIC
KGELAQKLDRGQDAVGRRRLTQVPRTARNGRLLHGSLTLP
>MtrunA17_Chr4g0003711_1F_238-378_141_MtrunA17_Chr4g0003711_3F_285-365_81_-1_iteration_19_Spanned_5'_of_altprot_102905_CHIMERIC
GKSSMKRSSGDMDSVTNGSGEVGQASVTQAVKDGAREN
>MtrunA17_Chr8g0383071_2F_1484-1576_93_MtrunA17_Chr8g0383071_1F_1363-1815_453_+2_iteration_19_Within_3'_of_altprot_270612_CHIMERIC
ILVLMKIWMYYNGGRVIQIDFQIYQYWLALLSVPIATVAS
>MtrunA17_Chr6g0480981_3F_51-443_393_MtrunA17_Chr6g0480981_2F_347-2878_2532_+2_iteration_19_5'UTR_overlapped_with_CDS_6009_CHIMERIC
SLFKAIEESRIFIPVLSINYASSSFCLDECPHHLCFEENR
>MtrunA17_Chr3g0119031_1F_2245-2385_141_MtrunA17_Chr3g0119031_3F_306-3812_3507_-1_iteration_20_Within_3'_of_altprot_7411_CHIMERIC
RLQKSLVYQFNFSAFGCGLSVKTILIGLIDPLTQIEETQTV
>MtrunA17_Chr4g0073121_2F_944-1039_96_MtrunA17_Chr4g0073121_3F_909-1070_162_+1_iteration_20_Within_3'_of_altprot_144584_CHIMERIC
AANPLEREECLRERGHRWCMAVVSSCREVLVKSRNERNPR
>MtrunA17_Chr3g0102281_1F_355-471_117_MtrunA17_Chr3g0102281_3F_153-3479_3327_+2_iteration_9_Within_3'_of_altprot_1865_CHIMERIC
MRSRQHSSKPLRSHMHLLSFSENYASSKWCLNELKKILEC
>MtrunA17_Chr4g0068991_3F_7122-7403_282_MtrunA17_Chr4g0068991_2F_2-13003_13002_-1_iteration_14_Within_3'_of_altprot_140988_CHIMERIC
GWILLAKQTFMRLLYQDLQVQELLQSWSIWKVENQACTFLA
>MtrunA17_Chr5g0426911_1F_1-81_81_MtrunA17_Chr5g0426911_3F_6-149_144_+2_iteration_16_5'UTR_overlapped_with_CDS_186305_CHIMERIC
DNRLMTPKSSYRRSRLASMSTHHILGLKKVP
>MtrunA17_Chr6g0473131_2F_332-499_168_MtrunA17_Chr6g0473131_3F_294-683_390_+1_iteration_9_Within_3'_of_altprot_3059_CHIMERIC
WPYAVHLLAHFYQQCSFSMKTIPSSIKESNPEVNAVWKIG
>MtrunA17_Chr3g0131331_1F_1147-1218_72_MtrunA17_Chr3g0131331_2F_116-1789_1674_+1_iteration_7_Within_3'_of_altprot_90759_CHIMERIC
FCGGNAFETKSVIWRTLLGACVNHNHLGLAEKA
>MtrunA17_Chr5g0422031_3F_3-458_456_MtrunA17_Chr5g0422031_1F_1-486_486_-1_iteration_11_Within_5'_of_altprot_3404_CHIMERIC
MMTSPRAFQQPQAWATITIRVGQCPEPIGGP
>MtrunA17_Chr7g0269671_2F_947-1069_123_MtrunA17_Chr7g0269671_3F_3-1016_1014_-1_iteration_14_3'UTR_overlapped_with_CDS_521_CHIMERIC
TVSFAMTINKSQGQSLKHVGLYLSSFSFLTWSTISGVFKGY
>MtrunA17_CPg0492231_1F_1186-1317_132_MtrunA17_CPg0492231_2F_62-1591_1530_-2_iteration_0_Within_3'_of_altprot_274893_CHIMERIC
HDFHYLIDGFSLALPGMSGFVAELIVFFGIITSQKYLFMMK
>MtrunA17_MTg0491551_2F_1043-1321_279_MtrunA17_MTg0491551_1F_1048-1374_327_+2_iteration_2_5'UTR_overlapped_with_CDS_328422_CHIMERIC
LDEIHSREQTQPLHTPRSTPSCISIQDPSRR
>MtrunA17_Chr2g0307271_1F_3910-4134_225_MtrunA17_Chr2g0307271_2F_3953-4075_123_+2_iteration_5_Spanned_3'_of_altprot_48813_CHIMERIC
ERGLELIRCRNTKIRDKICLPQVRTLARPVLGLARPCHLP
>MtrunA17_Chr8g0386951_1F_2464-2568_105_MtrunA17_Chr8g0386951_3F_225-2501_2277_+1_iteration_6_3'UTR_overlapped_with_CDS_4945_CHIMERIC
YVDELHQAGIDTSEFPGGYQRATDTKGCCANNRSASPVHP
>MtrunA17_MTg0491241_3F_627-1019_393_MtrunA17_MTg0491241_1F_814-987_174_-1_iteration_17_Spanned_3'_of_altprot_321226_CHIMERIC
ARHSAPRLTSVAKTFSLGACLSNTKRGVSLVIGLDQTSHDT
>MtrunA17_Chr3g0103811_3F_408-554_147_MtrunA17_Chr3g0103811_2F_296-553_258_-2_iteration_8_3'UTR_overlapped_with_CDS_2366_CHIMERIC
DLQDTSGFFIDQTTDSLNTPPLLANRRIAGLVIPWMLSRRT
>MtrunA17_Chr5g0422271_3F_4974-5090_117_MtrunA17_Chr5g0422271_1F_5005-5109_105_+1_iteration_23_5'UTR_overlapped_with_CDS_173840_CHIMERIC
IGGGALPLFLDPRPTLVGRSGRKTLSGGEFGWGAHLLKDN
>MtrunA17_Chr5g0397711_1F_832-963_132_MtrunA17_Chr5g0397711_2F_755-925_171_-1_iteration_27_3'UTR_overlapped_with_CDS_148771_CHIMERIC
MMNDGVDDDIEDSGNHFHSKMDLEYNSQKLFPQQNGFWHSG
>MtrunA17_Chr5g0447831_1F_706-960_255_MtrunA17_Chr5g0447831_3F_207-2555_2349_-2_iteration_16_Within_5'_of_altprot_3126_CHIMERIC
ADEDSKIKALIDTPALDWQQQGSDFGALVEVFEGVQLVEGL
>MtrunA17_Chr7g0224341_1F_1264-1449_186_MtrunA17_Chr7g0224341_3F_1233-1496_264_-1_iteration_14_Within_3'_of_altprot_231231_CHIMERIC
PPSSASGVTCPPSEGVTTLPYLNSNTTRPTQVGYVLSSIKP
>MtrunA17_Chr4g0024041_1F_295-411_117_MtrunA17_Chr4g0024041_2F_266-433_168_-1_iteration_18_Within_5'_of_altprot_127237_CHIMERIC
FPMLITSHANLSVSGHRRQAIVVVIGSHSLVEASSYQLEI
>MtrunA17_Chr3g0099661_3F_3204-3545_342_MtrunA17_Chr3g0099661_2F_3494-3589_96_+2_iteration_13_5'UTR_overlapped_with_CDS_77823_CHIMERIC
SSTFGPTLSNTIFRTLKTRCLFVDEKLKEVFAGRDEVGWY
>MtrunA17_MTg0491001_2F_23-208_186_MtrunA17_MTg0491001_3F_39-173_135_+1_iteration_3_Spanned_5'_of_altprot_314725_CHIMERIC
PRLRLSSVRNLVGLGVKHPEVGASRWAWRSIGNLH
>MtrunA17_MTg0491761_3F_267-398_132_MtrunA17_MTg0491761_1F_283-390_108_+1_iteration_1_Spanned_5'_of_altprot_335970_CHIMERIC
VGGYLRNSDSIRPPAGRHLPHPDHKERFTMMGYFF
>MtrunA17_Chr3g0137391_1F_1423-1542_120_MtrunA17_Chr3g0137391_2F_23-1768_1746_+1_iteration_20_Within_3'_of_altprot_91989_CHIMERIC
KTAISNRITCSFEEKHWGCPYCFRSHAFKLYEVLQQLKEK
>MtrunA17_Chr2g0286881_2F_1373-1501_129_MtrunA17_Chr2g0286881_3F_1383-1583_201_+1_iteration_9_5'UTR_overlapped_with_CDS_41816_CHIMERIC
FILKYRLFNQRFGVNVADPNAMDIPVALILSYI
>MtrunA17_Chr6g0457371_2F_38-241_204_MtrunA17_Chr6g0457371_1F_1-1236_1236_-2_iteration_2_Within_5'_of_altprot_6709_CHIMERIC
LSSLVDDMNVMLSTQQMHLQPIIVASTRSPLLFANTMKTHT
>MtrunA17_Chr3g0093141_3F_225-461_237_MtrunA17_Chr3g0093141_2F_101-2497_2397_-2_iteration_12_Within_5'_of_altprot_7087_CHIMERIC
GEVEERLDVLTKSGEKTGISKPPEEKFIEMAITIAPFTSGF
>MtrunA17_Chr4g0016151_3F_3-95_93_MtrunA17_Chr4g0016151_2F_2-106_105_+2_iteration_7_Within_3'_of_altprot_117010_CHIMERIC
VYFTEPLSETVPRSLRLVRVGTYPTRNFATLGPL
>MtrunA17_Chr5g0416701_3F_3-80_78_MtrunA17_Chr5g0416701_2F_2-85_84_+1_iteration_15_Within_5'_of_altprot_153320_CHIMERIC
VRMAEWSKAPDSSSGFERGRGFKSHF
>MtrunA17_Chr5g0404541_3F_126-215_90_MtrunA17_Chr5g0404541_1F_1-228_228_+1_iteration_14_Within_3'_of_altprot_7592_CHIMERIC
QKTPTRNNSFTKIRRICSQVHEHYRRSSGSRQYV
>MtrunA17_Chr6g0457351_2F_1229-1339_111_MtrunA17_Chr6g0457351_3F_1155-1343_189_+1_iteration_4_Within_3'_of_altprot_203000_CHIMERIC
TPGYKPGQPMSSIRDAARFHFVEVPGRGKGCR
>MtrunA17_Chr4g0011041_1F_793-897_105_MtrunA17_Chr4g0011041_2F_104-1891_1788_+1_iteration_20_Within_3'_of_altprot_5687_CHIMERIC
LHRDYRTLGAWILDMYMLCRCFISCFVEWNLRYRHYKTFG
>MtrunA17_Chr6g0470481_3F_96723-96914_192_MtrunA17_Chr6g0470481_2F_96701-96841_141_+1_iteration_7_3'UTR_overlapped_with_CDS_215819_CHIMERIC
RSLTSFLKNKLRNAIYNYNALLSGAIIPALMHRIPSE
>MtrunA17_Chr5g0399161_3F_597-758_162_MtrunA17_Chr5g0399161_2F_95-784_690_-2_iteration_16_Within_5'_of_altprot_4915_CHIMERIC
GYGSYFSLSMMDRHYHSGMSVEEAIDILLISALRKSDQGWL
>MtrunA17_Chr7g0221981_1F_292-396_105_MtrunA17_Chr7g0221981_2F_203-1276_1074_+2_iteration_18_Within_5'_of_altprot_230546_CHIMERIC
SRFCNWITSTENRLYIGWFGVLMIPTLLRNFCIYYRFHRS
>MtrunA17_Chr5g0405091_3F_429-539_111_MtrunA17_Chr5g0405091_2F_140-1600_1461_+1_iteration_6_Within_5'_of_altprot_7913_CHIMERIC
ICGEYSCDGIRNDYIGFWQRSLEQLWFLLSIAIMGRVRHL
>MtrunA17_Chr1g0201251_3F_429-638_210_MtrunA17_Chr1g0201251_2F_113-778_666_-1_iteration_0_Within_3'_of_altprot_2299_CHIMERIC
KALWKHSKKLAESQKQVDDQDASAAAVLVEKLTVEDKAADA
>MtrunA17_Chr6g0485841_3F_1977-2150_174_MtrunA17_Chr6g0485841_2F_260-2446_2187_-1_iteration_2_Within_3'_of_altprot_7846_CHIMERIC
QYYQSLRSLEDLSNIMPNGKPISITDQEIVEMILFPVVNEA
>MtrunA17_Chr6g0486521_2F_3848-4036_189_MtrunA17_Chr6g0486521_3F_135-3920_3786_+2_iteration_13_3'UTR_overlapped_with_CDS_8537_CHIMERIC
ETEGSSKGFNFSRPMIILFLSLPVEIIRDVGTKVKSCGYS
>MtrunA17_Chr3g0144361_1F_1564-1641_78_MtrunA17_Chr3g0144361_2F_176-1753_1578_-1_iteration_8_Within_5'_of_altprot_8532_CHIMERIC
ISMTFLSLSDKISIGGAFLSVRWNCSLWMDLFLYIAS
>MtrunA17_Chr0c01g0489011_1F_205-279_75_MtrunA17_Chr0c01g0489011_3F_195-305_111_+1_iteration_8_Within_5'_of_altprot_2533_CHIMERIC
FMITRRIARPLAGDASFKFLPYQLSMVG
>MtrunA17_Chr2g0295811_2F_215-544_330_MtrunA17_Chr2g0295811_1F_91-339_249_-2_iteration_10_3'UTR_overlapped_with_CDS_44214_CHIMERIC
RKDIVDKGGVRPKAEWDVNTQSNCISNYALMKSKKGERNGT
>MtrunA17_Chr1g0150571_3F_1035-1250_216_MtrunA17_Chr1g0150571_2F_224-1192_969_+1_iteration_2_3'UTR_overlapped_with_CDS_3611_CHIMERIC
CKHTFHPPCLKPGWMSTILVLSVVMSCKLMIMPMRAGRNV
>MtrunA17_Chr4g0015751_3F_72-209_138_MtrunA17_Chr4g0015751_1F_1-249_249_+1_iteration_4_Within_3'_of_altprot_110218_CHIMERIC
HGFSLRCIWKSPSKEYFTESRQGIPLITGRFDSLEQLDEF
>MtrunA17_Chr2g0296611_2F_344-448_105_MtrunA17_Chr2g0296611_1F_1-432_432_-2_iteration_30_3'UTR_overlapped_with_CDS_6461_CHIMERIC
PGATKMYHDLKKIFWWSVESRASETRWDDGTFRCARMEMGD
>MtrunA17_Chr1g0170411_1F_1324-1419_96_MtrunA17_Chr1g0170411_3F_270-1547_1278_-2_iteration_18_Within_5'_of_altprot_10489_CHIMERIC
PKLFGEKRGLDFRVWIDRVSFAEVSLGSHGWSSLTSGSYLV
>MtrunA17_Chr4g0021491_3F_13902-14030_129_MtrunA17_Chr4g0021491_2F_13934-14026_93_+2_iteration_9_Spanned_5'_of_altprot_126052_CHIMERIC
TGSHQNSAVKRAWARVVLGGDLLGSPCVAPLFAKISCSFC
>MtrunA17_Chr5g0422261_2F_212-370_159_MtrunA17_Chr5g0422261_1F_49-264_216_+1_iteration_15_3'UTR_overlapped_with_CDS_171555_CHIMERIC
IHPARNTYSIGNWQGDSICDTQADVPQPNGIGRNLRSKTR
>MtrunA17_Chr7g0250971_2F_983-1120_138_MtrunA17_Chr7g0250971_1F_1033-1116_84_+2_iteration_6_Spanned_5'_of_altprot_245494_CHIMERIC
DKTSEYWARSSSCYITFLEILFGDGVVGRRIGTMAEGR
>MtrunA17_Chr1g0212021_1F_517-618_102_MtrunA17_Chr1g0212021_3F_63-1298_1236_+1_iteration_5_Within_5'_of_altprot_7188_CHIMERIC
ALGKFDALHIGHRELQFKHQGLDLHFFYHLLAWQKYLVGN
>MtrunA17_Chr1g0155791_3F_780-947_168_MtrunA17_Chr1g0155791_1F_154-1206_1053_+2_iteration_19_Within_5'_of_altprot_4961_CHIMERIC
SSRRHRENQNDPSGASGSLTCTPVPITTTVGVGKFSTGAE
>MtrunA17_Chr1g0198041_3F_507-614_108_MtrunA17_Chr1g0198041_1F_169-2721_2553_+2_iteration_7_Within_5'_of_altprot_462_CHIMERIC
TIPLATIEKFNKTAVKAVKYSSIRQDTNTKTAAGDWERYE
>MtrunA17_Chr2g0291901_1F_1375-1473_99_MtrunA17_Chr2g0291901_2F_1289-1528_240_+1_iteration_7_Within_3'_of_altprot_42867_CHIMERIC
QWGGVGTGFIFPISIPYLIYLPVTLPISNGDEKLNPIPVG
>MtrunA17_Chr8g0386471_1F_1117-1293_177_MtrunA17_Chr8g0386471_3F_405-1232_828_-2_iteration_6_3'UTR_overlapped_with_CDS_4871_CHIMERIC
SCKAGVAQYMKIEWRVLLQYSMLFCLRFCLLYTLWDAAPDE
>MtrunA17_Chr2g0314931_1F_2065-2301_237_MtrunA17_Chr2g0314931_3F_2217-2489_273_-1_iteration_19_5'UTR_overlapped_with_CDS_58431_CHIMERIC
KIPKAMRFSNEGLEEVSMIKTMRFCLVPKALSISNKIWSLS
>MtrunA17_Chr4g0016091_2F_491-571_81_MtrunA17_Chr4g0016091_3F_480-617_138_-2_iteration_4_Within_3'_of_altprot_112210_CHIMERIC
NIYSWVEQALFYSGSWFLLAIWFVRGRDRASRNSEWS
>MtrunA17_Chr5g0422331_1F_2146-2397_252_MtrunA17_Chr5g0422331_3F_2115-2297_183_+1_iteration_26_3'UTR_overlapped_with_CDS_181774_CHIMERIC
ESVALGVRIVVWRSVLSGGPGPSPLERGAGEGESPVCSDP
>MtrunA17_Chr4g0024871_2F_137-310_174_MtrunA17_Chr4g0024871_1F_1-270_270_+1_iteration_14_3'UTR_overlapped_with_CDS_1782_CHIMERIC
IHTDNGRSYISTVVNLLQQQSARRTSTQVFSFYLAFMGFQ
>MtrunA17_Chr6g0450021_2F_1154-1255_102_MtrunA17_Chr6g0450021_3F_432-1217_786_+2_iteration_14_3'UTR_overlapped_with_CDS_4560_CHIMERIC
ALAKGCSSDKISRGPLQGIFSTCFGSDVQVLTDVLKSVYL
>MtrunA17_Chr5g0422081_1F_1831-1986_156_MtrunA17_Chr5g0422081_2F_1940-2236_297_+1_iteration_12_5'UTR_overlapped_with_CDS_166129_CHIMERIC
ECLPCPVVLITASGLQGEQPLVMEQCRQGKSAKWIRNLGK
>MtrunA17_MTg0491141_3F_366-560_195_MtrunA17_MTg0491141_2F_500-796_297_-1_iteration_1_5'UTR_overlapped_with_CDS_315701_CHIMERIC
KAFRLQLAFKPGQSASSSEDLLGPARFSHYLKSLSYIIWIR
>MtrunA17_Chr3g0132191_1F_763-972_210_MtrunA17_Chr3g0132191_2F_149-823_675_-1_iteration_20_3'UTR_overlapped_with_CDS_2266_CHIMERIC
WQSVWQTGADDGSYAGGGGVGSGQHNGDGQELSDRAAADGL
>MtrunA17_Chr5g0422341_3F_789-983_195_MtrunA17_Chr5g0422341_2F_869-1198_330_-1_iteration_25_5'UTR_overlapped_with_CDS_183508_CHIMERIC
APNMPGKNREKIQPLGHFFGTLCLQGKFTHFSTKLGNASSW
>MtrunA17_Chr6g0478741_3F_4827-4931_105_MtrunA17_Chr6g0478741_1F_4777-4920_144_-1_iteration_13_3'UTR_overlapped_with_CDS_220179_CHIMERIC
TRLPLALVTIDMPLLRRKIWHWSGAVSQMGMSLSSIEHRPR
>MtrunA17_Chr1g0175141_2F_887-1090_204_MtrunA17_Chr1g0175141_1F_367-1449_1083_+2_iteration_16_Within_3'_of_altprot_2066_CHIMERIC
GKVKNRAYYTEVDIAGKVVELRNSLAGGDTLGAGRGRGHP
>MtrunA17_Chr7g0250941_3F_135-281_147_MtrunA17_Chr7g0250941_2F_2-244_243_+1_iteration_10_3'UTR_overlapped_with_CDS_3725_CHIMERIC
NYMSQLLKALTPTPSGWSNNLITAIGLASSANLVKLWPSS
>MtrunA17_MTg0490321_2F_176-424_249_MtrunA17_MTg0490321_1F_10-228_219_+1_iteration_10_3'UTR_overlapped_with_CDS_295601_CHIMERIC
PPCLSIDTQLSRPITNATGVERSWSGKAKTAPRIWVARGR
>MtrunA17_Chr2g0310341_2F_1181-1378_198_MtrunA17_Chr2g0310341_1F_1012-1485_474_-2_iteration_3_Within_5'_of_altprot_904_CHIMERIC
WFCSVSHPIVNPSLRPFLTTLLMPILVLSLPTRRLLLSNSG
>MtrunA17_Chr1g0206091_1F_295-603_309_MtrunA17_Chr1g0206091_3F_231-539_309_-2_iteration_24_3'UTR_overlapped_with_CDS_4196_CHIMERIC
KCQKKLSKVIVPDKWKEGASNTTEGGGRKINENKSSFPRRT
>MtrunA17_Chr1g0183001_1F_979-1200_222_MtrunA17_Chr1g0183001_3F_375-4916_4542_+1_iteration_18_Within_5'_of_altprot_30081_CHIMERIC
QKVLESNPVLEAFGNAKTVRNNNSSRFGSLWRFNLTRREE
>MtrunA17_Chr8g0372401_2F_179-277_99_MtrunA17_Chr8g0372401_1F_1-291_291_-2_iteration_4_Within_5'_of_altprot_10423_CHIMERIC
FHIYFVFYLVISSSLRATYLIGSDCQISFDPVQIQSMTLAS
>MtrunA17_Chr3g0090641_2F_200-304_105_MtrunA17_Chr3g0090641_3F_174-413_240_+1_iteration_4_Within_3'_of_altprot_70512_CHIMERIC
MLQMVSEQTSPSTVRSGTNQAEAGGHVTPKADEGGECRRC
>MtrunA17_Chr5g0445061_2F_125-295_171_MtrunA17_Chr5g0445061_1F_1-555_555_+1_iteration_10_Within_5'_of_altprot_1831_CHIMERIC
PETEKLAEVVTVLRGCAHQWGFGGTTIIHMQVGNHSSLPF
>MtrunA17_Chr7g0216741_3F_174-338_165_MtrunA17_Chr7g0216741_1F_1-510_510_+1_iteration_11_Within_3'_of_altprot_1251_CHIMERIC
RAVMEKCPPYQSIFDKLSYGEVRCLTRKEIYEEEVKKNCL
>MtrunA17_Chr5g0421781_2F_134-211_78_MtrunA17_Chr5g0421781_1F_1-426_426_-1_iteration_14_Within_3'_of_altprot_159109_CHIMERIC
PWTEFTARLGLNSQTTRLVRQCLVVRLGTSTTRLSP
>MtrunA17_Chr8g0363041_1F_505-822_318_MtrunA17_Chr8g0363041_2F_716-2179_1464_-2_iteration_2_5'UTR_overlapped_with_CDS_264570_CHIMERIC
WFKQINSLLIARVTLSAMSTARSPAATTGSGASAVSNPAHS
>MtrunA17_Chr1g0186991_2F_311-511_201_MtrunA17_Chr1g0186991_3F_15-2090_2076_-1_iteration_11_Within_5'_of_altprot_6740_CHIMERIC
QTSGTNSGLNTQISFKPDFSVPEEDFLSDDNDAWHSRMCTP
>MtrunA17_Chr5g0431741_2F_308-430_123_MtrunA17_Chr5g0431741_1F_1-2091_2091_+2_iteration_17_Within_3'_of_altprot_6607_CHIMERIC
HVLPLLSCHLVCRGKLSADLKLIFFTFLGCLIVQLMKIKL
>MtrunA17_Chr4g0031751_1F_496-603_108_MtrunA17_Chr4g0031751_2F_587-691_105_+1_iteration_5_5'UTR_overlapped_with_CDS_130135_CHIMERIC
VAHSIRTPQLSVLDLSSLWMGDQPGSFPVSVRVRTKHAEK
>MtrunA17_MTg0491581_2F_1067-1255_189_MtrunA17_MTg0491581_1F_1009-1143_135_-2_iteration_4_3'UTR_overlapped_with_CDS_330806_CHIMERIC
PPRSHEPNFVAFPRARSEWALCCGSVSGRGAKRDHKNDSFG
>MtrunA17_Chr4g0016151_3F_3-95_93_MtrunA17_Chr4g0016151_1F_1-246_246_+2_iteration_10_Within_5'_of_altprot_116866_CHIMERIC
MSISPSLSPRVPRSLRLSCGSELTRQGISL
>MtrunA17_Chr3g0090751_3F_1707-1811_105_MtrunA17_Chr3g0090751_2F_1640-1750_111_+1_iteration_2_3'UTR_overlapped_with_CDS_71508_CHIMERIC
AMVRDEVVLVIFGLGRILFGSFLDVKYHWMGYFLLALEAH
>MtrunA17_Chr6g0486131_2F_1052-1138_87_MtrunA17_Chr6g0486131_3F_606-1379_774_-2_iteration_18_Within_3'_of_altprot_226257_CHIMERIC
EKKLLQMFQQVSTTRIWKWKACPDSGVVVTERRQHYSEN
>MtrunA17_Chr1g0158621_3F_255-407_153_MtrunA17_Chr1g0158621_2F_170-670_501_-1_iteration_3_Within_3'_of_altprot_19290_CHIMERIC
SDFPSDLKTGKKNYGCSYPGFELTCSDTRKTLIELPTHSGP
>MtrunA17_Chr7g0214741_1F_1303-1461_159_MtrunA17_Chr7g0214741_3F_132-1478_1347_+2_iteration_7_Within_3'_of_altprot_228482_CHIMERIC
MLVHSLNWKELIHSKKPDSLLDSLQEKAKSLKLVSK
>MtrunA17_MTg0490711_1F_172-330_159_MtrunA17_MTg0490711_3F_261-404_144_-1_iteration_12_5'UTR_overlapped_with_CDS_303288_CHIMERIC
QRGHLSVGVDRKDLLINPEIISDSISNEDSEYHTLINQREI
>MtrunA17_MTg0491301_2F_2513-2626_114_MtrunA17_MTg0491301_3F_2439-2627_189_+2_iteration_18_Within_5'_of_altprot_323394_CHIMERIC
AAYSLGQCSKHESVTPSYPMLSHRQRLGARTSHMQGNLHV
>MtrunA17_Chr4g0019381_2F_731-973_243_MtrunA17_Chr4g0019381_1F_190-2814_2625_+2_iteration_13_Within_3'_of_altprot_11109_CHIMERIC
NLLIRMLVLGPICARNTQSVTVASNVPGNGLSVRWFLGYT
>MtrunA17_Chr2g0325921_2F_1052-1282_231_MtrunA17_Chr2g0325921_1F_49-3246_3198_+2_iteration_17_Within_3'_of_altprot_62409_CHIMERIC
YPSPSLIQSAALYLSPRLLQAQFKFHCSDTMKRPLSSDGR
>MtrunA17_Chr7g0224951_3F_153-275_123_MtrunA17_Chr7g0224951_1F_1-252_252_+2_iteration_6_3'UTR_overlapped_with_CDS_231818_CHIMERIC
FAHNILSHFSNILLFTFITAKNICIDDVHCQKYKCSPGLY
>MtrunA17_Chr2g0279711_2F_1598-1777_180_MtrunA17_Chr2g0279711_3F_1503-1784_282_-2_iteration_12_Within_3'_of_altprot_40084_CHIMERIC
RSGVSSLAQVWFWAFLVFFRCTPEVVRLWKLIDL
>MtrunA17_Chr5g0430901_2F_2306-2419_114_MtrunA17_Chr5g0430901_3F_138-2843_2706_-2_iteration_18_Within_3'_of_altprot_189854_CHIMERIC
FPISGETLIRFSTKHRGVIESGKRGDVSPCLSRLDIWNCPK
>MtrunA17_Chr7g0259201_3F_1287-1418_132_MtrunA17_Chr7g0259201_1F_1-1338_1338_+2_iteration_7_3'UTR_overlapped_with_CDS_7354_CHIMERIC
MKGQLQKDMNEYIAEEGGDRYDDASSLLNSHKRKMDNPPA
>MtrunA17_Chr1g0208911_2F_557-661_105_MtrunA17_Chr1g0208911_3F_3-1169_1167_-2_iteration_12_Within_3'_of_altprot_6094_CHIMERIC
FKHYSNWARNDKGCGFGEGCSTREMKELKPVSSDDPADTES
>MtrunA17_Chr5g0395051_1F_3082-3183_102_MtrunA17_Chr5g0395051_3F_753-3413_2661_+2_iteration_18_Within_3'_of_altprot_3662_CHIMERIC
DHSRNLRVFSCACGLGSGKKGLEELVTMACITISESEKHS
>MtrunA17_Chr2g0308101_1F_89422-89514_93_MtrunA17_Chr2g0308101_2F_89390-89518_129_-1_iteration_13_Within_5'_of_altprot_54223_CHIMERIC
CTGSHQNSAVKRAWARVVLGWVTLLGSPCVAPLFAKISCSF
>MtrunA17_MTg0490821_3F_204-554_351_MtrunA17_MTg0490821_2F_233-385_153_+1_iteration_1_Spanned_3'_of_altprot_304693_CHIMERIC
LTWSMHIALSRGWPPILDLPIFKRIPGSIWFSIKVILFLF
>MtrunA17_Chr7g0236661_1F_1255-1455_201_MtrunA17_Chr7g0236661_2F_1373-1603_231_-2_iteration_18_5'UTR_overlapped_with_CDS_241088_CHIMERIC
LIQQKCEKALKGEGSLPVTISRAEKTEMWWTRPGVPLSCDI
>MtrunA17_Chr3g1009566_2F_17804-17872_69_MtrunA17_Chr3g1009566_3F_17520-17987_468_+2_iteration_1_Within_5'_of_altprot_94842_CHIMERIC
TEHHRYYHHSSQICTSRESNPGLYRGRVLFYH
>MtrunA17_CPg0492381_1F_1303-1464_162_MtrunA17_CPg0492381_2F_1424-1651_228_+1_iteration_0_5'UTR_overlapped_with_CDS_280718_CHIMERIC
GAWLSSARAVGVGLSPATSATLVFSCQRLVWNPEQTAGDK
>MtrunA17_Chr7g0215741_1F_3046-3159_114_MtrunA17_Chr7g0215741_3F_420-3173_2754_-2_iteration_2_Within_5'_of_altprot_902_CHIMERIC
GRHAVHHASLMQRKQVQQEFSAVQPLQQLRLLKQKSLPGLF
>MtrunA17_Chr3g0108061_3F_2730-2969_240_MtrunA17_Chr3g0108061_2F_782-2752_1971_+1_iteration_1_3'UTR_overlapped_with_CDS_81455_CHIMERIC
GMNNLVKLNLIPFQNYLVDTKSQVSTVFSKLVELHLWNLE
>MtrunA17_MTg0490971_3F_1542-1727_186_MtrunA17_MTg0490971_1F_1420-1743_324_-2_iteration_6_Within_3'_of_altprot_312482_CHIMERIC
KWRFPMLLHAQRDAPTPRDALLLTPLGSETELNLSLG
>MtrunA17_Chr7g0250271_3F_63-263_201_MtrunA17_Chr7g0250271_1F_1-357_357_-2_iteration_14_Within_3'_of_altprot_3424_CHIMERIC
LHSRFHQSQCLHQNNHSLSLLSCLYSVMLSCNNTLPIQSFR
>MtrunA17_Chr6g0474571_3F_8109-8186_78_MtrunA17_Chr6g0474571_1F_193-9576_9384_-1_iteration_6_Within_5'_of_altprot_3655_CHIMERIC
NLKHLLVQKCDFLSHVTFSIKCNASSTCIGRTRSKRL
>MtrunA17_Chr3g0090811_1F_544-717_174_MtrunA17_Chr3g0090811_2F_602-697_96_-2_iteration_8_Spanned_5'_of_altprot_72329_CHIMERIC
PGQVVKTTKLEYGRGRGNISGGAVKCVEIGRNTNGESTLLG
>MtrunA17_Chr3g0083311_1F_133-321_189_MtrunA17_Chr3g0083311_2F_176-418_243_-2_iteration_28_5'UTR_overlapped_with_CDS_2057_CHIMERIC
MANTHKLVSMILFIFLFLVANNVEGYVNCETDADCPPSVLE
>MtrunA17_Chr8g0349031_3F_918-1226_309_MtrunA17_Chr8g0349031_1F_1-984_984_+2_iteration_16_3'UTR_overlapped_with_CDS_1069_CHIMERIC
FLSEESIAELEQRINQLEIVHTKLKTKTQVVTVKPLDRNG
>MtrunA17_Chr2g1007624_1F_8578-8700_123_MtrunA17_Chr2g1007624_3F_8598-9017_420_-1_iteration_2_5'UTR_overlapped_with_CDS_63629_CHIMERIC
QKIDSSEKKENHGEYSFRSAYRFCVQELLDTFHFKVQ
>MtrunA17_Chr5g0397091_3F_3-122_120_MtrunA17_Chr5g0397091_2F_113-286_174_+2_iteration_2_5'UTR_overlapped_with_CDS_148682_CHIMERIC
CNASAWWACNARLMRAGSGPTPGMLLGKTESHRNERDPKV
>MtrunA17_MTg0491181_3F_420-686_267_MtrunA17_MTg0491181_2F_197-589_393_+1_iteration_1_3'UTR_overlapped_with_CDS_317773_CHIMERIC
TDYNKLATLIEQTVSSLLYLLAKRLPILANASVTLDSLRL
>MtrunA17_MTg0491001_3F_1563-1712_150_MtrunA17_MTg0491001_2F_1457-1591_135_-2_iteration_8_3'UTR_overlapped_with_CDS_314880_CHIMERIC
SADARKREQLNKKYLSCPLLLKGQREALLLLRKRTREGSRL
>MtrunA17_Chr7g0227251_2F_128-265_138_MtrunA17_Chr7g0227251_3F_192-503_312_-2_iteration_22_5'UTR_overlapped_with_CDS_4429_CHIMERIC
LLNMKPKSSVNRPPTPDVVEREPTFQELINIKRFFIETGEK
>MtrunA17_Chr4g0000521_2F_1418-1522_105_MtrunA17_Chr4g0000521_3F_1371-1505_135_-1_iteration_11_3'UTR_overlapped_with_CDS_98007_CHIMERIC
GKEFFCTFLDFLADIPKIHLEKRKDGTYPMAVPGANGAPVA
>MtrunA17_Chr2g0308081_2F_4862-4954_93_MtrunA17_Chr2g0308081_3F_4830-4958_129_+1_iteration_8_Within_3'_of_altprot_51183_CHIMERIC
ACLDESNTRMGDLLGSPCLHLFLPKFRVLFVN
>MtrunA17_Chr4g0071781_2F_500-700_201_MtrunA17_Chr4g0071781_1F_1-1359_1359_-1_iteration_0_Within_3'_of_altprot_215_CHIMERIC
GFVPIYGSITTYTTDKETACGRNIVEGRKEFLKNKAYPLLE
>MtrunA17_Chr7g0240461_3F_15-305_291_MtrunA17_Chr7g0240461_2F_98-223_126_+2_iteration_16_Spanned_5'_of_altprot_243049_CHIMERIC
RIPGKRDVCEGISQGRKQWQKRSSQTLPRVTPLGEKRGAQ
>MtrunA17_MTg0490841_3F_3309-3404_96_MtrunA17_MTg0490841_2F_3053-3406_354_-1_iteration_13_Within_3'_of_altprot_306539_CHIMERIC
TTRPFLSTALLTEPYVDVTAHTAYQPASSQPP
>MtrunA17_Chr3g0142821_3F_3-83_81_MtrunA17_Chr3g0142821_2F_5-88_84_+2_iteration_7_5'UTR_overlapped_with_CDS_93378_CHIMERIC
KSGWPSGLAPDSSSGLRERAWVQIPLLT
>MtrunA17_Chr1g0159351_1F_622-720_99_MtrunA17_Chr1g0159351_2F_533-790_258_-2_iteration_0_Within_3'_of_altprot_19475_CHIMERIC
QWGGMGTSFTHSPSPYPILTYLPVTLPISSGDEKFNLIPVP
>MtrunA17_Chr3g0090851_2F_491-571_81_MtrunA17_Chr3g0090851_1F_1-849_849_+1_iteration_16_Within_5'_of_altprot_73944_CHIMERIC
KDVRSNEATMKYLLMGGASSSILVHGSLGYMVCPGER
>MtrunA17_Chr4g0019271_2F_77-280_204_MtrunA17_Chr4g0019271_3F_45-1247_1203_+1_iteration_4_Within_3'_of_altprot_10932_CHIMERIC
TLEITHPRPKLCKTHLQKSPKNTHMILTALDDEDDTWVVT
>MtrunA17_Chr4g0021491_2F_13271-13399_129_MtrunA17_Chr4g0021491_1F_13303-13395_93_+1_iteration_21_Spanned_3'_of_altprot_125658_CHIMERIC
ARLGESSTRMGDLLGSPCVAPLFAKISCSFCN
>MtrunA17_Chr5g0442331_2F_1610-1888_279_MtrunA17_Chr5g0442331_3F_99-1643_1545_+2_iteration_10_3'UTR_overlapped_with_CDS_1188_CHIMERIC
AIVRVKRSAEDDTLDRLVADIEAFLTVTSLFQQSRHGWKN
>MtrunA17_Chr6g0460071_2F_359-547_189_MtrunA17_Chr6g0460071_1F_1-1245_1245_+2_iteration_4_Within_3'_of_altprot_7949_CHIMERIC
IVPTCFSTTTICYLADCFPMLKELNLGHPLVNNQTNFING
>MtrunA17_Chr5g0444881_3F_429-614_186_MtrunA17_Chr5g0444881_2F_248-2041_1794_+2_iteration_14_Within_3'_of_altprot_1793_CHIMERIC
SFQHFYLLLVKRALLEFLIILLELKEQLAAIAPALEQLWQ
>MtrunA17_Chr4g0022961_2F_59-172_114_MtrunA17_Chr4g0022961_1F_1-315_315_-2_iteration_8_Within_5'_of_altprot_1091_CHIMERIC
LTSRFCGVVLGPTTISKMWYQSLSKIHWTTCYQVSTSSHAP
>MtrunA17_Chr5g0421761_3F_1572-1679_108_MtrunA17_Chr5g0421761_2F_1538-1669_132_+1_iteration_11_3'UTR_overlapped_with_CDS_158724_CHIMERIC
YPTDDSVAIVIQPSTRGTVDSTIGHRAWLKSQWREATVRW
>MtrunA17_Chr3g0111571_2F_2027-2236_210_MtrunA17_Chr3g0111571_1F_1-2235_2235_+1_iteration_4_3'UTR_overlapped_with_CDS_4836_CHIMERIC
TSKANPKGPMKIWVLNLNWPKMQVCLRAREKQRSWYLDSG
>MtrunA17_Chr4g0016141_2F_2126-2269_144_MtrunA17_Chr4g0016141_3F_2007-2141_135_+2_iteration_1_3'UTR_overlapped_with_CDS_115589_CHIMERIC
QKHRSPQSRKTVWGLTPAQCRKVKEVGDLMTGKPATEAPV
>MtrunA17_Chr7g0226741_3F_2592-2795_204_MtrunA17_Chr7g0226741_2F_2609-2728_120_+2_iteration_12_Spanned_5'_of_altprot_232847_CHIMERIC
GRLGEQTWQMVMCYGTLVSHPQILPPLPGDLPRPA
>MtrunA17_Chr7g0258661_1F_1-78_78_MtrunA17_Chr7g0258661_3F_3-80_78_+2_iteration_25_5'UTR_overlapped_with_CDS_247950_CHIMERIC
RHGDVAHMVERSLCMREVRGSIPRIH
>MtrunA17_Chr2g0279301_2F_599-916_318_MtrunA17_Chr2g0279301_3F_276-647_372_+2_iteration_9_3'UTR_overlapped_with_CDS_39758_CHIMERIC
QFQALQREFEVLGMNIFLELSIANKMKAHGEHMEQLVIVD
>MtrunA17_Chr1g0172191_2F_173-256_84_MtrunA17_Chr1g0172191_1F_94-300_207_-2_iteration_2_Within_5'_of_altprot_26463_CHIMERIC
LSSSQVKLSLVALHPKRLSQEVSLYLSRTSPFCHQSSMA
>MtrunA17_Chr2g0313311_3F_3036-3131_96_MtrunA17_Chr2g0313311_1F_1-4563_4563_+2_iteration_9_Within_5'_of_altprot_57901_CHIMERIC
EDLLPVLETFEISHMEHLKSMAQSTSPKFLLQIEATENSI
>MtrunA17_Chr4g0060701_1F_469-648_180_MtrunA17_Chr4g0060701_2F_482-778_297_+1_iteration_20_5'UTR_overlapped_with_CDS_138349_CHIMERIC
EMHLRFKEELEELLGEAYYGKGGLQKCLLKRNTL
>MtrunA17_Chr3g0082791_1F_3142-3612_471_MtrunA17_Chr3g0082791_2F_68-3205_3138_-1_iteration_22_3'UTR_overlapped_with_CDS_1884_CHIMERIC
PFSLHLFTNLKSLYLYDCPQLESFPRKATLPALTRLEIIKC
>MtrunA17_Chr5g0422291_2F_4808-5617_810_MtrunA17_Chr5g0422291_1F_5041-5271_231_+2_iteration_5_Spanned_5'_of_altprot_177903_CHIMERIC
RIPPISFLAPNGFTHVDGSNGEPTGRHHNRDDDVSASIST
>MtrunA17_Chr4g0016121_2F_923-1096_174_MtrunA17_Chr4g0016121_3F_981-1076_96_-2_iteration_6_Spanned_5'_of_altprot_114202_CHIMERIC
PGQVVKTTKLEYGRGREGISGGAVKCVEIGRNTNGESTLLG
>MtrunA17_Chr3g0085111_3F_3450-3644_195_MtrunA17_Chr3g0085111_2F_137-3655_3519_-1_iteration_14_Within_3'_of_altprot_66742_CHIMERIC
LLCQFVIVHYLRSCTKRSKENVGITISHIPDVTIS
>MtrunA17_Chr3g0108711_3F_57-278_222_MtrunA17_Chr3g0108711_1F_22-591_570_+2_iteration_1_Within_5'_of_altprot_3907_CHIMERIC
PKQNSNSKASSFFFVLVHTLQRRITFSTAHSIKMAVEYYD
>MtrunA17_Chr3g0081001_1F_349-573_225_MtrunA17_Chr3g0081001_3F_54-2060_2007_+1_iteration_14_Within_5'_of_altprot_1450_CHIMERIC
YGLYDCRGDVTGSFCQFCVSTAASIFFNTVLIELQLLYGT
>MtrunA17_Chr3g0126701_2F_2954-3070_117_MtrunA17_Chr3g0126701_3F_2931-3251_321_+2_iteration_11_Within_5'_of_altprot_88543_CHIMERIC
YSIKFFCEDLCYLQANTWFAHSAANVPLISMPCVHQGL
>MtrunA17_Chr5g0421861_1F_493-768_276_MtrunA17_Chr5g0421861_3F_462-644_183_+1_iteration_7_3'UTR_overlapped_with_CDS_160961_CHIMERIC
ESVALGVRIVVWRSVLSTNWAQVPWKGAPKRVRASLCSFL
>MtrunA17_Chr7g0238151_3F_765-1100_336_MtrunA17_Chr7g0238151_1F_25-828_804_+2_iteration_10_3'UTR_overlapped_with_CDS_7830_CHIMERIC
TPFHLLDLQRNIILITSTTKFMCSLINHPEDVKVLRSKGI
>MtrunA17_Chr2g0324651_3F_3-134_132_MtrunA17_Chr2g0324651_1F_1-1548_1548_-1_iteration_3_Within_5'_of_altprot_61549_CHIMERIC
MEKNCGKSNNYTISALCNTLGLFSYYVHRSN
>MtrunA17_Chr4g0034271_3F_15-344_330_MtrunA17_Chr4g0034271_1F_1-738_738_-1_iteration_16_Within_5'_of_altprot_4361_CHIMERIC
MKYSEISHFSHPKHKLRFEHQRISIQMRRLQRNRH
>MtrunA17_Chr3g0123291_3F_1857-2198_342_MtrunA17_Chr3g0123291_2F_1955-2113_159_-2_iteration_5_Spanned_3'_of_altprot_87750_CHIMERIC
NRDTISSTCHDFQAGGAWFLRVLNRVTILGKCDTIFKLAGY
>MtrunA17_Chr6g0465531_2F_74-559_486_MtrunA17_Chr6g0465531_1F_442-912_471_-1_iteration_10_5'UTR_overlapped_with_CDS_95_CHIMERIC
GTGSNRTYVDNNLCRYSVYVQYFEVCGILSDVYVARQLNSL
>MtrunA17_Chr6g0470361_1F_88-153_66_MtrunA17_Chr6g0470361_2F_125-385_261_+1_iteration_1_5'UTR_overlapped_with_CDS_2340_CHIMERIC
SILCHSFSDIDSTHLGFRVVDGQGHANLFKAVKHCLPGPY
>MtrunA17_Chr4g0061401_2F_308-595_288_MtrunA17_Chr4g0061401_1F_169-1035_867_-2_iteration_13_Within_5'_of_altprot_7840_CHIMERIC
SSLSTQPHLLALPRFSLLSKTHTPLTHLSLLTLTTSWLLLL
>MtrunA17_Chr4g0043341_3F_795-950_156_MtrunA17_Chr4g0043341_1F_139-1353_1215_-2_iteration_1_Within_3'_of_altprot_7731_CHIMERIC
EDDGKDGVEARGQGLGKQEQGITTPLMAKKTDRRAGVIVNA
>MtrunA17_MTg0491501_3F_624-734_111_MtrunA17_MTg0491501_1F_661-825_165_-2_iteration_22_5'UTR_overlapped_with_CDS_327948_CHIMERIC
MNLSRWKKGIAMDSYEAFRNKKIQSDDEFIRGVQGNKRSAS
>MtrunA17_Chr5g0424031_3F_1275-1502_228_MtrunA17_Chr5g0424031_2F_1343-1465_123_-2_iteration_12_Spanned_3'_of_altprot_184485_CHIMERIC
PNSCHDFCVLPDHKFETKYQQKRSFVFHFRFHEFCIWTVFS
>MtrunA17_Chr5g0422251_2F_353-439_87_MtrunA17_Chr5g0422251_3F_255-455_201_+2_iteration_15_Within_5'_of_altprot_171168_CHIMERIC
FCRRCAPGLNWPGRASGAVTLKKLELKASLRSGYISMG
>MtrunA17_Chr3g0096101_2F_1079-1201_123_MtrunA17_Chr3g0096101_3F_480-1256_777_+1_iteration_0_Within_3'_of_altprot_8374_CHIMERIC
YTFHYSDIIDVFFYLFQEKWVYIQKQRVNLSNEQSLPNEK
>MtrunA17_Chr5g0421621_3F_12363-12491_129_MtrunA17_Chr5g0421621_2F_12395-12487_93_-2_iteration_16_Spanned_3'_of_altprot_157126_CHIMERIC
ACLGESSTRMGDLLGSPCVAPLFAKIFLVLFVN
>MtrunA17_Chr5g0421811_3F_1068-1199_132_MtrunA17_Chr5g0421811_1F_1090-1206_117_+1_iteration_27_5'UTR_overlapped_with_CDS_160075_CHIMERIC
RYFAYSVNRRRGAAPLFKSKADFGWPIRAEDIVRWEF
>MtrunA17_Chr7g0236491_2F_1019-1210_192_MtrunA17_Chr7g0236491_1F_382-6375_5994_+2_iteration_7_Within_3'_of_altprot_7390_CHIMERIC
IQQQMIHWIMNLWVFKLQTNSVSASVAADTLDITLNRNFK
>MtrunA17_MTg0491621_1F_1393-1656_264_MtrunA17_MTg0491621_3F_1377-1772_396_-2_iteration_15_Within_5'_of_altprot_333439_CHIMERIC
SSAGLIYRTCSVCPLSSSAPRPVHWAVGLPSTCPQL
>MtrunA17_Chr5g0448721_2F_797-895_99_MtrunA17_Chr5g0448721_3F_276-1979_1704_-2_iteration_5_Within_3'_of_altprot_196450_CHIMERIC
SLCPYCHGALFWWRALFDRIIQRGHYTERKAAELTRIIVGV
>MtrunA17_Chr1g0195531_3F_282-449_168_MtrunA17_Chr1g0195531_2F_80-361_282_+1_iteration_16_3'UTR_overlapped_with_CDS_11395_CHIMERIC
NKLKSRITKMMHNVLFSTGEEIINNNTLSPLAINRSTRWD
>MtrunA17_Chr2g0300111_3F_69-398_330_MtrunA17_Chr2g0300111_1F_1-519_519_+1_iteration_10_Within_3'_of_altprot_8061_CHIMERIC
IIGCINTGPPKRGRALLAFLINTLGENPTLRRISDTISVQ
>MtrunA17_Chr7g0259581_3F_2691-2876_186_MtrunA17_Chr7g0259581_2F_152-2764_2613_-2_iteration_2_3'UTR_overlapped_with_CDS_7596_CHIMERIC
QTSGLSTYGMKSLTAALCLRQTKKKRKNYTCKRNKNKKAKT
>MtrunA17_Chr0c01g0489101_3F_2550-2732_183_MtrunA17_Chr0c01g0489101_2F_2285-2644_360_+1_iteration_23_3'UTR_overlapped_with_CDS_8527_CHIMERIC
GERTGISLTMRIGRPWRSNCSLEKRPQRRTGPKPLERGVG
>MtrunA17_Chr4g0066851_2F_1415-1540_126_MtrunA17_Chr4g0066851_3F_369-2540_2172_+1_iteration_7_Within_3'_of_altprot_140012_CHIMERIC
YHYQQGFQLGTCAIQGKDYLVAFGGSKKEPSNQVEVLELD
>MtrunA17_Chr4g0000371_2F_545-652_108_MtrunA17_Chr4g0000371_1F_1-945_945_-2_iteration_6_Within_5'_of_altprot_9430_CHIMERIC
LGTQLALFILVAGIMCAYTSIMIVTGKDKSFVGQMEKAWSG
>MtrunA17_Chr1g0149661_1F_2824-3093_270_MtrunA17_Chr1g0149661_3F_57-3626_3570_+1_iteration_1_Within_5'_of_altprot_2991_CHIMERIC
ENNSNEDNHLAIGILQNTAILKQELIEIAQQGFLCLLSIL
>MtrunA17_Chr5g0422261_3F_12-236_225_MtrunA17_Chr5g0422261_2F_212-370_159_+2_iteration_0_5'UTR_overlapped_with_CDS_171649_CHIMERIC
SPCTQYLFNRIGKGIRYVTPRQTCPQPNGIGRNLRSKTRW
>MtrunA17_Chr4g0000601_3F_99-260_162_MtrunA17_Chr4g0000601_2F_134-229_96_+1_iteration_10_Spanned_3'_of_altprot_98994_CHIMERIC
AANPLEREECLRERGHRWCMLSSARAVRCWVKSRNERNPR
>MtrunA17_Chr6g0466201_3F_75-179_105_MtrunA17_Chr6g0466201_1F_1-1059_1059_+2_iteration_10_Within_5'_of_altprot_205245_CHIMERIC
SRFCNWITSTENRLYIGWFGFDDPYLIDRNFCIYYRFHRS
>MtrunA17_Chr3g0142301_3F_5265-5651_387_MtrunA17_Chr3g0142301_2F_401-6205_5805_+2_iteration_3_Within_3'_of_altprot_6961_CHIMERIC
ISLLLVLTSIIPESADNLSQRSHSNEIATHLNFREHSGES
>MtrunA17_MTg0490971_3F_4905-5084_180_MtrunA17_MTg0490971_1F_4963-5073_111_-1_iteration_15_Spanned_3'_of_altprot_313311_CHIMERIC
SPHAAHAIRGGPAQHSFANPVVKLRTARPRKLIRV
>MtrunA17_Chr4g0005281_1F_1084-1338_255_MtrunA17_Chr4g0005281_2F_959-1120_162_-1_iteration_10_3'UTR_overlapped_with_CDS_103469_CHIMERIC
GRMKVLIVLDDVLLCLNLVLEFAMKDLGPLSYFLGISVTKH
>MtrunA17_Chr2g0317641_2F_1601-1819_219_MtrunA17_Chr2g0317641_1F_1078-1695_618_-2_iteration_2_3'UTR_overlapped_with_CDS_59809_CHIMERIC
HFYSRAHDILRSHVKHTRKVFKLVVWPKAEFKMLMRVKENA
>MtrunA17_Chr8g0386181_3F_90-239_150_MtrunA17_Chr8g0386181_1F_1-285_285_-2_iteration_8_Within_3'_of_altprot_4747_CHIMERIC
KWKLLLACIVVAGFSANGDRHVCTAVATLCANEPTACLGHT
>MtrunA17_MTg0490141_2F_596-772_177_MtrunA17_MTg0490141_3F_564-665_102_-1_iteration_1_3'UTR_overlapped_with_CDS_292954_CHIMERIC
YLRTPPLLFRRASAPDKLPTSQCPAPPEFSVRRLGILRRKS
>MtrunA17_Chr6g0448801_3F_3-188_186_MtrunA17_Chr6g0448801_1F_13-312_300_+1_iteration_2_5'UTR_overlapped_with_CDS_199110_CHIMERIC
ARLTLTKGTNLTLHMFSVLKLEKFGRQRQAGKW
>MtrunA17_Chr3g0124171_2F_2909-3091_183_MtrunA17_Chr3g0124171_3F_507-4538_4032_+1_iteration_2_Within_3'_of_altprot_9752_CHIMERIC
AGPWVADSFDTTLLKNYLRSNVFYKVFHMASKSVDADQRI
>MtrunA17_Chr7g0217761_3F_1275-1424_150_MtrunA17_Chr7g0217761_1F_67-1722_1656_+2_iteration_11_Within_5'_of_altprot_1521_CHIMERIC
ILHHILGGALNPNAAYLFIRGENAASSCTATEFNRNEDGQ
>MtrunA17_Chr6g0458111_3F_1167-1289_123_MtrunA17_Chr6g0458111_1F_202-1548_1347_-2_iteration_9_Within_3'_of_altprot_203377_CHIMERIC
PSHHHEPPWTDWKWICTSALDCHTSHIAVKFAELVTKIDRR
>MtrunA17_Chr2g0284881_2F_116-265_150_MtrunA17_Chr2g0284881_3F_132-239_108_-2_iteration_22_Spanned_5'_of_altprot_41200_CHIMERIC
IFDGLSLGAKERSFGADSVQKYEDSETQKYISLKSE
>MtrunA17_Chr4g0022041_3F_390-536_147_MtrunA17_Chr4g0022041_2F_2-1426_1425_-2_iteration_10_Within_5'_of_altprot_126685_CHIMERIC
HLKYLDLRYLNTSGQIPKFILDPSANYNTLISHLVVMMGRF
>MtrunA17_Chr4g0032881_2F_2-112_111_MtrunA17_Chr4g0032881_1F_1-360_360_+1_iteration_12_Within_5'_of_altprot_3782_CHIMERIC
MSPRTRPTSYHCNSSSGDAYSVFYWYQDWT
>MtrunA17_Chr5g0422291_2F_4808-5617_810_MtrunA17_Chr5g0422291_1F_4921-5037_117_-2_iteration_15_Spanned_3'_of_altprot_177823_CHIMERIC
GMLSLEPFTKDRGVGRRCNPQEDPTPISFLAPNGFTHPLTG
>MtrunA17_Chr2g0276721_3F_3-131_129_MtrunA17_Chr2g0276721_1F_1-201_201_+2_iteration_6_Within_5'_of_altprot_8179_CHIMERIC
MSKKAIQSQPVHPFCITNSLDGNSYSLTEL
>MtrunA17_Chr6g0480461_2F_782-928_147_MtrunA17_Chr6g0480461_3F_558-3449_2892_+2_iteration_3_Within_5'_of_altprot_5862_CHIMERIC
SLLKAIEESRIFICVFYHLCLFFILFGRTCPHHSLLQDKG
>MtrunA17_Chr6g0460231_1F_913-1104_192_MtrunA17_Chr6g0460231_2F_530-1030_501_-1_iteration_19_3'UTR_overlapped_with_CDS_203807_CHIMERIC
VSNCLVCQKAKSATSAPARLLQPLPIPSLYLGRYIDGFYYC
>MtrunA17_Chr4g0033361_2F_1160-1477_318_MtrunA17_Chr4g0033361_1F_265-2055_1791_+1_iteration_7_Within_5'_of_altprot_131469_CHIMERIC
MKNSAESENMNWILANSNHVPSASDQSKKIKDACTSRALH
>MtrunA17_Chr3g0113281_3F_189-461_273_MtrunA17_Chr3g0113281_2F_161-2074_1914_+2_iteration_5_Within_3'_of_altprot_5278_CHIMERIC
KLFLTGAGEDLEVFFKPEMEKTCCPSYTIRLKASDFVPSK
>MtrunA17_Chr4g0013531_1F_1459-1578_120_MtrunA17_Chr4g0013531_3F_1539-1646_108_-1_iteration_7_5'UTR_overlapped_with_CDS_107979_CHIMERIC
CRSSDDISPSEYAHMRTSPSEYAHMRTAISKMSAENMELKE
>MtrunA17_Chr3g0090841_3F_276-431_156_MtrunA17_Chr3g0090841_2F_380-472_93_-1_iteration_7_5'UTR_overlapped_with_CDS_73653_CHIMERIC
YGFQIKFRISGCCQREWAMPYAKSKRLIEWQRQIELLHIFV
>MtrunA17_Chr2g0303761_1F_1-177_177_MtrunA17_Chr2g0303761_3F_3-203_201_-1_iteration_19_5'UTR_overlapped_with_CDS_47323_CHIMERIC
WISIFFIEVGCTIEKDREKRTLKAQFKEGIR
>MtrunA17_Chr5g0412941_3F_258-356_99_MtrunA17_Chr5g0412941_1F_1-987_987_+1_iteration_14_Within_3'_of_altprot_274_CHIMERIC
ELAGSVRSTSSACVAWPDMHISWRLKTGIVGRTGSGKSTL
>MtrunA17_Chr7g0235601_1F_1-99_99_MtrunA17_Chr7g0235601_3F_51-161_111_+2_iteration_7_5'UTR_overlapped_with_CDS_240666_CHIMERIC
SMGDHEGPWPRKVTSIALEGCYPKVYLSGGAYIIICCCGG
>MtrunA17_Chr2g0308111_1F_75298-75426_129_MtrunA17_Chr2g0308111_2F_75236-75346_111_-1_iteration_4_3'UTR_overlapped_with_CDS_55914_CHIMERIC
FTLRCDHTSTNAPDSHQNSAVKRAWARVVLGWVTSWEVLVL
>MtrunA17_Chr6g0470441_2F_2051-2242_192_MtrunA17_Chr6g0470441_1F_2029-2169_141_-2_iteration_17_3'UTR_overlapped_with_CDS_207233_CHIMERIC
RSLTSFLKNKLRNAYIQLQRFTLRGAIIPALMHRIPSE
>MtrunA17_MTg0491791_2F_1208-1459_252_MtrunA17_MTg0491791_3F_1287-1421_135_-1_iteration_2_Spanned_3'_of_altprot_336936_CHIMERIC
GQETAISRHITTLQARPARPGKATRLGVRGSIVPAAPRTSS
>MtrunA17_Chr7g0248081_3F_204-416_213_MtrunA17_Chr7g0248081_1F_64-537_474_+2_iteration_17_Within_5'_of_altprot_2494_CHIMERIC
PRASSNIDTNKTPAVLAFSSVGAVGAGNGKKLCSKKKRDA
>MtrunA17_Chr5g0415031_1F_931-1152_222_MtrunA17_Chr5g0415031_3F_114-4400_4287_-2_iteration_6_Within_5'_of_altprot_1176_CHIMERIC
PDQDHDGGSLRAEKERVRDVWRRKKTVKKIEAGENGNEIIE
>MtrunA17_Chr4g0070921_3F_2217-2408_192_MtrunA17_Chr4g0070921_2F_1004-2290_1287_+1_iteration_24_3'UTR_overlapped_with_CDS_142482_CHIMERIC
NADEFDPSDLAKSMRAFVDMVSSFEGAEAPEDRSNKEVNF
>MtrunA17_MTg0491241_2F_1436-1750_315_MtrunA17_MTg0491241_3F_1296-1571_276_-1_iteration_4_3'UTR_overlapped_with_CDS_320495_CHIMERIC
FHSPLSHSSELVSRSIPPVFGDFNFQPDSPPTCPLRPVIPK
>MtrunA17_Chr4g0049651_1F_781-870_90_MtrunA17_Chr4g0049651_2F_92-1657_1566_+2_iteration_12_Within_5'_of_altprot_908_CHIMERIC
TVETKGTAESERAGGEVPRSSTEGSAERVDLCYMFGNNIA
>MtrunA17_Chr7g0219861_1F_412-894_483_MtrunA17_Chr7g0219861_2F_773-1318_546_-2_iteration_29_5'UTR_overlapped_with_CDS_2232_CHIMERIC
ICHPNLISLIGFCDQKNEKILVYKKDEMVNGSLRDHLCSQG
>MtrunA17_Chr1g0149121_3F_159-302_144_MtrunA17_Chr1g0149121_1F_241-363_123_+1_iteration_19_5'UTR_overlapped_with_CDS_16194_CHIMERIC
SQMIGGRRAMTHSHRRERQSGVPELSRSGQHDVTDGGYDQ
>MtrunA17_MTg0491791_1F_1027-1221_195_MtrunA17_MTg0491791_3F_993-1283_291_-1_iteration_4_Within_3'_of_altprot_336405_CHIMERIC
SRAGLLEMRPFGEAQVNFGPPNPATDEKAYGVKGSVYVVTL
>MtrunA17_Chr1g0163931_1F_5089-5187_99_MtrunA17_Chr1g0163931_2F_260-6619_6360_+1_iteration_18_Within_3'_of_altprot_8371_CHIMERIC
ITCTFSIKCNESATYIGRTRSKRLRFIRAVFDVKGMKSQE
>MtrunA17_CPg0492381_2F_1217-1354_138_MtrunA17_CPg0492381_1F_1171-1263_93_-2_iteration_11_3'UTR_overlapped_with_CDS_281140_CHIMERIC
DPCNAVANALSIPPGEYVRKNMKLKGIDGGPHKRWSMWFNS
>MtrunA17_Chr4g0030451_2F_2072-2185_114_MtrunA17_Chr4g0030451_3F_405-2387_1983_+1_iteration_7_Within_3'_of_altprot_3095_CHIMERIC
RLFFKVFGGNIVLHILQMPKDKAQLYAANELNNRGWWYHK
>MtrunA17_Chr7g0229401_1F_1723-1857_135_MtrunA17_Chr7g0229401_3F_1698-1832_135_-2_iteration_8_3'UTR_overlapped_with_CDS_235055_CHIMERIC
GTRQNSPVTSGEGVPPLTKGVAVTRPGRLFTKNTGLRKV
>MtrunA17_Chr3g0119141_3F_393-590_198_MtrunA17_Chr3g0119141_1F_1-507_507_+2_iteration_0_3'UTR_overlapped_with_CDS_85049_CHIMERIC
LTPQSVSSIYGKIGFTREDSQKKVGLQSQSNLTLNELSLD
>MtrunA17_Chr5g0415381_1F_505-954_450_MtrunA17_Chr5g0415381_3F_441-602_162_-2_iteration_26_3'UTR_overlapped_with_CDS_152519_CHIMERIC
FLLPLPQKLMMSVSKATKKAVQCGKFSGQLIPTGCWGYTRG
>MtrunA17_Chr1g0202001_2F_149-421_273_MtrunA17_Chr1g0202001_1F_1-2331_2331_+1_iteration_9_Within_5'_of_altprot_2649_CHIMERIC
MMRNYNINTLNALLVLFSILGSTWQQIMETRSAKRGRDVH
>MtrunA17_Chr1g0161981_2F_320-574_255_MtrunA17_Chr1g0161981_1F_439-633_195_+2_iteration_27_5'UTR_overlapped_with_CDS_21585_CHIMERIC
DFIVFFNQIFDALCKLSADSDANVQSAAHLLDRLVKFDGD
>MtrunA17_Chr0c29g0493991_3F_129-488_360_MtrunA17_Chr0c29g0493991_2F_398-640_243_-1_iteration_12_5'UTR_overlapped_with_CDS_15280_CHIMERIC
ECYFSGRRSRSTLEVKVGDHIITPSYTFKYLGSFVQNDGEI
>MtrunA17_Chr5g0442231_1F_4873-5064_192_MtrunA17_Chr5g0442231_2F_4946-5152_207_+1_iteration_14_5'UTR_overlapped_with_CDS_194507_CHIMERIC
DTDFLLSSNMKTSTCVDESGLLQSLKMWTKQIHQPEPLSR
>MtrunA17_Chr2g0279711_2F_1598-1777_180_MtrunA17_Chr2g0279711_3F_1503-1784_282_-1_iteration_8_Within_5'_of_altprot_40038_CHIMERIC
LLRDRELVSSCILVWLATDHSLVDRGKGCPSGGPIAFDSRS
>MtrunA17_Chr1g0200091_2F_746-919_174_MtrunA17_Chr1g0200091_1F_136-1485_1350_+1_iteration_14_Within_5'_of_altprot_1648_CHIMERIC
PISGFEGDNMIERSTNLDWYKGPTFLRPLTKSTSLRGLQT
>MtrunA17_Chr5g0421621_1F_12046-12174_129_MtrunA17_Chr5g0421621_3F_12078-12170_93_-2_iteration_11_Spanned_3'_of_altprot_155093_CHIMERIC
ACLGESSTRMGDLLGSPCVAPLFLPKFLVLFVN
>MtrunA17_Chr3g0095331_2F_548-733_186_MtrunA17_Chr3g0095331_1F_718-972_255_+2_iteration_1_5'UTR_overlapped_with_CDS_76668_CHIMERIC
AAARTVSEERDYVAVIEKQLADARTALEQTAESSRRLDQD
>MtrunA17_Chr7g0263041_2F_227-319_93_MtrunA17_Chr7g0263041_1F_193-438_246_+1_iteration_1_Within_5'_of_altprot_8602_CHIMERIC
NEKGNKQKIMKQELVNLVTALVPSETACLANSPGRTNLTA
>MtrunA17_Chr3g0106171_2F_80-271_192_MtrunA17_Chr3g0106171_1F_1-2982_2982_+2_iteration_10_Within_3'_of_altprot_3138_CHIMERIC
MIKMQIAANGWESYATTKQVVQRLDLHGLYLNCEINPSIT
>MtrunA17_Chr3g0097571_2F_779-877_99_MtrunA17_Chr3g0097571_1F_1-933_933_-2_iteration_8_Within_5'_of_altprot_9144_CHIMERIC
DESIKESLYLRTGVGFAAQVSGGFVVLCFLLGNGGMHTFGL
>MtrunA17_Chr6g0478741_3F_3465-3593_129_MtrunA17_Chr6g0478741_2F_3131-3637_507_-1_iteration_20_Within_3'_of_altprot_220144_CHIMERIC
VVIRGSMRKRYSKTRKSESTCGRRKATRRGGVRFIDPSLSQ
>MtrunA17_Chr7g1033815_2F_161-286_126_MtrunA17_Chr7g1033815_3F_129-476_348_-2_iteration_6_Within_3'_of_altprot_255364_CHIMERIC
SSLCDVVCLSCFVRFRDCQISIDPVHIKSMTFESSTLQIRR
>MtrunA17_Chr1g0160961_2F_2522-2611_90_MtrunA17_Chr1g0160961_3F_24-4901_4878_+2_iteration_13_Within_5'_of_altprot_7461_CHIMERIC
VLNESTCISREAYLVLESLAERLKFIFATVSNKSTSRVH
>MtrunA17_Chr4g0049741_2F_434-670_237_MtrunA17_Chr4g0049741_1F_220-1224_1005_-1_iteration_6_Within_3'_of_altprot_1175_CHIMERIC
GKRDVLRRKSATLAVREVAERMQRKNGQFASLKEECSSPAE
>MtrunA17_Chr3g0082141_3F_4083-4262_180_MtrunA17_Chr3g0082141_2F_434-5323_4890_+2_iteration_14_Within_3'_of_altprot_65408_CHIMERIC
FQDLRLEIGYALNQAWEIDQVMTGSVGRESLAVVHSVQDS
>MtrunA17_CPg0492461_1F_3232-3426_195_MtrunA17_CPg0492461_3F_1413-7163_5751_-1_iteration_2_Within_3'_of_altprot_283954_CHIMERIC
KIGYHSILERRKKKEEEKKKRRKSFYNMDFSMISHDQENWR
>MtrunA17_Chr1g0199191_1F_5584-5823_240_MtrunA17_Chr1g0199191_3F_231-6311_6081_-1_iteration_15_Within_3'_of_altprot_878_CHIMERIC
TSEMVLPRWRRMLQLEELRQACQCRTPPPASLNISSPDFAP
>MtrunA17_Chr5g0422291_1F_3295-3372_78_MtrunA17_Chr5g0422291_3F_3219-3332_114_-2_iteration_1_3'UTR_overlapped_with_CDS_174829_CHIMERIC
PSMSALPIIVKSRIHQVLDCSPTNRERELGLDRRETG
>MtrunA17_Chr5g0418231_1F_1-72_72_MtrunA17_Chr5g0418231_3F_3-74_72_+2_iteration_7_5'UTR_overlapped_with_CDS_153541_CHIMERIC
WIRGAMVASDSRSEGCVFDSRRVQ
>MtrunA17_Chr4g0009011_3F_948-1235_288_MtrunA17_Chr4g0009011_2F_1175-1339_165_-1_iteration_15_5'UTR_overlapped_with_CDS_105258_CHIMERIC
GSLAAVLRSELAETSLSGLDLEIKKVPTSVLNVIADSKVVV
>MtrunA17_Chr3g0138511_1F_1507-1662_156_MtrunA17_Chr3g0138511_3F_141-1541_1401_-2_iteration_4_3'UTR_overlapped_with_CDS_4588_CHIMERIC
KRTMKVKPVMTRKGGILSWKYLFDQNELNTRQRRWMNFIND
>MtrunA17_Chr7g0267121_3F_183-518_336_MtrunA17_Chr7g0267121_2F_56-1117_1062_+2_iteration_19_Within_3'_of_altprot_250978_CHIMERIC
IGSMDGCSLYKIRLIIKLILSKKNCKISRPIILVGHSIGS
>MtrunA17_Chr7g0224661_2F_884-991_108_MtrunA17_Chr7g0224661_3F_969-1142_174_+1_iteration_6_5'UTR_overlapped_with_CDS_231642_CHIMERIC
LNKPRVSRTLIKGHARTCDMGICPGKYICMDQSRNKGIYK
>MtrunA17_Chr5g0422271_3F_3-80_78_MtrunA17_Chr5g0422271_1F_37-144_108_-2_iteration_1_5'UTR_overlapped_with_CDS_173633_CHIMERIC
YRMTLGNGYLGALASMKNVAKCDTWCELQNPVNHRVFERKL
>MtrunA17_Chr8g0358811_3F_63-185_123_MtrunA17_Chr8g0358811_2F_5-133_129_+1_iteration_20_3'UTR_overlapped_with_CDS_262828_CHIMERIC
FGFHSSLQGINIGWIESWSKRKGLGADWMQNMKIERQKYV
>MtrunA17_Chr4g0039281_3F_522-752_231_MtrunA17_Chr4g0039281_2F_125-1750_1626_+1_iteration_20_Within_5'_of_altprot_5892_CHIMERIC
LEHRADLDDVKTNNSAKQTTLYKVEANGKSKNVIQGMVFV
>MtrunA17_Chr2g0299891_2F_104-259_156_MtrunA17_Chr2g0299891_3F_3-242_240_+2_iteration_27_3'UTR_overlapped_with_CDS_46057_CHIMERIC
AKMDKKSVHDVVLVGGSTRIPKVQKLCRISLTERSYASIN
>MtrunA17_MTg0491231_3F_3129-3254_126_MtrunA17_MTg0491231_1F_3157-3501_345_-2_iteration_16_5'UTR_overlapped_with_CDS_318946_CHIMERIC
IESFLACLVKSSFWPSLAGDDDVELWRRRKTRHSGEPPGG
>MtrunA17_Chr6g0456861_2F_1115-1270_156_MtrunA17_Chr6g0456861_1F_1-2328_2328_-2_iteration_17_Within_5'_of_altprot_6639_CHIMERIC
LRTFVYHEILIGYLDFCKERGFSTCYIYGPVLQKKVMIIYY
>MtrunA17_Chr3g1013291_1F_1687-1815_129_MtrunA17_Chr3g1013291_2F_1697-1879_183_-2_iteration_25_5'UTR_overlapped_with_CDS_97619_CHIMERIC
FILKDRLFNQRFDRQRCRSGGHGYSSHFLILSYI
>MtrunA17_Chr7g0274771_2F_200-316_117_MtrunA17_Chr7g0274771_3F_3-263_261_+2_iteration_18_3'UTR_overlapped_with_CDS_2705_CHIMERIC
NVIKYAHKLEKIVMTRIGSLIRCGFKVDEKMSEKLQVEGV
>MtrunA17_MTg0491151_1F_5377-5463_87_MtrunA17_MTg0491151_2F_5120-5458_339_+2_iteration_15_3'UTR_overlapped_with_CDS_315946_CHIMERIC
NELTTTGEAADCSPLAQPGRNARFPRFMGRAFAVPLPLI
>MtrunA17_Chr4g0005731_1F_2161-2328_168_MtrunA17_Chr4g0005731_2F_140-2245_2106_+2_iteration_18_3'UTR_overlapped_with_CDS_2391_CHIMERIC
KAENLNVLHIEDCPQLESVHPSIFCPGKCETLLVHYKSLN
>MtrunA17_Chr5g0422271_1F_646-852_207_MtrunA17_Chr5g0422271_2F_491-742_252_-1_iteration_25_3'UTR_overlapped_with_CDS_172444_CHIMERIC
CLGMQPQSGGKFRPRLNIGERPIANKYREGKMKRTFEKRVK
>MtrunA17_Chr4g0075201_1F_976-1119_144_MtrunA17_Chr4g0075201_3F_162-1673_1512_+2_iteration_18_Within_3'_of_altprot_1878_CHIMERIC
TLVLVPIIDAQWLLVAPFANKFNDVRRTSILITTYEGTHS
>MtrunA17_MTg0490841_2F_2555-2734_180_MtrunA17_MTg0490841_3F_2661-2846_186_+1_iteration_20_5'UTR_overlapped_with_CDS_305625_CHIMERIC
FDPYFFLHIVKGEQSPFFAPSIDRSRPPCRVSVTHKASLS
>MtrunA17_MTg0490381_2F_905-1072_168_MtrunA17_MTg0490381_3F_702-962_261_+2_iteration_14_3'UTR_overlapped_with_CDS_297425_CHIMERIC
SSAAYSSGTKPRFLWIQSCGKINFRAIQLVVSPVNPRDTS
>MtrunA17_Chr2g0300761_3F_501-887_387_MtrunA17_Chr2g0300761_2F_5-802_798_+1_iteration_26_3'UTR_overlapped_with_CDS_8235_CHIMERIC
WKWLCRMRCLNLSWICCRCCDCFSGCCNCKQNCKCSVVFH
>MtrunA17_Chr8g0346791_2F_107-181_75_MtrunA17_Chr8g0346791_3F_96-416_321_-1_iteration_6_Within_5'_of_altprot_10314_CHIMERIC
SIFEMSYIVLPPSRTKDYADNVSCIKLEW
>MtrunA17_Chr0c03g0489991_2F_860-1078_219_MtrunA17_Chr0c03g0489991_1F_466-1092_627_-1_iteration_0_Within_3'_of_altprot_14144_CHIMERIC
LVPLLKQNGFHVLSSIGYSSPFVSLFPIAVSMSLQD
>MtrunA17_Chr4g0066291_3F_1818-1907_90_MtrunA17_Chr4g0066291_1F_70-1932_1863_+2_iteration_7_Within_5'_of_altprot_10539_CHIMERIC
ASISGISIDPKSVSIYPCKSSCGVFNSGYFWRLYFMEYSW
>MtrunA17_Chr5g0397891_3F_207-434_228_MtrunA17_Chr5g0397891_1F_1-624_624_+2_iteration_2_Within_5'_of_altprot_4642_CHIMERIC
IHVYELKRPNDPRESVVRINRSSNRSFEKRKPFLLDDFYT
>MtrunA17_Chr5g1024839_2F_18206-18469_264_MtrunA17_Chr5g1024839_1F_17977-18246_270_-2_iteration_4_3'UTR_overlapped_with_CDS_198543_CHIMERIC
LTQEEKREMVGRQGAKSAIVLCLGDKVLRDVAREATAASMW
>MtrunA17_Chr7g0267191_2F_167-361_195_MtrunA17_Chr7g0267191_1F_241-558_318_+2_iteration_27_5'UTR_overlapped_with_CDS_251098_CHIMERIC
MTFKWTENDHENIFLSSVSSSLGRTAVYHLDGRRLIKFES
>MtrunA17_Chr5g0399861_3F_408-521_114_MtrunA17_Chr5g0399861_2F_2-589_588_-2_iteration_5_Within_5'_of_altprot_5678_CHIMERIC
SIPAIYDLPMTRKASHFIGSWRKGRIELLPRHHIKQAIQQP
>MtrunA17_Chr2g0295191_2F_287-517_231_MtrunA17_Chr2g0295191_1F_1-504_504_+1_iteration_16_3'UTR_overlapped_with_CDS_6129_CHIMERIC
KYQKSTELLIRKLPFQRLVREIAQDFKRISVFKAVLFLLF
>MtrunA17_Chr5g0422271_2F_746-877_132_MtrunA17_Chr5g0422271_3F_723-836_114_+2_iteration_15_3'UTR_overlapped_with_CDS_173442_CHIMERIC
KESQRVLEIVGREADGGRRCVSVMGNGFCRSANRLGTL
>MtrunA17_Chr2g0287281_2F_1496-1612_117_MtrunA17_Chr2g0287281_3F_1503-1610_108_+1_iteration_29_Spanned_5'_of_altprot_42252_CHIMERIC
FVKLFQVQDKLEARDRTKTHIFVPHQTTAQLL
>MtrunA17_Chr7g0270641_3F_75-155_81_MtrunA17_Chr7g0270641_1F_1-153_153_-1_iteration_26_3'UTR_overlapped_with_CDS_867_CHIMERIC
HSGLKSTYKDNYIYFPSKALAGLEPGLSRIQDLSFYPL
>MtrunA17_Chr6g0468491_3F_618-713_96_MtrunA17_Chr6g0468491_2F_2-946_945_-1_iteration_5_Within_3'_of_altprot_1393_CHIMERIC
NQASATMTTPRHVMRSIDCVVDLPFQVEARILGKYMLIRIQ
>MtrunA17_Chr1g0167871_1F_1849-2079_231_MtrunA17_Chr1g0167871_3F_339-2492_2154_+1_iteration_4_Within_5'_of_altprot_9685_CHIMERIC
VVTVAKIEKVNSTKSVGTTWLATSVVRLLRVTNLHTLVRK
>MtrunA17_Chr4g0003031_3F_537-686_150_MtrunA17_Chr4g0003031_2F_251-2011_1761_+1_iteration_16_Within_5'_of_altprot_102652_CHIMERIC
LPRDISQQILNNLVYSRRLTGDSLEAFEIALSRIYTWENM
>MtrunA17_Chr6g0472461_2F_1286-1402_117_MtrunA17_Chr6g0472461_1F_118-1923_1806_+2_iteration_5_Within_3'_of_altprot_2787_CHIMERIC
LRPHPMRSTSVLSAWRPCTVAAEGCMHELCVRCALYLCST
>MtrunA17_Chr2g0283971_3F_201-269_69_MtrunA17_Chr2g0283971_2F_2-205_204_-2_iteration_1_3'UTR_overlapped_with_CDS_554_CHIMERIC
PTIEHSKRLVKKTDSNMTPSCWEVYLKTHKMKGD
>MtrunA17_Chr2g0317641_2F_1142-1375_234_MtrunA17_Chr2g0317641_1F_1078-1695_618_-2_iteration_12_Within_5'_of_altprot_59735_CHIMERIC
ESRMDLMRAVIIGAEGTPYHDGVFSFLMFTFPLDIPMDPPG
>MtrunA17_Chr2g0308081_1F_4126-4320_195_MtrunA17_Chr2g0308081_3F_4188-4316_129_-1_iteration_14_Spanned_5'_of_altprot_50274_CHIMERIC
FTLRCDHTSTNAPDPIRTPQLSVLWAAESSTRMGDLLGSPC
>MtrunA17_Chr4g0076851_2F_2-130_129_MtrunA17_Chr4g0076851_3F_3-203_201_+1_iteration_11_5'UTR_overlapped_with_CDS_2635_CHIMERIC
FMSSLLSPFIATMWERLRWRREVVMVVDGV
>MtrunA17_Chr4g0002921_1F_1204-1308_105_MtrunA17_Chr4g0002921_3F_1293-1391_99_+2_iteration_5_5'UTR_overlapped_with_CDS_102460_CHIMERIC
DDIVAICAKDRASGFVEHAFDADDVMSKEANADGKVSDVY
>MtrunA17_Chr5g0422041_1F_256-366_111_MtrunA17_Chr5g0422041_3F_111-335_225_-2_iteration_15_3'UTR_overlapped_with_CDS_164223_CHIMERIC
STQALPVALMIHDNSSDRTALVLATRIIQISALSTFDGRIV
>MtrunA17_Chr7g0230561_3F_771-926_156_MtrunA17_Chr7g0230561_1F_613-870_258_-1_iteration_12_3'UTR_overlapped_with_CDS_237344_CHIMERIC
SRETDRSATTRTRVGGVLSVSYPLMQRQGPATLEGATNRPN
>MtrunA17_Chr5g0431051_2F_2684-2797_114_MtrunA17_Chr5g0431051_3F_258-3251_2994_-2_iteration_5_Within_3'_of_altprot_189967_CHIMERIC
FPISRGTQLKIPTKHIEGLLKVERGEMFPCLSKLDIWDCPE
>MtrunA17_Chr4g0013531_2F_581-937_357_MtrunA17_Chr4g0013531_3F_888-1220_333_+1_iteration_4_5'UTR_overlapped_with_CDS_108022_CHIMERIC
IRSNGRGVGISINKLGEKGERIYKWLPEHVQDIKKTYLHK
>MtrunA17_Chr6g0470491_2F_1196-1324_129_MtrunA17_Chr6g0470491_3F_1104-1244_141_-1_iteration_13_3'UTR_overlapped_with_CDS_216035_CHIMERIC
TLRCDHTSTNASDPIRTTQLSVLWSRVVLGWVTSWEVLVLH
>MtrunA17_Chr4g0046451_2F_881-973_93_MtrunA17_Chr4g0046451_1F_949-1047_99_+2_iteration_0_5'UTR_overlapped_with_CDS_134039_CHIMERIC
DSLWCQFRWAVHTELALALNGAPASGRWDWSPRISRFLDR
>MtrunA17_Chr4g0069181_1F_178-414_237_MtrunA17_Chr4g0069181_2F_254-361_108_-1_iteration_18_Spanned_3'_of_altprot_141286_CHIMERIC
NCGTMGSHRGTMVRWQRITETYFSVQICFQILSDTFTINID
>MtrunA17_Chr7g0237911_2F_746-856_111_MtrunA17_Chr7g0237911_3F_720-932_213_-1_iteration_10_Within_5'_of_altprot_241377_CHIMERIC
NRPPNLESKGFFSIFPFPRKKERYQRSKGTSPINGLAPKN
>MtrunA17_Chr1g0161261_2F_374-598_225_MtrunA17_Chr1g0161261_3F_369-764_396_+1_iteration_15_Within_3'_of_altprot_20682_CHIMERIC
FHQSLHPKRLSQEESLYLSKTSPFCINPQRHSLNCQVVSN
>MtrunA17_CPg0492451_3F_309-410_102_MtrunA17_CPg0492451_1F_256-354_99_+2_iteration_1_3'UTR_overlapped_with_CDS_283690_CHIMERIC
LYAVLYLHESRLLLALCYLVYVPEPITFEIMQDYTQKILF
>MtrunA17_Chr2g0314201_3F_216-371_156_MtrunA17_Chr2g0314201_1F_1-762_762_+2_iteration_3_Within_5'_of_altprot_2397_CHIMERIC
SNLVSLVGCYNEDRTDSCVQLHGKWISQQSSIWERLCSSI
>MtrunA17_Chr5g0422351_1F_1-603_603_MtrunA17_Chr5g0422351_3F_78-302_225_+2_iteration_3_Spanned_5'_of_altprot_183636_CHIMERIC
YAPNMPGKNREKITSRSLFRDFMPAGKIHPFFYKTGNGTS
>MtrunA17_Chr4g0055661_3F_501-758_258_MtrunA17_Chr4g0055661_1F_1-1947_1947_-2_iteration_19_Within_3'_of_altprot_4739_CHIMERIC
EIWEGWIGGNVVLEIEFEDFGDLECYDCWGYVDNGRAENGL
>MtrunA17_Chr4g0048901_2F_1043-1177_135_MtrunA17_Chr4g0048901_1F_1-1086_1086_+1_iteration_4_3'UTR_overlapped_with_CDS_557_CHIMERIC
DEAKKWFGEIEKSEMILIVVDKLVSESMVSEAKEIVERGK
>MtrunA17_Chr3g0093641_2F_2-175_174_MtrunA17_Chr3g0093641_1F_1-231_231_+1_iteration_7_Within_5'_of_altprot_7416_CHIMERIC
MLFGRRPSDMTKHKREYFVKTQLLRHARLN
>MtrunA17_Chr6g0470361_1F_88-153_66_MtrunA17_Chr6g0470361_2F_125-385_261_-2_iteration_1_5'UTR_overlapped_with_CDS_2330_CHIMERIC
SILCHSFSDIDISTHLGFRVVDGQGHANLFKAVKHCLPGPY
>MtrunA17_Chr6g0470481_2F_94682-94810_129_MtrunA17_Chr6g0470481_3F_94587-94730_144_+2_iteration_10_3'UTR_overlapped_with_CDS_213518_CHIMERIC
TLRCDHTSTNAPDPIRTPQLRAWSRVVLGWVTSWEVLVLH
>MtrunA17_Chr4g1019940_3F_159-230_72_MtrunA17_Chr4g1019940_2F_80-232_153_+2_iteration_14_Within_3'_of_altprot_147339_CHIMERIC
YLLVTESQVSKCGFHIVKKKGRAI
>MtrunA17_Chr1g0176951_3F_1455-1571_117_MtrunA17_Chr1g0176951_2F_452-2179_1728_-2_iteration_2_Within_5'_of_altprot_29054_CHIMERIC
KGYGCRPCVISYIPPSFNVIVKNRISTGFMIFSMKCKLKIA
>MtrunA17_Chr4g0032081_1F_160-294_135_MtrunA17_Chr4g0032081_2F_107-391_285_-1_iteration_13_Within_5'_of_altprot_131250_CHIMERIC
KLCCGLVRDNNMSFCPVPCLQFVPVPETVLQIKHRTIRVVP
>MtrunA17_Chr5g0422291_3F_1809-1901_93_MtrunA17_Chr5g0422291_1F_1720-1845_126_-1_iteration_7_3'UTR_overlapped_with_CDS_179029_CHIMERIC
ARRSLQNPGREPGRSGRSVQILVVVANIQMRTLKAEEGKGS
>MtrunA17_Chr5g0421831_1F_49-186_138_MtrunA17_Chr5g0421831_3F_78-248_171_-1_iteration_28_5'UTR_overlapped_with_CDS_160350_CHIMERIC
SLKFHRDGDRSLQLLVFNEEFLVSASHQLALTTSLPLVHT
>MtrunA17_Chr1g0185891_3F_1881-2000_120_MtrunA17_Chr1g0185891_1F_169-1968_1800_-1_iteration_1_3'UTR_overlapped_with_CDS_6258_CHIMERIC
CKVFRTLKCHERRYHWLRVASSGTEQSSNMWLGRVDKVLGL
>MtrunA17_Chr4g0014961_1F_1-129_129_MtrunA17_Chr4g0014961_2F_89-454_366_-2_iteration_4_5'UTR_overlapped_with_CDS_7434_CHIMERIC
GGNPHLISRLKPVLCGVVLSPTTISNMVLEPLHDSLGHLLS
>MtrunA17_Chr7g0273561_2F_38-256_219_MtrunA17_Chr7g0273561_1F_1-357_357_-1_iteration_14_Within_3'_of_altprot_2156_CHIMERIC
PQTDRHCLHRRCCFLRKRTGCLDRHHSSNGALIPLLDHEGS
>MtrunA17_MTg0490751_3F_255-470_216_MtrunA17_MTg0490751_1F_298-444_147_+2_iteration_18_Spanned_3'_of_altprot_304198_CHIMERIC
NHRFWAQAALYHPSHCIPSSRIVLYRTRHLLSERKVASL
>MtrunA17_Chr5g0421901_3F_1122-1226_105_MtrunA17_Chr5g0421901_1F_1069-1200_132_-1_iteration_18_3'UTR_overlapped_with_CDS_163119_CHIMERIC
NRRRGAAPLFKSKADFGWPIRAEDIVRLGSLAGAAHLLKDN
>MtrunA17_Chr1g0196631_2F_3092-3307_216_MtrunA17_Chr1g0196631_1F_1-3540_3540_-2_iteration_17_Within_5'_of_altprot_12277_CHIMERIC
HLKNIVHFDLKCDNLLVNLGDPERPVCVRLEILAYQELNAT
>MtrunA17_Chr3g0131221_1F_316-507_192_MtrunA17_Chr3g0131221_3F_258-593_336_-2_iteration_5_Within_5'_of_altprot_1933_CHIMERIC
LSLVVSSSQMSIPSRVYSIQVSTYLHGGAITTLVDVIGAAA
>MtrunA17_Chr8g1035841_1F_28-219_192_MtrunA17_Chr8g1035841_2F_77-232_156_+1_iteration_10_5'UTR_overlapped_with_CDS_274225_CHIMERIC
LTSRFCKDELSPKFQHGIRAVEFKGRLNLFTHQAQRVLGV
>MtrunA17_Chr8g0369811_2F_1925-2164_240_MtrunA17_Chr8g0369811_1F_220-2142_1923_+1_iteration_26_3'UTR_overlapped_with_CDS_9219_CHIMERIC
MKVFSSFKDVKVIKLSSVEDAFTGFTNKEREDRFRNASSG
>MtrunA17_Chr7g0237481_2F_449-535_87_MtrunA17_Chr7g0237481_1F_1-534_534_-2_iteration_20_3'UTR_overlapped_with_CDS_7697_CHIMERIC
SYPDERYVLLNLVDPKLSASNTIKSWRIRKKGPSVYMVTA
>MtrunA17_Chr5g0422251_2F_353-439_87_MtrunA17_Chr5g0422251_1F_433-606_174_+2_iteration_1_5'UTR_overlapped_with_CDS_171131_CHIMERIC
LKASLRSGYISGITPQDSDPIVLAFGIGVMINRDSRGHSY
>MtrunA17_Chr4g0009011_2F_1175-1339_165_MtrunA17_Chr4g0009011_3F_948-1235_288_-1_iteration_5_3'UTR_overlapped_with_CDS_105144_CHIMERIC
GSLAAVLRSELAETSFKWIGFGDQEVPTSVLNVIADSKVVV
>MtrunA17_Chr7g0215741_1F_3046-3159_114_MtrunA17_Chr7g0215741_3F_420-3173_2754_-1_iteration_12_Within_3'_of_altprot_954_CHIMERIC
EFSAVQPLQQLRLLKQKSLPGLVLRNLEYHHIEHAV
>MtrunA17_Chr7g0233741_2F_1262-1489_228_MtrunA17_Chr7g0233741_3F_1296-1451_156_+2_iteration_6_Spanned_3'_of_altprot_240082_CHIMERIC
TLGQCACLYVRAGLVVPLLGRKPMRKPKKKVKNVTQKRKY
>MtrunA17_Chr5g0415691_2F_788-916_129_MtrunA17_Chr5g0415691_1F_601-966_366_+2_iteration_20_Within_3'_of_altprot_1560_CHIMERIC
PHSELLDQNWSSSRGRKLWSFGRVSTFSLILGYVFIFSNL
>MtrunA17_Chr8g0372521_3F_3-80_78_MtrunA17_Chr8g0372521_1F_1-219_219_+2_iteration_14_Within_5'_of_altprot_10534_CHIMERIC
MNPFTVVKTRLQLQTASSGTAILWDI
>MtrunA17_Chr4g0016201_3F_123-284_162_MtrunA17_Chr4g0016201_1F_1-1626_1626_+1_iteration_17_Within_3'_of_altprot_117188_CHIMERIC
ALCNTLGLFSYYVHRSNNRKWTGTIGKIQVPKRASYIRVI
>MtrunA17_Chr4g0062151_3F_3-308_306_MtrunA17_Chr4g0062151_2F_80-373_294_+2_iteration_3_5'UTR_overlapped_with_CDS_8148_CHIMERIC
RAFPAAVASNKQKEFGKKRSSKNNKNEVGKEHRCRVSFDV
>MtrunA17_Chr6g0455931_1F_2155-2280_126_MtrunA17_Chr6g0455931_3F_1905-2213_309_-2_iteration_11_3'UTR_overlapped_with_CDS_201364_CHIMERIC
KNLKILYNNIKVARPIIPFTALLLQRQATYFDLKAHDFLWN
>MtrunA17_Chr6g0466971_3F_66-263_198_MtrunA17_Chr6g0466971_1F_49-156_108_-1_iteration_12_3'UTR_overlapped_with_CDS_206264_CHIMERIC
IRMLLEDQNVQAEIRRLVLKQAKSLKNFDQRSCKAH
>MtrunA17_Chr1g0194351_1F_1330-1449_120_MtrunA17_Chr1g0194351_2F_1220-1393_174_+2_iteration_2_3'UTR_overlapped_with_CDS_31005_CHIMERIC
TSPFKKTKKTKGQIFSSPSGNRNGVAICGALLIGIVNLVL
>MtrunA17_Chr4g0020841_3F_3-152_150_MtrunA17_Chr4g0020841_1F_1-1428_1428_-2_iteration_9_Within_3'_of_altprot_52_CHIMERIC
QQSPNTSEPTFPSSFPQNPLETHHQRFLHSHHDSPSHASFI
>MtrunA17_Chr8g0376411_2F_821-1003_183_MtrunA17_Chr8g0376411_3F_156-1463_1308_+2_iteration_3_Within_5'_of_altprot_351_CHIMERIC
LHYTSGGQFKIPVHSWARWSWSATWSRTLAASGVIFSINP
>MtrunA17_Chr4g0016371_3F_798-1025_228_MtrunA17_Chr4g0016371_1F_1-1353_1353_-2_iteration_1_Within_3'_of_altprot_118427_CHIMERIC
CTIKRISFQRYIYPAVDPLDSTSTMLQPRIVGEEHYETAQR
>MtrunA17_MTg0490641_1F_1537-1659_123_MtrunA17_MTg0490641_2F_2-1753_1752_-1_iteration_15_Within_5'_of_altprot_302457_CHIMERIC
AMSGQFRKNGKIWVRVFADIPITGKTYRSKNGKRKRKSYGL
>MtrunA17_Chr5g0421771_2F_236-364_129_MtrunA17_Chr5g0421771_1F_1-363_363_+1_iteration_27_3'UTR_overlapped_with_CDS_158972_CHIMERIC
HGISKITLKVVVFHFRCFQLPLILHLSSQTNNLQVSILRA
>MtrunA17_Chr4g0016121_2F_923-1096_174_MtrunA17_Chr4g0016121_3F_981-1076_96_+1_iteration_21_Spanned_5'_of_altprot_114247_CHIMERIC
PGQVVKTTKLEYGRGRGNFRWSGEMRRDRKETNGESTLLG
>MtrunA17_Chr1g0188201_2F_1631-1735_105_MtrunA17_Chr1g0188201_3F_198-2387_2190_-2_iteration_13_Within_3'_of_altprot_7508_CHIMERIC
EKASGTNDSRTGGTIWIKTKPFKKPQSVKKGPRMSTGGAAS
>MtrunA17_Chr6g0465231_2F_44-343_300_MtrunA17_Chr6g0465231_1F_1-3360_3360_-2_iteration_5_Within_5'_of_altprot_10015_CHIMERIC
SIMNPFSMKLIQAIFFSYVWCCKQTSLFVQKRLLDAFKVRG
>MtrunA17_Chr4g0018681_3F_678-791_114_MtrunA17_Chr4g0018681_2F_545-2125_1581_-2_iteration_14_Within_5'_of_altprot_123653_CHIMERIC
IPFIFNTWIVRHLTEADYAMYAVQSFICLSHVFYFLAGRVS
>MtrunA17_Chr6g0479001_3F_2928-3053_126_MtrunA17_Chr6g0479001_2F_2-3316_3315_-2_iteration_19_Within_5'_of_altprot_221085_CHIMERIC
QDNELGERLLKNEWIHVEFKLQDYYWHAEREDYSEIRKWES
>MtrunA17_Chr6g0464961_2F_1202-1309_108_MtrunA17_Chr6g0464961_1F_1-1296_1296_-2_iteration_18_3'UTR_overlapped_with_CDS_9586_CHIMERIC
EVSYGIDALISGDTCTTLCGNISFTPTQKILTRGNLDPTQI
>MtrunA17_Chr4g0016121_2F_1409-1636_228_MtrunA17_Chr4g0016121_3F_1467-1604_138_+1_iteration_11_Spanned_5'_of_altprot_113756_CHIMERIC
ATLVFSCQRLVWNPEQTAGDKRRKVRMTSSHHAPYALGDT
>MtrunA17_MTg0491171_2F_74-286_213_MtrunA17_MTg0491171_3F_3-188_186_+2_iteration_12_3'UTR_overlapped_with_CDS_316900_CHIMERIC
KGDRGDPDFRSLSSLFYGGRFLVSRVCWGGQGKTDWIERR
>MtrunA17_Chr6g0486311_2F_3368-3568_201_MtrunA17_Chr6g0486311_1F_100-3855_3756_+2_iteration_13_Within_3'_of_altprot_226702_CHIMERIC
KSRTSISLVDSLVGSSATVANKVTDTDTDTVDSDAESLVS
>MtrunA17_Chr5g0446791_3F_1437-1610_174_MtrunA17_Chr5g0446791_1F_22-2346_2325_+1_iteration_11_Within_3'_of_altprot_2520_CHIMERIC
WCHPSNNKPASWTQCDHRVDHGFLYPGKPLANVAFKTYGY
>MtrunA17_Chr3g0126701_2F_2954-3070_117_MtrunA17_Chr3g0126701_3F_2931-3251_321_-1_iteration_2_Within_5'_of_altprot_88513_CHIMERIC
YSIKFFCEDLVLFASKYMVRAHSAANVPLISMPCVHQGL
>MtrunA17_Chr1g1004575_2F_299-379_81_MtrunA17_Chr1g1004575_3F_42-329_288_-1_iteration_2_3'UTR_overlapped_with_CDS_37854_CHIMERIC
GMREILRPCRHGDCMVEGRLIRIVWYYLYQQDASSFR
>MtrunA17_Chr5g0422291_2F_4808-5617_810_MtrunA17_Chr5g0422291_3F_5109-5639_531_-2_iteration_16_5'UTR_overlapped_with_CDS_178254_CHIMERIC
PQADTTIVMMTSPRAFQQPRLGPPSQNPRRSMSRADWRTGT
>MtrunA17_CPg0492331_1F_2053-2376_324_MtrunA17_CPg0492331_2F_1994-2128_135_-1_iteration_4_3'UTR_overlapped_with_CDS_275894_CHIMERIC
EPTDVEKSADELWLSGEMPLEPRASWFSPKCVEAQQLTGHL
>MtrunA17_Chr1g0185021_3F_126-260_135_MtrunA17_Chr1g0185021_2F_110-283_174_+1_iteration_3_Within_5'_of_altprot_5861_CHIMERIC
GKLKIGRRIIIVPCQEYSSVLAHVITPLNGGILEV
>MtrunA17_MTg0490131_2F_2-214_213_MtrunA17_MTg0490131_1F_43-168_126_-1_iteration_6_Spanned_5'_of_altprot_290992_CHIMERIC
SLCEANKQGIELRVRAIRFLAGYKIEKNALDGCPGIEKEGR
>MtrunA17_Chr4g0002381_3F_2994-3308_315_MtrunA17_Chr4g0002381_1F_94-3024_2931_+2_iteration_3_3'UTR_overlapped_with_CDS_580_CHIMERIC
TQGIALSLGDKITETEGNRSIEAIARIFSYASIYLFVFLI
>MtrunA17_Chr3g0081461_3F_3402-3563_162_MtrunA17_Chr3g0081461_1F_3514-3627_114_+1_iteration_12_5'UTR_overlapped_with_CDS_64994_CHIMERIC
WSIFIISQKLKIIFKSNQSHWKLTKLSKTFMFIPKSSSKW
>MtrunA17_Chr2g0317641_2F_1601-1819_219_MtrunA17_Chr2g0317641_1F_1078-1695_618_-2_iteration_5_3'UTR_overlapped_with_CDS_59812_CHIMERIC
HFYSRAHDILRSCKAHTRKVFKLVVWPKAEFKMLMRVKENA
>MtrunA17_Chr1g0198761_2F_1610-1753_144_MtrunA17_Chr1g0198761_1F_169-2457_2289_-1_iteration_14_Within_3'_of_altprot_32284_CHIMERIC
ECAKSTIILVLERVFLLRNMPHLFLTPYAFKLIQHEIELST
>MtrunA17_Chr5g0422041_2F_407-484_78_MtrunA17_Chr5g0422041_1F_370-471_102_+1_iteration_1_3'UTR_overlapped_with_CDS_164881_CHIMERIC
IRVRFRRGSLRTATTSKEGSRRANYPILTRGGSDNK
>MtrunA17_MTg0491301_3F_1191-1343_153_MtrunA17_MTg0491301_1F_1039-1269_231_-1_iteration_26_3'UTR_overlapped_with_CDS_323567_CHIMERIC
LRSAAQMVSYEVSIGLILIVRLVSAFGSAKAIARMFPLTQP
>MtrunA17_Chr3g0115341_1F_1-75_75_MtrunA17_Chr3g0115341_3F_3-74_72_-2_iteration_8_Spanned_3'_of_altprot_84286_CHIMERIC
DLWRNGSASDSPDQKVACSIHVRFI
>MtrunA17_Chr5g0400131_3F_219-446_228_MtrunA17_Chr5g0400131_2F_185-817_633_-1_iteration_19_Within_3'_of_altprot_6062_CHIMERIC
LKIEPFDYSCGIRLDRKDLEVLFQATSGTSSVAVIVYDVAS
>MtrunA17_Chr1g0153361_2F_2027-2242_216_MtrunA17_Chr1g0153361_1F_1-5121_5121_-2_iteration_7_Within_5'_of_altprot_17753_CHIMERIC
TSKTNPKGPMKIWVPKSLNWPKMQVCLRAREKQRSWYLDSG
>MtrunA17_Chr8g0387641_2F_1772-2038_267_MtrunA17_Chr8g0387641_1F_73-2646_2574_+2_iteration_19_Within_3'_of_altprot_5263_CHIMERIC
PKSPQLLYLSMRLIACLGNEQELGSMKPCKIKNEFMSHWD
>MtrunA17_Chr1g0212011_2F_2012-2176_165_MtrunA17_Chr1g0212011_1F_328-3861_3534_+1_iteration_15_Within_5'_of_altprot_7114_CHIMERIC
NRNSFEQFCINYANERLQQHFNRHLSSWNRRNTSKTALIG
>MtrunA17_Chr7g0250341_3F_1194-1475_282_MtrunA17_Chr7g0250341_2F_467-1252_786_+1_iteration_17_3'UTR_overlapped_with_CDS_3566_CHIMERIC
LLVVEDFSGVMSNVFNRNLFKGFEVKRGNGDITSSHLHVV
>MtrunA17_Chr2g0317641_2F_1142-1375_234_MtrunA17_Chr2g0317641_1F_1078-1695_618_+2_iteration_3_Within_3'_of_altprot_59789_CHIMERIC
PVAKYASVYLTPGGDKNQMWTPGVSTMLQVLVSIQILILN
>MtrunA17_Chr3g0135971_1F_502-696_195_MtrunA17_Chr3g0135971_3F_138-2783_2646_+2_iteration_4_Within_3'_of_altprot_91609_CHIMERIC
MNLLARPLSRSHWMPSDLVALSNMPIAEEKIDRNIKTVSY
>MtrunA17_Chr3g0087801_3F_3-149_147_MtrunA17_Chr3g0087801_1F_1-120_120_-1_iteration_7_3'UTR_overlapped_with_CDS_69303_CHIMERIC
FQQNSYCLGLRPPREARPSCCILERRRGDAP
>MtrunA17_Chr2g0308081_1F_61189-61317_129_MtrunA17_Chr2g0308081_2F_61127-61237_111_+2_iteration_5_3'UTR_overlapped_with_CDS_50501_CHIMERIC
FTLRCDHTSTNAPDPQNSAVKRAWARVVLGWVTSWEVLVL
>MtrunA17_Chr5g0448641_3F_3774-4073_300_MtrunA17_Chr5g0448641_1F_1-4011_4011_+2_iteration_5_3'UTR_overlapped_with_CDS_196294_CHIMERIC
THAFMVSSGDRSQRADSIVYYGCFCIQWNHTYKISWSSGP
>MtrunA17_Chr8g0388831_3F_1128-1256_129_MtrunA17_Chr8g0388831_1F_370-1389_1020_-2_iteration_8_Within_3'_of_altprot_5833_CHIMERIC
QALKDHSPGSSNNMLCGNTHPRLVNVSGKYFADCNETSTSK
>MtrunA17_Chr3g0090811_1F_1030-1257_228_MtrunA17_Chr3g0090811_3F_909-1070_162_+1_iteration_4_3'UTR_overlapped_with_CDS_72005_CHIMERIC
GAWLSSARAVRCWVSPATSATLVFSCQRLVWNPEQTAGDK
>MtrunA17_Chr8g0386311_1F_733-957_225_MtrunA17_Chr8g0386311_3F_264-1871_1608_-2_iteration_6_Within_5'_of_altprot_4787_CHIMERIC
NGEVVAILDIAKCLYDMPLLVWKGQLRKERQLQQLLKVSTN
>MtrunA17_Chr7g0250271_3F_63-263_201_MtrunA17_Chr7g0250271_1F_1-357_357_-1_iteration_14_Within_5'_of_altprot_3382_CHIMERIC
SIPIEECDRDSSLPDSIICHILSFSTNQRHRRHKHPFKEVE
>MtrunA17_Chr1g1004274_3F_114-338_225_MtrunA17_Chr1g1004274_2F_173-355_183_+2_iteration_0_5'UTR_overlapped_with_CDS_37702_CHIMERIC
GPRRLKPSPRTLANSQLGVGRPAWCSHQPNLANLKPCSIT
>MtrunA17_Chr8g0364571_2F_35-322_288_MtrunA17_Chr8g0364571_1F_1-357_357_-2_iteration_6_Within_5'_of_altprot_265072_CHIMERIC
VMLNFHKISLRPPWSIFSLYLKHQKSFSSQTNATGKLTQLS
>MtrunA17_MTg0490901_1F_244-399_156_MtrunA17_MTg0490901_2F_203-469_267_-1_iteration_9_Within_5'_of_altprot_307835_CHIMERIC
RNKKGPETSTRGATSWFTKTPTQRHAFSRSEGIQCPTTDSF
>MtrunA17_Chr3g0108711_3F_57-278_222_MtrunA17_Chr3g0108711_1F_22-591_570_+1_iteration_5_Within_3'_of_altprot_3953_CHIMERIC
TTDLSFAFVNLRPAVLLHVLICPKREVKRVADLTDDENIE
>MtrunA17_Chr4g0060971_3F_327-1106_780_MtrunA17_Chr4g0060971_2F_2-415_414_+1_iteration_21_3'UTR_overlapped_with_CDS_138525_CHIMERIC
DPQFAKSHLLSSNVHPQLVSVFMGYCKLPFRSYPLKPLLD
>MtrunA17_Chr2g0314221_1F_1-138_138_MtrunA17_Chr2g0314221_3F_96-194_99_+2_iteration_8_5'UTR_overlapped_with_CDS_58208_CHIMERIC
DMWTNGSHDIKLLFLGGEHFSSLLLGFSSVASALHYCIGL
>MtrunA17_Chr2g0320431_2F_2081-2278_198_MtrunA17_Chr2g0320431_1F_1315-2160_846_-2_iteration_6_3'UTR_overlapped_with_CDS_4919_CHIMERIC
VTVDLGSEQLKGVLYHMFQVMHLRILRLEVYQKKRLRDKER
>MtrunA17_Chr6g0458111_2F_515-640_126_MtrunA17_Chr6g0458111_1F_202-1548_1347_-2_iteration_7_Within_5'_of_altprot_203249_CHIMERIC
PGHRDFIKNMITGTSQALIVPCLSLTPPLVVLKLVSLRMDR
>MtrunA17_Chr8g0382551_1F_1261-1344_84_MtrunA17_Chr8g0382551_2F_164-1639_1476_+1_iteration_4_Within_3'_of_altprot_2447_CHIMERIC
IGFDHGHPARLCRRKTSPVFQEPVQKIISWKRTASFR
>MtrunA17_Chr2g0326861_2F_386-511_126_MtrunA17_Chr2g0326861_1F_1-672_672_+1_iteration_2_Within_5'_of_altprot_7521_CHIMERIC
MLYMLASHILGAAGTFFQSSVKKHVGKVCAIWRNQIANMD
>MtrunA17_CPg0492821_1F_919-1056_138_MtrunA17_CPg0492821_3F_822-971_150_+1_iteration_12_3'UTR_overlapped_with_CDS_285569_CHIMERIC
LPVFDTGLFIALLYPPYSLRVGICQHGFSLRCIWKSPSKR
>MtrunA17_Chr6g0466741_3F_951-1088_138_MtrunA17_Chr6g0466741_1F_1-1656_1656_-1_iteration_3_Within_5'_of_altprot_205867_CHIMERIC
LPKQELYVRVEAPQGGIRNFSTRRSEWFSLEMENSSTWFYQ
>MtrunA17_Chr7g0215141_2F_110-223_114_MtrunA17_Chr7g0215141_3F_3-164_162_-1_iteration_5_3'UTR_overlapped_with_CDS_228840_CHIMERIC
FGANWTRKYEDWETKICLPQVRSLARPVLALARPCHPPEDL
>MtrunA17_Chr2g0276881_3F_1359-1538_180_MtrunA17_Chr2g0276881_1F_115-2583_2469_-2_iteration_15_Within_3'_of_altprot_8398_CHIMERIC
VCAMSRGVSQLPNRRLLNTLRQFSVCPPNHYNDLSSLFFTT
>MtrunA17_Chr7g0250971_2F_983-1120_138_MtrunA17_Chr7g0250971_1F_1033-1116_84_+2_iteration_18_Spanned_5'_of_altprot_245506_CHIMERIC
DKTSEYWARSSSCYITPSWKSSLEMASLRRIGTMAEGR
>MtrunA17_Chr6g0478141_1F_1945-2283_339_MtrunA17_Chr6g0478141_2F_2048-2158_111_-2_iteration_23_Spanned_5'_of_altprot_219460_CHIMERIC
FLAIRTIFLITCPDRDLGFLYRLVDTSRCKKLLWGAWRLSS
>MtrunA17_Chr5g0396921_1F_502-684_183_MtrunA17_Chr5g0396921_2F_509-1219_711_+1_iteration_4_5'UTR_overlapped_with_CDS_148098_CHIMERIC
TLTRWGRGRESHALLLRFNNNLASQKIHGVMI
>MtrunA17_Chr7g0251971_3F_3-161_159_MtrunA17_Chr7g0251971_1F_1-189_189_+1_iteration_10_Within_3'_of_altprot_4130_CHIMERIC
SQLDVAKQQAIVYSIYAPSLPVLQTFLINPFNQGSILLFF
>MtrunA17_Chr5g0422041_1F_370-471_102_MtrunA17_Chr5g0422041_2F_407-484_78_+1_iteration_3_5'UTR_overlapped_with_CDS_164290_CHIMERIC
IRVRFRRGSLRNGTTSKEGSRRANYPILTRGGSDNK
>MtrunA17_Chr6g0486131_2F_1052-1138_87_MtrunA17_Chr6g0486131_3F_606-1379_774_-1_iteration_4_Within_5'_of_altprot_226203_CHIMERIC
TVGPSEHPSKKRNCLQMFQQVSTTRIWKWKACPDSGGCN
>MtrunA17_Chr7g0244451_1F_2386-2496_111_MtrunA17_Chr7g0244451_2F_2480-2806_327_-2_iteration_5_5'UTR_overlapped_with_CDS_244626_CHIMERIC
RTRIYNENNIDSSYNIGDLNLSPLDTITPETFDIAYFKNLQ
>MtrunA17_Chr6g1025843_3F_201-344_144_MtrunA17_Chr6g1025843_2F_2-379_378_-2_iteration_10_Within_5'_of_altprot_227617_CHIMERIC
YTFRRLAERISQLQSGFVVREECVMTRGRLPGLVGPPLWVN
>MtrunA17_Chr4g0018261_2F_131-277_147_MtrunA17_Chr4g0018261_1F_1-180_180_-2_iteration_15_3'UTR_overlapped_with_CDS_10163_CHIMERIC
ICPLGDAIILNSTNVGLIPRGLVSEKDPRDMIQRAISHAST
>MtrunA17_MTg0490201_3F_204-524_321_MtrunA17_MTg0490201_2F_386-604_219_+2_iteration_11_5'UTR_overlapped_with_CDS_294956_CHIMERIC
RNGSVKHSIREPGLYSSVWYSLVWLLESHPAVVGTARKIQ
>MtrunA17_Chr3g0144361_1F_1564-1641_78_MtrunA17_Chr3g0144361_2F_176-1753_1578_+1_iteration_10_Within_3'_of_altprot_8585_CHIMERIC
DKYWRGILSVRWNCSCGWIFFYTLLPETQGKTLEE
>MtrunA17_Chr4g0056221_1F_136-294_159_MtrunA17_Chr4g0056221_3F_201-281_81_-2_iteration_12_Spanned_3'_of_altprot_137111_CHIMERIC
RQGTGQRLIFLSLTKPQYTTFCLTYRLSKIPK
>MtrunA17_Chr4g0004161_2F_365-592_228_MtrunA17_Chr4g0004161_1F_1-3183_3183_-2_iteration_2_Within_5'_of_altprot_1567_CHIMERIC
PELFGSLRNLRFFLISKVHLMGEEFQRILLVFRTCNILIFQ
>MtrunA17_Chr1g0153231_2F_5-85_81_MtrunA17_Chr1g0153231_1F_1-255_255_+2_iteration_9_Within_3'_of_altprot_16841_CHIMERIC
NIYSWVGQALLFWFMFSWLYGLSGGEIELQEIVNGV
>MtrunA17_Chr2g0308091_2F_4490-4618_129_MtrunA17_Chr2g0308091_1F_4522-4614_93_-1_iteration_14_Spanned_5'_of_altprot_53422_CHIMERIC
CTGSHQNSAVKRAWARVVLGWVTSLGSPCVAPLFAKISCSF
>MtrunA17_Chr2g0285731_1F_3547-3702_156_MtrunA17_Chr2g0285731_2F_422-5329_4908_-2_iteration_12_Within_3'_of_altprot_1872_CHIMERIC
DRDCKHDVPLGNNAIVGIVLWSAYLYYQSTAREVKRLDSIS
>MtrunA17_Chr2g0308081_3F_4830-4958_129_MtrunA17_Chr2g0308081_2F_4862-4954_93_+2_iteration_16_Spanned_5'_of_altprot_52338_CHIMERIC
TGSHQNSAVKRAWTRVILGWVTSWEVCVAPLFAKISCSFC
>MtrunA17_Chr3g0114801_2F_245-433_189_MtrunA17_Chr3g0114801_1F_82-381_300_-2_iteration_11_3'UTR_overlapped_with_CDS_84181_CHIMERIC
SINDLGVNVVDPEAWVFRRLKSFMILSVGILPLYAMNLDAV
>MtrunA17_Chr4g0076801_1F_268-378_111_MtrunA17_Chr4g0076801_2F_59-331_273_+2_iteration_7_3'UTR_overlapped_with_CDS_2608_CHIMERIC
LVAFGVYLVAEQVYNKIFLFSFSSPCEGWGPLSQDHHQSI
>MtrunA17_Chr2g0300131_2F_371-601_231_MtrunA17_Chr2g0300131_3F_426-506_81_-1_iteration_7_Spanned_3'_of_altprot_46559_CHIMERIC
TAYALVNENHLDRDQSKQQCRIRPPLALKEFTGGHQL
>MtrunA17_Chr8g0375561_1F_2389-2508_120_MtrunA17_Chr8g0375561_2F_2408-2530_123_-2_iteration_28_5'UTR_overlapped_with_CDS_269007_CHIMERIC
ARLDSIRNGSAQNSARVRHELFFQLKFGSFKVHENNS
>MtrunA17_Chr7g0229401_1F_3163-3279_117_MtrunA17_Chr7g0229401_2F_3176-3346_171_-2_iteration_11_5'UTR_overlapped_with_CDS_235322_CHIMERIC
DLTLTSQYAFISCLYTSFMVRYSGVLGVEEPHQSI
>MtrunA17_CPg0492331_2F_992-1216_225_MtrunA17_CPg0492331_1F_949-1032_84_-2_iteration_11_3'UTR_overlapped_with_CDS_278202_CHIMERIC
FGEHSTMKVVSCVRRVIVYRWGLYGRIRWGLRGGDLPCGGC
>MtrunA17_Chr8g0364451_3F_357-515_159_MtrunA17_Chr8g0364451_1F_1-513_513_+2_iteration_24_3'UTR_overlapped_with_CDS_7441_CHIMERIC
SLKQLNQIQNRKVIVPVTDLVELIMEVLLHITRGTQSGVG
>MtrunA17_Chr6g0482321_1F_5236-5421_186_MtrunA17_Chr6g0482321_2F_5183-5341_159_-1_iteration_9_3'UTR_overlapped_with_CDS_224243_CHIMERIC
YPEPFRRRACKLISKDGPVKFALCFKPAKRVLAFTLTEGGD
>MtrunA17_Chr7g0256961_2F_1061-1159_99_MtrunA17_Chr7g0256961_3F_1086-1499_414_+1_iteration_7_5'UTR_overlapped_with_CDS_247135_CHIMERIC
KLLFFICIDAVCKYHPQTLLKSSFSSMKYLKLGNVNFN
>MtrunA17_Chr1g0205071_2F_314-550_237_MtrunA17_Chr1g0205071_1F_1-1146_1146_-2_iteration_11_Within_5'_of_altprot_3702_CHIMERIC
GTYDNQDVAVKVLDWGEDGVAPLLLKLLLYEHHFGRRLLCG
>MtrunA17_Chr4g0058421_2F_1958-2143_186_MtrunA17_Chr4g0058421_1F_97-2154_2058_-1_iteration_3_Within_3'_of_altprot_6688_CHIMERIC
VLTISGSIAKSRNLFGSSKSQTAETQATDSQIAAT
>MtrunA17_Chr1g0171791_1F_1831-2052_222_MtrunA17_Chr1g0171791_3F_1755-1901_147_+1_iteration_1_3'UTR_overlapped_with_CDS_25662_CHIMERIC
LYPYTTDYPVIHQKPEPKHRTKPEPFQLESLLRHKEEMQR
>MtrunA17_Chr5g0421871_2F_50-133_84_MtrunA17_Chr5g0421871_3F_3-83_81_+2_iteration_3_3'UTR_overlapped_with_CDS_161663_CHIMERIC
RRIKKQRHYERLAHKPVIPVVIFLTPLASNIEGLKDR
>MtrunA17_CPg0493131_2F_2528-2632_105_MtrunA17_CPg0493131_3F_414-2810_2397_-2_iteration_15_Within_3'_of_altprot_287683_CHIMERIC
HTALARTSFCGIYDSCSFRFFKFRGGGVATEINAVNYVSPR
>MtrunA17_Chr3g0103761_1F_541-1182_642_MtrunA17_Chr3g0103761_3F_3-1244_1242_-2_iteration_7_Within_5'_of_altprot_80793_CHIMERIC
ALHQTLKSQLNKSNTSTQASDRWAIKLEDDVVEPQHLGNIL
>MtrunA17_Chr7g0262581_3F_1599-1721_123_MtrunA17_Chr7g0262581_2F_80-4765_4686_-1_iteration_0_Within_3'_of_altprot_8394_CHIMERIC
SMFSKWSKKNYKKEEIDWSYIEFVDNQDILDLIEKKPGGII
>MtrunA17_Chr4g0007851_3F_210-302_93_MtrunA17_Chr4g0007851_1F_199-651_453_-2_iteration_20_Within_3'_of_altprot_3652_CHIMERIC
RQRGTIEWFSFWVATGKFVARCRRNVEDGWGLEYRKKVSSS
>MtrunA17_Chr8g0372401_2F_179-277_99_MtrunA17_Chr8g0372401_1F_1-291_291_-1_iteration_6_Within_3'_of_altprot_10467_CHIMERIC
RLRATYLIGSDCQISFRSCADPINDFGVIYVIDPDT
>MtrunA17_CPg0493401_2F_1484-1588_105_MtrunA17_CPg0493401_3F_261-1778_1518_-2_iteration_3_Within_3'_of_altprot_289559_CHIMERIC
TLQRTSGHYSYSWGLDELSEEDRLTVARARKIERFLSQPFF
>MtrunA17_Chr0c03g0489901_1F_1-267_267_MtrunA17_Chr0c03g0489901_2F_2-133_132_-2_iteration_21_Spanned_5'_of_altprot_10922_CHIMERIC
TESVATPMGMHATKDRVESETHQPSTQYPCT
>MtrunA17_Chr5g0422081_2F_2417-2530_114_MtrunA17_Chr5g0422081_3F_2367-2540_174_-2_iteration_4_Within_3'_of_altprot_167820_CHIMERIC
LLSSETTAKGTGLARNQRGKKTLLSLTLVRLCEMT
>MtrunA17_Chr2g0324651_3F_3-134_132_MtrunA17_Chr2g0324651_1F_1-1548_1548_-2_iteration_8_Within_3'_of_altprot_61575_CHIMERIC
ALCNTLGLFSYYVHRSNNTVNGPEQLGNIQVPKRASYIRVI
>MtrunA17_Chr7g0266391_1F_283-555_273_MtrunA17_Chr7g0266391_2F_2-397_396_+2_iteration_12_3'UTR_overlapped_with_CDS_9736_CHIMERIC
NESIALISFHEKTAFFTYQFWVLAIKESWTKLVIVGPLHC
>MtrunA17_Chr5g0448641_2F_2780-2875_96_MtrunA17_Chr5g0448641_1F_1-4011_4011_+2_iteration_4_Within_3'_of_altprot_196242_CHIMERIC
NRLLFHGTPIFRGISNISEYLRVGPPLYFVVKDYNYSLES
>MtrunA17_CPg0492581_2F_119-274_156_MtrunA17_CPg0492581_3F_3-389_387_+2_iteration_10_Within_5'_of_altprot_8295_CHIMERIC
ALEPAWITSRQIEAGRRAMSKCSPRWENMGTHISRQTCYS
>MtrunA17_Chr5g0422291_2F_6518-6658_141_MtrunA17_Chr5g0422291_1F_6583-6729_147_-1_iteration_5_5'UTR_overlapped_with_CDS_178495_CHIMERIC
ELTRQIAPPTKNGHATTTHRIKKELSVCQSLLCLDLVSFPV
>MtrunA17_Chr1g0167091_1F_121-300_180_MtrunA17_Chr1g0167091_2F_2-142_141_+2_iteration_1_3'UTR_overlapped_with_CDS_23818_CHIMERIC
CNMLACPLQVELCHGTWVKVYVSWSLDEGELREAGFTEQR
>MtrunA17_Chr6g0454831_3F_2448-2597_150_MtrunA17_Chr6g0454831_2F_182-3379_3198_+1_iteration_3_Within_5'_of_altprot_5791_CHIMERIC
AITRVPFSVVRSKALDIFLCAAMKDSHVMCSHRSFGLGCH
>MtrunA17_Chr1g0159811_2F_1409-1648_240_MtrunA17_Chr1g0159811_1F_286-1773_1488_+1_iteration_1_Within_5'_of_altprot_7235_CHIMERIC
DKLDESFDVINQHRSLLLHIYLQTTTSSRSSLLRLFLLVV
>MtrunA17_Chr2g0281201_3F_465-596_132_MtrunA17_Chr2g0281201_2F_554-1465_912_+2_iteration_11_5'UTR_overlapped_with_CDS_10756_CHIMERIC
SKDQLLDSIKLHSWWWLKTHISDLKEQAQIDDVEAGKESI
>MtrunA17_Chr7g0273371_3F_852-992_141_MtrunA17_Chr7g0273371_1F_61-1290_1230_-1_iteration_19_Within_5'_of_altprot_252150_CHIMERIC
VYILTVYYGIENSFWDLAPHVVQWLLGSYQHSDSAYSFRCN
>MtrunA17_Chr5g0399511_1F_235-360_126_MtrunA17_Chr5g0399511_3F_6-317_312_-2_iteration_19_3'UTR_overlapped_with_CDS_5226_CHIMERIC
HRRQLPVFSLISYFLPVYHNFLTHRFSATHKAAEVGAGCDG
>MtrunA17_Chr5g0422081_2F_1421-1546_126_MtrunA17_Chr5g0422081_1F_1510-1602_93_+2_iteration_4_5'UTR_overlapped_with_CDS_167178_CHIMERIC
ARRSLQNPGREPGRRSSVQILVVVANIQMRTLKAEEGKGS
>MtrunA17_Chr8g0339231_2F_194-343_150_MtrunA17_Chr8g0339231_1F_1-261_261_-2_iteration_11_3'UTR_overlapped_with_CDS_257776_CHIMERIC
QPIKPTLGSITDSQRTGKSVFSIHNTGPIGCLPYDNIYYPH
>MtrunA17_Chr4g0001491_3F_312-488_177_MtrunA17_Chr4g0001491_1F_1-891_891_+1_iteration_13_Within_3'_of_altprot_161_CHIMERIC
SIQYCYYGILLNLVMFFYSFIFVDSIFVRAYKSKMNLLRA
>MtrunA17_Chr8g0371811_3F_2196-2285_90_MtrunA17_Chr8g0371811_1F_1429-2211_783_-1_iteration_6_3'UTR_overlapped_with_CDS_10115_CHIMERIC
ISLYLKFIRHEEKLIMVNHMIKKLRRGNALKVKFSLGEPPD
>MtrunA17_Chr4g0016331_3F_75-179_105_MtrunA17_Chr4g0016331_1F_1-1059_1059_+1_iteration_12_Within_3'_of_altprot_118005_CHIMERIC
HWMVWCFDDPYLIDRNFCIYYRFIAAPPVDIDGIREPVSG
>MtrunA17_MTg0491791_2F_1208-1459_252_MtrunA17_MTg0491791_3F_1287-1421_135_+1_iteration_24_Spanned_5'_of_altprot_336928_CHIMERIC
LQKVPRGQAIRRKRRPGSGFPTGRGTGDGHLEAHTTYRQD
>MtrunA17_MTg0491151_3F_5391-5522_132_MtrunA17_MTg0491151_1F_5377-5463_87_-1_iteration_24_3'UTR_overlapped_with_CDS_316539_CHIMERIC
LQSLSPAREECTVPWRFMGRAFAVPLPLNLTLPRS
>MtrunA17_Chr6g0470481_2F_137117-137245_129_MtrunA17_Chr6g0470481_3F_137031-137165_135_+2_iteration_1_3'UTR_overlapped_with_CDS_211878_CHIMERIC
TLRCDHTSTNAGSHQNYAAKRAWSRVVLGWVTSWEVLVLH
>MtrunA17_Chr2g0325921_2F_1052-1282_231_MtrunA17_Chr2g0325921_1F_49-3246_3198_+2_iteration_9_Within_3'_of_altprot_62401_CHIMERIC
YPSPSLIQSAALYLSPRLLGTVQVSLQSDTMKRPLSSDGR
>MtrunA17_Chr4g0009301_2F_1844-2047_204_MtrunA17_Chr4g0009301_3F_1833-1931_99_-1_iteration_23_3'UTR_overlapped_with_CDS_106528_CHIMERIC
CVLEFQRGRQSGKVCVTSLFLPSKCRDFMFSKTMM
>MtrunA17_Chr4g0056231_1F_664-786_123_MtrunA17_Chr4g0056231_3F_126-1022_897_+1_iteration_4_Within_5'_of_altprot_5159_CHIMERIC
AGHVVEECKLRVVYSLRRNHHLQSQKVLRKGHHLEVLFQK
>MtrunA17_CPg0492431_3F_372-464_93_MtrunA17_CPg0492431_2F_128-1021_894_-2_iteration_14_Within_5'_of_altprot_283084_CHIMERIC
LLFRWREEPMISFSGNFQTNNFNEKSFNFLFYYLQLYVFLY
>MtrunA17_Chr6g0477491_2F_1835-1966_132_MtrunA17_Chr6g0477491_1F_826-2085_1260_+1_iteration_13_Within_5'_of_altprot_4357_CHIMERIC
FHRETTTFDIAILGELGIKESWTNSSLLDRCLALSVLSEW
>MtrunA17_Chr8g0389701_1F_22-462_441_MtrunA17_Chr8g0389701_3F_126-662_537_-1_iteration_2_5'UTR_overlapped_with_CDS_6291_CHIMERIC
LTLKLLSSPTKPTHTFQRSPLHHSMLLQNPHPFFPFPHCPP
>MtrunA17_Chr8g0378711_3F_72-212_141_MtrunA17_Chr8g0378711_1F_1-354_354_+1_iteration_16_Within_3'_of_altprot_1421_CHIMERIC
ERKAKEALAAEGGWTVVRHHKGLGCSAAAKNKLAKKKHTG
>MtrunA17_CPg0492361_1F_451-753_303_MtrunA17_CPg0492361_2F_392-472_81_+2_iteration_5_3'UTR_overlapped_with_CDS_279833_CHIMERIC
SLAQLGHPGLEPETSREVNHRTYGPSNWERINRFLFGSDS
>MtrunA17_Chr2g0304531_2F_878-961_84_MtrunA17_Chr2g0304531_3F_156-1064_909_-2_iteration_11_Within_3'_of_altprot_9634_CHIMERIC
VCTYSSSPYTMQAPIVSREERPVWHTIDCNVLPKDYKD
>MtrunA17_Chr3g0078081_3F_189-341_153_MtrunA17_Chr3g0078081_2F_311-853_543_+2_iteration_7_5'UTR_overlapped_with_CDS_239_CHIMERIC
GHSKAFKDIESTTKELCNFLKRSRPSHEQGSSSQHVSCNL
>MtrunA17_Chr3g0096761_1F_37-162_126_MtrunA17_Chr3g0096761_2F_149-295_147_-2_iteration_3_5'UTR_overlapped_with_CDS_77017_CHIMERIC
EATFDPLIKLKIQKVADSQFSLIQEERRIEREVSTDIWIAL
>MtrunA17_Chr1g0161151_1F_838-1017_180_MtrunA17_Chr1g0161151_3F_51-2126_2076_-1_iteration_20_Within_3'_of_altprot_7573_CHIMERIC
IATASPSQLVGKKVITAISKYSISKRKRFRKITYSVNPDFH
>MtrunA17_Chr2g0325851_1F_2278-2424_147_MtrunA17_Chr2g0325851_2F_398-2878_2481_-2_iteration_18_Within_3'_of_altprot_62221_CHIMERIC
RIYGDGIIVLPDTFERSEEKAQLAETTKKMLRDICRGLMCI
>MtrunA17_Chr6g0481631_3F_534-635_102_MtrunA17_Chr6g0481631_1F_1-1269_1269_+2_iteration_7_Within_5'_of_altprot_6688_CHIMERIC
YILDDVKRYYSIMTIKSRYIFFADPNNERNKSLGNKYFEP
>MtrunA17_Chr0c01g0489101_2F_2285-2644_360_MtrunA17_Chr0c01g0489101_1F_2581-2778_198_-1_iteration_7_5'UTR_overlapped_with_CDS_7527_CHIMERIC
RIGRPWRSNCSLEKRPQAAHRAQVPWKGASERVRAPLCSDP
>MtrunA17_Chr5g0435541_3F_3-104_102_MtrunA17_Chr5g0435541_1F_1-444_444_+1_iteration_4_Within_3'_of_altprot_8326_CHIMERIC
GYPIHISTPTGLHCLKNEFAIQTKNILTPLGDPKFVFQGV
>MtrunA17_MTg0491611_2F_1913-2230_318_MtrunA17_MTg0491611_1F_1963-2220_258_-2_iteration_8_Spanned_3'_of_altprot_333041_CHIMERIC
APSQRFDGMAQPTQERLCVIWELMAGNNPYGFDIR
>MtrunA17_Chr4g0050921_3F_9-269_261_MtrunA17_Chr4g0050921_1F_1-393_393_+2_iteration_6_Within_5'_of_altprot_1831_CHIMERIC
MNKEYPSHLKHGFDVDNGSNSSHRFCYLCGQR
>MtrunA17_Chr4g0062801_1F_3415-3624_210_MtrunA17_Chr4g0062801_3F_291-8267_7977_+1_iteration_15_Within_5'_of_altprot_138945_CHIMERIC
GPGGATLEMMTGAESVPQISWNYSEILFVTQACRKKFVLV
>MtrunA17_Chr3g0119141_3F_393-590_198_MtrunA17_Chr3g0119141_1F_1-507_507_-1_iteration_15_3'UTR_overlapped_with_CDS_85034_CHIMERIC
LTPQSVSSIYEEKLDLLGKILKRKWGLQSQSNLTLNELSLD
>MtrunA17_Chr4g0011431_1F_457-756_300_MtrunA17_Chr4g0011431_2F_698-1480_783_-2_iteration_14_5'UTR_overlapped_with_CDS_6064_CHIMERIC
SSYLHITIKLNNSENGFIQGFIQNTAQIRLVSSHNEVYEPC
>MtrunA17_Chr0c01g0489041_1F_727-1002_276_MtrunA17_Chr0c01g0489041_3F_789-881_93_+1_iteration_2_Spanned_3'_of_altprot_4092_CHIMERIC
SRTKVGGSKTIRTVLVSTINDADQGSADVAFRTPLAPYEK
>MtrunA17_Chr0c01g1039196_1F_1-198_198_MtrunA17_Chr0c01g1039196_3F_3-152_150_+1_iteration_2_Spanned_3'_of_altprot_9361_CHIMERIC
PGKPQAKSRREGFEGKNLHEAQAKSRPEGIRRQNLQHAPT
>MtrunA17_MTg0491281_1F_226-516_291_MtrunA17_MTg0491281_2F_326-439_114_-1_iteration_13_Spanned_3'_of_altprot_321418_CHIMERIC
RLEPSFDRDCSSLLGAFFRHPRSQVSTGKDLLIPRGRAGLE
>MtrunA17_Chr3g0110581_3F_3-110_108_MtrunA17_Chr3g0110581_1F_1-192_192_+2_iteration_20_Within_5'_of_altprot_83232_CHIMERIC
MKSSLRLYTTQARMSVSMSRTRKGGSCKNE
>MtrunA17_Chr7g0239351_3F_1506-1649_144_MtrunA17_Chr7g0239351_2F_1616-2011_396_+2_iteration_3_5'UTR_overlapped_with_CDS_242069_CHIMERIC
DWQDARRFRNTSCTSGQEGNVKWIKPAEGRFKCNIDASFS
>MtrunA17_MTg0490131_3F_990-1154_165_MtrunA17_MTg0490131_1F_895-1056_162_+2_iteration_0_3'UTR_overlapped_with_CDS_291618_CHIMERIC
EPTYVAKYGDLVARGERPTKIGYSWFSAKSISVERMMSMA
>MtrunA17_Chr4g0017181_3F_306-392_87_MtrunA17_Chr4g0017181_1F_1-390_390_+2_iteration_26_3'UTR_overlapped_with_CDS_122050_CHIMERIC
NPVDHPHGGGEGRARLVEKNPQLLGVILHLEEEVEKKNI
>MtrunA17_Chr5g0395531_1F_235-423_189_MtrunA17_Chr5g0395531_3F_390-551_162_-1_iteration_5_5'UTR_overlapped_with_CDS_147806_CHIMERIC
NNKIDIHKNHRAGQKGPAIILAIGTANPPNCVEQSTYPDFY
>MtrunA17_Chr4g0031751_1F_949-1056_108_MtrunA17_Chr4g0031751_3F_963-1046_84_-1_iteration_7_Spanned_5'_of_altprot_130447_CHIMERIC
RKAYKNCLVLPYINKMHLLFCSTFHKNSTVKRA
>MtrunA17_Chr8g0375501_2F_1772-1936_165_MtrunA17_Chr8g0375501_1F_1741-1941_201_-2_iteration_9_Within_5'_of_altprot_268904_CHIMERIC
HTFNLLQKIMNGGGGLFFVWWINWLIHLWLLLVLLLRKIRY
>MtrunA17_Chr4g0015491_3F_3-170_168_MtrunA17_Chr4g0015491_1F_115-219_105_-2_iteration_11_5'UTR_overlapped_with_CDS_109426_CHIMERIC
QKEIDQGLSIKTKIDSSWVDAPERLMGTDCKFVGNMSTLVQ
>MtrunA17_Chr8g0390401_3F_66-272_207_MtrunA17_Chr8g0390401_2F_29-2272_2244_-1_iteration_13_Within_3'_of_altprot_272225_CHIMERIC
QSPPSISTQENNLQSNVLHATPHLDTATKNSVRRFSKKTSS
>MtrunA17_Chr2g0291901_1F_1375-1473_99_MtrunA17_Chr2g0291901_2F_1289-1528_240_+2_iteration_9_Within_5'_of_altprot_42827_CHIMERIC
ENLIIVYLLFRHGNGAGWGGFIFPISIPYSHILTCYPTHI
>MtrunA17_Chr6g0450241_3F_1179-1301_123_MtrunA17_Chr6g0450241_1F_1129-1332_204_-1_iteration_3_Within_5'_of_altprot_199783_CHIMERIC
VASKLPLWESKSMGNPNICNNWSGSRLLINLHHPVVEKFKT
>MtrunA17_Chr2g0300781_3F_420-656_237_MtrunA17_Chr2g0300781_1F_442-555_114_+1_iteration_14_Spanned_5'_of_altprot_46820_CHIMERIC
KWCILSLKRRLNYTFGPRVLATHETGPALLKQNKTVL
[truncated: 89,995,050 more chars]
