# Supplementary material for: Discovery of diverse chimeric peptides in a eukaryotic proteome sets the stage for experimental validation of the mosaic translation hypothesis
Source: Comput Struct Biotechnol J. 2025 Sep 12;27:4048–64. doi: 10.1016/j.csbj.2025.09.019 (PMC12481079; doi:10.1016/j.csbj.2025.09.019)
Supplement: Supplementary file 1 — Supplementary material [file mmc1.zip › Supplementary Datasets/Supplementary Dataset S35 Chimeric proteins modeled with MS-supported altProts (redundant).fasta]

Supplementary Dataset S35
Chimeric proteins modeled with MS-supported altProts (redundant)
The list contains 36,536 models that include the group "other" (row "Total" in Supplementary Table S5).

>MtrunA17_Chr1g0171501_2F_230-427_198_MtrunA17_Chr1g0171501_1F_121-1947_1827_-2_iteration_1_Within_5'_of_altprot_2_CHIMERIC
GISRAASVKLIFQTLQRRLFLFLFLILMLDFCQRTYTLLML
>MtrunA17_Chr1g0171501_2F_230-427_198_MtrunA17_Chr1g0171501_1F_121-1947_1827_-2_iteration_2_Within_5'_of_altprot_3_CHIMERIC
GISRAASVKLIPQTLQRRLFLFLFLILMLDFCQRTYTLLML
>MtrunA17_Chr1g0171501_2F_230-427_198_MtrunA17_Chr1g0171501_1F_121-1947_1827_-2_iteration_3_Within_5'_of_altprot_4_CHIMERIC
GISRAASVKLIPNTLQRRLFLFLFLILMLDFCQRTYTLLML
>MtrunA17_Chr1g0171501_2F_230-427_198_MtrunA17_Chr1g0171501_1F_121-1947_1827_-2_iteration_4_Within_5'_of_altprot_5_CHIMERIC
GISRAASVKLIPNTLQRRLFLFLFLILMLDFCQRTYTLLML
>MtrunA17_Chr1g0171501_2F_230-427_198_MtrunA17_Chr1g0171501_1F_121-1947_1827_-2_iteration_5_Within_5'_of_altprot_6_CHIMERIC
GISRAASVKLIPNTSQRRLFLFLFLILMLDFCQRTYTLLML
>MtrunA17_Chr1g0171501_2F_230-427_198_MtrunA17_Chr1g0171501_1F_121-1947_1827_-2_iteration_6_Within_5'_of_altprot_7_CHIMERIC
GISRAASVKLIPNTSERRLFLFLFLILMLDFCQRTYTLLML
>MtrunA17_Chr1g0171501_2F_230-427_198_MtrunA17_Chr1g0171501_1F_121-1947_1827_-2_iteration_7_Within_5'_of_altprot_8_CHIMERIC
GISRAASVKLIPNTSEERLFLFLFLILMLDFCQRTYTLLML
>MtrunA17_Chr1g0171501_2F_230-427_198_MtrunA17_Chr1g0171501_1F_121-1947_1827_-2_iteration_8_Within_5'_of_altprot_9_CHIMERIC
GISRAASVKLIPNTSEEALFLFLFLILMLDFCQRTYTLLML
>MtrunA17_Chr1g0171501_2F_230-427_198_MtrunA17_Chr1g0171501_1F_121-1947_1827_-2_iteration_9_Within_5'_of_altprot_10_CHIMERIC
GISRAASVKLIPNTSEEAVFLFLFLILMLDFCQRTYTLLML
>MtrunA17_Chr1g0171501_2F_230-427_198_MtrunA17_Chr1g0171501_1F_121-1947_1827_-2_iteration_10_Within_5'_of_altprot_11_CHIMERIC
GISRAASVKLIPNTSEEAVPLFLFLILMLDFCQRTYTLLML
>MtrunA17_Chr1g0171501_2F_230-427_198_MtrunA17_Chr1g0171501_1F_121-1947_1827_-2_iteration_11_Within_5'_of_altprot_12_CHIMERIC
GISRAASVKLIPNTSEEAVPVFLFLILMLDFCQRTYTLLML
>MtrunA17_Chr1g0171501_2F_230-427_198_MtrunA17_Chr1g0171501_1F_121-1947_1827_-2_iteration_12_Within_5'_of_altprot_13_CHIMERIC
GISRAASVKLIPNTSEEAVPVPLFLILMLDFCQRTYTLLML
>MtrunA17_Chr1g0171501_2F_230-427_198_MtrunA17_Chr1g0171501_1F_121-1947_1827_-2_iteration_13_Within_5'_of_altprot_14_CHIMERIC
GISRAASVKLIPNTSEEAVPVPVFLILMLDFCQRTYTLLML
>MtrunA17_Chr1g0171501_2F_230-427_198_MtrunA17_Chr1g0171501_1F_121-1947_1827_-2_iteration_14_Within_5'_of_altprot_15_CHIMERIC
GISRAASVKLIPNTSEEAVPVPVPLILMLDFCQRTYTLLML
>MtrunA17_Chr1g0171501_2F_230-427_198_MtrunA17_Chr1g0171501_1F_121-1947_1827_-2_iteration_15_Within_5'_of_altprot_16_CHIMERIC
GISRAASVKLIPNTSEEAVPVPVPDILMLDFCQRTYTLLML
>MtrunA17_Chr1g0171501_2F_230-427_198_MtrunA17_Chr1g0171501_1F_121-1947_1827_-2_iteration_16_Within_5'_of_altprot_17_CHIMERIC
GISRAASVKLIPNTSEEAVPVPVPDSLMLDFCQRTYTLLML
>MtrunA17_Chr1g0171501_2F_230-427_198_MtrunA17_Chr1g0171501_1F_121-1947_1827_-2_iteration_17_Within_5'_of_altprot_18_CHIMERIC
GISRAASVKLIPNTSEEAVPVPVPDSHMLDFCQRTYTLLML
>MtrunA17_Chr1g0171501_2F_230-427_198_MtrunA17_Chr1g0171501_1F_121-1947_1827_-2_iteration_18_Within_5'_of_altprot_19_CHIMERIC
GISRAASVKLIPNTSEEAVPVPVPDSHALDFCQRTYTLLML
>MtrunA17_Chr1g0171501_2F_230-427_198_MtrunA17_Chr1g0171501_1F_121-1947_1827_-2_iteration_19_Within_5'_of_altprot_20_CHIMERIC
GISRAASVKLIPNTSEEAVPVPVPDSHARDFCQRTYTLLML
>MtrunA17_Chr1g0171501_2F_230-427_198_MtrunA17_Chr1g0171501_1F_121-1947_1827_-2_iteration_20_Within_5'_of_altprot_21_CHIMERIC
GISRAASVKLIPNTSEEAVPVPVPDSHARFFCQRTYTLLML
>MtrunA17_Chr1g0171501_2F_230-427_198_MtrunA17_Chr1g0171501_1F_121-1947_1827_+1_iteration_0_Within_5'_of_altprot_22_CHIMERIC
GISRAASVKLFQTLQRRLFLFLFLILMLDFCQRTYTLLML
>MtrunA17_Chr1g0171501_2F_230-427_198_MtrunA17_Chr1g0171501_1F_121-1947_1827_+1_iteration_1_Within_5'_of_altprot_23_CHIMERIC
GISRAASVKLIQTLQRRLFLFLFLILMLDFCQRTYTLLML
>MtrunA17_Chr1g0171501_2F_230-427_198_MtrunA17_Chr1g0171501_1F_121-1947_1827_+1_iteration_2_Within_5'_of_altprot_24_CHIMERIC
GISRAASVKLIPTLQRRLFLFLFLILMLDFCQRTYTLLML
>MtrunA17_Chr1g0171501_2F_230-427_198_MtrunA17_Chr1g0171501_1F_121-1947_1827_+1_iteration_3_Within_5'_of_altprot_25_CHIMERIC
GISRAASVKLIPNLQRRLFLFLFLILMLDFCQRTYTLLML
>MtrunA17_Chr1g0171501_2F_230-427_198_MtrunA17_Chr1g0171501_1F_121-1947_1827_+1_iteration_4_Within_5'_of_altprot_26_CHIMERIC
GISRAASVKLIPNTQRRLFLFLFLILMLDFCQRTYTLLML
>MtrunA17_Chr1g0171501_2F_230-427_198_MtrunA17_Chr1g0171501_1F_121-1947_1827_+1_iteration_5_Within_5'_of_altprot_27_CHIMERIC
GISRAASVKLIPNTSRRLFLFLFLILMLDFCQRTYTLLML
>MtrunA17_Chr1g0171501_2F_230-427_198_MtrunA17_Chr1g0171501_1F_121-1947_1827_+1_iteration_6_Within_5'_of_altprot_28_CHIMERIC
GISRAASVKLIPNTSERLFLFLFLILMLDFCQRTYTLLML
>MtrunA17_Chr1g0171501_2F_230-427_198_MtrunA17_Chr1g0171501_1F_121-1947_1827_+1_iteration_7_Within_5'_of_altprot_29_CHIMERIC
GISRAASVKLIPNTSEELFLFLFLILMLDFCQRTYTLLML
>MtrunA17_Chr1g0171501_2F_230-427_198_MtrunA17_Chr1g0171501_1F_121-1947_1827_+1_iteration_8_Within_5'_of_altprot_30_CHIMERIC
GISRAASVKLIPNTSEEAFLFLFLILMLDFCQRTYTLLML
>MtrunA17_Chr1g0171501_2F_230-427_198_MtrunA17_Chr1g0171501_1F_121-1947_1827_+1_iteration_9_Within_5'_of_altprot_31_CHIMERIC
GISRAASVKLIPNTSEEAVLFLFLILMLDFCQRTYTLLML
>MtrunA17_Chr1g0171501_2F_230-427_198_MtrunA17_Chr1g0171501_1F_121-1947_1827_+1_iteration_10_Within_5'_of_altprot_32_CHIMERIC
GISRAASVKLIPNTSEEAVPFLFLILMLDFCQRTYTLLML
>MtrunA17_Chr1g0171501_2F_230-427_198_MtrunA17_Chr1g0171501_1F_121-1947_1827_+1_iteration_11_Within_5'_of_altprot_33_CHIMERIC
GISRAASVKLIPNTSEEAVPVLFLILMLDFCQRTYTLLML
>MtrunA17_Chr1g0171501_2F_230-427_198_MtrunA17_Chr1g0171501_1F_121-1947_1827_+1_iteration_12_Within_5'_of_altprot_34_CHIMERIC
GISRAASVKLIPNTSEEAVPVPFLILMLDFCQRTYTLLML
>MtrunA17_Chr1g0171501_2F_230-427_198_MtrunA17_Chr1g0171501_1F_121-1947_1827_+1_iteration_13_Within_5'_of_altprot_35_CHIMERIC
GISRAASVKLIPNTSEEAVPVPVLILMLDFCQRTYTLLML
>MtrunA17_Chr1g0171501_2F_230-427_198_MtrunA17_Chr1g0171501_1F_121-1947_1827_+1_iteration_14_Within_5'_of_altprot_36_CHIMERIC
GISRAASVKLIPNTSEEAVPVPVPILMLDFCQRTYTLLML
>MtrunA17_Chr1g0171501_2F_230-427_198_MtrunA17_Chr1g0171501_1F_121-1947_1827_+1_iteration_15_Within_5'_of_altprot_37_CHIMERIC
GISRAASVKLIPNTSEEAVPVPVPDLMLDFCQRTYTLLML
>MtrunA17_Chr1g0171501_2F_230-427_198_MtrunA17_Chr1g0171501_1F_121-1947_1827_+1_iteration_16_Within_5'_of_altprot_38_CHIMERIC
GISRAASVKLIPNTSEEAVPVPVPDSMLDFCQRTYTLLML
>MtrunA17_Chr1g0171501_2F_230-427_198_MtrunA17_Chr1g0171501_1F_121-1947_1827_+1_iteration_17_Within_5'_of_altprot_39_CHIMERIC
GISRAASVKLIPNTSEEAVPVPVPDSHLDFCQRTYTLLML
>MtrunA17_Chr1g0171501_2F_230-427_198_MtrunA17_Chr1g0171501_1F_121-1947_1827_+1_iteration_18_Within_5'_of_altprot_40_CHIMERIC
GISRAASVKLIPNTSEEAVPVPVPDSHADFCQRTYTLLML
>MtrunA17_Chr1g0171501_2F_230-427_198_MtrunA17_Chr1g0171501_1F_121-1947_1827_+1_iteration_19_Within_5'_of_altprot_41_CHIMERIC
GISRAASVKLIPNTSEEAVPVPVPDSHARFCQRTYTLLML
>MtrunA17_Chr1g0171501_2F_230-427_198_MtrunA17_Chr1g0171501_1F_121-1947_1827_+1_iteration_20_Within_5'_of_altprot_42_CHIMERIC
GISRAASVKLIPNTSEEAVPVPVPDSHARFCQRTYTLLML
>MtrunA17_Chr1g0171501_2F_230-427_198_MtrunA17_Chr1g0171501_1F_121-1947_1827_-1_iteration_0_Within_3'_of_altprot_43_CHIMERIC
SPPVNFRHRLDASSQKEDDADDNDDMEIEDRLTEPDADGDS
>MtrunA17_Chr1g0171501_2F_230-427_198_MtrunA17_Chr1g0171501_1F_121-1947_1827_-1_iteration_1_Within_3'_of_altprot_44_CHIMERIC
SPPVNFRHRLMASSQKEDDADDNDDMEIEDRLTEPDADGDS
>MtrunA17_Chr1g0171501_2F_230-427_198_MtrunA17_Chr1g0171501_1F_121-1947_1827_-1_iteration_2_Within_3'_of_altprot_45_CHIMERIC
SPPVNFRHRLMLSSQKEDDADDNDDMEIEDRLTEPDADGDS
>MtrunA17_Chr1g0171501_2F_230-427_198_MtrunA17_Chr1g0171501_1F_121-1947_1827_-1_iteration_3_Within_3'_of_altprot_46_CHIMERIC
SPPVNFRHRLMLASQKEDDADDNDDMEIEDRLTEPDADGDS
>MtrunA17_Chr1g0171501_2F_230-427_198_MtrunA17_Chr1g0171501_1F_121-1947_1827_-1_iteration_4_Within_3'_of_altprot_47_CHIMERIC
SPPVNFRHRLMLAAQKEDDADDNDDMEIEDRLTEPDADGDS
>MtrunA17_Chr1g0171501_2F_230-427_198_MtrunA17_Chr1g0171501_1F_121-1947_1827_-1_iteration_5_Within_3'_of_altprot_48_CHIMERIC
SPPVNFRHRLMLAAKKEDDADDNDDMEIEDRLTEPDADGDS
>MtrunA17_Chr1g0171501_2F_230-427_198_MtrunA17_Chr1g0171501_1F_121-1947_1827_-1_iteration_6_Within_3'_of_altprot_49_CHIMERIC
SPPVNFRHRLMLAAKKEDDADDNDDMEIEDRLTEPDADGDS
>MtrunA17_Chr1g0171501_2F_230-427_198_MtrunA17_Chr1g0171501_1F_121-1947_1827_-1_iteration_7_Within_3'_of_altprot_50_CHIMERIC
SPPVNFRHRLMLAAKKRDDADDNDDMEIEDRLTEPDADGDS
>MtrunA17_Chr1g0171501_2F_230-427_198_MtrunA17_Chr1g0171501_1F_121-1947_1827_-1_iteration_8_Within_3'_of_altprot_51_CHIMERIC
SPPVNFRHRLMLAAKKRMDADDNDDMEIEDRLTEPDADGDS
>MtrunA17_Chr1g0171501_2F_230-427_198_MtrunA17_Chr1g0171501_1F_121-1947_1827_-1_iteration_9_Within_3'_of_altprot_52_CHIMERIC
SPPVNFRHRLMLAAKKRMMADDNDDMEIEDRLTEPDADGDS
>MtrunA17_Chr1g0171501_2F_230-427_198_MtrunA17_Chr1g0171501_1F_121-1947_1827_-1_iteration_10_Within_3'_of_altprot_53_CHIMERIC
SPPVNFRHRLMLAAKKRMMLDDNDDMEIEDRLTEPDADGDS
>MtrunA17_Chr1g0171501_2F_230-427_198_MtrunA17_Chr1g0171501_1F_121-1947_1827_-1_iteration_11_Within_3'_of_altprot_54_CHIMERIC
SPPVNFRHRLMLAAKKRMMLMDNDDMEIEDRLTEPDADGDS
>MtrunA17_Chr1g0171501_2F_230-427_198_MtrunA17_Chr1g0171501_1F_121-1947_1827_-1_iteration_12_Within_3'_of_altprot_55_CHIMERIC
SPPVNFRHRLMLAAKKRMMLMINDDMEIEDRLTEPDADGDS
>MtrunA17_Chr1g0171501_2F_230-427_198_MtrunA17_Chr1g0171501_1F_121-1947_1827_-1_iteration_13_Within_3'_of_altprot_56_CHIMERIC
SPPVNFRHRLMLAAKKRMMLMIMDDMEIEDRLTEPDADGDS
>MtrunA17_Chr1g0171501_2F_230-427_198_MtrunA17_Chr1g0171501_1F_121-1947_1827_-1_iteration_14_Within_3'_of_altprot_57_CHIMERIC
SPPVNFRHRLMLAAKKRMMLMIMMDMEIEDRLTEPDADGDS
>MtrunA17_Chr1g0171501_2F_230-427_198_MtrunA17_Chr1g0171501_1F_121-1947_1827_-1_iteration_15_Within_3'_of_altprot_58_CHIMERIC
SPPVNFRHRLMLAAKKRMMLMIMMTMEIEDRLTEPDADGDS
>MtrunA17_Chr1g0171501_2F_230-427_198_MtrunA17_Chr1g0171501_1F_121-1947_1827_-1_iteration_16_Within_3'_of_altprot_59_CHIMERIC
SPPVNFRHRLMLAAKKRMMLMIMMTWEIEDRLTEPDADGDS
>MtrunA17_Chr1g0171501_2F_230-427_198_MtrunA17_Chr1g0171501_1F_121-1947_1827_-1_iteration_17_Within_3'_of_altprot_60_CHIMERIC
SPPVNFRHRLMLAAKKRMMLMIMMTWRIEDRLTEPDADGDS
>MtrunA17_Chr1g0171501_2F_230-427_198_MtrunA17_Chr1g0171501_1F_121-1947_1827_-1_iteration_18_Within_3'_of_altprot_61_CHIMERIC
SPPVNFRHRLMLAAKKRMMLMIMMTWRLEDRLTEPDADGDS
>MtrunA17_Chr1g0171501_2F_230-427_198_MtrunA17_Chr1g0171501_1F_121-1947_1827_-1_iteration_19_Within_3'_of_altprot_62_CHIMERIC
SPPVNFRHRLMLAAKKRMMLMIMMTWRLKDRLTEPDADGDS
>MtrunA17_Chr1g0171501_2F_230-427_198_MtrunA17_Chr1g0171501_1F_121-1947_1827_-1_iteration_20_Within_3'_of_altprot_63_CHIMERIC
SPPVNFRHRLMLAAKKRMMLMIMMTWRLKIRLTEPDADGDS
>MtrunA17_Chr1g0171501_2F_230-427_198_MtrunA17_Chr1g0171501_1F_121-1947_1827_+2_iteration_0_Within_3'_of_altprot_64_CHIMERIC
SPPVNFRHRLASSQKEDDADDNDDMEIEDRLTEPDADGDS
>MtrunA17_Chr1g0171501_2F_230-427_198_MtrunA17_Chr1g0171501_1F_121-1947_1827_+2_iteration_1_Within_3'_of_altprot_65_CHIMERIC
SPPVNFRHRLMSSQKEDDADDNDDMEIEDRLTEPDADGDS
>MtrunA17_Chr1g0171501_2F_230-427_198_MtrunA17_Chr1g0171501_1F_121-1947_1827_+2_iteration_2_Within_3'_of_altprot_66_CHIMERIC
SPPVNFRHRLMLSQKEDDADDNDDMEIEDRLTEPDADGDS
>MtrunA17_Chr1g0171501_2F_230-427_198_MtrunA17_Chr1g0171501_1F_121-1947_1827_+2_iteration_3_Within_3'_of_altprot_67_CHIMERIC
SPPVNFRHRLMLAQKEDDADDNDDMEIEDRLTEPDADGDS
>MtrunA17_Chr1g0171501_2F_230-427_198_MtrunA17_Chr1g0171501_1F_121-1947_1827_+2_iteration_4_Within_3'_of_altprot_68_CHIMERIC
SPPVNFRHRLMLAAKEDDADDNDDMEIEDRLTEPDADGDS
>MtrunA17_Chr1g0171501_2F_230-427_198_MtrunA17_Chr1g0171501_1F_121-1947_1827_+2_iteration_5_Within_3'_of_altprot_69_CHIMERIC
SPPVNFRHRLMLAAKEDDADDNDDMEIEDRLTEPDADGDS
>MtrunA17_Chr1g0171501_2F_230-427_198_MtrunA17_Chr1g0171501_1F_121-1947_1827_+2_iteration_6_Within_3'_of_altprot_70_CHIMERIC
SPPVNFRHRLMLAAKKDDADDNDDMEIEDRLTEPDADGDS
>MtrunA17_Chr1g0171501_2F_230-427_198_MtrunA17_Chr1g0171501_1F_121-1947_1827_+2_iteration_7_Within_3'_of_altprot_71_CHIMERIC
SPPVNFRHRLMLAAKKRDADDNDDMEIEDRLTEPDADGDS
>MtrunA17_Chr1g0171501_2F_230-427_198_MtrunA17_Chr1g0171501_1F_121-1947_1827_+2_iteration_8_Within_3'_of_altprot_72_CHIMERIC
SPPVNFRHRLMLAAKKRMADDNDDMEIEDRLTEPDADGDS
>MtrunA17_Chr1g0171501_2F_230-427_198_MtrunA17_Chr1g0171501_1F_121-1947_1827_+2_iteration_9_Within_3'_of_altprot_73_CHIMERIC
SPPVNFRHRLMLAAKKRMMDDNDDMEIEDRLTEPDADGDS
>MtrunA17_Chr1g0171501_2F_230-427_198_MtrunA17_Chr1g0171501_1F_121-1947_1827_+2_iteration_10_Within_3'_of_altprot_74_CHIMERIC
SPPVNFRHRLMLAAKKRMMLDNDDMEIEDRLTEPDADGDS
>MtrunA17_Chr1g0171501_2F_230-427_198_MtrunA17_Chr1g0171501_1F_121-1947_1827_+2_iteration_11_Within_3'_of_altprot_75_CHIMERIC
SPPVNFRHRLMLAAKKRMMLMNDDMEIEDRLTEPDADGDS
>MtrunA17_Chr1g0171501_2F_230-427_198_MtrunA17_Chr1g0171501_1F_121-1947_1827_+2_iteration_12_Within_3'_of_altprot_76_CHIMERIC
SPPVNFRHRLMLAAKKRMMLMIDDMEIEDRLTEPDADGDS
>MtrunA17_Chr1g0171501_2F_230-427_198_MtrunA17_Chr1g0171501_1F_121-1947_1827_+2_iteration_13_Within_3'_of_altprot_77_CHIMERIC
SPPVNFRHRLMLAAKKRMMLMIMDMEIEDRLTEPDADGDS
>MtrunA17_Chr1g0171501_2F_230-427_198_MtrunA17_Chr1g0171501_1F_121-1947_1827_+2_iteration_14_Within_3'_of_altprot_78_CHIMERIC
SPPVNFRHRLMLAAKKRMMLMIMMMEIEDRLTEPDADGDS
>MtrunA17_Chr1g0171501_2F_230-427_198_MtrunA17_Chr1g0171501_1F_121-1947_1827_+2_iteration_15_Within_3'_of_altprot_79_CHIMERIC
SPPVNFRHRLMLAAKKRMMLMIMMTEIEDRLTEPDADGDS
>MtrunA17_Chr1g0171501_2F_230-427_198_MtrunA17_Chr1g0171501_1F_121-1947_1827_+2_iteration_16_Within_3'_of_altprot_80_CHIMERIC
SPPVNFRHRLMLAAKKRMMLMIMMTWIEDRLTEPDADGDS
>MtrunA17_Chr1g0171501_2F_230-427_198_MtrunA17_Chr1g0171501_1F_121-1947_1827_+2_iteration_17_Within_3'_of_altprot_81_CHIMERIC
SPPVNFRHRLMLAAKKRMMLMIMMTWREDRLTEPDADGDS
>MtrunA17_Chr1g0171501_2F_230-427_198_MtrunA17_Chr1g0171501_1F_121-1947_1827_+2_iteration_18_Within_3'_of_altprot_82_CHIMERIC
SPPVNFRHRLMLAAKKRMMLMIMMTWRLDRLTEPDADGDS
>MtrunA17_Chr1g0171501_2F_230-427_198_MtrunA17_Chr1g0171501_1F_121-1947_1827_+2_iteration_19_Within_3'_of_altprot_83_CHIMERIC
SPPVNFRHRLMLAAKKRMMLMIMMTWRLKRLTEPDADGDS
>MtrunA17_Chr1g0171501_2F_230-427_198_MtrunA17_Chr1g0171501_1F_121-1947_1827_+2_iteration_20_Within_3'_of_altprot_84_CHIMERIC
SPPVNFRHRLMLAAKKRMMLMIMMTWRLKILTEPDADGDS
>MtrunA17_Chr1g0171501_3F_774-872_99_MtrunA17_Chr1g0171501_1F_121-1947_1827_-1_iteration_1_Within_5'_of_altprot_86_CHIMERIC
FTEKEYASKLDFDCQIAWPTKGRKIPRACSKFFQRRIIIQN
>MtrunA17_Chr1g0171501_3F_774-872_99_MtrunA17_Chr1g0171501_1F_121-1947_1827_-1_iteration_2_Within_5'_of_altprot_87_CHIMERIC
FTEKEYASKLDLDCQIAWPTKGRKIPRACSKFFQRRIIIQN
>MtrunA17_Chr1g0171501_3F_774-872_99_MtrunA17_Chr1g0171501_1F_121-1947_1827_-1_iteration_3_Within_5'_of_altprot_88_CHIMERIC
FTEKEYASKLDLICQIAWPTKGRKIPRACSKFFQRRIIIQN
>MtrunA17_Chr1g0171501_3F_774-872_99_MtrunA17_Chr1g0171501_1F_121-1947_1827_-1_iteration_4_Within_5'_of_altprot_89_CHIMERIC
FTEKEYASKLDLIAQIAWPTKGRKIPRACSKFFQRRIIIQN
>MtrunA17_Chr1g0171501_3F_774-872_99_MtrunA17_Chr1g0171501_1F_121-1947_1827_-1_iteration_5_Within_5'_of_altprot_90_CHIMERIC
FTEKEYASKLDLIAKIAWPTKGRKIPRACSKFFQRRIIIQN
>MtrunA17_Chr1g0171501_3F_774-872_99_MtrunA17_Chr1g0171501_1F_121-1947_1827_-1_iteration_6_Within_5'_of_altprot_91_CHIMERIC
FTEKEYASKLDLIAKLAWPTKGRKIPRACSKFFQRRIIIQN
>MtrunA17_Chr1g0171501_3F_774-872_99_MtrunA17_Chr1g0171501_1F_121-1947_1827_-1_iteration_7_Within_5'_of_altprot_92_CHIMERIC
FTEKEYASKLDLIAKLRWPTKGRKIPRACSKFFQRRIIIQN
>MtrunA17_Chr1g0171501_3F_774-872_99_MtrunA17_Chr1g0171501_1F_121-1947_1827_-1_iteration_8_Within_5'_of_altprot_93_CHIMERIC
FTEKEYASKLDLIAKLRGPTKGRKIPRACSKFFQRRIIIQN
>MtrunA17_Chr1g0171501_3F_774-872_99_MtrunA17_Chr1g0171501_1F_121-1947_1827_-1_iteration_9_Within_5'_of_altprot_94_CHIMERIC
FTEKEYASKLDLIAKLRGLTKGRKIPRACSKFFQRRIIIQN
>MtrunA17_Chr1g0171501_3F_774-872_99_MtrunA17_Chr1g0171501_1F_121-1947_1827_-1_iteration_10_Within_5'_of_altprot_95_CHIMERIC
FTEKEYASKLDLIAKLRGLPKGRKIPRACSKFFQRRIIIQN
>MtrunA17_Chr1g0171501_3F_774-872_99_MtrunA17_Chr1g0171501_1F_121-1947_1827_-1_iteration_11_Within_5'_of_altprot_96_CHIMERIC
FTEKEYASKLDLIAKLRGLPKGRKIPRACSKFFQRRIIIQN
>MtrunA17_Chr1g0171501_3F_774-872_99_MtrunA17_Chr1g0171501_1F_121-1947_1827_-1_iteration_12_Within_5'_of_altprot_97_CHIMERIC
FTEKEYASKLDLIAKLRGLPKARKIPRACSKFFQRRIIIQN
>MtrunA17_Chr1g0171501_3F_774-872_99_MtrunA17_Chr1g0171501_1F_121-1947_1827_-1_iteration_13_Within_5'_of_altprot_98_CHIMERIC
FTEKEYASKLDLIAKLRGLPKAEKIPRACSKFFQRRIIIQN
>MtrunA17_Chr1g0171501_3F_774-872_99_MtrunA17_Chr1g0171501_1F_121-1947_1827_-1_iteration_14_Within_5'_of_altprot_99_CHIMERIC
FTEKEYASKLDLIAKLRGLPKAEKIPRACSKFFQRRIIIQN
>MtrunA17_Chr1g0171501_3F_774-872_99_MtrunA17_Chr1g0171501_1F_121-1947_1827_-1_iteration_15_Within_5'_of_altprot_100_CHIMERIC
FTEKEYASKLDLIAKLRGLPKAEKYPRACSKFFQRRIIIQN
>MtrunA17_Chr1g0171501_3F_774-872_99_MtrunA17_Chr1g0171501_1F_121-1947_1827_-1_iteration_16_Within_5'_of_altprot_101_CHIMERIC
FTEKEYASKLDLIAKLRGLPKAEKYLRACSKFFQRRIIIQN
>MtrunA17_Chr1g0171501_3F_774-872_99_MtrunA17_Chr1g0171501_1F_121-1947_1827_-1_iteration_17_Within_5'_of_altprot_102_CHIMERIC
FTEKEYASKLDLIAKLRGLPKAEKYLEACSKFFQRRIIIQN
>MtrunA17_Chr1g0171501_3F_774-872_99_MtrunA17_Chr1g0171501_1F_121-1947_1827_-1_iteration_18_Within_5'_of_altprot_103_CHIMERIC
FTEKEYASKLDLIAKLRGLPKAEKYLEHCSKFFQRRIIIQN
>MtrunA17_Chr1g0171501_3F_774-872_99_MtrunA17_Chr1g0171501_1F_121-1947_1827_-1_iteration_19_Within_5'_of_altprot_104_CHIMERIC
FTEKEYASKLDLIAKLRGLPKAEKYLEHVSKFFQRRIIIQN
>MtrunA17_Chr1g0171501_3F_774-872_99_MtrunA17_Chr1g0171501_1F_121-1947_1827_-1_iteration_20_Within_5'_of_altprot_105_CHIMERIC
FTEKEYASKLDLIAKLRGLPKAEKYLEHVPKFFQRRIIIQN
>MtrunA17_Chr1g0171501_3F_774-872_99_MtrunA17_Chr1g0171501_1F_121-1947_1827_+2_iteration_0_Within_5'_of_altprot_106_CHIMERIC
FTEKEYASKLFDCQIAWPTKGRKIPRACSKFFQRRIIIQN
>MtrunA17_Chr1g0171501_3F_774-872_99_MtrunA17_Chr1g0171501_1F_121-1947_1827_+2_iteration_1_Within_5'_of_altprot_107_CHIMERIC
FTEKEYASKLDDCQIAWPTKGRKIPRACSKFFQRRIIIQN
>MtrunA17_Chr1g0171501_3F_774-872_99_MtrunA17_Chr1g0171501_1F_121-1947_1827_+2_iteration_2_Within_5'_of_altprot_108_CHIMERIC
FTEKEYASKLDLCQIAWPTKGRKIPRACSKFFQRRIIIQN
>MtrunA17_Chr1g0171501_3F_774-872_99_MtrunA17_Chr1g0171501_1F_121-1947_1827_+2_iteration_3_Within_5'_of_altprot_109_CHIMERIC
FTEKEYASKLDLIQIAWPTKGRKIPRACSKFFQRRIIIQN
>MtrunA17_Chr1g0171501_3F_774-872_99_MtrunA17_Chr1g0171501_1F_121-1947_1827_+2_iteration_4_Within_5'_of_altprot_110_CHIMERIC
FTEKEYASKLDLIAIAWPTKGRKIPRACSKFFQRRIIIQN
>MtrunA17_Chr1g0171501_3F_774-872_99_MtrunA17_Chr1g0171501_1F_121-1947_1827_+2_iteration_5_Within_5'_of_altprot_111_CHIMERIC
FTEKEYASKLDLIAKAWPTKGRKIPRACSKFFQRRIIIQN
>MtrunA17_Chr1g0171501_3F_774-872_99_MtrunA17_Chr1g0171501_1F_121-1947_1827_+2_iteration_6_Within_5'_of_altprot_112_CHIMERIC
FTEKEYASKLDLIAKLWPTKGRKIPRACSKFFQRRIIIQN
>MtrunA17_Chr1g0171501_3F_774-872_99_MtrunA17_Chr1g0171501_1F_121-1947_1827_+2_iteration_7_Within_5'_of_altprot_113_CHIMERIC
FTEKEYASKLDLIAKLRPTKGRKIPRACSKFFQRRIIIQN
>MtrunA17_Chr1g0171501_3F_774-872_99_MtrunA17_Chr1g0171501_1F_121-1947_1827_+2_iteration_8_Within_5'_of_altprot_114_CHIMERIC
FTEKEYASKLDLIAKLRGTKGRKIPRACSKFFQRRIIIQN
>MtrunA17_Chr1g0171501_3F_774-872_99_MtrunA17_Chr1g0171501_1F_121-1947_1827_+2_iteration_9_Within_5'_of_altprot_115_CHIMERIC
FTEKEYASKLDLIAKLRGLKGRKIPRACSKFFQRRIIIQN
>MtrunA17_Chr1g0171501_3F_774-872_99_MtrunA17_Chr1g0171501_1F_121-1947_1827_+2_iteration_10_Within_5'_of_altprot_116_CHIMERIC
FTEKEYASKLDLIAKLRGLPGRKIPRACSKFFQRRIIIQN
>MtrunA17_Chr1g0171501_3F_774-872_99_MtrunA17_Chr1g0171501_1F_121-1947_1827_+2_iteration_11_Within_5'_of_altprot_117_CHIMERIC
FTEKEYASKLDLIAKLRGLPKRKIPRACSKFFQRRIIIQN
>MtrunA17_Chr1g0171501_3F_774-872_99_MtrunA17_Chr1g0171501_1F_121-1947_1827_+2_iteration_12_Within_5'_of_altprot_118_CHIMERIC
FTEKEYASKLDLIAKLRGLPKAKIPRACSKFFQRRIIIQN
>MtrunA17_Chr1g0171501_3F_774-872_99_MtrunA17_Chr1g0171501_1F_121-1947_1827_+2_iteration_13_Within_5'_of_altprot_119_CHIMERIC
FTEKEYASKLDLIAKLRGLPKAEIPRACSKFFQRRIIIQN
>MtrunA17_Chr1g0171501_3F_774-872_99_MtrunA17_Chr1g0171501_1F_121-1947_1827_+2_iteration_14_Within_5'_of_altprot_120_CHIMERIC
FTEKEYASKLDLIAKLRGLPKAEKPRACSKFFQRRIIIQN
>MtrunA17_Chr1g0171501_3F_774-872_99_MtrunA17_Chr1g0171501_1F_121-1947_1827_+2_iteration_15_Within_5'_of_altprot_121_CHIMERIC
FTEKEYASKLDLIAKLRGLPKAEKYRACSKFFQRRIIIQN
>MtrunA17_Chr1g0171501_3F_774-872_99_MtrunA17_Chr1g0171501_1F_121-1947_1827_+2_iteration_16_Within_5'_of_altprot_122_CHIMERIC
FTEKEYASKLDLIAKLRGLPKAEKYLACSKFFQRRIIIQN
>MtrunA17_Chr1g0171501_3F_774-872_99_MtrunA17_Chr1g0171501_1F_121-1947_1827_+2_iteration_17_Within_5'_of_altprot_123_CHIMERIC
FTEKEYASKLDLIAKLRGLPKAEKYLECSKFFQRRIIIQN
>MtrunA17_Chr1g0171501_3F_774-872_99_MtrunA17_Chr1g0171501_1F_121-1947_1827_+2_iteration_18_Within_5'_of_altprot_124_CHIMERIC
FTEKEYASKLDLIAKLRGLPKAEKYLEHSKFFQRRIIIQN
>MtrunA17_Chr1g0171501_3F_774-872_99_MtrunA17_Chr1g0171501_1F_121-1947_1827_+2_iteration_19_Within_5'_of_altprot_125_CHIMERIC
FTEKEYASKLDLIAKLRGLPKAEKYLEHVKFFQRRIIIQN
>MtrunA17_Chr1g0171501_3F_774-872_99_MtrunA17_Chr1g0171501_1F_121-1947_1827_+2_iteration_20_Within_5'_of_altprot_126_CHIMERIC
FTEKEYASKLDLIAKLRGLPKAEKYLEHVPFFQRRIIIQN
>MtrunA17_Chr1g0171501_3F_774-872_99_MtrunA17_Chr1g0171501_1F_121-1947_1827_-2_iteration_0_Within_3'_of_altprot_127_CHIMERIC
CQIAWPTKGREKYLEHVPNSFRGELLYRTLLANCASLENLR
>MtrunA17_Chr1g0171501_3F_774-872_99_MtrunA17_Chr1g0171501_1F_121-1947_1827_-2_iteration_1_Within_3'_of_altprot_128_CHIMERIC
CQIAWPTKGRKKYLEHVPNSFRGELLYRTLLANCASLENLR
>MtrunA17_Chr1g0171501_3F_774-872_99_MtrunA17_Chr1g0171501_1F_121-1947_1827_-2_iteration_2_Within_3'_of_altprot_129_CHIMERIC
CQIAWPTKGRKIYLEHVPNSFRGELLYRTLLANCASLENLR
>MtrunA17_Chr1g0171501_3F_774-872_99_MtrunA17_Chr1g0171501_1F_121-1947_1827_-2_iteration_3_Within_3'_of_altprot_130_CHIMERIC
CQIAWPTKGRKIPLEHVPNSFRGELLYRTLLANCASLENLR
>MtrunA17_Chr1g0171501_3F_774-872_99_MtrunA17_Chr1g0171501_1F_121-1947_1827_-2_iteration_4_Within_3'_of_altprot_131_CHIMERIC
CQIAWPTKGRKIPREHVPNSFRGELLYRTLLANCASLENLR
>MtrunA17_Chr1g0171501_3F_774-872_99_MtrunA17_Chr1g0171501_1F_121-1947_1827_-2_iteration_5_Within_3'_of_altprot_132_CHIMERIC
CQIAWPTKGRKIPRAHVPNSFRGELLYRTLLANCASLENLR
>MtrunA17_Chr1g0171501_3F_774-872_99_MtrunA17_Chr1g0171501_1F_121-1947_1827_-2_iteration_6_Within_3'_of_altprot_133_CHIMERIC
CQIAWPTKGRKIPRACVPNSFRGELLYRTLLANCASLENLR
>MtrunA17_Chr1g0171501_3F_774-872_99_MtrunA17_Chr1g0171501_1F_121-1947_1827_-2_iteration_7_Within_3'_of_altprot_134_CHIMERIC
CQIAWPTKGRKIPRACSPNSFRGELLYRTLLANCASLENLR
>MtrunA17_Chr1g0171501_3F_774-872_99_MtrunA17_Chr1g0171501_1F_121-1947_1827_-2_iteration_8_Within_3'_of_altprot_135_CHIMERIC
CQIAWPTKGRKIPRACSKNSFRGELLYRTLLANCASLENLR
>MtrunA17_Chr1g0171501_3F_774-872_99_MtrunA17_Chr1g0171501_1F_121-1947_1827_-2_iteration_9_Within_3'_of_altprot_136_CHIMERIC
CQIAWPTKGRKIPRACSKFSFRGELLYRTLLANCASLENLR
>MtrunA17_Chr1g0171501_3F_774-872_99_MtrunA17_Chr1g0171501_1F_121-1947_1827_-2_iteration_10_Within_3'_of_altprot_137_CHIMERIC
CQIAWPTKGRKIPRACSKFFFRGELLYRTLLANCASLENLR
>MtrunA17_Chr1g0171501_3F_774-872_99_MtrunA17_Chr1g0171501_1F_121-1947_1827_-2_iteration_11_Within_3'_of_altprot_138_CHIMERIC
CQIAWPTKGRKIPRACSKFFQRGELLYRTLLANCASLENLR
>MtrunA17_Chr1g0171501_3F_774-872_99_MtrunA17_Chr1g0171501_1F_121-1947_1827_-2_iteration_12_Within_3'_of_altprot_139_CHIMERIC
CQIAWPTKGRKIPRACSKFFQRGELLYRTLLANCASLENLR
>MtrunA17_Chr1g0171501_3F_774-872_99_MtrunA17_Chr1g0171501_1F_121-1947_1827_-2_iteration_13_Within_3'_of_altprot_140_CHIMERIC
CQIAWPTKGRKIPRACSKFFQRRELLYRTLLANCASLENLR
>MtrunA17_Chr1g0171501_3F_774-872_99_MtrunA17_Chr1g0171501_1F_121-1947_1827_-2_iteration_14_Within_3'_of_altprot_141_CHIMERIC
CQIAWPTKGRKIPRACSKFFQRRILLYRTLLANCASLENLR
>MtrunA17_Chr1g0171501_3F_774-872_99_MtrunA17_Chr1g0171501_1F_121-1947_1827_-2_iteration_15_Within_3'_of_altprot_142_CHIMERIC
CQIAWPTKGRKIPRACSKFFQRRIILYRTLLANCASLENLR
>MtrunA17_Chr1g0171501_3F_774-872_99_MtrunA17_Chr1g0171501_1F_121-1947_1827_-2_iteration_16_Within_3'_of_altprot_143_CHIMERIC
CQIAWPTKGRKIPRACSKFFQRRIIIYRTLLANCASLENLR
>MtrunA17_Chr1g0171501_3F_774-872_99_MtrunA17_Chr1g0171501_1F_121-1947_1827_-2_iteration_17_Within_3'_of_altprot_144_CHIMERIC
CQIAWPTKGRKIPRACSKFFQRRIIIQRTLLANCASLENLR
>MtrunA17_Chr1g0171501_3F_774-872_99_MtrunA17_Chr1g0171501_1F_121-1947_1827_-2_iteration_18_Within_3'_of_altprot_145_CHIMERIC
CQIAWPTKGRKIPRACSKFFQRRIIIQNTLLANCASLENLR
>MtrunA17_Chr1g0171501_3F_774-872_99_MtrunA17_Chr1g0171501_1F_121-1947_1827_-2_iteration_19_Within_3'_of_altprot_146_CHIMERIC
CQIAWPTKGRKIPRACSKFFQRRIIIQNILLANCASLENLR
>MtrunA17_Chr1g0171501_3F_774-872_99_MtrunA17_Chr1g0171501_1F_121-1947_1827_-2_iteration_20_Within_3'_of_altprot_147_CHIMERIC
CQIAWPTKGRKIPRACSKFFQRRIIIQNITLANCASLENLR
>MtrunA17_Chr1g0171501_3F_774-872_99_MtrunA17_Chr1g0171501_1F_121-1947_1827_+1_iteration_0_Within_3'_of_altprot_148_CHIMERIC
CQIAWPTKGRKYLEHVPNSFRGELLYRTLLANCASLENLR
>MtrunA17_Chr1g0171501_3F_774-872_99_MtrunA17_Chr1g0171501_1F_121-1947_1827_+1_iteration_1_Within_3'_of_altprot_149_CHIMERIC
CQIAWPTKGRKYLEHVPNSFRGELLYRTLLANCASLENLR
>MtrunA17_Chr1g0171501_3F_774-872_99_MtrunA17_Chr1g0171501_1F_121-1947_1827_+1_iteration_2_Within_3'_of_altprot_150_CHIMERIC
CQIAWPTKGRKILEHVPNSFRGELLYRTLLANCASLENLR
>MtrunA17_Chr1g0171501_3F_774-872_99_MtrunA17_Chr1g0171501_1F_121-1947_1827_+1_iteration_3_Within_3'_of_altprot_151_CHIMERIC
CQIAWPTKGRKIPEHVPNSFRGELLYRTLLANCASLENLR
>MtrunA17_Chr1g0171501_3F_774-872_99_MtrunA17_Chr1g0171501_1F_121-1947_1827_+1_iteration_4_Within_3'_of_altprot_152_CHIMERIC
CQIAWPTKGRKIPRHVPNSFRGELLYRTLLANCASLENLR
>MtrunA17_Chr1g0171501_3F_774-872_99_MtrunA17_Chr1g0171501_1F_121-1947_1827_+1_iteration_5_Within_3'_of_altprot_153_CHIMERIC
CQIAWPTKGRKIPRAVPNSFRGELLYRTLLANCASLENLR
>MtrunA17_Chr1g0171501_3F_774-872_99_MtrunA17_Chr1g0171501_1F_121-1947_1827_+1_iteration_6_Within_3'_of_altprot_154_CHIMERIC
CQIAWPTKGRKIPRACPNSFRGELLYRTLLANCASLENLR
>MtrunA17_Chr1g0171501_3F_774-872_99_MtrunA17_Chr1g0171501_1F_121-1947_1827_+1_iteration_7_Within_3'_of_altprot_155_CHIMERIC
CQIAWPTKGRKIPRACSNSFRGELLYRTLLANCASLENLR
>MtrunA17_Chr1g0171501_3F_774-872_99_MtrunA17_Chr1g0171501_1F_121-1947_1827_+1_iteration_8_Within_3'_of_altprot_156_CHIMERIC
CQIAWPTKGRKIPRACSKSFRGELLYRTLLANCASLENLR
>MtrunA17_Chr1g0171501_3F_774-872_99_MtrunA17_Chr1g0171501_1F_121-1947_1827_+1_iteration_9_Within_3'_of_altprot_157_CHIMERIC
CQIAWPTKGRKIPRACSKFFRGELLYRTLLANCASLENLR
>MtrunA17_Chr1g0171501_3F_774-872_99_MtrunA17_Chr1g0171501_1F_121-1947_1827_+1_iteration_10_Within_3'_of_altprot_158_CHIMERIC
CQIAWPTKGRKIPRACSKFFRGELLYRTLLANCASLENLR
>MtrunA17_Chr1g0171501_3F_774-872_99_MtrunA17_Chr1g0171501_1F_121-1947_1827_+1_iteration_11_Within_3'_of_altprot_159_CHIMERIC
CQIAWPTKGRKIPRACSKFFQGELLYRTLLANCASLENLR
>MtrunA17_Chr1g0171501_3F_774-872_99_MtrunA17_Chr1g0171501_1F_121-1947_1827_+1_iteration_12_Within_3'_of_altprot_160_CHIMERIC
CQIAWPTKGRKIPRACSKFFQRELLYRTLLANCASLENLR
>MtrunA17_Chr1g0171501_3F_774-872_99_MtrunA17_Chr1g0171501_1F_121-1947_1827_+1_iteration_13_Within_3'_of_altprot_161_CHIMERIC
CQIAWPTKGRKIPRACSKFFQRRLLYRTLLANCASLENLR
>MtrunA17_Chr1g0171501_3F_774-872_99_MtrunA17_Chr1g0171501_1F_121-1947_1827_+1_iteration_14_Within_3'_of_altprot_162_CHIMERIC
CQIAWPTKGRKIPRACSKFFQRRILYRTLLANCASLENLR
>MtrunA17_Chr1g0171501_3F_774-872_99_MtrunA17_Chr1g0171501_1F_121-1947_1827_+1_iteration_15_Within_3'_of_altprot_163_CHIMERIC
CQIAWPTKGRKIPRACSKFFQRRIIYRTLLANCASLENLR
>MtrunA17_Chr1g0171501_3F_774-872_99_MtrunA17_Chr1g0171501_1F_121-1947_1827_+1_iteration_16_Within_3'_of_altprot_164_CHIMERIC
CQIAWPTKGRKIPRACSKFFQRRIIIRTLLANCASLENLR
>MtrunA17_Chr1g0171501_3F_774-872_99_MtrunA17_Chr1g0171501_1F_121-1947_1827_+1_iteration_17_Within_3'_of_altprot_165_CHIMERIC
CQIAWPTKGRKIPRACSKFFQRRIIIQTLLANCASLENLR
>MtrunA17_Chr1g0171501_3F_774-872_99_MtrunA17_Chr1g0171501_1F_121-1947_1827_+1_iteration_18_Within_3'_of_altprot_166_CHIMERIC
CQIAWPTKGRKIPRACSKFFQRRIIIQNLLANCASLENLR
>MtrunA17_Chr1g0171501_3F_774-872_99_MtrunA17_Chr1g0171501_1F_121-1947_1827_+1_iteration_19_Within_3'_of_altprot_167_CHIMERIC
CQIAWPTKGRKIPRACSKFFQRRIIIQNILANCASLENLR
>MtrunA17_Chr1g0171501_3F_774-872_99_MtrunA17_Chr1g0171501_1F_121-1947_1827_+1_iteration_20_Within_3'_of_altprot_168_CHIMERIC
CQIAWPTKGRKIPRACSKFFQRRIIIQNITANCASLENLR
>MtrunA17_Chr1g0196411_3F_441-932_492_MtrunA17_Chr1g0196411_1F_85-462_378_-1_iteration_1_3'UTR_overlapped_with_CDS_170_CHIMERIC
EDINWKDIRDERKIVCRDLKAIRDKARKLFKKKIQDPKIRY
>MtrunA17_Chr1g0196411_3F_441-932_492_MtrunA17_Chr1g0196411_1F_85-462_378_-1_iteration_2_3'UTR_overlapped_with_CDS_171_CHIMERIC
EDINWKDIRDEEKIVCRDLKAIRDKARKLFKKKIQDPKIRY
>MtrunA17_Chr1g0196411_3F_441-932_492_MtrunA17_Chr1g0196411_1F_85-462_378_-1_iteration_3_3'UTR_overlapped_with_CDS_172_CHIMERIC
EDINWKDIRDEEKIVCRDLKAIRDKARKLFKKKIQDPKIRY
>MtrunA17_Chr1g0196411_3F_441-932_492_MtrunA17_Chr1g0196411_1F_85-462_378_-1_iteration_4_3'UTR_overlapped_with_CDS_173_CHIMERIC
EDINWKDIRDEEKLVCRDLKAIRDKARKLFKKKIQDPKIRY
>MtrunA17_Chr1g0196411_3F_441-932_492_MtrunA17_Chr1g0196411_1F_85-462_378_-1_iteration_5_3'UTR_overlapped_with_CDS_174_CHIMERIC
EDINWKDIRDEEKLFCRDLKAIRDKARKLFKKKIQDPKIRY
>MtrunA17_Chr1g0196411_3F_441-932_492_MtrunA17_Chr1g0196411_1F_85-462_378_-1_iteration_6_3'UTR_overlapped_with_CDS_175_CHIMERIC
EDINWKDIRDEEKLFVRDLKAIRDKARKLFKKKIQDPKIRY
>MtrunA17_Chr1g0196411_3F_441-932_492_MtrunA17_Chr1g0196411_1F_85-462_378_-1_iteration_7_3'UTR_overlapped_with_CDS_176_CHIMERIC
EDINWKDIRDEEKLFVGDLKAIRDKARKLFKKKIQDPKIRY
>MtrunA17_Chr1g0196411_3F_441-932_492_MtrunA17_Chr1g0196411_1F_85-462_378_-1_iteration_8_3'UTR_overlapped_with_CDS_177_CHIMERIC
EDINWKDIRDEEKLFVGILKAIRDKARKLFKKKIQDPKIRY
>MtrunA17_Chr1g0196411_3F_441-932_492_MtrunA17_Chr1g0196411_1F_85-462_378_+2_iteration_0_3'UTR_overlapped_with_CDS_178_CHIMERIC
EDINWKDIRDRKIVCRDLKAIRDKARKLFKKKIQDPKIRY
>MtrunA17_Chr1g0196411_3F_441-932_492_MtrunA17_Chr1g0196411_1F_85-462_378_+2_iteration_1_3'UTR_overlapped_with_CDS_179_CHIMERIC
EDINWKDIRDEKIVCRDLKAIRDKARKLFKKKIQDPKIRY
>MtrunA17_Chr1g0196411_3F_441-932_492_MtrunA17_Chr1g0196411_1F_85-462_378_+2_iteration_2_3'UTR_overlapped_with_CDS_180_CHIMERIC
EDINWKDIRDEEIVCRDLKAIRDKARKLFKKKIQDPKIRY
>MtrunA17_Chr1g0196411_3F_441-932_492_MtrunA17_Chr1g0196411_1F_85-462_378_+2_iteration_3_3'UTR_overlapped_with_CDS_181_CHIMERIC
EDINWKDIRDEEKVCRDLKAIRDKARKLFKKKIQDPKIRY
>MtrunA17_Chr1g0196411_3F_441-932_492_MtrunA17_Chr1g0196411_1F_85-462_378_+2_iteration_4_3'UTR_overlapped_with_CDS_182_CHIMERIC
EDINWKDIRDEEKLCRDLKAIRDKARKLFKKKIQDPKIRY
>MtrunA17_Chr1g0196411_3F_441-932_492_MtrunA17_Chr1g0196411_1F_85-462_378_+2_iteration_5_3'UTR_overlapped_with_CDS_183_CHIMERIC
EDINWKDIRDEEKLFRDLKAIRDKARKLFKKKIQDPKIRY
>MtrunA17_Chr1g0196411_3F_441-932_492_MtrunA17_Chr1g0196411_1F_85-462_378_+2_iteration_6_3'UTR_overlapped_with_CDS_184_CHIMERIC
EDINWKDIRDEEKLFVDLKAIRDKARKLFKKKIQDPKIRY
>MtrunA17_Chr1g0196411_3F_441-932_492_MtrunA17_Chr1g0196411_1F_85-462_378_+2_iteration_7_3'UTR_overlapped_with_CDS_185_CHIMERIC
EDINWKDIRDEEKLFVGLKAIRDKARKLFKKKIQDPKIRY
>MtrunA17_Chr1g0196411_3F_441-932_492_MtrunA17_Chr1g0196411_1F_85-462_378_+2_iteration_8_3'UTR_overlapped_with_CDS_186_CHIMERIC
EDINWKDIRDEEKLFVGIKAIRDKARKLFKKKIQDPKIRY
>MtrunA17_Chr2g0298731_1F_3127-3255_129_MtrunA17_Chr2g0298731_3F_105-3674_3570_-2_iteration_1_Within_5'_of_altprot_188_CHIMERIC
RPPGRSITKIKKQTQIKLEEFDHRLRKSVPKYLSMNQMKVI
>MtrunA17_Chr2g0298731_1F_3127-3255_129_MtrunA17_Chr2g0298731_3F_105-3674_3570_-2_iteration_2_Within_5'_of_altprot_189_CHIMERIC
RPPGRSITKIKTQTQIKLEEFDHRLRKSVPKYLSMNQMKVI
>MtrunA17_Chr2g0298731_1F_3127-3255_129_MtrunA17_Chr2g0298731_3F_105-3674_3570_-2_iteration_3_Within_5'_of_altprot_190_CHIMERIC
RPPGRSITKIKTDTQIKLEEFDHRLRKSVPKYLSMNQMKVI
>MtrunA17_Chr2g0298731_1F_3127-3255_129_MtrunA17_Chr2g0298731_3F_105-3674_3570_-2_iteration_4_Within_5'_of_altprot_191_CHIMERIC
RPPGRSITKIKTDTQIKLEEFDHRLRKSVPKYLSMNQMKVI
>MtrunA17_Chr2g0298731_1F_3127-3255_129_MtrunA17_Chr2g0298731_3F_105-3674_3570_-2_iteration_5_Within_5'_of_altprot_192_CHIMERIC
RPPGRSITKIKTDTNIKLEEFDHRLRKSVPKYLSMNQMKVI
>MtrunA17_Chr2g0298731_1F_3127-3255_129_MtrunA17_Chr2g0298731_3F_105-3674_3570_-2_iteration_6_Within_5'_of_altprot_193_CHIMERIC
RPPGRSITKIKTDTNQKLEEFDHRLRKSVPKYLSMNQMKVI
>MtrunA17_Chr2g0298731_1F_3127-3255_129_MtrunA17_Chr2g0298731_3F_105-3674_3570_-2_iteration_7_Within_5'_of_altprot_194_CHIMERIC
RPPGRSITKIKTDTNQALEEFDHRLRKSVPKYLSMNQMKVI
>MtrunA17_Chr2g0298731_1F_3127-3255_129_MtrunA17_Chr2g0298731_3F_105-3674_3570_-2_iteration_8_Within_5'_of_altprot_195_CHIMERIC
RPPGRSITKIKTDTNQAREEFDHRLRKSVPKYLSMNQMKVI
>MtrunA17_Chr2g0298731_1F_3127-3255_129_MtrunA17_Chr2g0298731_3F_105-3674_3570_-2_iteration_9_Within_5'_of_altprot_196_CHIMERIC
RPPGRSITKIKTDTNQARREFDHRLRKSVPKYLSMNQMKVI
>MtrunA17_Chr2g0298731_1F_3127-3255_129_MtrunA17_Chr2g0298731_3F_105-3674_3570_-2_iteration_10_Within_5'_of_altprot_197_CHIMERIC
RPPGRSITKIKTDTNQARRVFDHRLRKSVPKYLSMNQMKVI
>MtrunA17_Chr2g0298731_1F_3127-3255_129_MtrunA17_Chr2g0298731_3F_105-3674_3570_-2_iteration_11_Within_5'_of_altprot_198_CHIMERIC
RPPGRSITKIKTDTNQARRVRDHRLRKSVPKYLSMNQMKVI
>MtrunA17_Chr2g0298731_1F_3127-3255_129_MtrunA17_Chr2g0298731_3F_105-3674_3570_-2_iteration_12_Within_5'_of_altprot_199_CHIMERIC
RPPGRSITKIKTDTNQARRVRSHRLRKSVPKYLSMNQMKVI
>MtrunA17_Chr2g0298731_1F_3127-3255_129_MtrunA17_Chr2g0298731_3F_105-3674_3570_-2_iteration_13_Within_5'_of_altprot_200_CHIMERIC
RPPGRSITKIKTDTNQARRVRSQRLRKSVPKYLSMNQMKVI
>MtrunA17_Chr2g0298731_1F_3127-3255_129_MtrunA17_Chr2g0298731_3F_105-3674_3570_-2_iteration_14_Within_5'_of_altprot_201_CHIMERIC
RPPGRSITKIKTDTNQARRVRSQILRKSVPKYLSMNQMKVI
>MtrunA17_Chr2g0298731_1F_3127-3255_129_MtrunA17_Chr2g0298731_3F_105-3674_3570_-2_iteration_15_Within_5'_of_altprot_202_CHIMERIC
RPPGRSITKIKTDTNQARRVRSQIARKSVPKYLSMNQMKVI
>MtrunA17_Chr2g0298731_1F_3127-3255_129_MtrunA17_Chr2g0298731_3F_105-3674_3570_-2_iteration_16_Within_5'_of_altprot_203_CHIMERIC
RPPGRSITKIKTDTNQARRVRSQIAKKSVPKYLSMNQMKVI
>MtrunA17_Chr2g0298731_1F_3127-3255_129_MtrunA17_Chr2g0298731_3F_105-3674_3570_-2_iteration_17_Within_5'_of_altprot_204_CHIMERIC
RPPGRSITKIKTDTNQARRVRSQIAKKSVPKYLSMNQMKVI
>MtrunA17_Chr2g0298731_1F_3127-3255_129_MtrunA17_Chr2g0298731_3F_105-3674_3570_-2_iteration_18_Within_5'_of_altprot_205_CHIMERIC
RPPGRSITKIKTDTNQARRVRSQIAKKRVPKYLSMNQMKVI
>MtrunA17_Chr2g0298731_1F_3127-3255_129_MtrunA17_Chr2g0298731_3F_105-3674_3570_-2_iteration_19_Within_5'_of_altprot_206_CHIMERIC
RPPGRSITKIKTDTNQARRVRSQIAKKRAPKYLSMNQMKVI
>MtrunA17_Chr2g0298731_1F_3127-3255_129_MtrunA17_Chr2g0298731_3F_105-3674_3570_-2_iteration_20_Within_5'_of_altprot_207_CHIMERIC
RPPGRSITKIKTDTNQARRVRSQIAKKRAKKYLSMNQMKVI
>MtrunA17_Chr2g0298731_1F_3127-3255_129_MtrunA17_Chr2g0298731_3F_105-3674_3570_+1_iteration_0_Within_5'_of_altprot_208_CHIMERIC
RPPGRSITKIKQTQIKLEEFDHRLRKSVPKYLSMNQMKVI
>MtrunA17_Chr2g0298731_1F_3127-3255_129_MtrunA17_Chr2g0298731_3F_105-3674_3570_+1_iteration_1_Within_5'_of_altprot_209_CHIMERIC
RPPGRSITKIKQTQIKLEEFDHRLRKSVPKYLSMNQMKVI
>MtrunA17_Chr2g0298731_1F_3127-3255_129_MtrunA17_Chr2g0298731_3F_105-3674_3570_+1_iteration_2_Within_5'_of_altprot_210_CHIMERIC
RPPGRSITKIKTTQIKLEEFDHRLRKSVPKYLSMNQMKVI
>MtrunA17_Chr2g0298731_1F_3127-3255_129_MtrunA17_Chr2g0298731_3F_105-3674_3570_+1_iteration_3_Within_5'_of_altprot_211_CHIMERIC
RPPGRSITKIKTDQIKLEEFDHRLRKSVPKYLSMNQMKVI
>MtrunA17_Chr2g0298731_1F_3127-3255_129_MtrunA17_Chr2g0298731_3F_105-3674_3570_+1_iteration_4_Within_5'_of_altprot_212_CHIMERIC
RPPGRSITKIKTDTIKLEEFDHRLRKSVPKYLSMNQMKVI
>MtrunA17_Chr2g0298731_1F_3127-3255_129_MtrunA17_Chr2g0298731_3F_105-3674_3570_+1_iteration_5_Within_5'_of_altprot_213_CHIMERIC
RPPGRSITKIKTDTNKLEEFDHRLRKSVPKYLSMNQMKVI
>MtrunA17_Chr2g0298731_1F_3127-3255_129_MtrunA17_Chr2g0298731_3F_105-3674_3570_+1_iteration_6_Within_5'_of_altprot_214_CHIMERIC
RPPGRSITKIKTDTNQLEEFDHRLRKSVPKYLSMNQMKVI
>MtrunA17_Chr2g0298731_1F_3127-3255_129_MtrunA17_Chr2g0298731_3F_105-3674_3570_+1_iteration_7_Within_5'_of_altprot_215_CHIMERIC
RPPGRSITKIKTDTNQAEEFDHRLRKSVPKYLSMNQMKVI
>MtrunA17_Chr2g0298731_1F_3127-3255_129_MtrunA17_Chr2g0298731_3F_105-3674_3570_+1_iteration_8_Within_5'_of_altprot_216_CHIMERIC
RPPGRSITKIKTDTNQAREFDHRLRKSVPKYLSMNQMKVI
>MtrunA17_Chr2g0298731_1F_3127-3255_129_MtrunA17_Chr2g0298731_3F_105-3674_3570_+1_iteration_9_Within_5'_of_altprot_217_CHIMERIC
RPPGRSITKIKTDTNQARRFDHRLRKSVPKYLSMNQMKVI
>MtrunA17_Chr2g0298731_1F_3127-3255_129_MtrunA17_Chr2g0298731_3F_105-3674_3570_+1_iteration_10_Within_5'_of_altprot_218_CHIMERIC
RPPGRSITKIKTDTNQARRVDHRLRKSVPKYLSMNQMKVI
>MtrunA17_Chr2g0298731_1F_3127-3255_129_MtrunA17_Chr2g0298731_3F_105-3674_3570_+1_iteration_11_Within_5'_of_altprot_219_CHIMERIC
RPPGRSITKIKTDTNQARRVRHRLRKSVPKYLSMNQMKVI
>MtrunA17_Chr2g0298731_1F_3127-3255_129_MtrunA17_Chr2g0298731_3F_105-3674_3570_+1_iteration_12_Within_5'_of_altprot_220_CHIMERIC
RPPGRSITKIKTDTNQARRVRSRLRKSVPKYLSMNQMKVI
>MtrunA17_Chr2g0298731_1F_3127-3255_129_MtrunA17_Chr2g0298731_3F_105-3674_3570_+1_iteration_13_Within_5'_of_altprot_221_CHIMERIC
RPPGRSITKIKTDTNQARRVRSQLRKSVPKYLSMNQMKVI
>MtrunA17_Chr2g0298731_1F_3127-3255_129_MtrunA17_Chr2g0298731_3F_105-3674_3570_+1_iteration_14_Within_5'_of_altprot_222_CHIMERIC
RPPGRSITKIKTDTNQARRVRSQIRKSVPKYLSMNQMKVI
>MtrunA17_Chr2g0298731_1F_3127-3255_129_MtrunA17_Chr2g0298731_3F_105-3674_3570_+1_iteration_15_Within_5'_of_altprot_223_CHIMERIC
RPPGRSITKIKTDTNQARRVRSQIAKSVPKYLSMNQMKVI
>MtrunA17_Chr2g0298731_1F_3127-3255_129_MtrunA17_Chr2g0298731_3F_105-3674_3570_+1_iteration_16_Within_5'_of_altprot_224_CHIMERIC
RPPGRSITKIKTDTNQARRVRSQIAKSVPKYLSMNQMKVI
>MtrunA17_Chr2g0298731_1F_3127-3255_129_MtrunA17_Chr2g0298731_3F_105-3674_3570_+1_iteration_17_Within_5'_of_altprot_225_CHIMERIC
RPPGRSITKIKTDTNQARRVRSQIAKKVPKYLSMNQMKVI
>MtrunA17_Chr2g0298731_1F_3127-3255_129_MtrunA17_Chr2g0298731_3F_105-3674_3570_+1_iteration_18_Within_5'_of_altprot_226_CHIMERIC
RPPGRSITKIKTDTNQARRVRSQIAKKRPKYLSMNQMKVI
>MtrunA17_Chr2g0298731_1F_3127-3255_129_MtrunA17_Chr2g0298731_3F_105-3674_3570_+1_iteration_19_Within_5'_of_altprot_227_CHIMERIC
RPPGRSITKIKTDTNQARRVRSQIAKKRAKYLSMNQMKVI
>MtrunA17_Chr2g0298731_1F_3127-3255_129_MtrunA17_Chr2g0298731_3F_105-3674_3570_+1_iteration_20_Within_5'_of_altprot_228_CHIMERIC
RPPGRSITKIKTDTNQARRVRSQIAKKRAKYLSMNQMKVI
>MtrunA17_Chr2g0298731_1F_3127-3255_129_MtrunA17_Chr2g0298731_3F_105-3674_3570_-1_iteration_0_Within_3'_of_altprot_229_CHIMERIC
RLRKSVPKYLEYESDESDSLDKRPYEQEADNVEGSLDFHYV
>MtrunA17_Chr2g0298731_1F_3127-3255_129_MtrunA17_Chr2g0298731_3F_105-3674_3570_-1_iteration_1_Within_3'_of_altprot_230_CHIMERIC
RLRKSVPKYLSYESDESDSLDKRPYEQEADNVEGSLDFHYV
>MtrunA17_Chr2g0298731_1F_3127-3255_129_MtrunA17_Chr2g0298731_3F_105-3674_3570_-1_iteration_2_Within_3'_of_altprot_231_CHIMERIC
RLRKSVPKYLSMESDESDSLDKRPYEQEADNVEGSLDFHYV
>MtrunA17_Chr2g0298731_1F_3127-3255_129_MtrunA17_Chr2g0298731_3F_105-3674_3570_-1_iteration_3_Within_3'_of_altprot_232_CHIMERIC
RLRKSVPKYLSMNSDESDSLDKRPYEQEADNVEGSLDFHYV
>MtrunA17_Chr2g0298731_1F_3127-3255_129_MtrunA17_Chr2g0298731_3F_105-3674_3570_-1_iteration_4_Within_3'_of_altprot_233_CHIMERIC
RLRKSVPKYLSMNQDESDSLDKRPYEQEADNVEGSLDFHYV
>MtrunA17_Chr2g0298731_1F_3127-3255_129_MtrunA17_Chr2g0298731_3F_105-3674_3570_-1_iteration_5_Within_3'_of_altprot_234_CHIMERIC
RLRKSVPKYLSMNQMESDSLDKRPYEQEADNVEGSLDFHYV
>MtrunA17_Chr2g0298731_1F_3127-3255_129_MtrunA17_Chr2g0298731_3F_105-3674_3570_-1_iteration_6_Within_3'_of_altprot_235_CHIMERIC
RLRKSVPKYLSMNQMKSDSLDKRPYEQEADNVEGSLDFHYV
>MtrunA17_Chr2g0298731_1F_3127-3255_129_MtrunA17_Chr2g0298731_3F_105-3674_3570_-1_iteration_7_Within_3'_of_altprot_236_CHIMERIC
RLRKSVPKYLSMNQMKVDSLDKRPYEQEADNVEGSLDFHYV
>MtrunA17_Chr2g0298731_1F_3127-3255_129_MtrunA17_Chr2g0298731_3F_105-3674_3570_-1_iteration_8_Within_3'_of_altprot_237_CHIMERIC
RLRKSVPKYLSMNQMKVISLDKRPYEQEADNVEGSLDFHYV
>MtrunA17_Chr2g0298731_1F_3127-3255_129_MtrunA17_Chr2g0298731_3F_105-3674_3570_-1_iteration_9_Within_3'_of_altprot_238_CHIMERIC
RLRKSVPKYLSMNQMKVILLDKRPYEQEADNVEGSLDFHYV
>MtrunA17_Chr2g0298731_1F_3127-3255_129_MtrunA17_Chr2g0298731_3F_105-3674_3570_-1_iteration_10_Within_3'_of_altprot_239_CHIMERIC
RLRKSVPKYLSMNQMKVILSDKRPYEQEADNVEGSLDFHYV
>MtrunA17_Chr2g0298731_1F_3127-3255_129_MtrunA17_Chr2g0298731_3F_105-3674_3570_-1_iteration_11_Within_3'_of_altprot_240_CHIMERIC
RLRKSVPKYLSMNQMKVILSIKRPYEQEADNVEGSLDFHYV
>MtrunA17_Chr2g0298731_1F_3127-3255_129_MtrunA17_Chr2g0298731_3F_105-3674_3570_-1_iteration_12_Within_3'_of_altprot_241_CHIMERIC
RLRKSVPKYLSMNQMKVILSIKRPYEQEADNVEGSLDFHYV
>MtrunA17_Chr2g0298731_1F_3127-3255_129_MtrunA17_Chr2g0298731_3F_105-3674_3570_-1_iteration_13_Within_3'_of_altprot_242_CHIMERIC
RLRKSVPKYLSMNQMKVILSIKDPYEQEADNVEGSLDFHYV
>MtrunA17_Chr2g0298731_1F_3127-3255_129_MtrunA17_Chr2g0298731_3F_105-3674_3570_-1_iteration_14_Within_3'_of_altprot_243_CHIMERIC
RLRKSVPKYLSMNQMKVILSIKDHYEQEADNVEGSLDFHYV
>MtrunA17_Chr2g0298731_1F_3127-3255_129_MtrunA17_Chr2g0298731_3F_105-3674_3570_-1_iteration_15_Within_3'_of_altprot_244_CHIMERIC
RLRKSVPKYLSMNQMKVILSIKDHTEQEADNVEGSLDFHYV
>MtrunA17_Chr2g0298731_1F_3127-3255_129_MtrunA17_Chr2g0298731_3F_105-3674_3570_-1_iteration_16_Within_3'_of_altprot_245_CHIMERIC
RLRKSVPKYLSMNQMKVILSIKDHTSQEADNVEGSLDFHYV
>MtrunA17_Chr2g0298731_1F_3127-3255_129_MtrunA17_Chr2g0298731_3F_105-3674_3570_-1_iteration_17_Within_3'_of_altprot_246_CHIMERIC
RLRKSVPKYLSMNQMKVILSIKDHTSKEADNVEGSLDFHYV
>MtrunA17_Chr2g0298731_1F_3127-3255_129_MtrunA17_Chr2g0298731_3F_105-3674_3570_-1_iteration_18_Within_3'_of_altprot_247_CHIMERIC
RLRKSVPKYLSMNQMKVILSIKDHTSKRADNVEGSLDFHYV
>MtrunA17_Chr2g0298731_1F_3127-3255_129_MtrunA17_Chr2g0298731_3F_105-3674_3570_-1_iteration_19_Within_3'_of_altprot_248_CHIMERIC
RLRKSVPKYLSMNQMKVILSIKDHTSKRLDNVEGSLDFHYV
>MtrunA17_Chr2g0298731_1F_3127-3255_129_MtrunA17_Chr2g0298731_3F_105-3674_3570_-1_iteration_20_Within_3'_of_altprot_249_CHIMERIC
RLRKSVPKYLSMNQMKVILSIKDHTSKRLTNVEGSLDFHYV
>MtrunA17_Chr2g0298731_1F_3127-3255_129_MtrunA17_Chr2g0298731_3F_105-3674_3570_+2_iteration_0_Within_3'_of_altprot_250_CHIMERIC
RLRKSVPKYLYESDESDSLDKRPYEQEADNVEGSLDFHYV
>MtrunA17_Chr2g0298731_1F_3127-3255_129_MtrunA17_Chr2g0298731_3F_105-3674_3570_+2_iteration_1_Within_3'_of_altprot_251_CHIMERIC
RLRKSVPKYLSESDESDSLDKRPYEQEADNVEGSLDFHYV
>MtrunA17_Chr2g0298731_1F_3127-3255_129_MtrunA17_Chr2g0298731_3F_105-3674_3570_+2_iteration_2_Within_3'_of_altprot_252_CHIMERIC
RLRKSVPKYLSMSDESDSLDKRPYEQEADNVEGSLDFHYV
>MtrunA17_Chr2g0298731_1F_3127-3255_129_MtrunA17_Chr2g0298731_3F_105-3674_3570_+2_iteration_3_Within_3'_of_altprot_253_CHIMERIC
RLRKSVPKYLSMNDESDSLDKRPYEQEADNVEGSLDFHYV
>MtrunA17_Chr2g0298731_1F_3127-3255_129_MtrunA17_Chr2g0298731_3F_105-3674_3570_+2_iteration_4_Within_3'_of_altprot_254_CHIMERIC
RLRKSVPKYLSMNQESDSLDKRPYEQEADNVEGSLDFHYV
>MtrunA17_Chr2g0298731_1F_3127-3255_129_MtrunA17_Chr2g0298731_3F_105-3674_3570_+2_iteration_5_Within_3'_of_altprot_255_CHIMERIC
RLRKSVPKYLSMNQMSDSLDKRPYEQEADNVEGSLDFHYV
>MtrunA17_Chr2g0298731_1F_3127-3255_129_MtrunA17_Chr2g0298731_3F_105-3674_3570_+2_iteration_6_Within_3'_of_altprot_256_CHIMERIC
RLRKSVPKYLSMNQMKDSLDKRPYEQEADNVEGSLDFHYV
>MtrunA17_Chr2g0298731_1F_3127-3255_129_MtrunA17_Chr2g0298731_3F_105-3674_3570_+2_iteration_7_Within_3'_of_altprot_257_CHIMERIC
RLRKSVPKYLSMNQMKVSLDKRPYEQEADNVEGSLDFHYV
>MtrunA17_Chr2g0298731_1F_3127-3255_129_MtrunA17_Chr2g0298731_3F_105-3674_3570_+2_iteration_8_Within_3'_of_altprot_258_CHIMERIC
RLRKSVPKYLSMNQMKVILDKRPYEQEADNVEGSLDFHYV
>MtrunA17_Chr2g0298731_1F_3127-3255_129_MtrunA17_Chr2g0298731_3F_105-3674_3570_+2_iteration_9_Within_3'_of_altprot_259_CHIMERIC
RLRKSVPKYLSMNQMKVILDKRPYEQEADNVEGSLDFHYV
>MtrunA17_Chr2g0298731_1F_3127-3255_129_MtrunA17_Chr2g0298731_3F_105-3674_3570_+2_iteration_10_Within_3'_of_altprot_260_CHIMERIC
RLRKSVPKYLSMNQMKVILSKRPYEQEADNVEGSLDFHYV
>MtrunA17_Chr2g0298731_1F_3127-3255_129_MtrunA17_Chr2g0298731_3F_105-3674_3570_+2_iteration_11_Within_3'_of_altprot_261_CHIMERIC
RLRKSVPKYLSMNQMKVILSIRPYEQEADNVEGSLDFHYV
>MtrunA17_Chr2g0298731_1F_3127-3255_129_MtrunA17_Chr2g0298731_3F_105-3674_3570_+2_iteration_12_Within_3'_of_altprot_262_CHIMERIC
RLRKSVPKYLSMNQMKVILSIKPYEQEADNVEGSLDFHYV
>MtrunA17_Chr2g0298731_1F_3127-3255_129_MtrunA17_Chr2g0298731_3F_105-3674_3570_+2_iteration_13_Within_3'_of_altprot_263_CHIMERIC
RLRKSVPKYLSMNQMKVILSIKDYEQEADNVEGSLDFHYV
>MtrunA17_Chr2g0298731_1F_3127-3255_129_MtrunA17_Chr2g0298731_3F_105-3674_3570_+2_iteration_14_Within_3'_of_altprot_264_CHIMERIC
RLRKSVPKYLSMNQMKVILSIKDHEQEADNVEGSLDFHYV
>MtrunA17_Chr2g0298731_1F_3127-3255_129_MtrunA17_Chr2g0298731_3F_105-3674_3570_+2_iteration_15_Within_3'_of_altprot_265_CHIMERIC
RLRKSVPKYLSMNQMKVILSIKDHTQEADNVEGSLDFHYV
>MtrunA17_Chr2g0298731_1F_3127-3255_129_MtrunA17_Chr2g0298731_3F_105-3674_3570_+2_iteration_16_Within_3'_of_altprot_266_CHIMERIC
RLRKSVPKYLSMNQMKVILSIKDHTSEADNVEGSLDFHYV
>MtrunA17_Chr2g0298731_1F_3127-3255_129_MtrunA17_Chr2g0298731_3F_105-3674_3570_+2_iteration_17_Within_3'_of_altprot_267_CHIMERIC
RLRKSVPKYLSMNQMKVILSIKDHTSKADNVEGSLDFHYV
>MtrunA17_Chr2g0298731_1F_3127-3255_129_MtrunA17_Chr2g0298731_3F_105-3674_3570_+2_iteration_18_Within_3'_of_altprot_268_CHIMERIC
RLRKSVPKYLSMNQMKVILSIKDHTSKRDNVEGSLDFHYV
>MtrunA17_Chr2g0298731_1F_3127-3255_129_MtrunA17_Chr2g0298731_3F_105-3674_3570_+2_iteration_19_Within_3'_of_altprot_269_CHIMERIC
RLRKSVPKYLSMNQMKVILSIKDHTSKRLNVEGSLDFHYV
>MtrunA17_Chr2g0298731_1F_3127-3255_129_MtrunA17_Chr2g0298731_3F_105-3674_3570_+2_iteration_20_Within_3'_of_altprot_270_CHIMERIC
RLRKSVPKYLSMNQMKVILSIKDHTSKRLTVEGSLDFHYV
>MtrunA17_Chr2g0298731_1F_3538-3663_126_MtrunA17_Chr2g0298731_3F_105-3674_3570_-2_iteration_1_Within_5'_of_altprot_272_CHIMERIC
LLDMIPGLSMNTKLSNLGIIMSRQRSHQKSLMKSLLQLQRK
>MtrunA17_Chr2g0298731_1F_3538-3663_126_MtrunA17_Chr2g0298731_3F_105-3674_3570_-2_iteration_2_Within_5'_of_altprot_273_CHIMERIC
LLDMIPGLSMNKKLSNLGIIMSRQRSHQKSLMKSLLQLQRK
>MtrunA17_Chr2g0298731_1F_3538-3663_126_MtrunA17_Chr2g0298731_3F_105-3674_3570_-2_iteration_3_Within_5'_of_altprot_274_CHIMERIC
LLDMIPGLSMNKVLSNLGIIMSRQRSHQKSLMKSLLQLQRK
>MtrunA17_Chr2g0298731_1F_3538-3663_126_MtrunA17_Chr2g0298731_3F_105-3674_3570_-2_iteration_4_Within_5'_of_altprot_275_CHIMERIC
LLDMIPGLSMNKVESNLGIIMSRQRSHQKSLMKSLLQLQRK
>MtrunA17_Chr2g0298731_1F_3538-3663_126_MtrunA17_Chr2g0298731_3F_105-3674_3570_-2_iteration_5_Within_5'_of_altprot_276_CHIMERIC
LLDMIPGLSMNKVEQNLGIIMSRQRSHQKSLMKSLLQLQRK
>MtrunA17_Chr2g0298731_1F_3538-3663_126_MtrunA17_Chr2g0298731_3F_105-3674_3570_-2_iteration_6_Within_5'_of_altprot_277_CHIMERIC
LLDMIPGLSMNKVEQPLGIIMSRQRSHQKSLMKSLLQLQRK
>MtrunA17_Chr2g0298731_1F_3538-3663_126_MtrunA17_Chr2g0298731_3F_105-3674_3570_-2_iteration_7_Within_5'_of_altprot_278_CHIMERIC
LLDMIPGLSMNKVEQPRGIIMSRQRSHQKSLMKSLLQLQRK
>MtrunA17_Chr2g0298731_1F_3538-3663_126_MtrunA17_Chr2g0298731_3F_105-3674_3570_-2_iteration_8_Within_5'_of_altprot_279_CHIMERIC
LLDMIPGLSMNKVEQPRNIIMSRQRSHQKSLMKSLLQLQRK
>MtrunA17_Chr2g0298731_1F_3538-3663_126_MtrunA17_Chr2g0298731_3F_105-3674_3570_-2_iteration_9_Within_5'_of_altprot_280_CHIMERIC
LLDMIPGLSMNKVEQPRNHIMSRQRSHQKSLMKSLLQLQRK
>MtrunA17_Chr2g0298731_1F_3538-3663_126_MtrunA17_Chr2g0298731_3F_105-3674_3570_-2_iteration_10_Within_5'_of_altprot_281_CHIMERIC
LLDMIPGLSMNKVEQPRNHHMSRQRSHQKSLMKSLLQLQRK
>MtrunA17_Chr2g0298731_1F_3538-3663_126_MtrunA17_Chr2g0298731_3F_105-3674_3570_-2_iteration_11_Within_5'_of_altprot_282_CHIMERIC
LLDMIPGLSMNKVEQPRNHHVSRQRSHQKSLMKSLLQLQRK
>MtrunA17_Chr2g0298731_1F_3538-3663_126_MtrunA17_Chr2g0298731_3F_105-3674_3570_-2_iteration_12_Within_5'_of_altprot_283_CHIMERIC
LLDMIPGLSMNKVEQPRNHHVERQRSHQKSLMKSLLQLQRK
>MtrunA17_Chr2g0298731_1F_3538-3663_126_MtrunA17_Chr2g0298731_3F_105-3674_3570_-2_iteration_13_Within_5'_of_altprot_284_CHIMERIC
LLDMIPGLSMNKVEQPRNHHVEAQRSHQKSLMKSLLQLQRK
>MtrunA17_Chr2g0298731_1F_3538-3663_126_MtrunA17_Chr2g0298731_3F_105-3674_3570_-2_iteration_14_Within_5'_of_altprot_285_CHIMERIC
LLDMIPGLSMNKVEQPRNHHVEAERSHQKSLMKSLLQLQRK
>MtrunA17_Chr2g0298731_1F_3538-3663_126_MtrunA17_Chr2g0298731_3F_105-3674_3570_-2_iteration_15_Within_5'_of_altprot_286_CHIMERIC
LLDMIPGLSMNKVEQPRNHHVEAEKSHQKSLMKSLLQLQRK
>MtrunA17_Chr2g0298731_1F_3538-3663_126_MtrunA17_Chr2g0298731_3F_105-3674_3570_-2_iteration_16_Within_5'_of_altprot_287_CHIMERIC
LLDMIPGLSMNKVEQPRNHHVEAEKPHQKSLMKSLLQLQRK
>MtrunA17_Chr2g0298731_1F_3538-3663_126_MtrunA17_Chr2g0298731_3F_105-3674_3570_-2_iteration_17_Within_5'_of_altprot_288_CHIMERIC
LLDMIPGLSMNKVEQPRNHHVEAEKPPQKSLMKSLLQLQRK
>MtrunA17_Chr2g0298731_1F_3538-3663_126_MtrunA17_Chr2g0298731_3F_105-3674_3570_-2_iteration_18_Within_5'_of_altprot_289_CHIMERIC
LLDMIPGLSMNKVEQPRNHHVEAEKPPEKSLMKSLLQLQRK
>MtrunA17_Chr2g0298731_1F_3538-3663_126_MtrunA17_Chr2g0298731_3F_105-3674_3570_-2_iteration_19_Within_5'_of_altprot_290_CHIMERIC
LLDMIPGLSMNKVEQPRNHHVEAEKPPEISLMKSLLQLQRK
>MtrunA17_Chr2g0298731_1F_3538-3663_126_MtrunA17_Chr2g0298731_3F_105-3674_3570_-2_iteration_20_Within_5'_of_altprot_291_CHIMERIC
LLDMIPGLSMNKVEQPRNHHVEAEKPPEISLMKSLLQLQRK
>MtrunA17_Chr2g0298731_1F_3538-3663_126_MtrunA17_Chr2g0298731_3F_105-3674_3570_+1_iteration_0_Within_5'_of_altprot_292_CHIMERIC
LLDMIPGLSMTKLSNLGIIMSRQRSHQKSLMKSLLQLQRK
>MtrunA17_Chr2g0298731_1F_3538-3663_126_MtrunA17_Chr2g0298731_3F_105-3674_3570_+1_iteration_1_Within_5'_of_altprot_293_CHIMERIC
LLDMIPGLSMNKLSNLGIIMSRQRSHQKSLMKSLLQLQRK
>MtrunA17_Chr2g0298731_1F_3538-3663_126_MtrunA17_Chr2g0298731_3F_105-3674_3570_+1_iteration_2_Within_5'_of_altprot_294_CHIMERIC
LLDMIPGLSMNKLSNLGIIMSRQRSHQKSLMKSLLQLQRK
>MtrunA17_Chr2g0298731_1F_3538-3663_126_MtrunA17_Chr2g0298731_3F_105-3674_3570_+1_iteration_3_Within_5'_of_altprot_295_CHIMERIC
LLDMIPGLSMNKVSNLGIIMSRQRSHQKSLMKSLLQLQRK
>MtrunA17_Chr2g0298731_1F_3538-3663_126_MtrunA17_Chr2g0298731_3F_105-3674_3570_+1_iteration_4_Within_5'_of_altprot_296_CHIMERIC
LLDMIPGLSMNKVENLGIIMSRQRSHQKSLMKSLLQLQRK
>MtrunA17_Chr2g0298731_1F_3538-3663_126_MtrunA17_Chr2g0298731_3F_105-3674_3570_+1_iteration_5_Within_5'_of_altprot_297_CHIMERIC
LLDMIPGLSMNKVEQLGIIMSRQRSHQKSLMKSLLQLQRK
>MtrunA17_Chr2g0298731_1F_3538-3663_126_MtrunA17_Chr2g0298731_3F_105-3674_3570_+1_iteration_6_Within_5'_of_altprot_298_CHIMERIC
LLDMIPGLSMNKVEQPGIIMSRQRSHQKSLMKSLLQLQRK
>MtrunA17_Chr2g0298731_1F_3538-3663_126_MtrunA17_Chr2g0298731_3F_105-3674_3570_+1_iteration_7_Within_5'_of_altprot_299_CHIMERIC
LLDMIPGLSMNKVEQPRIIMSRQRSHQKSLMKSLLQLQRK
>MtrunA17_Chr2g0298731_1F_3538-3663_126_MtrunA17_Chr2g0298731_3F_105-3674_3570_+1_iteration_8_Within_5'_of_altprot_300_CHIMERIC
LLDMIPGLSMNKVEQPRNIMSRQRSHQKSLMKSLLQLQRK
>MtrunA17_Chr2g0298731_1F_3538-3663_126_MtrunA17_Chr2g0298731_3F_105-3674_3570_+1_iteration_9_Within_5'_of_altprot_301_CHIMERIC
LLDMIPGLSMNKVEQPRNHMSRQRSHQKSLMKSLLQLQRK
>MtrunA17_Chr2g0298731_1F_3538-3663_126_MtrunA17_Chr2g0298731_3F_105-3674_3570_+1_iteration_10_Within_5'_of_altprot_302_CHIMERIC
LLDMIPGLSMNKVEQPRNHHSRQRSHQKSLMKSLLQLQRK
>MtrunA17_Chr2g0298731_1F_3538-3663_126_MtrunA17_Chr2g0298731_3F_105-3674_3570_+1_iteration_11_Within_5'_of_altprot_303_CHIMERIC
LLDMIPGLSMNKVEQPRNHHVRQRSHQKSLMKSLLQLQRK
>MtrunA17_Chr2g0298731_1F_3538-3663_126_MtrunA17_Chr2g0298731_3F_105-3674_3570_+1_iteration_12_Within_5'_of_altprot_304_CHIMERIC
LLDMIPGLSMNKVEQPRNHHVEQRSHQKSLMKSLLQLQRK
>MtrunA17_Chr2g0298731_1F_3538-3663_126_MtrunA17_Chr2g0298731_3F_105-3674_3570_+1_iteration_13_Within_5'_of_altprot_305_CHIMERIC
LLDMIPGLSMNKVEQPRNHHVEARSHQKSLMKSLLQLQRK
>MtrunA17_Chr2g0298731_1F_3538-3663_126_MtrunA17_Chr2g0298731_3F_105-3674_3570_+1_iteration_14_Within_5'_of_altprot_306_CHIMERIC
LLDMIPGLSMNKVEQPRNHHVEAESHQKSLMKSLLQLQRK
>MtrunA17_Chr2g0298731_1F_3538-3663_126_MtrunA17_Chr2g0298731_3F_105-3674_3570_+1_iteration_15_Within_5'_of_altprot_307_CHIMERIC
LLDMIPGLSMNKVEQPRNHHVEAEKHQKSLMKSLLQLQRK
>MtrunA17_Chr2g0298731_1F_3538-3663_126_MtrunA17_Chr2g0298731_3F_105-3674_3570_+1_iteration_16_Within_5'_of_altprot_308_CHIMERIC
LLDMIPGLSMNKVEQPRNHHVEAEKPQKSLMKSLLQLQRK
>MtrunA17_Chr2g0298731_1F_3538-3663_126_MtrunA17_Chr2g0298731_3F_105-3674_3570_+1_iteration_17_Within_5'_of_altprot_309_CHIMERIC
LLDMIPGLSMNKVEQPRNHHVEAEKPPKSLMKSLLQLQRK
>MtrunA17_Chr2g0298731_1F_3538-3663_126_MtrunA17_Chr2g0298731_3F_105-3674_3570_+1_iteration_18_Within_5'_of_altprot_310_CHIMERIC
LLDMIPGLSMNKVEQPRNHHVEAEKPPESLMKSLLQLQRK
>MtrunA17_Chr2g0298731_1F_3538-3663_126_MtrunA17_Chr2g0298731_3F_105-3674_3570_+1_iteration_19_Within_5'_of_altprot_311_CHIMERIC
LLDMIPGLSMNKVEQPRNHHVEAEKPPEILMKSLLQLQRK
>MtrunA17_Chr2g0298731_1F_3538-3663_126_MtrunA17_Chr2g0298731_3F_105-3674_3570_+1_iteration_20_Within_5'_of_altprot_312_CHIMERIC
LLDMIPGLSMNKVEQPRNHHVEAEKPPEISMKSLLQLQRK
>MtrunA17_Chr2g0298731_1F_3538-3663_126_MtrunA17_Chr2g0298731_3F_105-3674_3570_-1_iteration_0_Within_3'_of_altprot_313_CHIMERIC
RQRSHQKSLMEEPSSTTKKKKVSFKALAGDFLKDL
>MtrunA17_Chr2g0298731_1F_3538-3663_126_MtrunA17_Chr2g0298731_3F_105-3674_3570_-1_iteration_1_Within_3'_of_altprot_314_CHIMERIC
RQRSHQKSLMKEPSSTTKKKKVSFKALAGDFLKDL
>MtrunA17_Chr2g0298731_1F_3538-3663_126_MtrunA17_Chr2g0298731_3F_105-3674_3570_-1_iteration_2_Within_3'_of_altprot_315_CHIMERIC
RQRSHQKSLMKSPSSTTKKKKVSFKALAGDFLKDL
>MtrunA17_Chr2g0298731_1F_3538-3663_126_MtrunA17_Chr2g0298731_3F_105-3674_3570_-1_iteration_3_Within_3'_of_altprot_316_CHIMERIC
RQRSHQKSLMKSLSSTTKKKKVSFKALAGDFLKDL
>MtrunA17_Chr2g0298731_1F_3538-3663_126_MtrunA17_Chr2g0298731_3F_105-3674_3570_-1_iteration_4_Within_3'_of_altprot_317_CHIMERIC
RQRSHQKSLMKSLLSTTKKKKVSFKALAGDFLKDL
>MtrunA17_Chr2g0298731_1F_3538-3663_126_MtrunA17_Chr2g0298731_3F_105-3674_3570_-1_iteration_5_Within_3'_of_altprot_318_CHIMERIC
RQRSHQKSLMKSLLQTTKKKKVSFKALAGDFLKDL
>MtrunA17_Chr2g0298731_1F_3538-3663_126_MtrunA17_Chr2g0298731_3F_105-3674_3570_-1_iteration_6_Within_3'_of_altprot_319_CHIMERIC
RQRSHQKSLMKSLLQLTKKKKVSFKALAGDFLKDL
>MtrunA17_Chr2g0298731_1F_3538-3663_126_MtrunA17_Chr2g0298731_3F_105-3674_3570_-1_iteration_7_Within_3'_of_altprot_320_CHIMERIC
RQRSHQKSLMKSLLQLQKKKKVSFKALAGDFLKDL
>MtrunA17_Chr2g0298731_1F_3538-3663_126_MtrunA17_Chr2g0298731_3F_105-3674_3570_-1_iteration_8_Within_3'_of_altprot_321_CHIMERIC
RQRSHQKSLMKSLLQLQRKKKVSFKALAGDFLKDL
>MtrunA17_Chr2g0298731_1F_3538-3663_126_MtrunA17_Chr2g0298731_3F_105-3674_3570_-1_iteration_9_Within_3'_of_altprot_322_CHIMERIC
RQRSHQKSLMKSLLQLQRKKKVSFKALAGDFLKDL
>MtrunA17_Chr2g0298731_1F_3538-3663_126_MtrunA17_Chr2g0298731_3F_105-3674_3570_-1_iteration_10_Within_3'_of_altprot_323_CHIMERIC
RQRSHQKSLMKSLLQLQRKRKVSFKALAGDFLKDL
>MtrunA17_Chr2g0298731_1F_3538-3663_126_MtrunA17_Chr2g0298731_3F_105-3674_3570_-1_iteration_11_Within_3'_of_altprot_324_CHIMERIC
RQRSHQKSLMKSLLQLQRKRKVSFKALAGDFLKDL
>MtrunA17_Chr2g0298731_1F_3538-3663_126_MtrunA17_Chr2g0298731_3F_105-3674_3570_-1_iteration_12_Within_3'_of_altprot_325_CHIMERIC
RQRSHQKSLMKSLLQLQRKRKLSFKALAGDFLKDL
>MtrunA17_Chr2g0298731_1F_3538-3663_126_MtrunA17_Chr2g0298731_3F_105-3674_3570_-1_iteration_13_Within_3'_of_altprot_326_CHIMERIC
RQRSHQKSLMKSLLQLQRKRKLAFKALAGDFLKDL
>MtrunA17_Chr2g0298731_1F_3538-3663_126_MtrunA17_Chr2g0298731_3F_105-3674_3570_-1_iteration_14_Within_3'_of_altprot_327_CHIMERIC
RQRSHQKSLMKSLLQLQRKRKLASKALAGDFLKDL
>MtrunA17_Chr2g0298731_1F_3538-3663_126_MtrunA17_Chr2g0298731_3F_105-3674_3570_-1_iteration_15_Within_3'_of_altprot_328_CHIMERIC
RQRSHQKSLMKSLLQLQRKRKLASRALAGDFLKDL
>MtrunA17_Chr2g0298731_1F_3538-3663_126_MtrunA17_Chr2g0298731_3F_105-3674_3570_-1_iteration_16_Within_3'_of_altprot_329_CHIMERIC
RQRSHQKSLMKSLLQLQRKRKLASRLLAGDFLKDL
>MtrunA17_Chr2g0298731_1F_3538-3663_126_MtrunA17_Chr2g0298731_3F_105-3674_3570_-1_iteration_17_Within_3'_of_altprot_330_CHIMERIC
RQRSHQKSLMKSLLQLQRKRKLASRLSAGDFLKDL
>MtrunA17_Chr2g0298731_1F_3538-3663_126_MtrunA17_Chr2g0298731_3F_105-3674_3570_-1_iteration_18_Within_3'_of_altprot_331_CHIMERIC
RQRSHQKSLMKSLLQLQRKRKLASRLSLGDFLKDL
>MtrunA17_Chr2g0298731_1F_3538-3663_126_MtrunA17_Chr2g0298731_3F_105-3674_3570_-1_iteration_19_Within_3'_of_altprot_332_CHIMERIC
RQRSHQKSLMKSLLQLQRKRKLASRLSLVDFLKDL
>MtrunA17_Chr2g0298731_1F_3538-3663_126_MtrunA17_Chr2g0298731_3F_105-3674_3570_-1_iteration_20_Within_3'_of_altprot_333_CHIMERIC
RQRSHQKSLMKSLLQLQRKRKLASRLSLVIFLKDL
>MtrunA17_Chr2g0298731_1F_3538-3663_126_MtrunA17_Chr2g0298731_3F_105-3674_3570_+2_iteration_0_Within_3'_of_altprot_334_CHIMERIC
RQRSHQKSLMEPSSTTKKKKVSFKALAGDFLKDL
>MtrunA17_Chr2g0298731_1F_3538-3663_126_MtrunA17_Chr2g0298731_3F_105-3674_3570_+2_iteration_1_Within_3'_of_altprot_335_CHIMERIC
RQRSHQKSLMKPSSTTKKKKVSFKALAGDFLKDL
>MtrunA17_Chr2g0298731_1F_3538-3663_126_MtrunA17_Chr2g0298731_3F_105-3674_3570_+2_iteration_2_Within_3'_of_altprot_336_CHIMERIC
RQRSHQKSLMKSSSTTKKKKVSFKALAGDFLKDL
>MtrunA17_Chr2g0298731_1F_3538-3663_126_MtrunA17_Chr2g0298731_3F_105-3674_3570_+2_iteration_3_Within_3'_of_altprot_337_CHIMERIC
RQRSHQKSLMKSLSTTKKKKVSFKALAGDFLKDL
>MtrunA17_Chr2g0298731_1F_3538-3663_126_MtrunA17_Chr2g0298731_3F_105-3674_3570_+2_iteration_4_Within_3'_of_altprot_338_CHIMERIC
RQRSHQKSLMKSLLTTKKKKVSFKALAGDFLKDL
>MtrunA17_Chr2g0298731_1F_3538-3663_126_MtrunA17_Chr2g0298731_3F_105-3674_3570_+2_iteration_5_Within_3'_of_altprot_339_CHIMERIC
RQRSHQKSLMKSLLQTKKKKVSFKALAGDFLKDL
>MtrunA17_Chr2g0298731_1F_3538-3663_126_MtrunA17_Chr2g0298731_3F_105-3674_3570_+2_iteration_6_Within_3'_of_altprot_340_CHIMERIC
RQRSHQKSLMKSLLQLKKKKVSFKALAGDFLKDL
>MtrunA17_Chr2g0298731_1F_3538-3663_126_MtrunA17_Chr2g0298731_3F_105-3674_3570_+2_iteration_7_Within_3'_of_altprot_341_CHIMERIC
RQRSHQKSLMKSLLQLQKKKVSFKALAGDFLKDL
>MtrunA17_Chr2g0298731_1F_3538-3663_126_MtrunA17_Chr2g0298731_3F_105-3674_3570_+2_iteration_8_Within_3'_of_altprot_342_CHIMERIC
RQRSHQKSLMKSLLQLQRKKVSFKALAGDFLKDL
>MtrunA17_Chr2g0298731_1F_3538-3663_126_MtrunA17_Chr2g0298731_3F_105-3674_3570_+2_iteration_9_Within_3'_of_altprot_343_CHIMERIC
RQRSHQKSLMKSLLQLQRKKVSFKALAGDFLKDL
>MtrunA17_Chr2g0298731_1F_3538-3663_126_MtrunA17_Chr2g0298731_3F_105-3674_3570_+2_iteration_10_Within_3'_of_altprot_344_CHIMERIC
RQRSHQKSLMKSLLQLQRKRVSFKALAGDFLKDL
>MtrunA17_Chr2g0298731_1F_3538-3663_126_MtrunA17_Chr2g0298731_3F_105-3674_3570_+2_iteration_11_Within_3'_of_altprot_345_CHIMERIC
RQRSHQKSLMKSLLQLQRKRKSFKALAGDFLKDL
>MtrunA17_Chr2g0298731_1F_3538-3663_126_MtrunA17_Chr2g0298731_3F_105-3674_3570_+2_iteration_12_Within_3'_of_altprot_346_CHIMERIC
RQRSHQKSLMKSLLQLQRKRKLFKALAGDFLKDL
>MtrunA17_Chr2g0298731_1F_3538-3663_126_MtrunA17_Chr2g0298731_3F_105-3674_3570_+2_iteration_13_Within_3'_of_altprot_347_CHIMERIC
RQRSHQKSLMKSLLQLQRKRKLAKALAGDFLKDL
>MtrunA17_Chr2g0298731_1F_3538-3663_126_MtrunA17_Chr2g0298731_3F_105-3674_3570_+2_iteration_14_Within_3'_of_altprot_348_CHIMERIC
RQRSHQKSLMKSLLQLQRKRKLASALAGDFLKDL
>MtrunA17_Chr2g0298731_1F_3538-3663_126_MtrunA17_Chr2g0298731_3F_105-3674_3570_+2_iteration_15_Within_3'_of_altprot_349_CHIMERIC
RQRSHQKSLMKSLLQLQRKRKLASRLAGDFLKDL
>MtrunA17_Chr2g0298731_1F_3538-3663_126_MtrunA17_Chr2g0298731_3F_105-3674_3570_+2_iteration_16_Within_3'_of_altprot_350_CHIMERIC
RQRSHQKSLMKSLLQLQRKRKLASRLAGDFLKDL
>MtrunA17_Chr2g0298731_1F_3538-3663_126_MtrunA17_Chr2g0298731_3F_105-3674_3570_+2_iteration_17_Within_3'_of_altprot_351_CHIMERIC
RQRSHQKSLMKSLLQLQRKRKLASRLSGDFLKDL
>MtrunA17_Chr2g0298731_1F_3538-3663_126_MtrunA17_Chr2g0298731_3F_105-3674_3570_+2_iteration_18_Within_3'_of_altprot_352_CHIMERIC
RQRSHQKSLMKSLLQLQRKRKLASRLSLDFLKDL
>MtrunA17_Chr2g0298731_1F_3538-3663_126_MtrunA17_Chr2g0298731_3F_105-3674_3570_+2_iteration_19_Within_3'_of_altprot_353_CHIMERIC
RQRSHQKSLMKSLLQLQRKRKLASRLSLVFLKDL
>MtrunA17_Chr2g0298731_1F_3538-3663_126_MtrunA17_Chr2g0298731_3F_105-3674_3570_+2_iteration_20_Within_3'_of_altprot_354_CHIMERIC
RQRSHQKSLMKSLLQLQRKRKLASRLSLVILKDL
>MtrunA17_Chr3g0116771_2F_1259-1354_96_MtrunA17_Chr3g0116771_1F_340-1302_963_-2_iteration_1_3'UTR_overlapped_with_CDS_356_CHIMERIC
YVYDDRISLVGELIEWQIPTCILIINNFNLYDMMFRTRTFF
>MtrunA17_Chr3g0116771_2F_1259-1354_96_MtrunA17_Chr3g0116771_1F_340-1302_963_-2_iteration_2_3'UTR_overlapped_with_CDS_357_CHIMERIC
YVYDDRISLVGTLIEWQIPTCILIINNFNLYDMMFRTRTFF
>MtrunA17_Chr3g0116771_2F_1259-1354_96_MtrunA17_Chr3g0116771_1F_340-1302_963_-2_iteration_3_3'UTR_overlapped_with_CDS_358_CHIMERIC
YVYDDRISLVGTDIEWQIPTCILIINNFNLYDMMFRTRTFF
>MtrunA17_Chr3g0116771_2F_1259-1354_96_MtrunA17_Chr3g0116771_1F_340-1302_963_-2_iteration_4_3'UTR_overlapped_with_CDS_359_CHIMERIC
YVYDDRISLVGTDREWQIPTCILIINNFNLYDMMFRTRTFF
>MtrunA17_Chr3g0116771_2F_1259-1354_96_MtrunA17_Chr3g0116771_1F_340-1302_963_-2_iteration_5_3'UTR_overlapped_with_CDS_360_CHIMERIC
YVYDDRISLVGTDRMWQIPTCILIINNFNLYDMMFRTRTFF
>MtrunA17_Chr3g0116771_2F_1259-1354_96_MtrunA17_Chr3g0116771_1F_340-1302_963_-2_iteration_6_3'UTR_overlapped_with_CDS_361_CHIMERIC
YVYDDRISLVGTDRMAQIPTCILIINNFNLYDMMFRTRTFF
>MtrunA17_Chr3g0116771_2F_1259-1354_96_MtrunA17_Chr3g0116771_1F_340-1302_963_-2_iteration_7_3'UTR_overlapped_with_CDS_362_CHIMERIC
YVYDDRISLVGTDRMANIPTCILIINNFNLYDMMFRTRTFF
>MtrunA17_Chr3g0116771_2F_1259-1354_96_MtrunA17_Chr3g0116771_1F_340-1302_963_-2_iteration_8_3'UTR_overlapped_with_CDS_363_CHIMERIC
YVYDDRISLVGTDRMANTPTCILIINNFNLYDMMFRTRTFF
>MtrunA17_Chr3g0116771_2F_1259-1354_96_MtrunA17_Chr3g0116771_1F_340-1302_963_-2_iteration_9_3'UTR_overlapped_with_CDS_364_CHIMERIC
YVYDDRISLVGTDRMANTDTCILIINNFNLYDMMFRTRTFF
>MtrunA17_Chr3g0116771_2F_1259-1354_96_MtrunA17_Chr3g0116771_1F_340-1302_963_-2_iteration_10_3'UTR_overlapped_with_CDS_365_CHIMERIC
YVYDDRISLVGTDRMANTDMCILIINNFNLYDMMFRTRTFF
>MtrunA17_Chr3g0116771_2F_1259-1354_96_MtrunA17_Chr3g0116771_1F_340-1302_963_-2_iteration_11_3'UTR_overlapped_with_CDS_366_CHIMERIC
YVYDDRISLVGTDRMANTDMHILIINNFNLYDMMFRTRTFF
>MtrunA17_Chr3g0116771_2F_1259-1354_96_MtrunA17_Chr3g0116771_1F_340-1302_963_-2_iteration_12_3'UTR_overlapped_with_CDS_367_CHIMERIC
YVYDDRISLVGTDRMANTDMHFLIINNFNLYDMMFRTRTFF
>MtrunA17_Chr3g0116771_2F_1259-1354_96_MtrunA17_Chr3g0116771_1F_340-1302_963_-2_iteration_13_3'UTR_overlapped_with_CDS_368_CHIMERIC
YVYDDRISLVGTDRMANTDMHFDIINNFNLYDMMFRTRTFF
>MtrunA17_Chr3g0116771_2F_1259-1354_96_MtrunA17_Chr3g0116771_1F_340-1302_963_-2_iteration_14_3'UTR_overlapped_with_CDS_369_CHIMERIC
YVYDDRISLVGTDRMANTDMHFDHINNFNLYDMMFRTRTFF
>MtrunA17_Chr3g0116771_2F_1259-1354_96_MtrunA17_Chr3g0116771_1F_340-1302_963_-2_iteration_15_3'UTR_overlapped_with_CDS_370_CHIMERIC
YVYDDRISLVGTDRMANTDMHFDHQNNFNLYDMMFRTRTFF
>MtrunA17_Chr3g0116771_2F_1259-1354_96_MtrunA17_Chr3g0116771_1F_340-1302_963_+1_iteration_0_3'UTR_overlapped_with_CDS_371_CHIMERIC
YVYDDRISLVELIEWQIPTCILIINNFNLYDMMFRTRTFF
>MtrunA17_Chr3g0116771_2F_1259-1354_96_MtrunA17_Chr3g0116771_1F_340-1302_963_+1_iteration_1_3'UTR_overlapped_with_CDS_372_CHIMERIC
YVYDDRISLVGLIEWQIPTCILIINNFNLYDMMFRTRTFF
>MtrunA17_Chr3g0116771_2F_1259-1354_96_MtrunA17_Chr3g0116771_1F_340-1302_963_+1_iteration_2_3'UTR_overlapped_with_CDS_373_CHIMERIC
YVYDDRISLVGTIEWQIPTCILIINNFNLYDMMFRTRTFF
>MtrunA17_Chr3g0116771_2F_1259-1354_96_MtrunA17_Chr3g0116771_1F_340-1302_963_+1_iteration_3_3'UTR_overlapped_with_CDS_374_CHIMERIC
YVYDDRISLVGTDEWQIPTCILIINNFNLYDMMFRTRTFF
>MtrunA17_Chr3g0116771_2F_1259-1354_96_MtrunA17_Chr3g0116771_1F_340-1302_963_+1_iteration_4_3'UTR_overlapped_with_CDS_375_CHIMERIC
YVYDDRISLVGTDRWQIPTCILIINNFNLYDMMFRTRTFF
>MtrunA17_Chr3g0116771_2F_1259-1354_96_MtrunA17_Chr3g0116771_1F_340-1302_963_+1_iteration_5_3'UTR_overlapped_with_CDS_376_CHIMERIC
YVYDDRISLVGTDRMQIPTCILIINNFNLYDMMFRTRTFF
>MtrunA17_Chr3g0116771_2F_1259-1354_96_MtrunA17_Chr3g0116771_1F_340-1302_963_+1_iteration_6_3'UTR_overlapped_with_CDS_377_CHIMERIC
YVYDDRISLVGTDRMAIPTCILIINNFNLYDMMFRTRTFF
>MtrunA17_Chr3g0116771_2F_1259-1354_96_MtrunA17_Chr3g0116771_1F_340-1302_963_+1_iteration_7_3'UTR_overlapped_with_CDS_378_CHIMERIC
YVYDDRISLVGTDRMANPTCILIINNFNLYDMMFRTRTFF
>MtrunA17_Chr3g0116771_2F_1259-1354_96_MtrunA17_Chr3g0116771_1F_340-1302_963_+1_iteration_8_3'UTR_overlapped_with_CDS_379_CHIMERIC
YVYDDRISLVGTDRMANTTCILIINNFNLYDMMFRTRTFF
>MtrunA17_Chr3g0116771_2F_1259-1354_96_MtrunA17_Chr3g0116771_1F_340-1302_963_+1_iteration_9_3'UTR_overlapped_with_CDS_380_CHIMERIC
YVYDDRISLVGTDRMANTDCILIINNFNLYDMMFRTRTFF
>MtrunA17_Chr3g0116771_2F_1259-1354_96_MtrunA17_Chr3g0116771_1F_340-1302_963_+1_iteration_10_3'UTR_overlapped_with_CDS_381_CHIMERIC
YVYDDRISLVGTDRMANTDMILIINNFNLYDMMFRTRTFF
>MtrunA17_Chr3g0116771_2F_1259-1354_96_MtrunA17_Chr3g0116771_1F_340-1302_963_+1_iteration_11_3'UTR_overlapped_with_CDS_382_CHIMERIC
YVYDDRISLVGTDRMANTDMHLIINNFNLYDMMFRTRTFF
>MtrunA17_Chr3g0116771_2F_1259-1354_96_MtrunA17_Chr3g0116771_1F_340-1302_963_+1_iteration_12_3'UTR_overlapped_with_CDS_383_CHIMERIC
YVYDDRISLVGTDRMANTDMHFIINNFNLYDMMFRTRTFF
>MtrunA17_Chr3g0116771_2F_1259-1354_96_MtrunA17_Chr3g0116771_1F_340-1302_963_+1_iteration_13_3'UTR_overlapped_with_CDS_384_CHIMERIC
YVYDDRISLVGTDRMANTDMHFDINNFNLYDMMFRTRTFF
>MtrunA17_Chr3g0116771_2F_1259-1354_96_MtrunA17_Chr3g0116771_1F_340-1302_963_+1_iteration_14_3'UTR_overlapped_with_CDS_385_CHIMERIC
YVYDDRISLVGTDRMANTDMHFDHNNFNLYDMMFRTRTFF
>MtrunA17_Chr3g0116771_2F_1259-1354_96_MtrunA17_Chr3g0116771_1F_340-1302_963_+1_iteration_15_3'UTR_overlapped_with_CDS_386_CHIMERIC
YVYDDRISLVGTDRMANTDMHFDHQNFNLYDMMFRTRTFF
>MtrunA17_Chr3g0116771_2F_893-985_93_MtrunA17_Chr3g0116771_1F_340-1302_963_-2_iteration_1_Within_5'_of_altprot_388_CHIMERIC
NEDKNSPNNLKRGLKEGFLCLTEVLERNRWNGWMVFSRMQP
>MtrunA17_Chr3g0116771_2F_893-985_93_MtrunA17_Chr3g0116771_1F_340-1302_963_-2_iteration_2_Within_5'_of_altprot_389_CHIMERIC
NEDKNSPNNLKGGLKEGFLCLTEVLERNRWNGWMVFSRMQP
>MtrunA17_Chr3g0116771_2F_893-985_93_MtrunA17_Chr3g0116771_1F_340-1302_963_-2_iteration_3_Within_5'_of_altprot_390_CHIMERIC
NEDKNSPNNLKGLLKEGFLCLTEVLERNRWNGWMVFSRMQP
>MtrunA17_Chr3g0116771_2F_893-985_93_MtrunA17_Chr3g0116771_1F_340-1302_963_-2_iteration_4_Within_5'_of_altprot_391_CHIMERIC
NEDKNSPNNLKGLEKEGFLCLTEVLERNRWNGWMVFSRMQP
>MtrunA17_Chr3g0116771_2F_893-985_93_MtrunA17_Chr3g0116771_1F_340-1302_963_-2_iteration_5_Within_5'_of_altprot_392_CHIMERIC
NEDKNSPNNLKGLEREGFLCLTEVLERNRWNGWMVFSRMQP
>MtrunA17_Chr3g0116771_2F_893-985_93_MtrunA17_Chr3g0116771_1F_340-1302_963_-2_iteration_6_Within_5'_of_altprot_393_CHIMERIC
NEDKNSPNNLKGLERRGFLCLTEVLERNRWNGWMVFSRMQP
>MtrunA17_Chr3g0116771_2F_893-985_93_MtrunA17_Chr3g0116771_1F_340-1302_963_-2_iteration_7_Within_5'_of_altprot_394_CHIMERIC
NEDKNSPNNLKGLERRFFLCLTEVLERNRWNGWMVFSRMQP
>MtrunA17_Chr3g0116771_2F_893-985_93_MtrunA17_Chr3g0116771_1F_340-1302_963_-2_iteration_8_Within_5'_of_altprot_395_CHIMERIC
NEDKNSPNNLKGLERRFLLCLTEVLERNRWNGWMVFSRMQP
>MtrunA17_Chr3g0116771_2F_893-985_93_MtrunA17_Chr3g0116771_1F_340-1302_963_-2_iteration_9_Within_5'_of_altprot_396_CHIMERIC
NEDKNSPNNLKGLERRFLMCLTEVLERNRWNGWMVFSRMQP
>MtrunA17_Chr3g0116771_2F_893-985_93_MtrunA17_Chr3g0116771_1F_340-1302_963_-2_iteration_10_Within_5'_of_altprot_397_CHIMERIC
NEDKNSPNNLKGLERRFLMFLTEVLERNRWNGWMVFSRMQP
>MtrunA17_Chr3g0116771_2F_893-985_93_MtrunA17_Chr3g0116771_1F_340-1302_963_-2_iteration_11_Within_5'_of_altprot_398_CHIMERIC
NEDKNSPNNLKGLERRFLMFNTEVLERNRWNGWMVFSRMQP
>MtrunA17_Chr3g0116771_2F_893-985_93_MtrunA17_Chr3g0116771_1F_340-1302_963_-2_iteration_12_Within_5'_of_altprot_399_CHIMERIC
NEDKNSPNNLKGLERRFLMFNGEVLERNRWNGWMVFSRMQP
>MtrunA17_Chr3g0116771_2F_893-985_93_MtrunA17_Chr3g0116771_1F_340-1302_963_-2_iteration_13_Within_5'_of_altprot_400_CHIMERIC
NEDKNSPNNLKGLERRFLMFNGGVLERNRWNGWMVFSRMQP
>MtrunA17_Chr3g0116771_2F_893-985_93_MtrunA17_Chr3g0116771_1F_340-1302_963_-2_iteration_14_Within_5'_of_altprot_401_CHIMERIC
NEDKNSPNNLKGLERRFLMFNGGVLERNRWNGWMVFSRMQP
>MtrunA17_Chr3g0116771_2F_893-985_93_MtrunA17_Chr3g0116771_1F_340-1302_963_-2_iteration_15_Within_5'_of_altprot_402_CHIMERIC
NEDKNSPNNLKGLERRFLMFNGGVGERNRWNGWMVFSRMQP
>MtrunA17_Chr3g0116771_2F_893-985_93_MtrunA17_Chr3g0116771_1F_340-1302_963_-2_iteration_16_Within_5'_of_altprot_403_CHIMERIC
NEDKNSPNNLKGLERRFLMFNGGVGKRNRWNGWMVFSRMQP
>MtrunA17_Chr3g0116771_2F_893-985_93_MtrunA17_Chr3g0116771_1F_340-1302_963_-2_iteration_17_Within_5'_of_altprot_404_CHIMERIC
NEDKNSPNNLKGLERRFLMFNGGVGKENRWNGWMVFSRMQP
>MtrunA17_Chr3g0116771_2F_893-985_93_MtrunA17_Chr3g0116771_1F_340-1302_963_-2_iteration_18_Within_5'_of_altprot_405_CHIMERIC
NEDKNSPNNLKGLERRFLMFNGGVGKEQRWNGWMVFSRMQP
>MtrunA17_Chr3g0116771_2F_893-985_93_MtrunA17_Chr3g0116771_1F_340-1302_963_-2_iteration_19_Within_5'_of_altprot_406_CHIMERIC
NEDKNSPNNLKGLERRFLMFNGGVGKEQMWNGWMVFSRMQP
>MtrunA17_Chr3g0116771_2F_893-985_93_MtrunA17_Chr3g0116771_1F_340-1302_963_-2_iteration_20_Within_5'_of_altprot_407_CHIMERIC
NEDKNSPNNLKGLERRFLMFNGGVGKEQMENGWMVFSRMQP
>MtrunA17_Chr3g0116771_2F_893-985_93_MtrunA17_Chr3g0116771_1F_340-1302_963_+1_iteration_0_Within_5'_of_altprot_408_CHIMERIC
NEDKNSPNNLRGLKEGFLCLTEVLERNRWNGWMVFSRMQP
>MtrunA17_Chr3g0116771_2F_893-985_93_MtrunA17_Chr3g0116771_1F_340-1302_963_+1_iteration_1_Within_5'_of_altprot_409_CHIMERIC
NEDKNSPNNLKGLKEGFLCLTEVLERNRWNGWMVFSRMQP
>MtrunA17_Chr3g0116771_2F_893-985_93_MtrunA17_Chr3g0116771_1F_340-1302_963_+1_iteration_2_Within_5'_of_altprot_410_CHIMERIC
NEDKNSPNNLKGLKEGFLCLTEVLERNRWNGWMVFSRMQP
>MtrunA17_Chr3g0116771_2F_893-985_93_MtrunA17_Chr3g0116771_1F_340-1302_963_+1_iteration_3_Within_5'_of_altprot_411_CHIMERIC
NEDKNSPNNLKGLKEGFLCLTEVLERNRWNGWMVFSRMQP
>MtrunA17_Chr3g0116771_2F_893-985_93_MtrunA17_Chr3g0116771_1F_340-1302_963_+1_iteration_4_Within_5'_of_altprot_412_CHIMERIC
NEDKNSPNNLKGLEEGFLCLTEVLERNRWNGWMVFSRMQP
>MtrunA17_Chr3g0116771_2F_893-985_93_MtrunA17_Chr3g0116771_1F_340-1302_963_+1_iteration_5_Within_5'_of_altprot_413_CHIMERIC
NEDKNSPNNLKGLERGFLCLTEVLERNRWNGWMVFSRMQP
>MtrunA17_Chr3g0116771_2F_893-985_93_MtrunA17_Chr3g0116771_1F_340-1302_963_+1_iteration_6_Within_5'_of_altprot_414_CHIMERIC
NEDKNSPNNLKGLERRFLCLTEVLERNRWNGWMVFSRMQP
>MtrunA17_Chr3g0116771_2F_893-985_93_MtrunA17_Chr3g0116771_1F_340-1302_963_+1_iteration_7_Within_5'_of_altprot_415_CHIMERIC
NEDKNSPNNLKGLERRFLCLTEVLERNRWNGWMVFSRMQP
>MtrunA17_Chr3g0116771_2F_893-985_93_MtrunA17_Chr3g0116771_1F_340-1302_963_+1_iteration_8_Within_5'_of_altprot_416_CHIMERIC
NEDKNSPNNLKGLERRFLCLTEVLERNRWNGWMVFSRMQP
>MtrunA17_Chr3g0116771_2F_893-985_93_MtrunA17_Chr3g0116771_1F_340-1302_963_+1_iteration_9_Within_5'_of_altprot_417_CHIMERIC
NEDKNSPNNLKGLERRFLMLTEVLERNRWNGWMVFSRMQP
>MtrunA17_Chr3g0116771_2F_893-985_93_MtrunA17_Chr3g0116771_1F_340-1302_963_+1_iteration_10_Within_5'_of_altprot_418_CHIMERIC
NEDKNSPNNLKGLERRFLMFTEVLERNRWNGWMVFSRMQP
>MtrunA17_Chr3g0116771_2F_893-985_93_MtrunA17_Chr3g0116771_1F_340-1302_963_+1_iteration_11_Within_5'_of_altprot_419_CHIMERIC
NEDKNSPNNLKGLERRFLMFNEVLERNRWNGWMVFSRMQP
>MtrunA17_Chr3g0116771_2F_893-985_93_MtrunA17_Chr3g0116771_1F_340-1302_963_+1_iteration_12_Within_5'_of_altprot_420_CHIMERIC
NEDKNSPNNLKGLERRFLMFNGVLERNRWNGWMVFSRMQP
>MtrunA17_Chr3g0116771_2F_893-985_93_MtrunA17_Chr3g0116771_1F_340-1302_963_+1_iteration_13_Within_5'_of_altprot_421_CHIMERIC
NEDKNSPNNLKGLERRFLMFNGGLERNRWNGWMVFSRMQP
>MtrunA17_Chr3g0116771_2F_893-985_93_MtrunA17_Chr3g0116771_1F_340-1302_963_+1_iteration_14_Within_5'_of_altprot_422_CHIMERIC
NEDKNSPNNLKGLERRFLMFNGGVERNRWNGWMVFSRMQP
>MtrunA17_Chr3g0116771_2F_893-985_93_MtrunA17_Chr3g0116771_1F_340-1302_963_+1_iteration_15_Within_5'_of_altprot_423_CHIMERIC
NEDKNSPNNLKGLERRFLMFNGGVGRNRWNGWMVFSRMQP
>MtrunA17_Chr3g0116771_2F_893-985_93_MtrunA17_Chr3g0116771_1F_340-1302_963_+1_iteration_16_Within_5'_of_altprot_424_CHIMERIC
NEDKNSPNNLKGLERRFLMFNGGVGKNRWNGWMVFSRMQP
>MtrunA17_Chr3g0116771_2F_893-985_93_MtrunA17_Chr3g0116771_1F_340-1302_963_+1_iteration_17_Within_5'_of_altprot_425_CHIMERIC
NEDKNSPNNLKGLERRFLMFNGGVGKERWNGWMVFSRMQP
>MtrunA17_Chr3g0116771_2F_893-985_93_MtrunA17_Chr3g0116771_1F_340-1302_963_+1_iteration_18_Within_5'_of_altprot_426_CHIMERIC
NEDKNSPNNLKGLERRFLMFNGGVGKEQWNGWMVFSRMQP
>MtrunA17_Chr3g0116771_2F_893-985_93_MtrunA17_Chr3g0116771_1F_340-1302_963_+1_iteration_19_Within_5'_of_altprot_427_CHIMERIC
NEDKNSPNNLKGLERRFLMFNGGVGKEQMNGWMVFSRMQP
>MtrunA17_Chr3g0116771_2F_893-985_93_MtrunA17_Chr3g0116771_1F_340-1302_963_+1_iteration_20_Within_5'_of_altprot_428_CHIMERIC
NEDKNSPNNLKGLERRFLMFNGGVGKEQMEGWMVFSRMQP
>MtrunA17_Chr3g0116771_2F_893-985_93_MtrunA17_Chr3g0116771_1F_340-1302_963_-1_iteration_0_Within_3'_of_altprot_429_CHIMERIC
RGLKEGFLCLNGGVGKEQMEWLDGILQDATKLKQKVVVTCH
>MtrunA17_Chr3g0116771_2F_893-985_93_MtrunA17_Chr3g0116771_1F_340-1302_963_-1_iteration_1_Within_3'_of_altprot_430_CHIMERIC
RGLKEGFLCLTGGVGKEQMEWLDGILQDATKLKQKVVVTCH
>MtrunA17_Chr3g0116771_2F_893-985_93_MtrunA17_Chr3g0116771_1F_340-1302_963_-1_iteration_2_Within_3'_of_altprot_431_CHIMERIC
RGLKEGFLCLTEGVGKEQMEWLDGILQDATKLKQKVVVTCH
>MtrunA17_Chr3g0116771_2F_893-985_93_MtrunA17_Chr3g0116771_1F_340-1302_963_-1_iteration_3_Within_3'_of_altprot_432_CHIMERIC
RGLKEGFLCLTEVVGKEQMEWLDGILQDATKLKQKVVVTCH
>MtrunA17_Chr3g0116771_2F_893-985_93_MtrunA17_Chr3g0116771_1F_340-1302_963_-1_iteration_4_Within_3'_of_altprot_433_CHIMERIC
RGLKEGFLCLTEVLGKEQMEWLDGILQDATKLKQKVVVTCH
>MtrunA17_Chr3g0116771_2F_893-985_93_MtrunA17_Chr3g0116771_1F_340-1302_963_-1_iteration_5_Within_3'_of_altprot_434_CHIMERIC
RGLKEGFLCLTEVLEKEQMEWLDGILQDATKLKQKVVVTCH
>MtrunA17_Chr3g0116771_2F_893-985_93_MtrunA17_Chr3g0116771_1F_340-1302_963_-1_iteration_6_Within_3'_of_altprot_435_CHIMERIC
RGLKEGFLCLTEVLEREQMEWLDGILQDATKLKQKVVVTCH
>MtrunA17_Chr3g0116771_2F_893-985_93_MtrunA17_Chr3g0116771_1F_340-1302_963_-1_iteration_7_Within_3'_of_altprot_436_CHIMERIC
RGLKEGFLCLTEVLERNQMEWLDGILQDATKLKQKVVVTCH
>MtrunA17_Chr3g0116771_2F_893-985_93_MtrunA17_Chr3g0116771_1F_340-1302_963_-1_iteration_8_Within_3'_of_altprot_437_CHIMERIC
RGLKEGFLCLTEVLERNRMEWLDGILQDATKLKQKVVVTCH
>MtrunA17_Chr3g0116771_2F_893-985_93_MtrunA17_Chr3g0116771_1F_340-1302_963_-1_iteration_9_Within_3'_of_altprot_438_CHIMERIC
RGLKEGFLCLTEVLERNRWEWLDGILQDATKLKQKVVVTCH
>MtrunA17_Chr3g0116771_2F_893-985_93_MtrunA17_Chr3g0116771_1F_340-1302_963_-1_iteration_10_Within_3'_of_altprot_439_CHIMERIC
RGLKEGFLCLTEVLERNRWNWLDGILQDATKLKQKVVVTCH
>MtrunA17_Chr3g0116771_2F_893-985_93_MtrunA17_Chr3g0116771_1F_340-1302_963_-1_iteration_11_Within_3'_of_altprot_440_CHIMERIC
RGLKEGFLCLTEVLERNRWNGLDGILQDATKLKQKVVVTCH
>MtrunA17_Chr3g0116771_2F_893-985_93_MtrunA17_Chr3g0116771_1F_340-1302_963_-1_iteration_12_Within_3'_of_altprot_441_CHIMERIC
RGLKEGFLCLTEVLERNRWNGWDGILQDATKLKQKVVVTCH
>MtrunA17_Chr3g0116771_2F_893-985_93_MtrunA17_Chr3g0116771_1F_340-1302_963_-1_iteration_13_Within_3'_of_altprot_442_CHIMERIC
RGLKEGFLCLTEVLERNRWNGWMGILQDATKLKQKVVVTCH
>MtrunA17_Chr3g0116771_2F_893-985_93_MtrunA17_Chr3g0116771_1F_340-1302_963_-1_iteration_14_Within_3'_of_altprot_443_CHIMERIC
RGLKEGFLCLTEVLERNRWNGWMVILQDATKLKQKVVVTCH
>MtrunA17_Chr3g0116771_2F_893-985_93_MtrunA17_Chr3g0116771_1F_340-1302_963_-1_iteration_15_Within_3'_of_altprot_444_CHIMERIC
RGLKEGFLCLTEVLERNRWNGWMVFLQDATKLKQKVVVTCH
>MtrunA17_Chr3g0116771_2F_893-985_93_MtrunA17_Chr3g0116771_1F_340-1302_963_-1_iteration_16_Within_3'_of_altprot_445_CHIMERIC
RGLKEGFLCLTEVLERNRWNGWMVFSQDATKLKQKVVVTCH
>MtrunA17_Chr3g0116771_2F_893-985_93_MtrunA17_Chr3g0116771_1F_340-1302_963_-1_iteration_17_Within_3'_of_altprot_446_CHIMERIC
RGLKEGFLCLTEVLERNRWNGWMVFSRDATKLKQKVVVTCH
>MtrunA17_Chr3g0116771_2F_893-985_93_MtrunA17_Chr3g0116771_1F_340-1302_963_-1_iteration_18_Within_3'_of_altprot_447_CHIMERIC
RGLKEGFLCLTEVLERNRWNGWMVFSRMATKLKQKVVVTCH
>MtrunA17_Chr3g0116771_2F_893-985_93_MtrunA17_Chr3g0116771_1F_340-1302_963_-1_iteration_19_Within_3'_of_altprot_448_CHIMERIC
RGLKEGFLCLTEVLERNRWNGWMVFSRMQTKLKQKVVVTCH
>MtrunA17_Chr3g0116771_2F_893-985_93_MtrunA17_Chr3g0116771_1F_340-1302_963_-1_iteration_20_Within_3'_of_altprot_449_CHIMERIC
RGLKEGFLCLTEVLERNRWNGWMVFSRMQPKLKQKVVVTCH
>MtrunA17_Chr3g0116771_2F_893-985_93_MtrunA17_Chr3g0116771_1F_340-1302_963_+2_iteration_0_Within_3'_of_altprot_450_CHIMERIC
RGLKEGFLCLGGVGKEQMEWLDGILQDATKLKQKVVVTCH
>MtrunA17_Chr3g0116771_2F_893-985_93_MtrunA17_Chr3g0116771_1F_340-1302_963_+2_iteration_1_Within_3'_of_altprot_451_CHIMERIC
RGLKEGFLCLTGVGKEQMEWLDGILQDATKLKQKVVVTCH
>MtrunA17_Chr3g0116771_2F_893-985_93_MtrunA17_Chr3g0116771_1F_340-1302_963_+2_iteration_2_Within_3'_of_altprot_452_CHIMERIC
RGLKEGFLCLTEVGKEQMEWLDGILQDATKLKQKVVVTCH
>MtrunA17_Chr3g0116771_2F_893-985_93_MtrunA17_Chr3g0116771_1F_340-1302_963_+2_iteration_3_Within_3'_of_altprot_453_CHIMERIC
RGLKEGFLCLTEVGKEQMEWLDGILQDATKLKQKVVVTCH
>MtrunA17_Chr3g0116771_2F_893-985_93_MtrunA17_Chr3g0116771_1F_340-1302_963_+2_iteration_4_Within_3'_of_altprot_454_CHIMERIC
RGLKEGFLCLTEVLKEQMEWLDGILQDATKLKQKVVVTCH
>MtrunA17_Chr3g0116771_2F_893-985_93_MtrunA17_Chr3g0116771_1F_340-1302_963_+2_iteration_5_Within_3'_of_altprot_455_CHIMERIC
RGLKEGFLCLTEVLEEQMEWLDGILQDATKLKQKVVVTCH
>MtrunA17_Chr3g0116771_2F_893-985_93_MtrunA17_Chr3g0116771_1F_340-1302_963_+2_iteration_6_Within_3'_of_altprot_456_CHIMERIC
RGLKEGFLCLTEVLERQMEWLDGILQDATKLKQKVVVTCH
>MtrunA17_Chr3g0116771_2F_893-985_93_MtrunA17_Chr3g0116771_1F_340-1302_963_+2_iteration_7_Within_3'_of_altprot_457_CHIMERIC
RGLKEGFLCLTEVLERNMEWLDGILQDATKLKQKVVVTCH
>MtrunA17_Chr3g0116771_2F_893-985_93_MtrunA17_Chr3g0116771_1F_340-1302_963_+2_iteration_8_Within_3'_of_altprot_458_CHIMERIC
RGLKEGFLCLTEVLERNREWLDGILQDATKLKQKVVVTCH
>MtrunA17_Chr3g0116771_2F_893-985_93_MtrunA17_Chr3g0116771_1F_340-1302_963_+2_iteration_9_Within_3'_of_altprot_459_CHIMERIC
RGLKEGFLCLTEVLERNRWWLDGILQDATKLKQKVVVTCH
>MtrunA17_Chr3g0116771_2F_893-985_93_MtrunA17_Chr3g0116771_1F_340-1302_963_+2_iteration_10_Within_3'_of_altprot_460_CHIMERIC
RGLKEGFLCLTEVLERNRWNLDGILQDATKLKQKVVVTCH
>MtrunA17_Chr3g0116771_2F_893-985_93_MtrunA17_Chr3g0116771_1F_340-1302_963_+2_iteration_11_Within_3'_of_altprot_461_CHIMERIC
RGLKEGFLCLTEVLERNRWNGDGILQDATKLKQKVVVTCH
>MtrunA17_Chr3g0116771_2F_893-985_93_MtrunA17_Chr3g0116771_1F_340-1302_963_+2_iteration_12_Within_3'_of_altprot_462_CHIMERIC
RGLKEGFLCLTEVLERNRWNGWGILQDATKLKQKVVVTCH
>MtrunA17_Chr3g0116771_2F_893-985_93_MtrunA17_Chr3g0116771_1F_340-1302_963_+2_iteration_13_Within_3'_of_altprot_463_CHIMERIC
RGLKEGFLCLTEVLERNRWNGWMILQDATKLKQKVVVTCH
>MtrunA17_Chr3g0116771_2F_893-985_93_MtrunA17_Chr3g0116771_1F_340-1302_963_+2_iteration_14_Within_3'_of_altprot_464_CHIMERIC
RGLKEGFLCLTEVLERNRWNGWMVLQDATKLKQKVVVTCH
>MtrunA17_Chr3g0116771_2F_893-985_93_MtrunA17_Chr3g0116771_1F_340-1302_963_+2_iteration_15_Within_3'_of_altprot_465_CHIMERIC
RGLKEGFLCLTEVLERNRWNGWMVFQDATKLKQKVVVTCH
>MtrunA17_Chr3g0116771_2F_893-985_93_MtrunA17_Chr3g0116771_1F_340-1302_963_+2_iteration_16_Within_3'_of_altprot_466_CHIMERIC
RGLKEGFLCLTEVLERNRWNGWMVFSDATKLKQKVVVTCH
>MtrunA17_Chr3g0116771_2F_893-985_93_MtrunA17_Chr3g0116771_1F_340-1302_963_+2_iteration_17_Within_3'_of_altprot_467_CHIMERIC
RGLKEGFLCLTEVLERNRWNGWMVFSRATKLKQKVVVTCH
>MtrunA17_Chr3g0116771_2F_893-985_93_MtrunA17_Chr3g0116771_1F_340-1302_963_+2_iteration_18_Within_3'_of_altprot_468_CHIMERIC
RGLKEGFLCLTEVLERNRWNGWMVFSRMTKLKQKVVVTCH
>MtrunA17_Chr3g0116771_2F_893-985_93_MtrunA17_Chr3g0116771_1F_340-1302_963_+2_iteration_19_Within_3'_of_altprot_469_CHIMERIC
RGLKEGFLCLTEVLERNRWNGWMVFSRMQKLKQKVVVTCH
>MtrunA17_Chr3g0116771_2F_893-985_93_MtrunA17_Chr3g0116771_1F_340-1302_963_+2_iteration_20_Within_3'_of_altprot_470_CHIMERIC
RGLKEGFLCLTEVLERNRWNGWMVFSRMQPLKQKVVVTCH
>MtrunA17_Chr5g0393951_2F_608-667_60_MtrunA17_Chr5g0393951_1F_301-2001_1701_-2_iteration_1_Within_5'_of_altprot_472_CHIMERIC
EEEEEDENIVERMKTSMSKMNTKKEMGMKLK
>MtrunA17_Chr5g0393951_2F_608-667_60_MtrunA17_Chr5g0393951_1F_301-2001_1701_-2_iteration_2_Within_5'_of_altprot_473_CHIMERIC
EEEEEDENIVEDMKTSMSKMNTKKEMGMKLK
>MtrunA17_Chr5g0393951_2F_608-667_60_MtrunA17_Chr5g0393951_1F_301-2001_1701_-2_iteration_3_Within_5'_of_altprot_474_CHIMERIC
EEEEEDENIVEDEKTSMSKMNTKKEMGMKLK
>MtrunA17_Chr5g0393951_2F_608-667_60_MtrunA17_Chr5g0393951_1F_301-2001_1701_-2_iteration_4_Within_5'_of_altprot_475_CHIMERIC
EEEEEDENIVEDEDTSMSKMNTKKEMGMKLK
>MtrunA17_Chr5g0393951_2F_608-667_60_MtrunA17_Chr5g0393951_1F_301-2001_1701_-2_iteration_5_Within_5'_of_altprot_476_CHIMERIC
EEEEEDENIVEDEDKSMSKMNTKKEMGMKLK
>MtrunA17_Chr5g0393951_2F_608-667_60_MtrunA17_Chr5g0393951_1F_301-2001_1701_-2_iteration_6_Within_5'_of_altprot_477_CHIMERIC
EEEEEDENIVEDEDKHMSKMNTKKEMGMKLK
>MtrunA17_Chr5g0393951_2F_608-667_60_MtrunA17_Chr5g0393951_1F_301-2001_1701_-2_iteration_7_Within_5'_of_altprot_478_CHIMERIC
EEEEEDENIVEDEDKHESKMNTKKEMGMKLK
>MtrunA17_Chr5g0393951_2F_608-667_60_MtrunA17_Chr5g0393951_1F_301-2001_1701_-2_iteration_8_Within_5'_of_altprot_479_CHIMERIC
EEEEEDENIVEDEDKHEQKMNTKKEMGMKLK
>MtrunA17_Chr5g0393951_2F_608-667_60_MtrunA17_Chr5g0393951_1F_301-2001_1701_-2_iteration_9_Within_5'_of_altprot_480_CHIMERIC
EEEEEDENIVEDEDKHEQNMNTKKEMGMKLK
>MtrunA17_Chr5g0393951_2F_608-667_60_MtrunA17_Chr5g0393951_1F_301-2001_1701_-2_iteration_10_Within_5'_of_altprot_481_CHIMERIC
EEEEEDENIVEDEDKHEQNENTKKEMGMKLK
>MtrunA17_Chr5g0393951_2F_608-667_60_MtrunA17_Chr5g0393951_1F_301-2001_1701_+1_iteration_0_Within_5'_of_altprot_482_CHIMERIC
EEEEEDENIVRMKTSMSKMNTKKEMGMKLK
>MtrunA17_Chr5g0393951_2F_608-667_60_MtrunA17_Chr5g0393951_1F_301-2001_1701_+1_iteration_1_Within_5'_of_altprot_483_CHIMERIC
EEEEEDENIVEMKTSMSKMNTKKEMGMKLK
>MtrunA17_Chr5g0393951_2F_608-667_60_MtrunA17_Chr5g0393951_1F_301-2001_1701_+1_iteration_2_Within_5'_of_altprot_484_CHIMERIC
EEEEEDENIVEDKTSMSKMNTKKEMGMKLK
>MtrunA17_Chr5g0393951_2F_608-667_60_MtrunA17_Chr5g0393951_1F_301-2001_1701_+1_iteration_3_Within_5'_of_altprot_485_CHIMERIC
EEEEEDENIVEDETSMSKMNTKKEMGMKLK
>MtrunA17_Chr5g0393951_2F_608-667_60_MtrunA17_Chr5g0393951_1F_301-2001_1701_+1_iteration_4_Within_5'_of_altprot_486_CHIMERIC
EEEEEDENIVEDEDSMSKMNTKKEMGMKLK
>MtrunA17_Chr5g0393951_2F_608-667_60_MtrunA17_Chr5g0393951_1F_301-2001_1701_+1_iteration_5_Within_5'_of_altprot_487_CHIMERIC
EEEEEDENIVEDEDKMSKMNTKKEMGMKLK
>MtrunA17_Chr5g0393951_2F_608-667_60_MtrunA17_Chr5g0393951_1F_301-2001_1701_+1_iteration_6_Within_5'_of_altprot_488_CHIMERIC
EEEEEDENIVEDEDKHSKMNTKKEMGMKLK
>MtrunA17_Chr5g0393951_2F_608-667_60_MtrunA17_Chr5g0393951_1F_301-2001_1701_+1_iteration_7_Within_5'_of_altprot_489_CHIMERIC
EEEEEDENIVEDEDKHEKMNTKKEMGMKLK
>MtrunA17_Chr5g0393951_2F_608-667_60_MtrunA17_Chr5g0393951_1F_301-2001_1701_+1_iteration_8_Within_5'_of_altprot_490_CHIMERIC
EEEEEDENIVEDEDKHEQMNTKKEMGMKLK
>MtrunA17_Chr5g0393951_2F_608-667_60_MtrunA17_Chr5g0393951_1F_301-2001_1701_+1_iteration_9_Within_5'_of_altprot_491_CHIMERIC
EEEEEDENIVEDEDKHEQNNTKKEMGMKLK
>MtrunA17_Chr5g0393951_2F_608-667_60_MtrunA17_Chr5g0393951_1F_301-2001_1701_+1_iteration_10_Within_5'_of_altprot_492_CHIMERIC
EEEEEDENIVEDEDKHEQNETKKEMGMKLK
>MtrunA17_Chr5g0393951_2F_608-667_60_MtrunA17_Chr5g0393951_1F_301-2001_1701_+2_iteration_2_Within_3'_of_altprot_494_CHIMERIC
REDKHEQNEHEERNGHEIKVKEDDESRTR
>MtrunA17_Chr5g0393951_2F_608-667_60_MtrunA17_Chr5g0393951_1F_301-2001_1701_+2_iteration_3_Within_3'_of_altprot_495_CHIMERIC
RMDKHEQNEHEERNGHEIKVKEDDESRTR
>MtrunA17_Chr5g0393951_2F_608-667_60_MtrunA17_Chr5g0393951_1F_301-2001_1701_+2_iteration_4_Within_3'_of_altprot_496_CHIMERIC
RMKKHEQNEHEERNGHEIKVKEDDESRTR
>MtrunA17_Chr5g0393951_2F_608-667_60_MtrunA17_Chr5g0393951_1F_301-2001_1701_+2_iteration_5_Within_3'_of_altprot_497_CHIMERIC
RMKTHEQNEHEERNGHEIKVKEDDESRTR
>MtrunA17_Chr5g0393951_2F_608-667_60_MtrunA17_Chr5g0393951_1F_301-2001_1701_+2_iteration_6_Within_3'_of_altprot_498_CHIMERIC
RMKTSEQNEHEERNGHEIKVKEDDESRTR
>MtrunA17_Chr5g0393951_2F_608-667_60_MtrunA17_Chr5g0393951_1F_301-2001_1701_+2_iteration_7_Within_3'_of_altprot_499_CHIMERIC
RMKTSMQNEHEERNGHEIKVKEDDESRTR
>MtrunA17_Chr5g0393951_2F_608-667_60_MtrunA17_Chr5g0393951_1F_301-2001_1701_+2_iteration_8_Within_3'_of_altprot_500_CHIMERIC
RMKTSMSNEHEERNGHEIKVKEDDESRTR
>MtrunA17_Chr5g0393951_2F_608-667_60_MtrunA17_Chr5g0393951_1F_301-2001_1701_+2_iteration_9_Within_3'_of_altprot_501_CHIMERIC
RMKTSMSKEHEERNGHEIKVKEDDESRTR
>MtrunA17_Chr5g0393951_2F_608-667_60_MtrunA17_Chr5g0393951_1F_301-2001_1701_+2_iteration_10_Within_3'_of_altprot_502_CHIMERIC
RMKTSMSKMHEERNGHEIKVKEDDESRTR
>MtrunA17_Chr5g0393951_2F_608-667_60_MtrunA17_Chr5g0393951_1F_301-2001_1701_-1_iteration_2_Within_3'_of_altprot_503_CHIMERIC
RDEDKHEQNEHEERNGHEIKVKEDDESRTR
>MtrunA17_Chr5g0393951_2F_608-667_60_MtrunA17_Chr5g0393951_1F_301-2001_1701_-1_iteration_3_Within_3'_of_altprot_504_CHIMERIC
RMEDKHEQNEHEERNGHEIKVKEDDESRTR
>MtrunA17_Chr5g0393951_2F_608-667_60_MtrunA17_Chr5g0393951_1F_301-2001_1701_-1_iteration_4_Within_3'_of_altprot_505_CHIMERIC
RMKDKHEQNEHEERNGHEIKVKEDDESRTR
>MtrunA17_Chr5g0393951_2F_608-667_60_MtrunA17_Chr5g0393951_1F_301-2001_1701_-1_iteration_5_Within_3'_of_altprot_506_CHIMERIC
RMKTKHEQNEHEERNGHEIKVKEDDESRTR
>MtrunA17_Chr5g0393951_2F_608-667_60_MtrunA17_Chr5g0393951_1F_301-2001_1701_-1_iteration_6_Within_3'_of_altprot_507_CHIMERIC
RMKTSHEQNEHEERNGHEIKVKEDDESRTR
>MtrunA17_Chr5g0393951_2F_608-667_60_MtrunA17_Chr5g0393951_1F_301-2001_1701_-1_iteration_7_Within_3'_of_altprot_508_CHIMERIC
RMKTSMEQNEHEERNGHEIKVKEDDESRTR
>MtrunA17_Chr5g0393951_2F_608-667_60_MtrunA17_Chr5g0393951_1F_301-2001_1701_-1_iteration_8_Within_3'_of_altprot_509_CHIMERIC
RMKTSMSQNEHEERNGHEIKVKEDDESRTR
>MtrunA17_Chr5g0393951_2F_608-667_60_MtrunA17_Chr5g0393951_1F_301-2001_1701_-1_iteration_9_Within_3'_of_altprot_510_CHIMERIC
RMKTSMSKNEHEERNGHEIKVKEDDESRTR
>MtrunA17_Chr5g0393951_2F_608-667_60_MtrunA17_Chr5g0393951_1F_301-2001_1701_-1_iteration_10_Within_3'_of_altprot_511_CHIMERIC
RMKTSMSKMEHEERNGHEIKVKEDDESRTR
>MtrunA17_Chr5g0393951_3F_93-356_264_MtrunA17_Chr5g0393951_1F_301-2001_1701_-2_iteration_1_5'UTR_overlapped_with_CDS_513_CHIMERIC
CPCYLEKINLREFLGELTMIKRSSSRNNRSKGVKVKHVLQI
>MtrunA17_Chr5g0393951_3F_93-356_264_MtrunA17_Chr5g0393951_1F_301-2001_1701_-2_iteration_2_5'UTR_overlapped_with_CDS_514_CHIMERIC
CPCYLEKINLRVFLGELTMIKRSSSRNNRSKGVKVKHVLQI
>MtrunA17_Chr5g0393951_3F_93-356_264_MtrunA17_Chr5g0393951_1F_301-2001_1701_-2_iteration_3_5'UTR_overlapped_with_CDS_515_CHIMERIC
CPCYLEKINLRVSLGELTMIKRSSSRNNRSKGVKVKHVLQI
>MtrunA17_Chr5g0393951_3F_93-356_264_MtrunA17_Chr5g0393951_1F_301-2001_1701_-2_iteration_4_5'UTR_overlapped_with_CDS_516_CHIMERIC
CPCYLEKINLRVSRGELTMIKRSSSRNNRSKGVKVKHVLQI
>MtrunA17_Chr5g0393951_3F_93-356_264_MtrunA17_Chr5g0393951_1F_301-2001_1701_-2_iteration_5_5'UTR_overlapped_with_CDS_517_CHIMERIC
CPCYLEKINLRVSRRELTMIKRSSSRNNRSKGVKVKHVLQI
>MtrunA17_Chr5g0393951_3F_93-356_264_MtrunA17_Chr5g0393951_1F_301-2001_1701_-2_iteration_6_5'UTR_overlapped_with_CDS_518_CHIMERIC
CPCYLEKINLRVSRRVLTMIKRSSSRNNRSKGVKVKHVLQI
>MtrunA17_Chr5g0393951_3F_93-356_264_MtrunA17_Chr5g0393951_1F_301-2001_1701_-2_iteration_7_5'UTR_overlapped_with_CDS_519_CHIMERIC
CPCYLEKINLRVSRRVNTMIKRSSSRNNRSKGVKVKHVLQI
>MtrunA17_Chr5g0393951_3F_93-356_264_MtrunA17_Chr5g0393951_1F_301-2001_1701_-2_iteration_8_5'UTR_overlapped_with_CDS_520_CHIMERIC
CPCYLEKINLRVSRRVNHMIKRSSSRNNRSKGVKVKHVLQI
>MtrunA17_Chr5g0393951_3F_93-356_264_MtrunA17_Chr5g0393951_1F_301-2001_1701_-2_iteration_9_5'UTR_overlapped_with_CDS_521_CHIMERIC
CPCYLEKINLRVSRRVNHDIKRSSSRNNRSKGVKVKHVLQI
>MtrunA17_Chr5g0393951_3F_93-356_264_MtrunA17_Chr5g0393951_1F_301-2001_1701_-2_iteration_10_5'UTR_overlapped_with_CDS_522_CHIMERIC
CPCYLEKINLRVSRRVNHDKKRSSSRNNRSKGVKVKHVLQI
>MtrunA17_Chr5g0393951_3F_93-356_264_MtrunA17_Chr5g0393951_1F_301-2001_1701_-2_iteration_11_5'UTR_overlapped_with_CDS_523_CHIMERIC
CPCYLEKINLRVSRRVNHDKTRSSSRNNRSKGVKVKHVLQI
>MtrunA17_Chr5g0393951_3F_93-356_264_MtrunA17_Chr5g0393951_1F_301-2001_1701_-2_iteration_12_5'UTR_overlapped_with_CDS_524_CHIMERIC
CPCYLEKINLRVSRRVNHDKTVSSSRNNRSKGVKVKHVLQI
>MtrunA17_Chr5g0393951_3F_93-356_264_MtrunA17_Chr5g0393951_1F_301-2001_1701_-2_iteration_13_5'UTR_overlapped_with_CDS_525_CHIMERIC
CPCYLEKINLRVSRRVNHDKTVVSSRNNRSKGVKVKHVLQI
>MtrunA17_Chr5g0393951_3F_93-356_264_MtrunA17_Chr5g0393951_1F_301-2001_1701_-2_iteration_14_5'UTR_overlapped_with_CDS_526_CHIMERIC
CPCYLEKINLRVSRRVNHDKTVVKSRNNRSKGVKVKHVLQI
>MtrunA17_Chr5g0393951_3F_93-356_264_MtrunA17_Chr5g0393951_1F_301-2001_1701_-2_iteration_15_5'UTR_overlapped_with_CDS_527_CHIMERIC
CPCYLEKINLRVSRRVNHDKTVVKQRNNRSKGVKVKHVLQI
>MtrunA17_Chr5g0393951_3F_93-356_264_MtrunA17_Chr5g0393951_1F_301-2001_1701_-2_iteration_16_5'UTR_overlapped_with_CDS_528_CHIMERIC
CPCYLEKINLRVSRRVNHDKTVVKQENNRSKGVKVKHVLQI
>MtrunA17_Chr5g0393951_3F_93-356_264_MtrunA17_Chr5g0393951_1F_301-2001_1701_-2_iteration_17_5'UTR_overlapped_with_CDS_529_CHIMERIC
CPCYLEKINLRVSRRVNHDKTVVKQEQNRSKGVKVKHVLQI
>MtrunA17_Chr5g0393951_3F_93-356_264_MtrunA17_Chr5g0393951_1F_301-2001_1701_-2_iteration_18_5'UTR_overlapped_with_CDS_530_CHIMERIC
CPCYLEKINLRVSRRVNHDKTVVKQEQQRSKGVKVKHVLQI
>MtrunA17_Chr5g0393951_3F_93-356_264_MtrunA17_Chr5g0393951_1F_301-2001_1701_+1_iteration_0_5'UTR_overlapped_with_CDS_531_CHIMERIC
CPCYLEKINLEFLGELTMIKRSSSRNNRSKGVKVKHVLQI
>MtrunA17_Chr5g0393951_3F_93-356_264_MtrunA17_Chr5g0393951_1F_301-2001_1701_+1_iteration_1_5'UTR_overlapped_with_CDS_532_CHIMERIC
CPCYLEKINLRFLGELTMIKRSSSRNNRSKGVKVKHVLQI
>MtrunA17_Chr5g0393951_3F_93-356_264_MtrunA17_Chr5g0393951_1F_301-2001_1701_+1_iteration_2_5'UTR_overlapped_with_CDS_533_CHIMERIC
CPCYLEKINLRVLGELTMIKRSSSRNNRSKGVKVKHVLQI
>MtrunA17_Chr5g0393951_3F_93-356_264_MtrunA17_Chr5g0393951_1F_301-2001_1701_+1_iteration_3_5'UTR_overlapped_with_CDS_534_CHIMERIC
CPCYLEKINLRVSGELTMIKRSSSRNNRSKGVKVKHVLQI
>MtrunA17_Chr5g0393951_3F_93-356_264_MtrunA17_Chr5g0393951_1F_301-2001_1701_+1_iteration_4_5'UTR_overlapped_with_CDS_535_CHIMERIC
CPCYLEKINLRVSRELTMIKRSSSRNNRSKGVKVKHVLQI
>MtrunA17_Chr5g0393951_3F_93-356_264_MtrunA17_Chr5g0393951_1F_301-2001_1701_+1_iteration_5_5'UTR_overlapped_with_CDS_536_CHIMERIC
CPCYLEKINLRVSRRLTMIKRSSSRNNRSKGVKVKHVLQI
>MtrunA17_Chr5g0393951_3F_93-356_264_MtrunA17_Chr5g0393951_1F_301-2001_1701_+1_iteration_6_5'UTR_overlapped_with_CDS_537_CHIMERIC
CPCYLEKINLRVSRRVTMIKRSSSRNNRSKGVKVKHVLQI
>MtrunA17_Chr5g0393951_3F_93-356_264_MtrunA17_Chr5g0393951_1F_301-2001_1701_+1_iteration_7_5'UTR_overlapped_with_CDS_538_CHIMERIC
CPCYLEKINLRVSRRVNMIKRSSSRNNRSKGVKVKHVLQI
>MtrunA17_Chr5g0393951_3F_93-356_264_MtrunA17_Chr5g0393951_1F_301-2001_1701_+1_iteration_8_5'UTR_overlapped_with_CDS_539_CHIMERIC
CPCYLEKINLRVSRRVNHIKRSSSRNNRSKGVKVKHVLQI
>MtrunA17_Chr5g0393951_3F_93-356_264_MtrunA17_Chr5g0393951_1F_301-2001_1701_+1_iteration_9_5'UTR_overlapped_with_CDS_540_CHIMERIC
CPCYLEKINLRVSRRVNHDKRSSSRNNRSKGVKVKHVLQI
>MtrunA17_Chr5g0393951_3F_93-356_264_MtrunA17_Chr5g0393951_1F_301-2001_1701_+1_iteration_10_5'UTR_overlapped_with_CDS_541_CHIMERIC
CPCYLEKINLRVSRRVNHDKRSSSRNNRSKGVKVKHVLQI
>MtrunA17_Chr5g0393951_3F_93-356_264_MtrunA17_Chr5g0393951_1F_301-2001_1701_+1_iteration_11_5'UTR_overlapped_with_CDS_542_CHIMERIC
CPCYLEKINLRVSRRVNHDKTSSSRNNRSKGVKVKHVLQI
>MtrunA17_Chr5g0393951_3F_93-356_264_MtrunA17_Chr5g0393951_1F_301-2001_1701_+1_iteration_12_5'UTR_overlapped_with_CDS_543_CHIMERIC
CPCYLEKINLRVSRRVNHDKTVSSRNNRSKGVKVKHVLQI
>MtrunA17_Chr5g0393951_3F_93-356_264_MtrunA17_Chr5g0393951_1F_301-2001_1701_+1_iteration_13_5'UTR_overlapped_with_CDS_544_CHIMERIC
CPCYLEKINLRVSRRVNHDKTVVSRNNRSKGVKVKHVLQI
>MtrunA17_Chr5g0393951_3F_93-356_264_MtrunA17_Chr5g0393951_1F_301-2001_1701_+1_iteration_14_5'UTR_overlapped_with_CDS_545_CHIMERIC
CPCYLEKINLRVSRRVNHDKTVVKRNNRSKGVKVKHVLQI
>MtrunA17_Chr5g0393951_3F_93-356_264_MtrunA17_Chr5g0393951_1F_301-2001_1701_+1_iteration_15_5'UTR_overlapped_with_CDS_546_CHIMERIC
CPCYLEKINLRVSRRVNHDKTVVKQNNRSKGVKVKHVLQI
>MtrunA17_Chr5g0393951_3F_93-356_264_MtrunA17_Chr5g0393951_1F_301-2001_1701_+1_iteration_16_5'UTR_overlapped_with_CDS_547_CHIMERIC
CPCYLEKINLRVSRRVNHDKTVVKQENRSKGVKVKHVLQI
>MtrunA17_Chr5g0393951_3F_93-356_264_MtrunA17_Chr5g0393951_1F_301-2001_1701_+1_iteration_17_5'UTR_overlapped_with_CDS_548_CHIMERIC
CPCYLEKINLRVSRRVNHDKTVVKQEQRSKGVKVKHVLQI
>MtrunA17_Chr5g0393951_3F_93-356_264_MtrunA17_Chr5g0393951_1F_301-2001_1701_+1_iteration_18_5'UTR_overlapped_with_CDS_549_CHIMERIC
CPCYLEKINLRVSRRVNHDKTVVKQEQQSKGVKVKHVLQI
>MtrunA17_Chr7g0214901_1F_6373-6522_150_MtrunA17_Chr7g0214901_3F_123-7484_7362_-2_iteration_1_Within_5'_of_altprot_551_CHIMERIC
SKSISSEKEMKKVMKAWRFSKRNMIKLILVPSHVIMSIKRW
>MtrunA17_Chr7g0214901_1F_6373-6522_150_MtrunA17_Chr7g0214901_3F_123-7484_7362_-2_iteration_2_Within_5'_of_altprot_552_CHIMERIC
SKSISSEKEMKSVMKAWRFSKRNMIKLILVPSHVIMSIKRW
>MtrunA17_Chr7g0214901_1F_6373-6522_150_MtrunA17_Chr7g0214901_3F_123-7484_7362_-2_iteration_3_Within_5'_of_altprot_553_CHIMERIC
SKSISSEKEMKSDMKAWRFSKRNMIKLILVPSHVIMSIKRW
>MtrunA17_Chr7g0214901_1F_6373-6522_150_MtrunA17_Chr7g0214901_3F_123-7484_7362_-2_iteration_4_Within_5'_of_altprot_554_CHIMERIC
SKSISSEKEMKSDEKAWRFSKRNMIKLILVPSHVIMSIKRW
>MtrunA17_Chr7g0214901_1F_6373-6522_150_MtrunA17_Chr7g0214901_3F_123-7484_7362_-2_iteration_5_Within_5'_of_altprot_555_CHIMERIC
SKSISSEKEMKSDESAWRFSKRNMIKLILVPSHVIMSIKRW
>MtrunA17_Chr7g0214901_1F_6373-6522_150_MtrunA17_Chr7g0214901_3F_123-7484_7362_-2_iteration_6_Within_5'_of_altprot_556_CHIMERIC
SKSISSEKEMKSDESVWRFSKRNMIKLILVPSHVIMSIKRW
>MtrunA17_Chr7g0214901_1F_6373-6522_150_MtrunA17_Chr7g0214901_3F_123-7484_7362_-2_iteration_7_Within_5'_of_altprot_557_CHIMERIC
SKSISSEKEMKSDESVERFSKRNMIKLILVPSHVIMSIKRW
>MtrunA17_Chr7g0214901_1F_6373-6522_150_MtrunA17_Chr7g0214901_3F_123-7484_7362_-2_iteration_8_Within_5'_of_altprot_558_CHIMERIC
SKSISSEKEMKSDESVEVFSKRNMIKLILVPSHVIMSIKRW
>MtrunA17_Chr7g0214901_1F_6373-6522_150_MtrunA17_Chr7g0214901_3F_123-7484_7362_-2_iteration_9_Within_5'_of_altprot_559_CHIMERIC
SKSISSEKEMKSDESVEVFSKRNMIKLILVPSHVIMSIKRW
>MtrunA17_Chr7g0214901_1F_6373-6522_150_MtrunA17_Chr7g0214901_3F_123-7484_7362_-2_iteration_10_Within_5'_of_altprot_560_CHIMERIC
SKSISSEKEMKSDESVEVFKKRNMIKLILVPSHVIMSIKRW
>MtrunA17_Chr7g0214901_1F_6373-6522_150_MtrunA17_Chr7g0214901_3F_123-7484_7362_-2_iteration_11_Within_5'_of_altprot_561_CHIMERIC
SKSISSEKEMKSDESVEVFKERNMIKLILVPSHVIMSIKRW
>MtrunA17_Chr7g0214901_1F_6373-6522_150_MtrunA17_Chr7g0214901_3F_123-7484_7362_-2_iteration_12_Within_5'_of_altprot_562_CHIMERIC
SKSISSEKEMKSDESVEVFKEKNMIKLILVPSHVIMSIKRW
>MtrunA17_Chr7g0214901_1F_6373-6522_150_MtrunA17_Chr7g0214901_3F_123-7484_7362_-2_iteration_13_Within_5'_of_altprot_563_CHIMERIC
SKSISSEKEMKSDESVEVFKEKHMIKLILVPSHVIMSIKRW
>MtrunA17_Chr7g0214901_1F_6373-6522_150_MtrunA17_Chr7g0214901_3F_123-7484_7362_-2_iteration_14_Within_5'_of_altprot_564_CHIMERIC
SKSISSEKEMKSDESVEVFKEKHDIKLILVPSHVIMSIKRW
>MtrunA17_Chr7g0214901_1F_6373-6522_150_MtrunA17_Chr7g0214901_3F_123-7484_7362_-2_iteration_15_Within_5'_of_altprot_565_CHIMERIC
SKSISSEKEMKSDESVEVFKEKHDQKLILVPSHVIMSIKRW
>MtrunA17_Chr7g0214901_1F_6373-6522_150_MtrunA17_Chr7g0214901_3F_123-7484_7362_-2_iteration_16_Within_5'_of_altprot_566_CHIMERIC
SKSISSEKEMKSDESVEVFKEKHDQTLILVPSHVIMSIKRW
>MtrunA17_Chr7g0214901_1F_6373-6522_150_MtrunA17_Chr7g0214901_3F_123-7484_7362_-2_iteration_17_Within_5'_of_altprot_567_CHIMERIC
SKSISSEKEMKSDESVEVFKEKHDQTDILVPSHVIMSIKRW
>MtrunA17_Chr7g0214901_1F_6373-6522_150_MtrunA17_Chr7g0214901_3F_123-7484_7362_-2_iteration_18_Within_5'_of_altprot_568_CHIMERIC
SKSISSEKEMKSDESVEVFKEKHDQTDPLVPSHVIMSIKRW
>MtrunA17_Chr7g0214901_1F_6373-6522_150_MtrunA17_Chr7g0214901_3F_123-7484_7362_-2_iteration_19_Within_5'_of_altprot_569_CHIMERIC
SKSISSEKEMKSDESVEVFKEKHDQTDPGVPSHVIMSIKRW
>MtrunA17_Chr7g0214901_1F_6373-6522_150_MtrunA17_Chr7g0214901_3F_123-7484_7362_-2_iteration_20_Within_5'_of_altprot_570_CHIMERIC
SKSISSEKEMKSDESVEVFKEKHDQTDPGAPSHVIMSIKRW
>MtrunA17_Chr7g0214901_1F_6373-6522_150_MtrunA17_Chr7g0214901_3F_123-7484_7362_+1_iteration_0_Within_5'_of_altprot_571_CHIMERIC
SKSISSEKEMKVMKAWRFSKRNMIKLILVPSHVIMSIKRW
>MtrunA17_Chr7g0214901_1F_6373-6522_150_MtrunA17_Chr7g0214901_3F_123-7484_7362_+1_iteration_1_Within_5'_of_altprot_572_CHIMERIC
SKSISSEKEMKVMKAWRFSKRNMIKLILVPSHVIMSIKRW
>MtrunA17_Chr7g0214901_1F_6373-6522_150_MtrunA17_Chr7g0214901_3F_123-7484_7362_+1_iteration_2_Within_5'_of_altprot_573_CHIMERIC
SKSISSEKEMKSMKAWRFSKRNMIKLILVPSHVIMSIKRW
>MtrunA17_Chr7g0214901_1F_6373-6522_150_MtrunA17_Chr7g0214901_3F_123-7484_7362_+1_iteration_3_Within_5'_of_altprot_574_CHIMERIC
SKSISSEKEMKSDKAWRFSKRNMIKLILVPSHVIMSIKRW
>MtrunA17_Chr7g0214901_1F_6373-6522_150_MtrunA17_Chr7g0214901_3F_123-7484_7362_+1_iteration_4_Within_5'_of_altprot_575_CHIMERIC
SKSISSEKEMKSDEAWRFSKRNMIKLILVPSHVIMSIKRW
>MtrunA17_Chr7g0214901_1F_6373-6522_150_MtrunA17_Chr7g0214901_3F_123-7484_7362_+1_iteration_5_Within_5'_of_altprot_576_CHIMERIC
SKSISSEKEMKSDESWRFSKRNMIKLILVPSHVIMSIKRW
>MtrunA17_Chr7g0214901_1F_6373-6522_150_MtrunA17_Chr7g0214901_3F_123-7484_7362_+1_iteration_6_Within_5'_of_altprot_577_CHIMERIC
SKSISSEKEMKSDESVRFSKRNMIKLILVPSHVIMSIKRW
>MtrunA17_Chr7g0214901_1F_6373-6522_150_MtrunA17_Chr7g0214901_3F_123-7484_7362_+1_iteration_7_Within_5'_of_altprot_578_CHIMERIC
SKSISSEKEMKSDESVEFSKRNMIKLILVPSHVIMSIKRW
>MtrunA17_Chr7g0214901_1F_6373-6522_150_MtrunA17_Chr7g0214901_3F_123-7484_7362_+1_iteration_8_Within_5'_of_altprot_579_CHIMERIC
SKSISSEKEMKSDESVEVSKRNMIKLILVPSHVIMSIKRW
>MtrunA17_Chr7g0214901_1F_6373-6522_150_MtrunA17_Chr7g0214901_3F_123-7484_7362_+1_iteration_9_Within_5'_of_altprot_580_CHIMERIC
SKSISSEKEMKSDESVEVFKRNMIKLILVPSHVIMSIKRW
>MtrunA17_Chr7g0214901_1F_6373-6522_150_MtrunA17_Chr7g0214901_3F_123-7484_7362_+1_iteration_10_Within_5'_of_altprot_581_CHIMERIC
SKSISSEKEMKSDESVEVFKRNMIKLILVPSHVIMSIKRW
>MtrunA17_Chr7g0214901_1F_6373-6522_150_MtrunA17_Chr7g0214901_3F_123-7484_7362_+1_iteration_11_Within_5'_of_altprot_582_CHIMERIC
SKSISSEKEMKSDESVEVFKENMIKLILVPSHVIMSIKRW
>MtrunA17_Chr7g0214901_1F_6373-6522_150_MtrunA17_Chr7g0214901_3F_123-7484_7362_+1_iteration_12_Within_5'_of_altprot_583_CHIMERIC
SKSISSEKEMKSDESVEVFKEKMIKLILVPSHVIMSIKRW
>MtrunA17_Chr7g0214901_1F_6373-6522_150_MtrunA17_Chr7g0214901_3F_123-7484_7362_+1_iteration_13_Within_5'_of_altprot_584_CHIMERIC
SKSISSEKEMKSDESVEVFKEKHIKLILVPSHVIMSIKRW
>MtrunA17_Chr7g0214901_1F_6373-6522_150_MtrunA17_Chr7g0214901_3F_123-7484_7362_+1_iteration_14_Within_5'_of_altprot_585_CHIMERIC
SKSISSEKEMKSDESVEVFKEKHDKLILVPSHVIMSIKRW
>MtrunA17_Chr7g0214901_1F_6373-6522_150_MtrunA17_Chr7g0214901_3F_123-7484_7362_+1_iteration_15_Within_5'_of_altprot_586_CHIMERIC
SKSISSEKEMKSDESVEVFKEKHDQLILVPSHVIMSIKRW
>MtrunA17_Chr7g0214901_1F_6373-6522_150_MtrunA17_Chr7g0214901_3F_123-7484_7362_+1_iteration_16_Within_5'_of_altprot_587_CHIMERIC
SKSISSEKEMKSDESVEVFKEKHDQTILVPSHVIMSIKRW
>MtrunA17_Chr7g0214901_1F_6373-6522_150_MtrunA17_Chr7g0214901_3F_123-7484_7362_+1_iteration_17_Within_5'_of_altprot_588_CHIMERIC
SKSISSEKEMKSDESVEVFKEKHDQTDLVPSHVIMSIKRW
>MtrunA17_Chr7g0214901_1F_6373-6522_150_MtrunA17_Chr7g0214901_3F_123-7484_7362_+1_iteration_18_Within_5'_of_altprot_589_CHIMERIC
SKSISSEKEMKSDESVEVFKEKHDQTDPVPSHVIMSIKRW
>MtrunA17_Chr7g0214901_1F_6373-6522_150_MtrunA17_Chr7g0214901_3F_123-7484_7362_+1_iteration_19_Within_5'_of_altprot_590_CHIMERIC
SKSISSEKEMKSDESVEVFKEKHDQTDPGPSHVIMSIKRW
>MtrunA17_Chr7g0214901_1F_6373-6522_150_MtrunA17_Chr7g0214901_3F_123-7484_7362_+1_iteration_20_Within_5'_of_altprot_591_CHIMERIC
SKSISSEKEMKSDESVEVFKEKHDQTDPGASHVIMSIKRW
>MtrunA17_Chr7g0214901_1F_6373-6522_150_MtrunA17_Chr7g0214901_3F_123-7484_7362_-1_iteration_0_Within_3'_of_altprot_592_CHIMERIC
PSHVIMSIKRMEEELQSSRFQEEASSISGNELESCEDMLEQ
>MtrunA17_Chr7g0214901_1F_6373-6522_150_MtrunA17_Chr7g0214901_3F_123-7484_7362_-1_iteration_1_Within_3'_of_altprot_593_CHIMERIC
PSHVIMSIKRWEEELQSSRFQEEASSISGNELESCEDMLEQ
>MtrunA17_Chr7g0214901_1F_6373-6522_150_MtrunA17_Chr7g0214901_3F_123-7484_7362_-1_iteration_2_Within_3'_of_altprot_594_CHIMERIC
PSHVIMSIKRWREELQSSRFQEEASSISGNELESCEDMLEQ
>MtrunA17_Chr7g0214901_1F_6373-6522_150_MtrunA17_Chr7g0214901_3F_123-7484_7362_-1_iteration_3_Within_3'_of_altprot_595_CHIMERIC
PSHVIMSIKRWRKELQSSRFQEEASSISGNELESCEDMLEQ
>MtrunA17_Chr7g0214901_1F_6373-6522_150_MtrunA17_Chr7g0214901_3F_123-7484_7362_-1_iteration_4_Within_3'_of_altprot_596_CHIMERIC
PSHVIMSIKRWRKNLQSSRFQEEASSISGNELESCEDMLEQ
>MtrunA17_Chr7g0214901_1F_6373-6522_150_MtrunA17_Chr7g0214901_3F_123-7484_7362_-1_iteration_5_Within_3'_of_altprot_597_CHIMERIC
PSHVIMSIKRWRKNCQSSRFQEEASSISGNELESCEDMLEQ
>MtrunA17_Chr7g0214901_1F_6373-6522_150_MtrunA17_Chr7g0214901_3F_123-7484_7362_-1_iteration_6_Within_3'_of_altprot_598_CHIMERIC
PSHVIMSIKRWRKNCKSSRFQEEASSISGNELESCEDMLEQ
>MtrunA17_Chr7g0214901_1F_6373-6522_150_MtrunA17_Chr7g0214901_3F_123-7484_7362_-1_iteration_7_Within_3'_of_altprot_599_CHIMERIC
PSHVIMSIKRWRKNCKASRFQEEASSISGNELESCEDMLEQ
>MtrunA17_Chr7g0214901_1F_6373-6522_150_MtrunA17_Chr7g0214901_3F_123-7484_7362_-1_iteration_8_Within_3'_of_altprot_600_CHIMERIC
PSHVIMSIKRWRKNCKALRFQEEASSISGNELESCEDMLEQ
>MtrunA17_Chr7g0214901_1F_6373-6522_150_MtrunA17_Chr7g0214901_3F_123-7484_7362_-1_iteration_9_Within_3'_of_altprot_601_CHIMERIC
PSHVIMSIKRWRKNCKALDFQEEASSISGNELESCEDMLEQ
>MtrunA17_Chr7g0214901_1F_6373-6522_150_MtrunA17_Chr7g0214901_3F_123-7484_7362_-1_iteration_10_Within_3'_of_altprot_602_CHIMERIC
PSHVIMSIKRWRKNCKALDFQEEASSISGNELESCEDMLEQ
>MtrunA17_Chr7g0214901_1F_6373-6522_150_MtrunA17_Chr7g0214901_3F_123-7484_7362_-1_iteration_11_Within_3'_of_altprot_603_CHIMERIC
PSHVIMSIKRWRKNCKALDFKEEASSISGNELESCEDMLEQ
>MtrunA17_Chr7g0214901_1F_6373-6522_150_MtrunA17_Chr7g0214901_3F_123-7484_7362_-1_iteration_12_Within_3'_of_altprot_604_CHIMERIC
PSHVIMSIKRWRKNCKALDFKKEASSISGNELESCEDMLEQ
>MtrunA17_Chr7g0214901_1F_6373-6522_150_MtrunA17_Chr7g0214901_3F_123-7484_7362_-1_iteration_13_Within_3'_of_altprot_605_CHIMERIC
PSHVIMSIKRWRKNCKALDFKKRASSISGNELESCEDMLEQ
>MtrunA17_Chr7g0214901_1F_6373-6522_150_MtrunA17_Chr7g0214901_3F_123-7484_7362_-1_iteration_14_Within_3'_of_altprot_606_CHIMERIC
PSHVIMSIKRWRKNCKALDFKKRHSSISGNELESCEDMLEQ
>MtrunA17_Chr7g0214901_1F_6373-6522_150_MtrunA17_Chr7g0214901_3F_123-7484_7362_-1_iteration_15_Within_3'_of_altprot_607_CHIMERIC
PSHVIMSIKRWRKNCKALDFKKRHHSISGNELESCEDMLEQ
>MtrunA17_Chr7g0214901_1F_6373-6522_150_MtrunA17_Chr7g0214901_3F_123-7484_7362_-1_iteration_16_Within_3'_of_altprot_608_CHIMERIC
PSHVIMSIKRWRKNCKALDFKKRHHQISGNELESCEDMLEQ
>MtrunA17_Chr7g0214901_1F_6373-6522_150_MtrunA17_Chr7g0214901_3F_123-7484_7362_-1_iteration_17_Within_3'_of_altprot_609_CHIMERIC
PSHVIMSIKRWRKNCKALDFKKRHHQSSGNELESCEDMLEQ
>MtrunA17_Chr7g0214901_1F_6373-6522_150_MtrunA17_Chr7g0214901_3F_123-7484_7362_-1_iteration_18_Within_3'_of_altprot_610_CHIMERIC
PSHVIMSIKRWRKNCKALDFKKRHHQSQGNELESCEDMLEQ
>MtrunA17_Chr7g0214901_1F_6373-6522_150_MtrunA17_Chr7g0214901_3F_123-7484_7362_-1_iteration_19_Within_3'_of_altprot_611_CHIMERIC
PSHVIMSIKRWRKNCKALDFKKRHHQSQENELESCEDMLEQ
>MtrunA17_Chr7g0214901_1F_6373-6522_150_MtrunA17_Chr7g0214901_3F_123-7484_7362_-1_iteration_20_Within_3'_of_altprot_612_CHIMERIC
PSHVIMSIKRWRKNCKALDFKKRHHQSQEMELESCEDMLEQ
>MtrunA17_Chr7g0214901_1F_6373-6522_150_MtrunA17_Chr7g0214901_3F_123-7484_7362_+2_iteration_0_Within_3'_of_altprot_613_CHIMERIC
PSHVIMSIKREEELQSSRFQEEASSISGNELESCEDMLEQ
>MtrunA17_Chr7g0214901_1F_6373-6522_150_MtrunA17_Chr7g0214901_3F_123-7484_7362_+2_iteration_1_Within_3'_of_altprot_614_CHIMERIC
PSHVIMSIKRWEELQSSRFQEEASSISGNELESCEDMLEQ
>MtrunA17_Chr7g0214901_1F_6373-6522_150_MtrunA17_Chr7g0214901_3F_123-7484_7362_+2_iteration_2_Within_3'_of_altprot_615_CHIMERIC
PSHVIMSIKRWRELQSSRFQEEASSISGNELESCEDMLEQ
>MtrunA17_Chr7g0214901_1F_6373-6522_150_MtrunA17_Chr7g0214901_3F_123-7484_7362_+2_iteration_3_Within_3'_of_altprot_616_CHIMERIC
PSHVIMSIKRWRKLQSSRFQEEASSISGNELESCEDMLEQ
>MtrunA17_Chr7g0214901_1F_6373-6522_150_MtrunA17_Chr7g0214901_3F_123-7484_7362_+2_iteration_4_Within_3'_of_altprot_617_CHIMERIC
PSHVIMSIKRWRKNQSSRFQEEASSISGNELESCEDMLEQ
>MtrunA17_Chr7g0214901_1F_6373-6522_150_MtrunA17_Chr7g0214901_3F_123-7484_7362_+2_iteration_5_Within_3'_of_altprot_618_CHIMERIC
PSHVIMSIKRWRKNCSSRFQEEASSISGNELESCEDMLEQ
>MtrunA17_Chr7g0214901_1F_6373-6522_150_MtrunA17_Chr7g0214901_3F_123-7484_7362_+2_iteration_6_Within_3'_of_altprot_619_CHIMERIC
PSHVIMSIKRWRKNCKSRFQEEASSISGNELESCEDMLEQ
>MtrunA17_Chr7g0214901_1F_6373-6522_150_MtrunA17_Chr7g0214901_3F_123-7484_7362_+2_iteration_7_Within_3'_of_altprot_620_CHIMERIC
PSHVIMSIKRWRKNCKARFQEEASSISGNELESCEDMLEQ
>MtrunA17_Chr7g0214901_1F_6373-6522_150_MtrunA17_Chr7g0214901_3F_123-7484_7362_+2_iteration_8_Within_3'_of_altprot_621_CHIMERIC
PSHVIMSIKRWRKNCKALFQEEASSISGNELESCEDMLEQ
>MtrunA17_Chr7g0214901_1F_6373-6522_150_MtrunA17_Chr7g0214901_3F_123-7484_7362_+2_iteration_9_Within_3'_of_altprot_622_CHIMERIC
PSHVIMSIKRWRKNCKALDQEEASSISGNELESCEDMLEQ
>MtrunA17_Chr7g0214901_1F_6373-6522_150_MtrunA17_Chr7g0214901_3F_123-7484_7362_+2_iteration_10_Within_3'_of_altprot_623_CHIMERIC
PSHVIMSIKRWRKNCKALDFEEASSISGNELESCEDMLEQ
>MtrunA17_Chr7g0214901_1F_6373-6522_150_MtrunA17_Chr7g0214901_3F_123-7484_7362_+2_iteration_11_Within_3'_of_altprot_624_CHIMERIC
PSHVIMSIKRWRKNCKALDFKEASSISGNELESCEDMLEQ
>MtrunA17_Chr7g0214901_1F_6373-6522_150_MtrunA17_Chr7g0214901_3F_123-7484_7362_+2_iteration_12_Within_3'_of_altprot_625_CHIMERIC
PSHVIMSIKRWRKNCKALDFKKASSISGNELESCEDMLEQ
>MtrunA17_Chr7g0214901_1F_6373-6522_150_MtrunA17_Chr7g0214901_3F_123-7484_7362_+2_iteration_13_Within_3'_of_altprot_626_CHIMERIC
PSHVIMSIKRWRKNCKALDFKKRSSISGNELESCEDMLEQ
>MtrunA17_Chr7g0214901_1F_6373-6522_150_MtrunA17_Chr7g0214901_3F_123-7484_7362_+2_iteration_14_Within_3'_of_altprot_627_CHIMERIC
PSHVIMSIKRWRKNCKALDFKKRHSISGNELESCEDMLEQ
>MtrunA17_Chr7g0214901_1F_6373-6522_150_MtrunA17_Chr7g0214901_3F_123-7484_7362_+2_iteration_15_Within_3'_of_altprot_628_CHIMERIC
PSHVIMSIKRWRKNCKALDFKKRHHISGNELESCEDMLEQ
>MtrunA17_Chr7g0214901_1F_6373-6522_150_MtrunA17_Chr7g0214901_3F_123-7484_7362_+2_iteration_16_Within_3'_of_altprot_629_CHIMERIC
PSHVIMSIKRWRKNCKALDFKKRHHQSGNELESCEDMLEQ
>MtrunA17_Chr7g0214901_1F_6373-6522_150_MtrunA17_Chr7g0214901_3F_123-7484_7362_+2_iteration_17_Within_3'_of_altprot_630_CHIMERIC
PSHVIMSIKRWRKNCKALDFKKRHHQSGNELESCEDMLEQ
>MtrunA17_Chr7g0214901_1F_6373-6522_150_MtrunA17_Chr7g0214901_3F_123-7484_7362_+2_iteration_18_Within_3'_of_altprot_631_CHIMERIC
PSHVIMSIKRWRKNCKALDFKKRHHQSQNELESCEDMLEQ
>MtrunA17_Chr7g0214901_1F_6373-6522_150_MtrunA17_Chr7g0214901_3F_123-7484_7362_+2_iteration_19_Within_3'_of_altprot_632_CHIMERIC
PSHVIMSIKRWRKNCKALDFKKRHHQSQEELESCEDMLEQ
>MtrunA17_Chr7g0214901_1F_6373-6522_150_MtrunA17_Chr7g0214901_3F_123-7484_7362_+2_iteration_20_Within_3'_of_altprot_633_CHIMERIC
PSHVIMSIKRWRKNCKALDFKKRHHQSQEMLESCEDMLEQ
>MtrunA17_Chr7g0214901_2F_935-1123_189_MtrunA17_Chr7g0214901_3F_123-7484_7362_-1_iteration_0_Within_5'_of_altprot_634_CHIMERIC
SLLALGMNPEGADSTKGKGPFPSSKKARRWTAEAFDFGFHK
>MtrunA17_Chr7g0214901_2F_935-1123_189_MtrunA17_Chr7g0214901_3F_123-7484_7362_-1_iteration_1_Within_5'_of_altprot_635_CHIMERIC
SLLALGMNPEAADSTKGKGPFPSSKKARRWTAEAFDFGFHK
>MtrunA17_Chr7g0214901_2F_935-1123_189_MtrunA17_Chr7g0214901_3F_123-7484_7362_-1_iteration_2_Within_5'_of_altprot_636_CHIMERIC
SLLALGMNPEAQDSTKGKGPFPSSKKARRWTAEAFDFGFHK
>MtrunA17_Chr7g0214901_2F_935-1123_189_MtrunA17_Chr7g0214901_3F_123-7484_7362_-1_iteration_3_Within_5'_of_altprot_637_CHIMERIC
SLLALGMNPEAQISTKGKGPFPSSKKARRWTAEAFDFGFHK
>MtrunA17_Chr7g0214901_2F_935-1123_189_MtrunA17_Chr7g0214901_3F_123-7484_7362_-1_iteration_4_Within_5'_of_altprot_638_CHIMERIC
SLLALGMNPEAQIQTKGKGPFPSSKKARRWTAEAFDFGFHK
>MtrunA17_Chr7g0214901_2F_935-1123_189_MtrunA17_Chr7g0214901_3F_123-7484_7362_-1_iteration_5_Within_5'_of_altprot_639_CHIMERIC
SLLALGMNPEAQIQPKGKGPFPSSKKARRWTAEAFDFGFHK
>MtrunA17_Chr7g0214901_2F_935-1123_189_MtrunA17_Chr7g0214901_3F_123-7484_7362_-1_iteration_6_Within_5'_of_altprot_640_CHIMERIC
SLLALGMNPEAQIQPRGKGPFPSSKKARRWTAEAFDFGFHK
>MtrunA17_Chr7g0214901_2F_935-1123_189_MtrunA17_Chr7g0214901_3F_123-7484_7362_-1_iteration_7_Within_5'_of_altprot_641_CHIMERIC
SLLALGMNPEAQIQPRGKGPFPSSKKARRWTAEAFDFGFHK
>MtrunA17_Chr7g0214901_2F_935-1123_189_MtrunA17_Chr7g0214901_3F_123-7484_7362_-1_iteration_8_Within_5'_of_altprot_642_CHIMERIC
SLLALGMNPEAQIQPRGKGPFPSSKKARRWTAEAFDFGFHK
>MtrunA17_Chr7g0214901_2F_935-1123_189_MtrunA17_Chr7g0214901_3F_123-7484_7362_-1_iteration_9_Within_5'_of_altprot_643_CHIMERIC
SLLALGMNPEAQIQPRGKGPFPSSKKARRWTAEAFDFGFHK
>MtrunA17_Chr7g0214901_2F_935-1123_189_MtrunA17_Chr7g0214901_3F_123-7484_7362_-1_iteration_10_Within_5'_of_altprot_644_CHIMERIC
SLLALGMNPEAQIQPRGKGPFPSSKKARRWTAEAFDFGFHK
>MtrunA17_Chr7g0214901_2F_935-1123_189_MtrunA17_Chr7g0214901_3F_123-7484_7362_-1_iteration_11_Within_5'_of_altprot_645_CHIMERIC
SLLALGMNPEAQIQPRGKGPFPSSKKARRWTAEAFDFGFHK
>MtrunA17_Chr7g0214901_2F_935-1123_189_MtrunA17_Chr7g0214901_3F_123-7484_7362_-1_iteration_12_Within_5'_of_altprot_646_CHIMERIC
SLLALGMNPEAQIQPRGKGPFPSSKKARRWTAEAFDFGFHK
>MtrunA17_Chr7g0214901_2F_935-1123_189_MtrunA17_Chr7g0214901_3F_123-7484_7362_-1_iteration_13_Within_5'_of_altprot_647_CHIMERIC
SLLALGMNPEAQIQPRGKGPFPQSKKARRWTAEAFDFGFHK
>MtrunA17_Chr7g0214901_2F_935-1123_189_MtrunA17_Chr7g0214901_3F_123-7484_7362_-1_iteration_14_Within_5'_of_altprot_648_CHIMERIC
SLLALGMNPEAQIQPRGKGPFPQAKKARRWTAEAFDFGFHK
>MtrunA17_Chr7g0214901_2F_935-1123_189_MtrunA17_Chr7g0214901_3F_123-7484_7362_-1_iteration_15_Within_5'_of_altprot_649_CHIMERIC
SLLALGMNPEAQIQPRGKGPFPQAKKARRWTAEAFDFGFHK
>MtrunA17_Chr7g0214901_2F_935-1123_189_MtrunA17_Chr7g0214901_3F_123-7484_7362_-1_iteration_16_Within_5'_of_altprot_650_CHIMERIC
SLLALGMNPEAQIQPRGKGPFPQAKKARRWTAEAFDFGFHK
>MtrunA17_Chr7g0214901_2F_935-1123_189_MtrunA17_Chr7g0214901_3F_123-7484_7362_-1_iteration_17_Within_5'_of_altprot_651_CHIMERIC
SLLALGMNPEAQIQPRGKGPFPQAKKLRRWTAEAFDFGFHK
>MtrunA17_Chr7g0214901_2F_935-1123_189_MtrunA17_Chr7g0214901_3F_123-7484_7362_-1_iteration_18_Within_5'_of_altprot_652_CHIMERIC
SLLALGMNPEAQIQPRGKGPFPQAKKLERWTAEAFDFGFHK
>MtrunA17_Chr7g0214901_2F_935-1123_189_MtrunA17_Chr7g0214901_3F_123-7484_7362_-1_iteration_19_Within_5'_of_altprot_653_CHIMERIC
SLLALGMNPEAQIQPRGKGPFPQAKKLEGWTAEAFDFGFHK
>MtrunA17_Chr7g0214901_2F_935-1123_189_MtrunA17_Chr7g0214901_3F_123-7484_7362_-1_iteration_20_Within_5'_of_altprot_654_CHIMERIC
SLLALGMNPEAQIQPRGKGPFPQAKKLEGGTAEAFDFGFHK
>MtrunA17_Chr7g0214901_2F_935-1123_189_MtrunA17_Chr7g0214901_3F_123-7484_7362_+2_iteration_0_Within_5'_of_altprot_655_CHIMERIC
SLLALGMNPEADSTKGKGPFPSSKKARRWTAEAFDFGFHK
>MtrunA17_Chr7g0214901_2F_935-1123_189_MtrunA17_Chr7g0214901_3F_123-7484_7362_+2_iteration_1_Within_5'_of_altprot_656_CHIMERIC
SLLALGMNPEADSTKGKGPFPSSKKARRWTAEAFDFGFHK
>MtrunA17_Chr7g0214901_2F_935-1123_189_MtrunA17_Chr7g0214901_3F_123-7484_7362_+2_iteration_2_Within_5'_of_altprot_657_CHIMERIC
SLLALGMNPEAQSTKGKGPFPSSKKARRWTAEAFDFGFHK
>MtrunA17_Chr7g0214901_2F_935-1123_189_MtrunA17_Chr7g0214901_3F_123-7484_7362_+2_iteration_3_Within_5'_of_altprot_658_CHIMERIC
SLLALGMNPEAQITKGKGPFPSSKKARRWTAEAFDFGFHK
>MtrunA17_Chr7g0214901_2F_935-1123_189_MtrunA17_Chr7g0214901_3F_123-7484_7362_+2_iteration_4_Within_5'_of_altprot_659_CHIMERIC
SLLALGMNPEAQIQKGKGPFPSSKKARRWTAEAFDFGFHK
>MtrunA17_Chr7g0214901_2F_935-1123_189_MtrunA17_Chr7g0214901_3F_123-7484_7362_+2_iteration_5_Within_5'_of_altprot_660_CHIMERIC
SLLALGMNPEAQIQPGKGPFPSSKKARRWTAEAFDFGFHK
>MtrunA17_Chr7g0214901_2F_935-1123_189_MtrunA17_Chr7g0214901_3F_123-7484_7362_+2_iteration_6_Within_5'_of_altprot_661_CHIMERIC
SLLALGMNPEAQIQPRKGPFPSSKKARRWTAEAFDFGFHK
>MtrunA17_Chr7g0214901_2F_935-1123_189_MtrunA17_Chr7g0214901_3F_123-7484_7362_+2_iteration_7_Within_5'_of_altprot_662_CHIMERIC
SLLALGMNPEAQIQPRGGPFPSSKKARRWTAEAFDFGFHK
>MtrunA17_Chr7g0214901_2F_935-1123_189_MtrunA17_Chr7g0214901_3F_123-7484_7362_+2_iteration_8_Within_5'_of_altprot_663_CHIMERIC
SLLALGMNPEAQIQPRGKPFPSSKKARRWTAEAFDFGFHK
>MtrunA17_Chr7g0214901_2F_935-1123_189_MtrunA17_Chr7g0214901_3F_123-7484_7362_+2_iteration_9_Within_5'_of_altprot_664_CHIMERIC
SLLALGMNPEAQIQPRGKGFPSSKKARRWTAEAFDFGFHK
>MtrunA17_Chr7g0214901_2F_935-1123_189_MtrunA17_Chr7g0214901_3F_123-7484_7362_+2_iteration_10_Within_5'_of_altprot_665_CHIMERIC
SLLALGMNPEAQIQPRGKGPPSSKKARRWTAEAFDFGFHK
>MtrunA17_Chr7g0214901_2F_935-1123_189_MtrunA17_Chr7g0214901_3F_123-7484_7362_+2_iteration_11_Within_5'_of_altprot_666_CHIMERIC
SLLALGMNPEAQIQPRGKGPFSSKKARRWTAEAFDFGFHK
>MtrunA17_Chr7g0214901_2F_935-1123_189_MtrunA17_Chr7g0214901_3F_123-7484_7362_+2_iteration_12_Within_5'_of_altprot_667_CHIMERIC
SLLALGMNPEAQIQPRGKGPFPSKKARRWTAEAFDFGFHK
>MtrunA17_Chr7g0214901_2F_935-1123_189_MtrunA17_Chr7g0214901_3F_123-7484_7362_+2_iteration_13_Within_5'_of_altprot_668_CHIMERIC
SLLALGMNPEAQIQPRGKGPFPQKKARRWTAEAFDFGFHK
>MtrunA17_Chr7g0214901_2F_935-1123_189_MtrunA17_Chr7g0214901_3F_123-7484_7362_+2_iteration_14_Within_5'_of_altprot_669_CHIMERIC
SLLALGMNPEAQIQPRGKGPFPQAKARRWTAEAFDFGFHK
>MtrunA17_Chr7g0214901_2F_935-1123_189_MtrunA17_Chr7g0214901_3F_123-7484_7362_+2_iteration_15_Within_5'_of_altprot_670_CHIMERIC
SLLALGMNPEAQIQPRGKGPFPQAKARRWTAEAFDFGFHK
>MtrunA17_Chr7g0214901_2F_935-1123_189_MtrunA17_Chr7g0214901_3F_123-7484_7362_+2_iteration_16_Within_5'_of_altprot_671_CHIMERIC
SLLALGMNPEAQIQPRGKGPFPQAKKRRWTAEAFDFGFHK
>MtrunA17_Chr7g0214901_2F_935-1123_189_MtrunA17_Chr7g0214901_3F_123-7484_7362_+2_iteration_17_Within_5'_of_altprot_672_CHIMERIC
SLLALGMNPEAQIQPRGKGPFPQAKKLRWTAEAFDFGFHK
>MtrunA17_Chr7g0214901_2F_935-1123_189_MtrunA17_Chr7g0214901_3F_123-7484_7362_+2_iteration_18_Within_5'_of_altprot_673_CHIMERIC
SLLALGMNPEAQIQPRGKGPFPQAKKLEWTAEAFDFGFHK
>MtrunA17_Chr7g0214901_2F_935-1123_189_MtrunA17_Chr7g0214901_3F_123-7484_7362_+2_iteration_19_Within_5'_of_altprot_674_CHIMERIC
SLLALGMNPEAQIQPRGKGPFPQAKKLEGTAEAFDFGFHK
>MtrunA17_Chr7g0214901_2F_935-1123_189_MtrunA17_Chr7g0214901_3F_123-7484_7362_+2_iteration_20_Within_5'_of_altprot_675_CHIMERIC
SLLALGMNPEAQIQPRGKGPFPQAKKLEGGAEAFDFGFHK
>MtrunA17_Chr7g0214901_2F_935-1123_189_MtrunA17_Chr7g0214901_3F_123-7484_7362_-2_iteration_0_Within_3'_of_altprot_676_CHIMERIC
KWSTFKACPGVGLTLSWVFFLQAIRIKYLHPDSELQNYALQ
>MtrunA17_Chr7g0214901_2F_935-1123_189_MtrunA17_Chr7g0214901_3F_123-7484_7362_-2_iteration_1_Within_3'_of_altprot_677_CHIMERIC
KWSTFKACPGWGLTLSWVFFLQAIRIKYLHPDSELQNYALQ
>MtrunA17_Chr7g0214901_2F_935-1123_189_MtrunA17_Chr7g0214901_3F_123-7484_7362_-2_iteration_2_Within_3'_of_altprot_678_CHIMERIC
KWSTFKACPGWPLTLSWVFFLQAIRIKYLHPDSELQNYALQ
>MtrunA17_Chr7g0214901_2F_935-1123_189_MtrunA17_Chr7g0214901_3F_123-7484_7362_-2_iteration_3_Within_3'_of_altprot_679_CHIMERIC
KWSTFKACPGWPDTLSWVFFLQAIRIKYLHPDSELQNYALQ
>MtrunA17_Chr7g0214901_2F_935-1123_189_MtrunA17_Chr7g0214901_3F_123-7484_7362_-2_iteration_4_Within_3'_of_altprot_680_CHIMERIC
KWSTFKACPGWPDSLSWVFFLQAIRIKYLHPDSELQNYALQ
>MtrunA17_Chr7g0214901_2F_935-1123_189_MtrunA17_Chr7g0214901_3F_123-7484_7362_-2_iteration_5_Within_3'_of_altprot_681_CHIMERIC
KWSTFKACPGWPDSISWVFFLQAIRIKYLHPDSELQNYALQ
>MtrunA17_Chr7g0214901_2F_935-1123_189_MtrunA17_Chr7g0214901_3F_123-7484_7362_-2_iteration_6_Within_3'_of_altprot_682_CHIMERIC
KWSTFKACPGWPDSILWVFFLQAIRIKYLHPDSELQNYALQ
>MtrunA17_Chr7g0214901_2F_935-1123_189_MtrunA17_Chr7g0214901_3F_123-7484_7362_-2_iteration_7_Within_3'_of_altprot_683_CHIMERIC
KWSTFKACPGWPDSILGVFFLQAIRIKYLHPDSELQNYALQ
>MtrunA17_Chr7g0214901_2F_935-1123_189_MtrunA17_Chr7g0214901_3F_123-7484_7362_-2_iteration_8_Within_3'_of_altprot_684_CHIMERIC
KWSTFKACPGWPDSILGIFFLQAIRIKYLHPDSELQNYALQ
>MtrunA17_Chr7g0214901_2F_935-1123_189_MtrunA17_Chr7g0214901_3F_123-7484_7362_-2_iteration_9_Within_3'_of_altprot_685_CHIMERIC
KWSTFKACPGWPDSILGILFLQAIRIKYLHPDSELQNYALQ
>MtrunA17_Chr7g0214901_2F_935-1123_189_MtrunA17_Chr7g0214901_3F_123-7484_7362_-2_iteration_10_Within_3'_of_altprot_686_CHIMERIC
KWSTFKACPGWPDSILGILLLQAIRIKYLHPDSELQNYALQ
>MtrunA17_Chr7g0214901_2F_935-1123_189_MtrunA17_Chr7g0214901_3F_123-7484_7362_-2_iteration_11_Within_3'_of_altprot_687_CHIMERIC
KWSTFKACPGWPDSILGILLTQAIRIKYLHPDSELQNYALQ
>MtrunA17_Chr7g0214901_2F_935-1123_189_MtrunA17_Chr7g0214901_3F_123-7484_7362_-2_iteration_12_Within_3'_of_altprot_688_CHIMERIC
KWSTFKACPGWPDSILGILLTGAIRIKYLHPDSELQNYALQ
>MtrunA17_Chr7g0214901_2F_935-1123_189_MtrunA17_Chr7g0214901_3F_123-7484_7362_-2_iteration_13_Within_3'_of_altprot_689_CHIMERIC
KWSTFKACPGWPDSILGILLTGNIRIKYLHPDSELQNYALQ
>MtrunA17_Chr7g0214901_2F_935-1123_189_MtrunA17_Chr7g0214901_3F_123-7484_7362_-2_iteration_14_Within_3'_of_altprot_690_CHIMERIC
KWSTFKACPGWPDSILGILLTGNSRIKYLHPDSELQNYALQ
>MtrunA17_Chr7g0214901_2F_935-1123_189_MtrunA17_Chr7g0214901_3F_123-7484_7362_-2_iteration_15_Within_3'_of_altprot_691_CHIMERIC
KWSTFKACPGWPDSILGILLTGNSYIKYLHPDSELQNYALQ
>MtrunA17_Chr7g0214901_2F_935-1123_189_MtrunA17_Chr7g0214901_3F_123-7484_7362_-2_iteration_16_Within_3'_of_altprot_692_CHIMERIC
KWSTFKACPGWPDSILGILLTGNSYKKYLHPDSELQNYALQ
>MtrunA17_Chr7g0214901_2F_935-1123_189_MtrunA17_Chr7g0214901_3F_123-7484_7362_-2_iteration_17_Within_3'_of_altprot_693_CHIMERIC
KWSTFKACPGWPDSILGILLTGNSYKIYLHPDSELQNYALQ
>MtrunA17_Chr7g0214901_2F_935-1123_189_MtrunA17_Chr7g0214901_3F_123-7484_7362_-2_iteration_18_Within_3'_of_altprot_694_CHIMERIC
KWSTFKACPGWPDSILGILLTGNSYKISLHPDSELQNYALQ
>MtrunA17_Chr7g0214901_2F_935-1123_189_MtrunA17_Chr7g0214901_3F_123-7484_7362_-2_iteration_19_Within_3'_of_altprot_695_CHIMERIC
KWSTFKACPGWPDSILGILLTGNSYKISAHPDSELQNYALQ
>MtrunA17_Chr7g0214901_2F_935-1123_189_MtrunA17_Chr7g0214901_3F_123-7484_7362_-2_iteration_20_Within_3'_of_altprot_696_CHIMERIC
KWSTFKACPGWPDSILGILLTGNSYKISASPDSELQNYALQ
>MtrunA17_Chr7g0214901_2F_935-1123_189_MtrunA17_Chr7g0214901_3F_123-7484_7362_+1_iteration_0_Within_3'_of_altprot_697_CHIMERIC
KWSTFKACPGGLTLSWVFFLQAIRIKYLHPDSELQNYALQ
>MtrunA17_Chr7g0214901_2F_935-1123_189_MtrunA17_Chr7g0214901_3F_123-7484_7362_+1_iteration_1_Within_3'_of_altprot_698_CHIMERIC
KWSTFKACPGWLTLSWVFFLQAIRIKYLHPDSELQNYALQ
>MtrunA17_Chr7g0214901_2F_935-1123_189_MtrunA17_Chr7g0214901_3F_123-7484_7362_+1_iteration_2_Within_3'_of_altprot_699_CHIMERIC
KWSTFKACPGWPTLSWVFFLQAIRIKYLHPDSELQNYALQ
>MtrunA17_Chr7g0214901_2F_935-1123_189_MtrunA17_Chr7g0214901_3F_123-7484_7362_+1_iteration_3_Within_3'_of_altprot_700_CHIMERIC
KWSTFKACPGWPDLSWVFFLQAIRIKYLHPDSELQNYALQ
>MtrunA17_Chr7g0214901_2F_935-1123_189_MtrunA17_Chr7g0214901_3F_123-7484_7362_+1_iteration_4_Within_3'_of_altprot_701_CHIMERIC
KWSTFKACPGWPDSSWVFFLQAIRIKYLHPDSELQNYALQ
>MtrunA17_Chr7g0214901_2F_935-1123_189_MtrunA17_Chr7g0214901_3F_123-7484_7362_+1_iteration_5_Within_3'_of_altprot_702_CHIMERIC
KWSTFKACPGWPDSIWVFFLQAIRIKYLHPDSELQNYALQ
>MtrunA17_Chr7g0214901_2F_935-1123_189_MtrunA17_Chr7g0214901_3F_123-7484_7362_+1_iteration_6_Within_3'_of_altprot_703_CHIMERIC
KWSTFKACPGWPDSILVFFLQAIRIKYLHPDSELQNYALQ
>MtrunA17_Chr7g0214901_2F_935-1123_189_MtrunA17_Chr7g0214901_3F_123-7484_7362_+1_iteration_7_Within_3'_of_altprot_704_CHIMERIC
KWSTFKACPGWPDSILGFFLQAIRIKYLHPDSELQNYALQ
>MtrunA17_Chr7g0214901_2F_935-1123_189_MtrunA17_Chr7g0214901_3F_123-7484_7362_+1_iteration_8_Within_3'_of_altprot_705_CHIMERIC
KWSTFKACPGWPDSILGIFLQAIRIKYLHPDSELQNYALQ
>MtrunA17_Chr7g0214901_2F_935-1123_189_MtrunA17_Chr7g0214901_3F_123-7484_7362_+1_iteration_9_Within_3'_of_altprot_706_CHIMERIC
KWSTFKACPGWPDSILGILLQAIRIKYLHPDSELQNYALQ
>MtrunA17_Chr7g0214901_2F_935-1123_189_MtrunA17_Chr7g0214901_3F_123-7484_7362_+1_iteration_10_Within_3'_of_altprot_707_CHIMERIC
KWSTFKACPGWPDSILGILLQAIRIKYLHPDSELQNYALQ
>MtrunA17_Chr7g0214901_2F_935-1123_189_MtrunA17_Chr7g0214901_3F_123-7484_7362_+1_iteration_11_Within_3'_of_altprot_708_CHIMERIC
KWSTFKACPGWPDSILGILLTAIRIKYLHPDSELQNYALQ
>MtrunA17_Chr7g0214901_2F_935-1123_189_MtrunA17_Chr7g0214901_3F_123-7484_7362_+1_iteration_12_Within_3'_of_altprot_709_CHIMERIC
KWSTFKACPGWPDSILGILLTGIRIKYLHPDSELQNYALQ
>MtrunA17_Chr7g0214901_2F_935-1123_189_MtrunA17_Chr7g0214901_3F_123-7484_7362_+1_iteration_13_Within_3'_of_altprot_710_CHIMERIC
KWSTFKACPGWPDSILGILLTGNRIKYLHPDSELQNYALQ
>MtrunA17_Chr7g0214901_2F_935-1123_189_MtrunA17_Chr7g0214901_3F_123-7484_7362_+1_iteration_14_Within_3'_of_altprot_711_CHIMERIC
KWSTFKACPGWPDSILGILLTGNSIKYLHPDSELQNYALQ
>MtrunA17_Chr7g0214901_2F_935-1123_189_MtrunA17_Chr7g0214901_3F_123-7484_7362_+1_iteration_15_Within_3'_of_altprot_712_CHIMERIC
KWSTFKACPGWPDSILGILLTGNSYKYLHPDSELQNYALQ
>MtrunA17_Chr7g0214901_2F_935-1123_189_MtrunA17_Chr7g0214901_3F_123-7484_7362_+1_iteration_16_Within_3'_of_altprot_713_CHIMERIC
KWSTFKACPGWPDSILGILLTGNSYKYLHPDSELQNYALQ
>MtrunA17_Chr7g0214901_2F_935-1123_189_MtrunA17_Chr7g0214901_3F_123-7484_7362_+1_iteration_17_Within_3'_of_altprot_714_CHIMERIC
KWSTFKACPGWPDSILGILLTGNSYKILHPDSELQNYALQ
>MtrunA17_Chr7g0214901_2F_935-1123_189_MtrunA17_Chr7g0214901_3F_123-7484_7362_+1_iteration_18_Within_3'_of_altprot_715_CHIMERIC
KWSTFKACPGWPDSILGILLTGNSYKISHPDSELQNYALQ
>MtrunA17_Chr7g0214901_2F_935-1123_189_MtrunA17_Chr7g0214901_3F_123-7484_7362_+1_iteration_19_Within_3'_of_altprot_716_CHIMERIC
KWSTFKACPGWPDSILGILLTGNSYKISAPDSELQNYALQ
>MtrunA17_Chr7g0214901_2F_935-1123_189_MtrunA17_Chr7g0214901_3F_123-7484_7362_+1_iteration_20_Within_3'_of_altprot_717_CHIMERIC
KWSTFKACPGWPDSILGILLTGNSYKISASDSELQNYALQ
>MtrunA17_Chr8g0345881_2F_1130-1195_66_MtrunA17_Chr8g0345881_1F_139-1365_1227_-2_iteration_1_Within_5'_of_altprot_719_CHIMERIC
NMLRNILEVLMWRVRLARLMLLSLKGGYWRWRK
>MtrunA17_Chr8g0345881_2F_1130-1195_66_MtrunA17_Chr8g0345881_1F_139-1365_1227_-2_iteration_2_Within_5'_of_altprot_720_CHIMERIC
NMLRNILEVLMERVRLARLMLLSLKGGYWRWRK
>MtrunA17_Chr8g0345881_2F_1130-1195_66_MtrunA17_Chr8g0345881_1F_139-1365_1227_-2_iteration_3_Within_5'_of_altprot_721_CHIMERIC
NMLRNILEVLMESVRLARLMLLSLKGGYWRWRK
>MtrunA17_Chr8g0345881_2F_1130-1195_66_MtrunA17_Chr8g0345881_1F_139-1365_1227_-2_iteration_4_Within_5'_of_altprot_722_CHIMERIC
NMLRNILEVLMESTRLARLMLLSLKGGYWRWRK
>MtrunA17_Chr8g0345881_2F_1130-1195_66_MtrunA17_Chr8g0345881_1F_139-1365_1227_-2_iteration_5_Within_5'_of_altprot_723_CHIMERIC
NMLRNILEVLMESTPLARLMLLSLKGGYWRWRK
>MtrunA17_Chr8g0345881_2F_1130-1195_66_MtrunA17_Chr8g0345881_1F_139-1365_1227_-2_iteration_6_Within_5'_of_altprot_724_CHIMERIC
NMLRNILEVLMESTPRARLMLLSLKGGYWRWRK
>MtrunA17_Chr8g0345881_2F_1130-1195_66_MtrunA17_Chr8g0345881_1F_139-1365_1227_-2_iteration_7_Within_5'_of_altprot_725_CHIMERIC
NMLRNILEVLMESTPRERLMLLSLKGGYWRWRK
>MtrunA17_Chr8g0345881_2F_1130-1195_66_MtrunA17_Chr8g0345881_1F_139-1365_1227_-2_iteration_8_Within_5'_of_altprot_726_CHIMERIC
NMLRNILEVLMESTPREILMLLSLKGGYWRWRK
>MtrunA17_Chr8g0345881_2F_1130-1195_66_MtrunA17_Chr8g0345881_1F_139-1365_1227_-2_iteration_9_Within_5'_of_altprot_727_CHIMERIC
NMLRNILEVLMESTPREIDMLLSLKGGYWRWRK
>MtrunA17_Chr8g0345881_2F_1130-1195_66_MtrunA17_Chr8g0345881_1F_139-1365_1227_-2_iteration_10_Within_5'_of_altprot_728_CHIMERIC
NMLRNILEVLMESTPREIDALLSLKGGYWRWRK
>MtrunA17_Chr8g0345881_2F_1130-1195_66_MtrunA17_Chr8g0345881_1F_139-1365_1227_-2_iteration_11_Within_5'_of_altprot_729_CHIMERIC
NMLRNILEVLMESTPREIDATLSLKGGYWRWRK
>MtrunA17_Chr8g0345881_2F_1130-1195_66_MtrunA17_Chr8g0345881_1F_139-1365_1227_-2_iteration_12_Within_5'_of_altprot_730_CHIMERIC
NMLRNILEVLMESTPREIDATKSLKGGYWRWRK
>MtrunA17_Chr8g0345881_2F_1130-1195_66_MtrunA17_Chr8g0345881_1F_139-1365_1227_+1_iteration_0_Within_5'_of_altprot_731_CHIMERIC
NMLRNILEVLWRVRLARLMLLSLKGGYWRWRK
>MtrunA17_Chr8g0345881_2F_1130-1195_66_MtrunA17_Chr8g0345881_1F_139-1365_1227_+1_iteration_1_Within_5'_of_altprot_732_CHIMERIC
NMLRNILEVLMRVRLARLMLLSLKGGYWRWRK
>MtrunA17_Chr8g0345881_2F_1130-1195_66_MtrunA17_Chr8g0345881_1F_139-1365_1227_+1_iteration_2_Within_5'_of_altprot_733_CHIMERIC
NMLRNILEVLMEVRLARLMLLSLKGGYWRWRK
>MtrunA17_Chr8g0345881_2F_1130-1195_66_MtrunA17_Chr8g0345881_1F_139-1365_1227_+1_iteration_3_Within_5'_of_altprot_734_CHIMERIC
NMLRNILEVLMESRLARLMLLSLKGGYWRWRK
>MtrunA17_Chr8g0345881_2F_1130-1195_66_MtrunA17_Chr8g0345881_1F_139-1365_1227_+1_iteration_4_Within_5'_of_altprot_735_CHIMERIC
NMLRNILEVLMESTLARLMLLSLKGGYWRWRK
>MtrunA17_Chr8g0345881_2F_1130-1195_66_MtrunA17_Chr8g0345881_1F_139-1365_1227_+1_iteration_5_Within_5'_of_altprot_736_CHIMERIC
NMLRNILEVLMESTPARLMLLSLKGGYWRWRK
>MtrunA17_Chr8g0345881_2F_1130-1195_66_MtrunA17_Chr8g0345881_1F_139-1365_1227_+1_iteration_6_Within_5'_of_altprot_737_CHIMERIC
NMLRNILEVLMESTPRRLMLLSLKGGYWRWRK
>MtrunA17_Chr8g0345881_2F_1130-1195_66_MtrunA17_Chr8g0345881_1F_139-1365_1227_+1_iteration_7_Within_5'_of_altprot_738_CHIMERIC
NMLRNILEVLMESTPRELMLLSLKGGYWRWRK
>MtrunA17_Chr8g0345881_2F_1130-1195_66_MtrunA17_Chr8g0345881_1F_139-1365_1227_+1_iteration_8_Within_5'_of_altprot_739_CHIMERIC
NMLRNILEVLMESTPREIMLLSLKGGYWRWRK
>MtrunA17_Chr8g0345881_2F_1130-1195_66_MtrunA17_Chr8g0345881_1F_139-1365_1227_+1_iteration_9_Within_5'_of_altprot_740_CHIMERIC
NMLRNILEVLMESTPREIDLLSLKGGYWRWRK
>MtrunA17_Chr8g0345881_2F_1130-1195_66_MtrunA17_Chr8g0345881_1F_139-1365_1227_+1_iteration_10_Within_5'_of_altprot_741_CHIMERIC
NMLRNILEVLMESTPREIDALSLKGGYWRWRK
>MtrunA17_Chr8g0345881_2F_1130-1195_66_MtrunA17_Chr8g0345881_1F_139-1365_1227_+1_iteration_11_Within_5'_of_altprot_742_CHIMERIC
NMLRNILEVLMESTPREIDATSLKGGYWRWRK
>MtrunA17_Chr8g0345881_2F_1130-1195_66_MtrunA17_Chr8g0345881_1F_139-1365_1227_+1_iteration_12_Within_5'_of_altprot_743_CHIMERIC
NMLRNILEVLMESTPREIDATKLKGGYWRWRK
>MtrunA17_Chr8g0345881_2F_1130-1195_66_MtrunA17_Chr8g0345881_1F_139-1365_1227_-1_iteration_0_Within_3'_of_altprot_744_CHIMERIC
WESTPREIDATKLERGILEMEEVVAVHELHIW
>MtrunA17_Chr8g0345881_2F_1130-1195_66_MtrunA17_Chr8g0345881_1F_139-1365_1227_-1_iteration_1_Within_3'_of_altprot_745_CHIMERIC
WRSTPREIDATKLERGILEMEEVVAVHELHIW
>MtrunA17_Chr8g0345881_2F_1130-1195_66_MtrunA17_Chr8g0345881_1F_139-1365_1227_-1_iteration_2_Within_3'_of_altprot_746_CHIMERIC
WRVTPREIDATKLERGILEMEEVVAVHELHIW
>MtrunA17_Chr8g0345881_2F_1130-1195_66_MtrunA17_Chr8g0345881_1F_139-1365_1227_-1_iteration_3_Within_3'_of_altprot_747_CHIMERIC
WRVRPREIDATKLERGILEMEEVVAVHELHIW
>MtrunA17_Chr8g0345881_2F_1130-1195_66_MtrunA17_Chr8g0345881_1F_139-1365_1227_-1_iteration_4_Within_3'_of_altprot_748_CHIMERIC
WRVRLREIDATKLERGILEMEEVVAVHELHIW
>MtrunA17_Chr8g0345881_2F_1130-1195_66_MtrunA17_Chr8g0345881_1F_139-1365_1227_-1_iteration_5_Within_3'_of_altprot_749_CHIMERIC
WRVRLAEIDATKLERGILEMEEVVAVHELHIW
>MtrunA17_Chr8g0345881_2F_1130-1195_66_MtrunA17_Chr8g0345881_1F_139-1365_1227_-1_iteration_6_Within_3'_of_altprot_750_CHIMERIC
WRVRLARIDATKLERGILEMEEVVAVHELHIW
>MtrunA17_Chr8g0345881_2F_1130-1195_66_MtrunA17_Chr8g0345881_1F_139-1365_1227_-1_iteration_7_Within_3'_of_altprot_751_CHIMERIC
WRVRLARLDATKLERGILEMEEVVAVHELHIW
>MtrunA17_Chr8g0345881_2F_1130-1195_66_MtrunA17_Chr8g0345881_1F_139-1365_1227_-1_iteration_8_Within_3'_of_altprot_752_CHIMERIC
WRVRLARLMATKLERGILEMEEVVAVHELHIW
>MtrunA17_Chr8g0345881_2F_1130-1195_66_MtrunA17_Chr8g0345881_1F_139-1365_1227_-1_iteration_9_Within_3'_of_altprot_753_CHIMERIC
WRVRLARLMLTKLERGILEMEEVVAVHELHIW
>MtrunA17_Chr8g0345881_2F_1130-1195_66_MtrunA17_Chr8g0345881_1F_139-1365_1227_-1_iteration_10_Within_3'_of_altprot_754_CHIMERIC
WRVRLARLMLLKLERGILEMEEVVAVHELHIW
>MtrunA17_Chr8g0345881_2F_1130-1195_66_MtrunA17_Chr8g0345881_1F_139-1365_1227_-1_iteration_11_Within_3'_of_altprot_755_CHIMERIC
WRVRLARLMLLSLERGILEMEEVVAVHELHIW
>MtrunA17_Chr8g0345881_2F_1130-1195_66_MtrunA17_Chr8g0345881_1F_139-1365_1227_-1_iteration_12_Within_3'_of_altprot_756_CHIMERIC
WRVRLARLMLLSLERGILEMEEVVAVHELHIW
>MtrunA17_Chr8g0345881_2F_1130-1195_66_MtrunA17_Chr8g0345881_1F_139-1365_1227_+2_iteration_0_Within_3'_of_altprot_757_CHIMERIC
WSTPREIDATKLERGILEMEEVVAVHELHIW
>MtrunA17_Chr8g0345881_2F_1130-1195_66_MtrunA17_Chr8g0345881_1F_139-1365_1227_+2_iteration_1_Within_3'_of_altprot_758_CHIMERIC
WRTPREIDATKLERGILEMEEVVAVHELHIW
>MtrunA17_Chr8g0345881_2F_1130-1195_66_MtrunA17_Chr8g0345881_1F_139-1365_1227_+2_iteration_2_Within_3'_of_altprot_759_CHIMERIC
WRVPREIDATKLERGILEMEEVVAVHELHIW
>MtrunA17_Chr8g0345881_2F_1130-1195_66_MtrunA17_Chr8g0345881_1F_139-1365_1227_+2_iteration_3_Within_3'_of_altprot_760_CHIMERIC
WRVRREIDATKLERGILEMEEVVAVHELHIW
>MtrunA17_Chr8g0345881_2F_1130-1195_66_MtrunA17_Chr8g0345881_1F_139-1365_1227_+2_iteration_4_Within_3'_of_altprot_761_CHIMERIC
WRVRLEIDATKLERGILEMEEVVAVHELHIW
>MtrunA17_Chr8g0345881_2F_1130-1195_66_MtrunA17_Chr8g0345881_1F_139-1365_1227_+2_iteration_5_Within_3'_of_altprot_762_CHIMERIC
WRVRLAIDATKLERGILEMEEVVAVHELHIW
>MtrunA17_Chr8g0345881_2F_1130-1195_66_MtrunA17_Chr8g0345881_1F_139-1365_1227_+2_iteration_6_Within_3'_of_altprot_763_CHIMERIC
WRVRLARDATKLERGILEMEEVVAVHELHIW
>MtrunA17_Chr8g0345881_2F_1130-1195_66_MtrunA17_Chr8g0345881_1F_139-1365_1227_+2_iteration_7_Within_3'_of_altprot_764_CHIMERIC
WRVRLARLATKLERGILEMEEVVAVHELHIW
>MtrunA17_Chr8g0345881_2F_1130-1195_66_MtrunA17_Chr8g0345881_1F_139-1365_1227_+2_iteration_8_Within_3'_of_altprot_765_CHIMERIC
WRVRLARLMTKLERGILEMEEVVAVHELHIW
>MtrunA17_Chr8g0345881_2F_1130-1195_66_MtrunA17_Chr8g0345881_1F_139-1365_1227_+2_iteration_9_Within_3'_of_altprot_766_CHIMERIC
WRVRLARLMLKLERGILEMEEVVAVHELHIW
>MtrunA17_Chr8g0345881_2F_1130-1195_66_MtrunA17_Chr8g0345881_1F_139-1365_1227_+2_iteration_10_Within_3'_of_altprot_767_CHIMERIC
WRVRLARLMLLLERGILEMEEVVAVHELHIW
>MtrunA17_Chr8g0345881_2F_1130-1195_66_MtrunA17_Chr8g0345881_1F_139-1365_1227_+2_iteration_11_Within_3'_of_altprot_768_CHIMERIC
WRVRLARLMLLSERGILEMEEVVAVHELHIW
>MtrunA17_Chr8g0345881_2F_1130-1195_66_MtrunA17_Chr8g0345881_1F_139-1365_1227_+2_iteration_12_Within_3'_of_altprot_769_CHIMERIC
WRVRLARLMLLSLRGILEMEEVVAVHELHIW
>MtrunA17_Chr8g0345881_2F_737-940_204_MtrunA17_Chr8g0345881_1F_139-1365_1227_-2_iteration_1_Within_5'_of_altprot_771_CHIMERIC
VVNIIMAVLLGVMITAMVTVMTTDMVIMATVTDLQFLHMIL
>MtrunA17_Chr8g0345881_2F_737-940_204_MtrunA17_Chr8g0345881_1F_139-1365_1227_-2_iteration_2_Within_5'_of_altprot_772_CHIMERIC
VVNIIMAVLLGHMITAMVTVMTTDMVIMATVTDLQFLHMIL
>MtrunA17_Chr8g0345881_2F_737-940_204_MtrunA17_Chr8g0345881_1F_139-1365_1227_-2_iteration_3_Within_5'_of_altprot_773_CHIMERIC
VVNIIMAVLLGHDITAMVTVMTTDMVIMATVTDLQFLHMIL
>MtrunA17_Chr8g0345881_2F_737-940_204_MtrunA17_Chr8g0345881_1F_139-1365_1227_-2_iteration_4_Within_5'_of_altprot_774_CHIMERIC
VVNIIMAVLLGHDHTAMVTVMTTDMVIMATVTDLQFLHMIL
>MtrunA17_Chr8g0345881_2F_737-940_204_MtrunA17_Chr8g0345881_1F_139-1365_1227_-2_iteration_5_Within_5'_of_altprot_775_CHIMERIC
VVNIIMAVLLGHDHGAMVTVMTTDMVIMATVTDLQFLHMIL
>MtrunA17_Chr8g0345881_2F_737-940_204_MtrunA17_Chr8g0345881_1F_139-1365_1227_-2_iteration_6_Within_5'_of_altprot_776_CHIMERIC
VVNIIMAVLLGHDHGHMVTVMTTDMVIMATVTDLQFLHMIL
>MtrunA17_Chr8g0345881_2F_737-940_204_MtrunA17_Chr8g0345881_1F_139-1365_1227_-2_iteration_7_Within_5'_of_altprot_777_CHIMERIC
VVNIIMAVLLGHDHGHGVTVMTTDMVIMATVTDLQFLHMIL
>MtrunA17_Chr8g0345881_2F_737-940_204_MtrunA17_Chr8g0345881_1F_139-1365_1227_-2_iteration_8_Within_5'_of_altprot_778_CHIMERIC
VVNIIMAVLLGHDHGHGHTVMTTDMVIMATVTDLQFLHMIL
>MtrunA17_Chr8g0345881_2F_737-940_204_MtrunA17_Chr8g0345881_1F_139-1365_1227_-2_iteration_9_Within_5'_of_altprot_779_CHIMERIC
VVNIIMAVLLGHDHGHGHGVMTTDMVIMATVTDLQFLHMIL
>MtrunA17_Chr8g0345881_2F_737-940_204_MtrunA17_Chr8g0345881_1F_139-1365_1227_-2_iteration_10_Within_5'_of_altprot_780_CHIMERIC
VVNIIMAVLLGHDHGHGHGHMTTDMVIMATVTDLQFLHMIL
>MtrunA17_Chr8g0345881_2F_737-940_204_MtrunA17_Chr8g0345881_1F_139-1365_1227_-2_iteration_11_Within_5'_of_altprot_781_CHIMERIC
VVNIIMAVLLGHDHGHGHGHDTTDMVIMATVTDLQFLHMIL
>MtrunA17_Chr8g0345881_2F_737-940_204_MtrunA17_Chr8g0345881_1F_139-1365_1227_-2_iteration_12_Within_5'_of_altprot_782_CHIMERIC
VVNIIMAVLLGHDHGHGHGHDHTDMVIMATVTDLQFLHMIL
>MtrunA17_Chr8g0345881_2F_737-940_204_MtrunA17_Chr8g0345881_1F_139-1365_1227_-2_iteration_13_Within_5'_of_altprot_783_CHIMERIC
VVNIIMAVLLGHDHGHGHGHDHGDMVIMATVTDLQFLHMIL
>MtrunA17_Chr8g0345881_2F_737-940_204_MtrunA17_Chr8g0345881_1F_139-1365_1227_-2_iteration_14_Within_5'_of_altprot_784_CHIMERIC
VVNIIMAVLLGHDHGHGHGHDHGHMVIMATVTDLQFLHMIL
>MtrunA17_Chr8g0345881_2F_737-940_204_MtrunA17_Chr8g0345881_1F_139-1365_1227_-2_iteration_15_Within_5'_of_altprot_785_CHIMERIC
VVNIIMAVLLGHDHGHGHGHDHGHGVIMATVTDLQFLHMIL
>MtrunA17_Chr8g0345881_2F_737-940_204_MtrunA17_Chr8g0345881_1F_139-1365_1227_-2_iteration_16_Within_5'_of_altprot_786_CHIMERIC
VVNIIMAVLLGHDHGHGHGHDHGHGHIMATVTDLQFLHMIL
>MtrunA17_Chr8g0345881_2F_737-940_204_MtrunA17_Chr8g0345881_1F_139-1365_1227_-2_iteration_17_Within_5'_of_altprot_787_CHIMERIC
VVNIIMAVLLGHDHGHGHGHDHGHGHHMATVTDLQFLHMIL
>MtrunA17_Chr8g0345881_2F_737-940_204_MtrunA17_Chr8g0345881_1F_139-1365_1227_-2_iteration_18_Within_5'_of_altprot_788_CHIMERIC
VVNIIMAVLLGHDHGHGHGHDHGHGHHGATVTDLQFLHMIL
>MtrunA17_Chr8g0345881_2F_737-940_204_MtrunA17_Chr8g0345881_1F_139-1365_1227_-2_iteration_19_Within_5'_of_altprot_789_CHIMERIC
VVNIIMAVLLGHDHGHGHGHDHGHGHHGHTVTDLQFLHMIL
>MtrunA17_Chr8g0345881_2F_737-940_204_MtrunA17_Chr8g0345881_1F_139-1365_1227_-2_iteration_20_Within_5'_of_altprot_790_CHIMERIC
VVNIIMAVLLGHDHGHGHGHDHGHGHHGHSVTDLQFLHMIL
>MtrunA17_Chr8g0345881_2F_737-940_204_MtrunA17_Chr8g0345881_1F_139-1365_1227_+1_iteration_0_Within_5'_of_altprot_791_CHIMERIC
VVNIIMAVLLVMITAMVTVMTTDMVIMATVTDLQFLHMIL
>MtrunA17_Chr8g0345881_2F_737-940_204_MtrunA17_Chr8g0345881_1F_139-1365_1227_+1_iteration_1_Within_5'_of_altprot_792_CHIMERIC
VVNIIMAVLLGMITAMVTVMTTDMVIMATVTDLQFLHMIL
>MtrunA17_Chr8g0345881_2F_737-940_204_MtrunA17_Chr8g0345881_1F_139-1365_1227_+1_iteration_2_Within_5'_of_altprot_793_CHIMERIC
VVNIIMAVLLGHITAMVTVMTTDMVIMATVTDLQFLHMIL
>MtrunA17_Chr8g0345881_2F_737-940_204_MtrunA17_Chr8g0345881_1F_139-1365_1227_+1_iteration_3_Within_5'_of_altprot_794_CHIMERIC
VVNIIMAVLLGHDTAMVTVMTTDMVIMATVTDLQFLHMIL
>MtrunA17_Chr8g0345881_2F_737-940_204_MtrunA17_Chr8g0345881_1F_139-1365_1227_+1_iteration_4_Within_5'_of_altprot_795_CHIMERIC
VVNIIMAVLLGHDHAMVTVMTTDMVIMATVTDLQFLHMIL
>MtrunA17_Chr8g0345881_2F_737-940_204_MtrunA17_Chr8g0345881_1F_139-1365_1227_+1_iteration_5_Within_5'_of_altprot_796_CHIMERIC
VVNIIMAVLLGHDHGMVTVMTTDMVIMATVTDLQFLHMIL
>MtrunA17_Chr8g0345881_2F_737-940_204_MtrunA17_Chr8g0345881_1F_139-1365_1227_+1_iteration_6_Within_5'_of_altprot_797_CHIMERIC
VVNIIMAVLLGHDHGHVTVMTTDMVIMATVTDLQFLHMIL
>MtrunA17_Chr8g0345881_2F_737-940_204_MtrunA17_Chr8g0345881_1F_139-1365_1227_+1_iteration_7_Within_5'_of_altprot_798_CHIMERIC
VVNIIMAVLLGHDHGHGTVMTTDMVIMATVTDLQFLHMIL
>MtrunA17_Chr8g0345881_2F_737-940_204_MtrunA17_Chr8g0345881_1F_139-1365_1227_+1_iteration_8_Within_5'_of_altprot_799_CHIMERIC
VVNIIMAVLLGHDHGHGHVMTTDMVIMATVTDLQFLHMIL
>MtrunA17_Chr8g0345881_2F_737-940_204_MtrunA17_Chr8g0345881_1F_139-1365_1227_+1_iteration_9_Within_5'_of_altprot_800_CHIMERIC
VVNIIMAVLLGHDHGHGHGMTTDMVIMATVTDLQFLHMIL
>MtrunA17_Chr8g0345881_2F_737-940_204_MtrunA17_Chr8g0345881_1F_139-1365_1227_+1_iteration_10_Within_5'_of_altprot_801_CHIMERIC
VVNIIMAVLLGHDHGHGHGHTTDMVIMATVTDLQFLHMIL
>MtrunA17_Chr8g0345881_2F_737-940_204_MtrunA17_Chr8g0345881_1F_139-1365_1227_+1_iteration_11_Within_5'_of_altprot_802_CHIMERIC
VVNIIMAVLLGHDHGHGHGHDTDMVIMATVTDLQFLHMIL
>MtrunA17_Chr8g0345881_2F_737-940_204_MtrunA17_Chr8g0345881_1F_139-1365_1227_+1_iteration_12_Within_5'_of_altprot_803_CHIMERIC
VVNIIMAVLLGHDHGHGHGHDHDMVIMATVTDLQFLHMIL
>MtrunA17_Chr8g0345881_2F_737-940_204_MtrunA17_Chr8g0345881_1F_139-1365_1227_+1_iteration_13_Within_5'_of_altprot_804_CHIMERIC
VVNIIMAVLLGHDHGHGHGHDHGMVIMATVTDLQFLHMIL
>MtrunA17_Chr8g0345881_2F_737-940_204_MtrunA17_Chr8g0345881_1F_139-1365_1227_+1_iteration_14_Within_5'_of_altprot_805_CHIMERIC
VVNIIMAVLLGHDHGHGHGHDHGHVIMATVTDLQFLHMIL
>MtrunA17_Chr8g0345881_2F_737-940_204_MtrunA17_Chr8g0345881_1F_139-1365_1227_+1_iteration_15_Within_5'_of_altprot_806_CHIMERIC
VVNIIMAVLLGHDHGHGHGHDHGHGIMATVTDLQFLHMIL
>MtrunA17_Chr8g0345881_2F_737-940_204_MtrunA17_Chr8g0345881_1F_139-1365_1227_+1_iteration_16_Within_5'_of_altprot_807_CHIMERIC
VVNIIMAVLLGHDHGHGHGHDHGHGHMATVTDLQFLHMIL
>MtrunA17_Chr8g0345881_2F_737-940_204_MtrunA17_Chr8g0345881_1F_139-1365_1227_+1_iteration_17_Within_5'_of_altprot_808_CHIMERIC
VVNIIMAVLLGHDHGHGHGHDHGHGHHATVTDLQFLHMIL
>MtrunA17_Chr8g0345881_2F_737-940_204_MtrunA17_Chr8g0345881_1F_139-1365_1227_+1_iteration_18_Within_5'_of_altprot_809_CHIMERIC
VVNIIMAVLLGHDHGHGHGHDHGHGHHGTVTDLQFLHMIL
>MtrunA17_Chr8g0345881_2F_737-940_204_MtrunA17_Chr8g0345881_1F_139-1365_1227_+1_iteration_19_Within_5'_of_altprot_810_CHIMERIC
VVNIIMAVLLGHDHGHGHGHDHGHGHHGHVTDLQFLHMIL
>MtrunA17_Chr8g0345881_2F_737-940_204_MtrunA17_Chr8g0345881_1F_139-1365_1227_+1_iteration_20_Within_5'_of_altprot_811_CHIMERIC
VVNIIMAVLLGHDHGHGHGHDHGHGHHGHSTDLQFLHMIL
>MtrunA17_Chr8g0345881_2F_737-940_204_MtrunA17_Chr8g0345881_1F_139-1365_1227_-1_iteration_0_Within_3'_of_altprot_812_CHIMERIC
ILMKITFTITAHEGVTEPLLGESKEKSKKRNINVQGAYLHV
>MtrunA17_Chr8g0345881_2F_737-940_204_MtrunA17_Chr8g0345881_1F_139-1365_1227_-1_iteration_1_Within_3'_of_altprot_813_CHIMERIC
ILMKITFTITHHEGVTEPLLGESKEKSKKRNINVQGAYLHV
>MtrunA17_Chr8g0345881_2F_737-940_204_MtrunA17_Chr8g0345881_1F_139-1365_1227_-1_iteration_2_Within_3'_of_altprot_814_CHIMERIC
ILMKITFTITHMEGVTEPLLGESKEKSKKRNINVQGAYLHV
>MtrunA17_Chr8g0345881_2F_737-940_204_MtrunA17_Chr8g0345881_1F_139-1365_1227_-1_iteration_3_Within_3'_of_altprot_815_CHIMERIC
ILMKITFTITHMKGVTEPLLGESKEKSKKRNINVQGAYLHV
>MtrunA17_Chr8g0345881_2F_737-940_204_MtrunA17_Chr8g0345881_1F_139-1365_1227_-1_iteration_4_Within_3'_of_altprot_816_CHIMERIC
ILMKITFTITHMKVVTEPLLGESKEKSKKRNINVQGAYLHV
>MtrunA17_Chr8g0345881_2F_737-940_204_MtrunA17_Chr8g0345881_1F_139-1365_1227_-1_iteration_5_Within_3'_of_altprot_817_CHIMERIC
ILMKITFTITHMKVLTEPLLGESKEKSKKRNINVQGAYLHV
>MtrunA17_Chr8g0345881_2F_737-940_204_MtrunA17_Chr8g0345881_1F_139-1365_1227_-1_iteration_6_Within_3'_of_altprot_818_CHIMERIC
ILMKITFTITHMKVLPEPLLGESKEKSKKRNINVQGAYLHV
>MtrunA17_Chr8g0345881_2F_737-940_204_MtrunA17_Chr8g0345881_1F_139-1365_1227_-1_iteration_7_Within_3'_of_altprot_819_CHIMERIC
ILMKITFTITHMKVLPNPLLGESKEKSKKRNINVQGAYLHV
>MtrunA17_Chr8g0345881_2F_737-940_204_MtrunA17_Chr8g0345881_1F_139-1365_1227_-1_iteration_8_Within_3'_of_altprot_820_CHIMERIC
ILMKITFTITHMKVLPNHLLGESKEKSKKRNINVQGAYLHV
>MtrunA17_Chr8g0345881_2F_737-940_204_MtrunA17_Chr8g0345881_1F_139-1365_1227_-1_iteration_9_Within_3'_of_altprot_821_CHIMERIC
ILMKITFTITHMKVLPNHFLGESKEKSKKRNINVQGAYLHV
>MtrunA17_Chr8g0345881_2F_737-940_204_MtrunA17_Chr8g0345881_1F_139-1365_1227_-1_iteration_10_Within_3'_of_altprot_822_CHIMERIC
ILMKITFTITHMKVLPNHFSGESKEKSKKRNINVQGAYLHV
>MtrunA17_Chr8g0345881_2F_737-940_204_MtrunA17_Chr8g0345881_1F_139-1365_1227_-1_iteration_11_Within_3'_of_altprot_823_CHIMERIC
ILMKITFTITHMKVLPNHFSAESKEKSKKRNINVQGAYLHV
>MtrunA17_Chr8g0345881_2F_737-940_204_MtrunA17_Chr8g0345881_1F_139-1365_1227_-1_iteration_12_Within_3'_of_altprot_824_CHIMERIC
ILMKITFTITHMKVLPNHFSASSKEKSKKRNINVQGAYLHV
>MtrunA17_Chr8g0345881_2F_737-940_204_MtrunA17_Chr8g0345881_1F_139-1365_1227_-1_iteration_13_Within_3'_of_altprot_825_CHIMERIC
ILMKITFTITHMKVLPNHFSASPKEKSKKRNINVQGAYLHV
>MtrunA17_Chr8g0345881_2F_737-940_204_MtrunA17_Chr8g0345881_1F_139-1365_1227_-1_iteration_14_Within_3'_of_altprot_826_CHIMERIC
ILMKITFTITHMKVLPNHFSASPKEKSKKRNINVQGAYLHV
>MtrunA17_Chr8g0345881_2F_737-940_204_MtrunA17_Chr8g0345881_1F_139-1365_1227_-1_iteration_15_Within_3'_of_altprot_827_CHIMERIC
ILMKITFTITHMKVLPNHFSASPKKKSKKRNINVQGAYLHV
>MtrunA17_Chr8g0345881_2F_737-940_204_MtrunA17_Chr8g0345881_1F_139-1365_1227_-1_iteration_16_Within_3'_of_altprot_828_CHIMERIC
ILMKITFTITHMKVLPNHFSASPKKNSKKRNINVQGAYLHV
>MtrunA17_Chr8g0345881_2F_737-940_204_MtrunA17_Chr8g0345881_1F_139-1365_1227_-1_iteration_17_Within_3'_of_altprot_829_CHIMERIC
ILMKITFTITHMKVLPNHFSASPKKNPKKRNINVQGAYLHV
>MtrunA17_Chr8g0345881_2F_737-940_204_MtrunA17_Chr8g0345881_1F_139-1365_1227_-1_iteration_18_Within_3'_of_altprot_830_CHIMERIC
ILMKITFTITHMKVLPNHFSASPKKNPRKRNINVQGAYLHV
>MtrunA17_Chr8g0345881_2F_737-940_204_MtrunA17_Chr8g0345881_1F_139-1365_1227_-1_iteration_19_Within_3'_of_altprot_831_CHIMERIC
ILMKITFTITHMKVLPNHFSASPKKNPRRRNINVQGAYLHV
>MtrunA17_Chr8g0345881_2F_737-940_204_MtrunA17_Chr8g0345881_1F_139-1365_1227_-1_iteration_20_Within_3'_of_altprot_832_CHIMERIC
ILMKITFTITHMKVLPNHFSASPKKNPRRGNINVQGAYLHV
>MtrunA17_Chr8g0345881_2F_737-940_204_MtrunA17_Chr8g0345881_1F_139-1365_1227_+2_iteration_0_Within_3'_of_altprot_833_CHIMERIC
ILMKITFTITHEGVTEPLLGESKEKSKKRNINVQGAYLHV
>MtrunA17_Chr8g0345881_2F_737-940_204_MtrunA17_Chr8g0345881_1F_139-1365_1227_+2_iteration_1_Within_3'_of_altprot_834_CHIMERIC
ILMKITFTITHEGVTEPLLGESKEKSKKRNINVQGAYLHV
>MtrunA17_Chr8g0345881_2F_737-940_204_MtrunA17_Chr8g0345881_1F_139-1365_1227_+2_iteration_2_Within_3'_of_altprot_835_CHIMERIC
ILMKITFTITHMGVTEPLLGESKEKSKKRNINVQGAYLHV
>MtrunA17_Chr8g0345881_2F_737-940_204_MtrunA17_Chr8g0345881_1F_139-1365_1227_+2_iteration_3_Within_3'_of_altprot_836_CHIMERIC
ILMKITFTITHMKVTEPLLGESKEKSKKRNINVQGAYLHV
>MtrunA17_Chr8g0345881_2F_737-940_204_MtrunA17_Chr8g0345881_1F_139-1365_1227_+2_iteration_4_Within_3'_of_altprot_837_CHIMERIC
ILMKITFTITHMKVTEPLLGESKEKSKKRNINVQGAYLHV
>MtrunA17_Chr8g0345881_2F_737-940_204_MtrunA17_Chr8g0345881_1F_139-1365_1227_+2_iteration_5_Within_3'_of_altprot_838_CHIMERIC
ILMKITFTITHMKVLEPLLGESKEKSKKRNINVQGAYLHV
>MtrunA17_Chr8g0345881_2F_737-940_204_MtrunA17_Chr8g0345881_1F_139-1365_1227_+2_iteration_6_Within_3'_of_altprot_839_CHIMERIC
ILMKITFTITHMKVLPPLLGESKEKSKKRNINVQGAYLHV
>MtrunA17_Chr8g0345881_2F_737-940_204_MtrunA17_Chr8g0345881_1F_139-1365_1227_+2_iteration_7_Within_3'_of_altprot_840_CHIMERIC
ILMKITFTITHMKVLPNLLGESKEKSKKRNINVQGAYLHV
>MtrunA17_Chr8g0345881_2F_737-940_204_MtrunA17_Chr8g0345881_1F_139-1365_1227_+2_iteration_8_Within_3'_of_altprot_841_CHIMERIC
ILMKITFTITHMKVLPNHLGESKEKSKKRNINVQGAYLHV
>MtrunA17_Chr8g0345881_2F_737-940_204_MtrunA17_Chr8g0345881_1F_139-1365_1227_+2_iteration_9_Within_3'_of_altprot_842_CHIMERIC
ILMKITFTITHMKVLPNHFGESKEKSKKRNINVQGAYLHV
>MtrunA17_Chr8g0345881_2F_737-940_204_MtrunA17_Chr8g0345881_1F_139-1365_1227_+2_iteration_10_Within_3'_of_altprot_843_CHIMERIC
ILMKITFTITHMKVLPNHFSESKEKSKKRNINVQGAYLHV
>MtrunA17_Chr8g0345881_2F_737-940_204_MtrunA17_Chr8g0345881_1F_139-1365_1227_+2_iteration_11_Within_3'_of_altprot_844_CHIMERIC
ILMKITFTITHMKVLPNHFSASKEKSKKRNINVQGAYLHV
>MtrunA17_Chr8g0345881_2F_737-940_204_MtrunA17_Chr8g0345881_1F_139-1365_1227_+2_iteration_12_Within_3'_of_altprot_845_CHIMERIC
ILMKITFTITHMKVLPNHFSASKEKSKKRNINVQGAYLHV
>MtrunA17_Chr8g0345881_2F_737-940_204_MtrunA17_Chr8g0345881_1F_139-1365_1227_+2_iteration_13_Within_3'_of_altprot_846_CHIMERIC
ILMKITFTITHMKVLPNHFSASPEKSKKRNINVQGAYLHV
>MtrunA17_Chr8g0345881_2F_737-940_204_MtrunA17_Chr8g0345881_1F_139-1365_1227_+2_iteration_14_Within_3'_of_altprot_847_CHIMERIC
ILMKITFTITHMKVLPNHFSASPKKSKKRNINVQGAYLHV
>MtrunA17_Chr8g0345881_2F_737-940_204_MtrunA17_Chr8g0345881_1F_139-1365_1227_+2_iteration_15_Within_3'_of_altprot_848_CHIMERIC
ILMKITFTITHMKVLPNHFSASPKKSKKRNINVQGAYLHV
>MtrunA17_Chr8g0345881_2F_737-940_204_MtrunA17_Chr8g0345881_1F_139-1365_1227_+2_iteration_16_Within_3'_of_altprot_849_CHIMERIC
ILMKITFTITHMKVLPNHFSASPKKNKKRNINVQGAYLHV
>MtrunA17_Chr8g0345881_2F_737-940_204_MtrunA17_Chr8g0345881_1F_139-1365_1227_+2_iteration_17_Within_3'_of_altprot_850_CHIMERIC
ILMKITFTITHMKVLPNHFSASPKKNPKRNINVQGAYLHV
>MtrunA17_Chr8g0345881_2F_737-940_204_MtrunA17_Chr8g0345881_1F_139-1365_1227_+2_iteration_18_Within_3'_of_altprot_851_CHIMERIC
ILMKITFTITHMKVLPNHFSASPKKNPRRNINVQGAYLHV
>MtrunA17_Chr8g0345881_2F_737-940_204_MtrunA17_Chr8g0345881_1F_139-1365_1227_+2_iteration_19_Within_3'_of_altprot_852_CHIMERIC
ILMKITFTITHMKVLPNHFSASPKKNPRRNINVQGAYLHV
>MtrunA17_Chr8g0345881_2F_737-940_204_MtrunA17_Chr8g0345881_1F_139-1365_1227_+2_iteration_20_Within_3'_of_altprot_853_CHIMERIC
ILMKITFTITHMKVLPNHFSASPKKNPRRGINVQGAYLHV
>MtrunA17_Chr8g0369641_3F_1167-1295_129_MtrunA17_Chr8g0369641_2F_155-2656_2502_-2_iteration_1_Within_5'_of_altprot_855_CHIMERIC
TYGILVNGLVKSLRNLMRRIRFWLKCIARGFLLMSLFLMHL
>MtrunA17_Chr8g0369641_3F_1167-1295_129_MtrunA17_Chr8g0369641_2F_155-2656_2502_-2_iteration_2_Within_5'_of_altprot_856_CHIMERIC
TYGILVNGLVKFLRNLMRRIRFWLKCIARGFLLMSLFLMHL
>MtrunA17_Chr8g0369641_3F_1167-1295_129_MtrunA17_Chr8g0369641_2F_155-2656_2502_-2_iteration_3_Within_5'_of_altprot_857_CHIMERIC
TYGILVNGLVKFERNLMRRIRFWLKCIARGFLLMSLFLMHL
>MtrunA17_Chr8g0369641_3F_1167-1295_129_MtrunA17_Chr8g0369641_2F_155-2656_2502_-2_iteration_4_Within_5'_of_altprot_858_CHIMERIC
TYGILVNGLVKFEKNLMRRIRFWLKCIARGFLLMSLFLMHL
>MtrunA17_Chr8g0369641_3F_1167-1295_129_MtrunA17_Chr8g0369641_2F_155-2656_2502_-2_iteration_5_Within_5'_of_altprot_859_CHIMERIC
TYGILVNGLVKFEKFLMRRIRFWLKCIARGFLLMSLFLMHL
>MtrunA17_Chr8g0369641_3F_1167-1295_129_MtrunA17_Chr8g0369641_2F_155-2656_2502_-2_iteration_6_Within_5'_of_altprot_860_CHIMERIC
TYGILVNGLVKFEKFDMRRIRFWLKCIARGFLLMSLFLMHL
>MtrunA17_Chr8g0369641_3F_1167-1295_129_MtrunA17_Chr8g0369641_2F_155-2656_2502_-2_iteration_7_Within_5'_of_altprot_861_CHIMERIC
TYGILVNGLVKFEKFDERRIRFWLKCIARGFLLMSLFLMHL
>MtrunA17_Chr8g0369641_3F_1167-1295_129_MtrunA17_Chr8g0369641_2F_155-2656_2502_-2_iteration_8_Within_5'_of_altprot_862_CHIMERIC
TYGILVNGLVKFEKFDEARIRFWLKCIARGFLLMSLFLMHL
>MtrunA17_Chr8g0369641_3F_1167-1295_129_MtrunA17_Chr8g0369641_2F_155-2656_2502_-2_iteration_9_Within_5'_of_altprot_863_CHIMERIC
TYGILVNGLVKFEKFDEANIRFWLKCIARGFLLMSLFLMHL
>MtrunA17_Chr8g0369641_3F_1167-1295_129_MtrunA17_Chr8g0369641_2F_155-2656_2502_-2_iteration_10_Within_5'_of_altprot_864_CHIMERIC
TYGILVNGLVKFEKFDEANSRFWLKCIARGFLLMSLFLMHL
>MtrunA17_Chr8g0369641_3F_1167-1295_129_MtrunA17_Chr8g0369641_2F_155-2656_2502_-2_iteration_11_Within_5'_of_altprot_865_CHIMERIC
TYGILVNGLVKFEKFDEANSVFWLKCIARGFLLMSLFLMHL
>MtrunA17_Chr8g0369641_3F_1167-1295_129_MtrunA17_Chr8g0369641_2F_155-2656_2502_-2_iteration_12_Within_5'_of_altprot_866_CHIMERIC
TYGILVNGLVKFEKFDEANSVLWLKCIARGFLLMSLFLMHL
>MtrunA17_Chr8g0369641_3F_1167-1295_129_MtrunA17_Chr8g0369641_2F_155-2656_2502_-2_iteration_13_Within_5'_of_altprot_867_CHIMERIC
TYGILVNGLVKFEKFDEANSVLVLKCIARGFLLMSLFLMHL
>MtrunA17_Chr8g0369641_3F_1167-1295_129_MtrunA17_Chr8g0369641_2F_155-2656_2502_-2_iteration_14_Within_5'_of_altprot_868_CHIMERIC
TYGILVNGLVKFEKFDEANSVLVEKCIARGFLLMSLFLMHL
>MtrunA17_Chr8g0369641_3F_1167-1295_129_MtrunA17_Chr8g0369641_2F_155-2656_2502_-2_iteration_15_Within_5'_of_altprot_869_CHIMERIC
TYGILVNGLVKFEKFDEANSVLVEMCIARGFLLMSLFLMHL
>MtrunA17_Chr8g0369641_3F_1167-1295_129_MtrunA17_Chr8g0369641_2F_155-2656_2502_-2_iteration_16_Within_5'_of_altprot_870_CHIMERIC
TYGILVNGLVKFEKFDEANSVLVEMYIARGFLLMSLFLMHL
>MtrunA17_Chr8g0369641_3F_1167-1295_129_MtrunA17_Chr8g0369641_2F_155-2656_2502_-2_iteration_17_Within_5'_of_altprot_871_CHIMERIC
TYGILVNGLVKFEKFDEANSVLVEMYSARGFLLMSLFLMHL
>MtrunA17_Chr8g0369641_3F_1167-1295_129_MtrunA17_Chr8g0369641_2F_155-2656_2502_-2_iteration_18_Within_5'_of_altprot_872_CHIMERIC
TYGILVNGLVKFEKFDEANSVLVEMYSKRGFLLMSLFLMHL
>MtrunA17_Chr8g0369641_3F_1167-1295_129_MtrunA17_Chr8g0369641_2F_155-2656_2502_-2_iteration_19_Within_5'_of_altprot_873_CHIMERIC
TYGILVNGLVKFEKFDEANSVLVEMYSKGGFLLMSLFLMHL
>MtrunA17_Chr8g0369641_3F_1167-1295_129_MtrunA17_Chr8g0369641_2F_155-2656_2502_-2_iteration_20_Within_5'_of_altprot_874_CHIMERIC
TYGILVNGLVKFEKFDEANSVLVEMYSKGFFLLMSLFLMHL
>MtrunA17_Chr8g0369641_3F_1167-1295_129_MtrunA17_Chr8g0369641_2F_155-2656_2502_+1_iteration_0_Within_5'_of_altprot_875_CHIMERIC
TYGILVNGLVSLRNLMRRIRFWLKCIARGFLLMSLFLMHL
>MtrunA17_Chr8g0369641_3F_1167-1295_129_MtrunA17_Chr8g0369641_2F_155-2656_2502_+1_iteration_1_Within_5'_of_altprot_876_CHIMERIC
TYGILVNGLVKLRNLMRRIRFWLKCIARGFLLMSLFLMHL
>MtrunA17_Chr8g0369641_3F_1167-1295_129_MtrunA17_Chr8g0369641_2F_155-2656_2502_+1_iteration_2_Within_5'_of_altprot_877_CHIMERIC
TYGILVNGLVKFRNLMRRIRFWLKCIARGFLLMSLFLMHL
>MtrunA17_Chr8g0369641_3F_1167-1295_129_MtrunA17_Chr8g0369641_2F_155-2656_2502_+1_iteration_3_Within_5'_of_altprot_878_CHIMERIC
TYGILVNGLVKFENLMRRIRFWLKCIARGFLLMSLFLMHL
>MtrunA17_Chr8g0369641_3F_1167-1295_129_MtrunA17_Chr8g0369641_2F_155-2656_2502_+1_iteration_4_Within_5'_of_altprot_879_CHIMERIC
TYGILVNGLVKFEKLMRRIRFWLKCIARGFLLMSLFLMHL
>MtrunA17_Chr8g0369641_3F_1167-1295_129_MtrunA17_Chr8g0369641_2F_155-2656_2502_+1_iteration_5_Within_5'_of_altprot_880_CHIMERIC
TYGILVNGLVKFEKFMRRIRFWLKCIARGFLLMSLFLMHL
>MtrunA17_Chr8g0369641_3F_1167-1295_129_MtrunA17_Chr8g0369641_2F_155-2656_2502_+1_iteration_6_Within_5'_of_altprot_881_CHIMERIC
TYGILVNGLVKFEKFDRRIRFWLKCIARGFLLMSLFLMHL
>MtrunA17_Chr8g0369641_3F_1167-1295_129_MtrunA17_Chr8g0369641_2F_155-2656_2502_+1_iteration_7_Within_5'_of_altprot_882_CHIMERIC
TYGILVNGLVKFEKFDERIRFWLKCIARGFLLMSLFLMHL
>MtrunA17_Chr8g0369641_3F_1167-1295_129_MtrunA17_Chr8g0369641_2F_155-2656_2502_+1_iteration_8_Within_5'_of_altprot_883_CHIMERIC
TYGILVNGLVKFEKFDEAIRFWLKCIARGFLLMSLFLMHL
>MtrunA17_Chr8g0369641_3F_1167-1295_129_MtrunA17_Chr8g0369641_2F_155-2656_2502_+1_iteration_9_Within_5'_of_altprot_884_CHIMERIC
TYGILVNGLVKFEKFDEANRFWLKCIARGFLLMSLFLMHL
>MtrunA17_Chr8g0369641_3F_1167-1295_129_MtrunA17_Chr8g0369641_2F_155-2656_2502_+1_iteration_10_Within_5'_of_altprot_885_CHIMERIC
TYGILVNGLVKFEKFDEANSFWLKCIARGFLLMSLFLMHL
>MtrunA17_Chr8g0369641_3F_1167-1295_129_MtrunA17_Chr8g0369641_2F_155-2656_2502_+1_iteration_11_Within_5'_of_altprot_886_CHIMERIC
TYGILVNGLVKFEKFDEANSVWLKCIARGFLLMSLFLMHL
>MtrunA17_Chr8g0369641_3F_1167-1295_129_MtrunA17_Chr8g0369641_2F_155-2656_2502_+1_iteration_12_Within_5'_of_altprot_887_CHIMERIC
TYGILVNGLVKFEKFDEANSVLLKCIARGFLLMSLFLMHL
>MtrunA17_Chr8g0369641_3F_1167-1295_129_MtrunA17_Chr8g0369641_2F_155-2656_2502_+1_iteration_13_Within_5'_of_altprot_888_CHIMERIC
TYGILVNGLVKFEKFDEANSVLVKCIARGFLLMSLFLMHL
>MtrunA17_Chr8g0369641_3F_1167-1295_129_MtrunA17_Chr8g0369641_2F_155-2656_2502_+1_iteration_14_Within_5'_of_altprot_889_CHIMERIC
TYGILVNGLVKFEKFDEANSVLVECIARGFLLMSLFLMHL
>MtrunA17_Chr8g0369641_3F_1167-1295_129_MtrunA17_Chr8g0369641_2F_155-2656_2502_+1_iteration_15_Within_5'_of_altprot_890_CHIMERIC
TYGILVNGLVKFEKFDEANSVLVEMIARGFLLMSLFLMHL
>MtrunA17_Chr8g0369641_3F_1167-1295_129_MtrunA17_Chr8g0369641_2F_155-2656_2502_+1_iteration_16_Within_5'_of_altprot_891_CHIMERIC
TYGILVNGLVKFEKFDEANSVLVEMYARGFLLMSLFLMHL
>MtrunA17_Chr8g0369641_3F_1167-1295_129_MtrunA17_Chr8g0369641_2F_155-2656_2502_+1_iteration_17_Within_5'_of_altprot_892_CHIMERIC
TYGILVNGLVKFEKFDEANSVLVEMYSRGFLLMSLFLMHL
>MtrunA17_Chr8g0369641_3F_1167-1295_129_MtrunA17_Chr8g0369641_2F_155-2656_2502_+1_iteration_18_Within_5'_of_altprot_893_CHIMERIC
TYGILVNGLVKFEKFDEANSVLVEMYSKGFLLMSLFLMHL
>MtrunA17_Chr8g0369641_3F_1167-1295_129_MtrunA17_Chr8g0369641_2F_155-2656_2502_+1_iteration_19_Within_5'_of_altprot_894_CHIMERIC
TYGILVNGLVKFEKFDEANSVLVEMYSKGFLLMSLFLMHL
>MtrunA17_Chr8g0369641_3F_1167-1295_129_MtrunA17_Chr8g0369641_2F_155-2656_2502_+1_iteration_20_Within_5'_of_altprot_895_CHIMERIC
TYGILVNGLVKFEKFDEANSVLVEMYSKGFLLMSLFLMHL
>MtrunA17_Chr8g0369641_3F_1167-1295_129_MtrunA17_Chr8g0369641_2F_155-2656_2502_-1_iteration_0_Within_3'_of_altprot_896_CHIMERIC
LKCIARGFLLNEFVFNALIDGYSRKGNMDDALRVRDDMTLK
>MtrunA17_Chr8g0369641_3F_1167-1295_129_MtrunA17_Chr8g0369641_2F_155-2656_2502_-1_iteration_1_Within_3'_of_altprot_897_CHIMERIC
LKCIARGFLLMEFVFNALIDGYSRKGNMDDALRVRDDMTLK
>MtrunA17_Chr8g0369641_3F_1167-1295_129_MtrunA17_Chr8g0369641_2F_155-2656_2502_-1_iteration_2_Within_3'_of_altprot_898_CHIMERIC
LKCIARGFLLMSFVFNALIDGYSRKGNMDDALRVRDDMTLK
>MtrunA17_Chr8g0369641_3F_1167-1295_129_MtrunA17_Chr8g0369641_2F_155-2656_2502_-1_iteration_3_Within_3'_of_altprot_899_CHIMERIC
LKCIARGFLLMSLVFNALIDGYSRKGNMDDALRVRDDMTLK
>MtrunA17_Chr8g0369641_3F_1167-1295_129_MtrunA17_Chr8g0369641_2F_155-2656_2502_-1_iteration_4_Within_3'_of_altprot_900_CHIMERIC
LKCIARGFLLMSLFFNALIDGYSRKGNMDDALRVRDDMTLK
>MtrunA17_Chr8g0369641_3F_1167-1295_129_MtrunA17_Chr8g0369641_2F_155-2656_2502_-1_iteration_5_Within_3'_of_altprot_901_CHIMERIC
LKCIARGFLLMSLFLNALIDGYSRKGNMDDALRVRDDMTLK
>MtrunA17_Chr8g0369641_3F_1167-1295_129_MtrunA17_Chr8g0369641_2F_155-2656_2502_-1_iteration_6_Within_3'_of_altprot_902_CHIMERIC
LKCIARGFLLMSLFLMALIDGYSRKGNMDDALRVRDDMTLK
>MtrunA17_Chr8g0369641_3F_1167-1295_129_MtrunA17_Chr8g0369641_2F_155-2656_2502_-1_iteration_7_Within_3'_of_altprot_903_CHIMERIC
LKCIARGFLLMSLFLMHLIDGYSRKGNMDDALRVRDDMTLK
>MtrunA17_Chr8g0369641_3F_1167-1295_129_MtrunA17_Chr8g0369641_2F_155-2656_2502_-1_iteration_8_Within_3'_of_altprot_904_CHIMERIC
LKCIARGFLLMSLFLMHLIDGYSRKGNMDDALRVRDDMTLK
>MtrunA17_Chr8g0369641_3F_1167-1295_129_MtrunA17_Chr8g0369641_2F_155-2656_2502_-1_iteration_9_Within_3'_of_altprot_905_CHIMERIC
LKCIARGFLLMSLFLMHLLDGYSRKGNMDDALRVRDDMTLK
>MtrunA17_Chr8g0369641_3F_1167-1295_129_MtrunA17_Chr8g0369641_2F_155-2656_2502_-1_iteration_10_Within_3'_of_altprot_906_CHIMERIC
LKCIARGFLLMSLFLMHLLMGYSRKGNMDDALRVRDDMTLK
>MtrunA17_Chr8g0369641_3F_1167-1295_129_MtrunA17_Chr8g0369641_2F_155-2656_2502_-1_iteration_11_Within_3'_of_altprot_907_CHIMERIC
LKCIARGFLLMSLFLMHLLMVYSRKGNMDDALRVRDDMTLK
>MtrunA17_Chr8g0369641_3F_1167-1295_129_MtrunA17_Chr8g0369641_2F_155-2656_2502_-1_iteration_12_Within_3'_of_altprot_908_CHIMERIC
LKCIARGFLLMSLFLMHLLMVISRKGNMDDALRVRDDMTLK
>MtrunA17_Chr8g0369641_3F_1167-1295_129_MtrunA17_Chr8g0369641_2F_155-2656_2502_-1_iteration_13_Within_3'_of_altprot_909_CHIMERIC
LKCIARGFLLMSLFLMHLLMVIARKGNMDDALRVRDDMTLK
>MtrunA17_Chr8g0369641_3F_1167-1295_129_MtrunA17_Chr8g0369641_2F_155-2656_2502_-1_iteration_14_Within_3'_of_altprot_910_CHIMERIC
LKCIARGFLLMSLFLMHLLMVIAEKGNMDDALRVRDDMTLK
>MtrunA17_Chr8g0369641_3F_1167-1295_129_MtrunA17_Chr8g0369641_2F_155-2656_2502_-1_iteration_15_Within_3'_of_altprot_911_CHIMERIC
LKCIARGFLLMSLFLMHLLMVIAEKGNMDDALRVRDDMTLK
>MtrunA17_Chr8g0369641_3F_1167-1295_129_MtrunA17_Chr8g0369641_2F_155-2656_2502_-1_iteration_16_Within_3'_of_altprot_912_CHIMERIC
LKCIARGFLLMSLFLMHLLMVIAEKGNMDDALRVRDDMTLK
>MtrunA17_Chr8g0369641_3F_1167-1295_129_MtrunA17_Chr8g0369641_2F_155-2656_2502_-1_iteration_17_Within_3'_of_altprot_913_CHIMERIC
LKCIARGFLLMSLFLMHLLMVIAEKGIMDDALRVRDDMTLK
>MtrunA17_Chr8g0369641_3F_1167-1295_129_MtrunA17_Chr8g0369641_2F_155-2656_2502_-1_iteration_18_Within_3'_of_altprot_914_CHIMERIC
LKCIARGFLLMSLFLMHLLMVIAEKGIWDDALRVRDDMTLK
>MtrunA17_Chr8g0369641_3F_1167-1295_129_MtrunA17_Chr8g0369641_2F_155-2656_2502_-1_iteration_19_Within_3'_of_altprot_915_CHIMERIC
LKCIARGFLLMSLFLMHLLMVIAEKGIWMDALRVRDDMTLK
>MtrunA17_Chr8g0369641_3F_1167-1295_129_MtrunA17_Chr8g0369641_2F_155-2656_2502_-1_iteration_20_Within_3'_of_altprot_916_CHIMERIC
LKCIARGFLLMSLFLMHLLMVIAEKGIWMMALRVRDDMTLK
>MtrunA17_Chr8g0369641_3F_1167-1295_129_MtrunA17_Chr8g0369641_2F_155-2656_2502_+2_iteration_0_Within_3'_of_altprot_917_CHIMERIC
LKCIARGFLLEFVFNALIDGYSRKGNMDDALRVRDDMTLK
>MtrunA17_Chr8g0369641_3F_1167-1295_129_MtrunA17_Chr8g0369641_2F_155-2656_2502_+2_iteration_1_Within_3'_of_altprot_918_CHIMERIC
LKCIARGFLLMFVFNALIDGYSRKGNMDDALRVRDDMTLK
>MtrunA17_Chr8g0369641_3F_1167-1295_129_MtrunA17_Chr8g0369641_2F_155-2656_2502_+2_iteration_2_Within_3'_of_altprot_919_CHIMERIC
LKCIARGFLLMSVFNALIDGYSRKGNMDDALRVRDDMTLK
>MtrunA17_Chr8g0369641_3F_1167-1295_129_MtrunA17_Chr8g0369641_2F_155-2656_2502_+2_iteration_3_Within_3'_of_altprot_920_CHIMERIC
LKCIARGFLLMSLFNALIDGYSRKGNMDDALRVRDDMTLK
>MtrunA17_Chr8g0369641_3F_1167-1295_129_MtrunA17_Chr8g0369641_2F_155-2656_2502_+2_iteration_4_Within_3'_of_altprot_921_CHIMERIC
LKCIARGFLLMSLFNALIDGYSRKGNMDDALRVRDDMTLK
>MtrunA17_Chr8g0369641_3F_1167-1295_129_MtrunA17_Chr8g0369641_2F_155-2656_2502_+2_iteration_5_Within_3'_of_altprot_922_CHIMERIC
LKCIARGFLLMSLFLALIDGYSRKGNMDDALRVRDDMTLK
>MtrunA17_Chr8g0369641_3F_1167-1295_129_MtrunA17_Chr8g0369641_2F_155-2656_2502_+2_iteration_6_Within_3'_of_altprot_923_CHIMERIC
LKCIARGFLLMSLFLMLIDGYSRKGNMDDALRVRDDMTLK
>MtrunA17_Chr8g0369641_3F_1167-1295_129_MtrunA17_Chr8g0369641_2F_155-2656_2502_+2_iteration_7_Within_3'_of_altprot_924_CHIMERIC
LKCIARGFLLMSLFLMHIDGYSRKGNMDDALRVRDDMTLK
>MtrunA17_Chr8g0369641_3F_1167-1295_129_MtrunA17_Chr8g0369641_2F_155-2656_2502_+2_iteration_8_Within_3'_of_altprot_925_CHIMERIC
LKCIARGFLLMSLFLMHLDGYSRKGNMDDALRVRDDMTLK
>MtrunA17_Chr8g0369641_3F_1167-1295_129_MtrunA17_Chr8g0369641_2F_155-2656_2502_+2_iteration_9_Within_3'_of_altprot_926_CHIMERIC
LKCIARGFLLMSLFLMHLLGYSRKGNMDDALRVRDDMTLK
>MtrunA17_Chr8g0369641_3F_1167-1295_129_MtrunA17_Chr8g0369641_2F_155-2656_2502_+2_iteration_10_Within_3'_of_altprot_927_CHIMERIC
LKCIARGFLLMSLFLMHLLMYSRKGNMDDALRVRDDMTLK
>MtrunA17_Chr8g0369641_3F_1167-1295_129_MtrunA17_Chr8g0369641_2F_155-2656_2502_+2_iteration_11_Within_3'_of_altprot_928_CHIMERIC
LKCIARGFLLMSLFLMHLLMVSRKGNMDDALRVRDDMTLK
>MtrunA17_Chr8g0369641_3F_1167-1295_129_MtrunA17_Chr8g0369641_2F_155-2656_2502_+2_iteration_12_Within_3'_of_altprot_929_CHIMERIC
LKCIARGFLLMSLFLMHLLMVIRKGNMDDALRVRDDMTLK
>MtrunA17_Chr8g0369641_3F_1167-1295_129_MtrunA17_Chr8g0369641_2F_155-2656_2502_+2_iteration_13_Within_3'_of_altprot_930_CHIMERIC
LKCIARGFLLMSLFLMHLLMVIAKGNMDDALRVRDDMTLK
>MtrunA17_Chr8g0369641_3F_1167-1295_129_MtrunA17_Chr8g0369641_2F_155-2656_2502_+2_iteration_14_Within_3'_of_altprot_931_CHIMERIC
LKCIARGFLLMSLFLMHLLMVIAEGNMDDALRVRDDMTLK
>MtrunA17_Chr8g0369641_3F_1167-1295_129_MtrunA17_Chr8g0369641_2F_155-2656_2502_+2_iteration_15_Within_3'_of_altprot_932_CHIMERIC
LKCIARGFLLMSLFLMHLLMVIAEKNMDDALRVRDDMTLK
>MtrunA17_Chr8g0369641_3F_1167-1295_129_MtrunA17_Chr8g0369641_2F_155-2656_2502_+2_iteration_16_Within_3'_of_altprot_933_CHIMERIC
LKCIARGFLLMSLFLMHLLMVIAEKGMDDALRVRDDMTLK
>MtrunA17_Chr8g0369641_3F_1167-1295_129_MtrunA17_Chr8g0369641_2F_155-2656_2502_+2_iteration_17_Within_3'_of_altprot_934_CHIMERIC
LKCIARGFLLMSLFLMHLLMVIAEKGIDDALRVRDDMTLK
>MtrunA17_Chr8g0369641_3F_1167-1295_129_MtrunA17_Chr8g0369641_2F_155-2656_2502_+2_iteration_18_Within_3'_of_altprot_935_CHIMERIC
LKCIARGFLLMSLFLMHLLMVIAEKGIWDALRVRDDMTLK
>MtrunA17_Chr8g0369641_3F_1167-1295_129_MtrunA17_Chr8g0369641_2F_155-2656_2502_+2_iteration_19_Within_3'_of_altprot_936_CHIMERIC
LKCIARGFLLMSLFLMHLLMVIAEKGIWMALRVRDDMTLK
>MtrunA17_Chr8g0369641_3F_1167-1295_129_MtrunA17_Chr8g0369641_2F_155-2656_2502_+2_iteration_20_Within_3'_of_altprot_937_CHIMERIC
LKCIARGFLLMSLFLMHLLMVIAEKGIWMMLRVRDDMTLK
>MtrunA17_Chr8g0369641_3F_1902-1988_87_MtrunA17_Chr8g0369641_2F_155-2656_2502_-2_iteration_1_Within_5'_of_altprot_939_CHIMERIC
YTYNFLMKGLALIREKWMMLVGFCMKPKIMAWFQISTHMH
>MtrunA17_Chr8g0369641_3F_1902-1988_87_MtrunA17_Chr8g0369641_2F_155-2656_2502_-2_iteration_2_Within_5'_of_altprot_940_CHIMERIC
YTYNFLMKGLADIREKWMMLVGFCMKPKIMAWFQISTHMH
>MtrunA17_Chr8g0369641_3F_1902-1988_87_MtrunA17_Chr8g0369641_2F_155-2656_2502_-2_iteration_3_Within_5'_of_altprot_941_CHIMERIC
YTYNFLMKGLADKREKWMMLVGFCMKPKIMAWFQISTHMH
>MtrunA17_Chr8g0369641_3F_1902-1988_87_MtrunA17_Chr8g0369641_2F_155-2656_2502_-2_iteration_4_Within_5'_of_altprot_942_CHIMERIC
YTYNFLMKGLADKGEKWMMLVGFCMKPKIMAWFQISTHMH
>MtrunA17_Chr8g0369641_3F_1902-1988_87_MtrunA17_Chr8g0369641_2F_155-2656_2502_-2_iteration_5_Within_5'_of_altprot_943_CHIMERIC
YTYNFLMKGLADKGKKWMMLVGFCMKPKIMAWFQISTHMH
>MtrunA17_Chr8g0369641_3F_1902-1988_87_MtrunA17_Chr8g0369641_2F_155-2656_2502_-2_iteration_6_Within_5'_of_altprot_944_CHIMERIC
YTYNFLMKGLADKGKMWMMLVGFCMKPKIMAWFQISTHMH
>MtrunA17_Chr8g0369641_3F_1902-1988_87_MtrunA17_Chr8g0369641_2F_155-2656_2502_-2_iteration_7_Within_5'_of_altprot_945_CHIMERIC
YTYNFLMKGLADKGKMDMMLVGFCMKPKIMAWFQISTHMH
>MtrunA17_Chr8g0369641_3F_1902-1988_87_MtrunA17_Chr8g0369641_2F_155-2656_2502_-2_iteration_8_Within_5'_of_altprot_946_CHIMERIC
YTYNFLMKGLADKGKMDDMLVGFCMKPKIMAWFQISTHMH
>MtrunA17_Chr8g0369641_3F_1902-1988_87_MtrunA17_Chr8g0369641_2F_155-2656_2502_-2_iteration_9_Within_5'_of_altprot_947_CHIMERIC
YTYNFLMKGLADKGKMDDVLVGFCMKPKIMAWFQISTHMH
>MtrunA17_Chr8g0369641_3F_1902-1988_87_MtrunA17_Chr8g0369641_2F_155-2656_2502_-2_iteration_10_Within_5'_of_altprot_948_CHIMERIC
YTYNFLMKGLADKGKMDDVGVGFCMKPKIMAWFQISTHMH
>MtrunA17_Chr8g0369641_3F_1902-1988_87_MtrunA17_Chr8g0369641_2F_155-2656_2502_-2_iteration_11_Within_5'_of_altprot_949_CHIMERIC
YTYNFLMKGLADKGKMDDVGRGFCMKPKIMAWFQISTHMH
>MtrunA17_Chr8g0369641_3F_1902-1988_87_MtrunA17_Chr8g0369641_2F_155-2656_2502_-2_iteration_12_Within_5'_of_altprot_950_CHIMERIC
YTYNFLMKGLADKGKMDDVGRVFCMKPKIMAWFQISTHMH
>MtrunA17_Chr8g0369641_3F_1902-1988_87_MtrunA17_Chr8g0369641_2F_155-2656_2502_-2_iteration_13_Within_5'_of_altprot_951_CHIMERIC
YTYNFLMKGLADKGKMDDVGRVLCMKPKIMAWFQISTHMH
>MtrunA17_Chr8g0369641_3F_1902-1988_87_MtrunA17_Chr8g0369641_2F_155-2656_2502_-2_iteration_14_Within_5'_of_altprot_952_CHIMERIC
YTYNFLMKGLADKGKMDDVGRVLHMKPKIMAWFQISTHMH
>MtrunA17_Chr8g0369641_3F_1902-1988_87_MtrunA17_Chr8g0369641_2F_155-2656_2502_-2_iteration_15_Within_5'_of_altprot_953_CHIMERIC
YTYNFLMKGLADKGKMDDVGRVLHEKPKIMAWFQISTHMH
>MtrunA17_Chr8g0369641_3F_1902-1988_87_MtrunA17_Chr8g0369641_2F_155-2656_2502_-2_iteration_16_Within_5'_of_altprot_954_CHIMERIC
YTYNFLMKGLADKGKMDDVGRVLHEAPKIMAWFQISTHMH
>MtrunA17_Chr8g0369641_3F_1902-1988_87_MtrunA17_Chr8g0369641_2F_155-2656_2502_-2_iteration_17_Within_5'_of_altprot_955_CHIMERIC
YTYNFLMKGLADKGKMDDVGRVLHEAKKIMAWFQISTHMH
>MtrunA17_Chr8g0369641_3F_1902-1988_87_MtrunA17_Chr8g0369641_2F_155-2656_2502_-2_iteration_18_Within_5'_of_altprot_956_CHIMERIC
YTYNFLMKGLADKGKMDDVGRVLHEAKDIMAWFQISTHMH
>MtrunA17_Chr8g0369641_3F_1902-1988_87_MtrunA17_Chr8g0369641_2F_155-2656_2502_-2_iteration_19_Within_5'_of_altprot_957_CHIMERIC
YTYNFLMKGLADKGKMDDVGRVLHEAKDHMAWFQISTHMH
>MtrunA17_Chr8g0369641_3F_1902-1988_87_MtrunA17_Chr8g0369641_2F_155-2656_2502_+1_iteration_0_Within_5'_of_altprot_958_CHIMERIC
YTYNFLMKGLLIREKWMMLVGFCMKPKIMAWFQISTHMH
>MtrunA17_Chr8g0369641_3F_1902-1988_87_MtrunA17_Chr8g0369641_2F_155-2656_2502_+1_iteration_1_Within_5'_of_altprot_959_CHIMERIC
YTYNFLMKGLAIREKWMMLVGFCMKPKIMAWFQISTHMH
>MtrunA17_Chr8g0369641_3F_1902-1988_87_MtrunA17_Chr8g0369641_2F_155-2656_2502_+1_iteration_2_Within_5'_of_altprot_960_CHIMERIC
YTYNFLMKGLADREKWMMLVGFCMKPKIMAWFQISTHMH
>MtrunA17_Chr8g0369641_3F_1902-1988_87_MtrunA17_Chr8g0369641_2F_155-2656_2502_+1_iteration_3_Within_5'_of_altprot_961_CHIMERIC
YTYNFLMKGLADKEKWMMLVGFCMKPKIMAWFQISTHMH
>MtrunA17_Chr8g0369641_3F_1902-1988_87_MtrunA17_Chr8g0369641_2F_155-2656_2502_+1_iteration_4_Within_5'_of_altprot_962_CHIMERIC
YTYNFLMKGLADKGKWMMLVGFCMKPKIMAWFQISTHMH
>MtrunA17_Chr8g0369641_3F_1902-1988_87_MtrunA17_Chr8g0369641_2F_155-2656_2502_+1_iteration_5_Within_5'_of_altprot_963_CHIMERIC
YTYNFLMKGLADKGKWMMLVGFCMKPKIMAWFQISTHMH
>MtrunA17_Chr8g0369641_3F_1902-1988_87_MtrunA17_Chr8g0369641_2F_155-2656_2502_+1_iteration_6_Within_5'_of_altprot_964_CHIMERIC
YTYNFLMKGLADKGKMMMLVGFCMKPKIMAWFQISTHMH
>MtrunA17_Chr8g0369641_3F_1902-1988_87_MtrunA17_Chr8g0369641_2F_155-2656_2502_+1_iteration_7_Within_5'_of_altprot_965_CHIMERIC
YTYNFLMKGLADKGKMDMLVGFCMKPKIMAWFQISTHMH
>MtrunA17_Chr8g0369641_3F_1902-1988_87_MtrunA17_Chr8g0369641_2F_155-2656_2502_+1_iteration_8_Within_5'_of_altprot_966_CHIMERIC
YTYNFLMKGLADKGKMDDLVGFCMKPKIMAWFQISTHMH
>MtrunA17_Chr8g0369641_3F_1902-1988_87_MtrunA17_Chr8g0369641_2F_155-2656_2502_+1_iteration_9_Within_5'_of_altprot_967_CHIMERIC
YTYNFLMKGLADKGKMDDVVGFCMKPKIMAWFQISTHMH
>MtrunA17_Chr8g0369641_3F_1902-1988_87_MtrunA17_Chr8g0369641_2F_155-2656_2502_+1_iteration_10_Within_5'_of_altprot_968_CHIMERIC
YTYNFLMKGLADKGKMDDVGGFCMKPKIMAWFQISTHMH
>MtrunA17_Chr8g0369641_3F_1902-1988_87_MtrunA17_Chr8g0369641_2F_155-2656_2502_+1_iteration_11_Within_5'_of_altprot_969_CHIMERIC
YTYNFLMKGLADKGKMDDVGRFCMKPKIMAWFQISTHMH
>MtrunA17_Chr8g0369641_3F_1902-1988_87_MtrunA17_Chr8g0369641_2F_155-2656_2502_+1_iteration_12_Within_5'_of_altprot_970_CHIMERIC
YTYNFLMKGLADKGKMDDVGRVCMKPKIMAWFQISTHMH
>MtrunA17_Chr8g0369641_3F_1902-1988_87_MtrunA17_Chr8g0369641_2F_155-2656_2502_+1_iteration_13_Within_5'_of_altprot_971_CHIMERIC
YTYNFLMKGLADKGKMDDVGRVLMKPKIMAWFQISTHMH
>MtrunA17_Chr8g0369641_3F_1902-1988_87_MtrunA17_Chr8g0369641_2F_155-2656_2502_+1_iteration_14_Within_5'_of_altprot_972_CHIMERIC
YTYNFLMKGLADKGKMDDVGRVLHKPKIMAWFQISTHMH
>MtrunA17_Chr8g0369641_3F_1902-1988_87_MtrunA17_Chr8g0369641_2F_155-2656_2502_+1_iteration_15_Within_5'_of_altprot_973_CHIMERIC
YTYNFLMKGLADKGKMDDVGRVLHEPKIMAWFQISTHMH
>MtrunA17_Chr8g0369641_3F_1902-1988_87_MtrunA17_Chr8g0369641_2F_155-2656_2502_+1_iteration_16_Within_5'_of_altprot_974_CHIMERIC
YTYNFLMKGLADKGKMDDVGRVLHEAKIMAWFQISTHMH
>MtrunA17_Chr8g0369641_3F_1902-1988_87_MtrunA17_Chr8g0369641_2F_155-2656_2502_+1_iteration_17_Within_5'_of_altprot_975_CHIMERIC
YTYNFLMKGLADKGKMDDVGRVLHEAKIMAWFQISTHMH
>MtrunA17_Chr8g0369641_3F_1902-1988_87_MtrunA17_Chr8g0369641_2F_155-2656_2502_+1_iteration_18_Within_5'_of_altprot_976_CHIMERIC
YTYNFLMKGLADKGKMDDVGRVLHEAKDMAWFQISTHMH
>MtrunA17_Chr8g0369641_3F_1902-1988_87_MtrunA17_Chr8g0369641_2F_155-2656_2502_+1_iteration_19_Within_5'_of_altprot_977_CHIMERIC
YTYNFLMKGLADKGKMDDVGRVLHEAKDHAWFQISTHMH
>MtrunA17_Chr8g0369641_3F_1902-1988_87_MtrunA17_Chr8g0369641_2F_155-2656_2502_-1_iteration_0_Within_3'_of_altprot_978_CHIMERIC
LIREKWMMVGRVLHEAKDHGVVPNIYTYALMLEGYCNAD
>MtrunA17_Chr8g0369641_3F_1902-1988_87_MtrunA17_Chr8g0369641_2F_155-2656_2502_-1_iteration_1_Within_3'_of_altprot_979_CHIMERIC
LIREKWMMLGRVLHEAKDHGVVPNIYTYALMLEGYCNAD
>MtrunA17_Chr8g0369641_3F_1902-1988_87_MtrunA17_Chr8g0369641_2F_155-2656_2502_-1_iteration_2_Within_3'_of_altprot_980_CHIMERIC
LIREKWMMLVRVLHEAKDHGVVPNIYTYALMLEGYCNAD
>MtrunA17_Chr8g0369641_3F_1902-1988_87_MtrunA17_Chr8g0369641_2F_155-2656_2502_-1_iteration_3_Within_3'_of_altprot_981_CHIMERIC
LIREKWMMLVGVLHEAKDHGVVPNIYTYALMLEGYCNAD
>MtrunA17_Chr8g0369641_3F_1902-1988_87_MtrunA17_Chr8g0369641_2F_155-2656_2502_-1_iteration_4_Within_3'_of_altprot_982_CHIMERIC
LIREKWMMLVGFLHEAKDHGVVPNIYTYALMLEGYCNAD
>MtrunA17_Chr8g0369641_3F_1902-1988_87_MtrunA17_Chr8g0369641_2F_155-2656_2502_-1_iteration_5_Within_3'_of_altprot_983_CHIMERIC
LIREKWMMLVGFCHEAKDHGVVPNIYTYALMLEGYCNAD
>MtrunA17_Chr8g0369641_3F_1902-1988_87_MtrunA17_Chr8g0369641_2F_155-2656_2502_-1_iteration_6_Within_3'_of_altprot_984_CHIMERIC
LIREKWMMLVGFCMEAKDHGVVPNIYTYALMLEGYCNAD
>MtrunA17_Chr8g0369641_3F_1902-1988_87_MtrunA17_Chr8g0369641_2F_155-2656_2502_-1_iteration_7_Within_3'_of_altprot_985_CHIMERIC
LIREKWMMLVGFCMKAKDHGVVPNIYTYALMLEGYCNAD
>MtrunA17_Chr8g0369641_3F_1902-1988_87_MtrunA17_Chr8g0369641_2F_155-2656_2502_-1_iteration_8_Within_3'_of_altprot_986_CHIMERIC
LIREKWMMLVGFCMKPKDHGVVPNIYTYALMLEGYCNAD
>MtrunA17_Chr8g0369641_3F_1902-1988_87_MtrunA17_Chr8g0369641_2F_155-2656_2502_-1_iteration_9_Within_3'_of_altprot_987_CHIMERIC
LIREKWMMLVGFCMKPKDHGVVPNIYTYALMLEGYCNAD
>MtrunA17_Chr8g0369641_3F_1902-1988_87_MtrunA17_Chr8g0369641_2F_155-2656_2502_-1_iteration_10_Within_3'_of_altprot_988_CHIMERIC
LIREKWMMLVGFCMKPKIHGVVPNIYTYALMLEGYCNAD
>MtrunA17_Chr8g0369641_3F_1902-1988_87_MtrunA17_Chr8g0369641_2F_155-2656_2502_-1_iteration_11_Within_3'_of_altprot_989_CHIMERIC
LIREKWMMLVGFCMKPKIMGVVPNIYTYALMLEGYCNAD
>MtrunA17_Chr8g0369641_3F_1902-1988_87_MtrunA17_Chr8g0369641_2F_155-2656_2502_-1_iteration_12_Within_3'_of_altprot_990_CHIMERIC
LIREKWMMLVGFCMKPKIMAVVPNIYTYALMLEGYCNAD
>MtrunA17_Chr8g0369641_3F_1902-1988_87_MtrunA17_Chr8g0369641_2F_155-2656_2502_-1_iteration_13_Within_3'_of_altprot_991_CHIMERIC
LIREKWMMLVGFCMKPKIMAWVPNIYTYALMLEGYCNAD
>MtrunA17_Chr8g0369641_3F_1902-1988_87_MtrunA17_Chr8g0369641_2F_155-2656_2502_-1_iteration_14_Within_3'_of_altprot_992_CHIMERIC
LIREKWMMLVGFCMKPKIMAWFPNIYTYALMLEGYCNAD
>MtrunA17_Chr8g0369641_3F_1902-1988_87_MtrunA17_Chr8g0369641_2F_155-2656_2502_-1_iteration_15_Within_3'_of_altprot_993_CHIMERIC
LIREKWMMLVGFCMKPKIMAWFQNIYTYALMLEGYCNAD
>MtrunA17_Chr8g0369641_3F_1902-1988_87_MtrunA17_Chr8g0369641_2F_155-2656_2502_-1_iteration_16_Within_3'_of_altprot_994_CHIMERIC
LIREKWMMLVGFCMKPKIMAWFQIIYTYALMLEGYCNAD
>MtrunA17_Chr8g0369641_3F_1902-1988_87_MtrunA17_Chr8g0369641_2F_155-2656_2502_-1_iteration_17_Within_3'_of_altprot_995_CHIMERIC
LIREKWMMLVGFCMKPKIMAWFQISYTYALMLEGYCNAD
>MtrunA17_Chr8g0369641_3F_1902-1988_87_MtrunA17_Chr8g0369641_2F_155-2656_2502_-1_iteration_18_Within_3'_of_altprot_996_CHIMERIC
LIREKWMMLVGFCMKPKIMAWFQISTTYALMLEGYCNAD
>MtrunA17_Chr8g0369641_3F_1902-1988_87_MtrunA17_Chr8g0369641_2F_155-2656_2502_-1_iteration_19_Within_3'_of_altprot_997_CHIMERIC
LIREKWMMLVGFCMKPKIMAWFQISTHYALMLEGYCNAD
>MtrunA17_Chr8g0369641_3F_1902-1988_87_MtrunA17_Chr8g0369641_2F_155-2656_2502_+2_iteration_0_Within_3'_of_altprot_998_CHIMERIC
LIREKWMMGRVLHEAKDHGVVPNIYTYALMLEGYCNAD
>MtrunA17_Chr8g0369641_3F_1902-1988_87_MtrunA17_Chr8g0369641_2F_155-2656_2502_+2_iteration_1_Within_3'_of_altprot_999_CHIMERIC
LIREKWMMLRVLHEAKDHGVVPNIYTYALMLEGYCNAD
>MtrunA17_Chr8g0369641_3F_1902-1988_87_MtrunA17_Chr8g0369641_2F_155-2656_2502_+2_iteration_2_Within_3'_of_altprot_1000_CHIMERIC
LIREKWMMLVVLHEAKDHGVVPNIYTYALMLEGYCNAD
>MtrunA17_Chr8g0369641_3F_1902-1988_87_MtrunA17_Chr8g0369641_2F_155-2656_2502_+2_iteration_3_Within_3'_of_altprot_1001_CHIMERIC
LIREKWMMLVGLHEAKDHGVVPNIYTYALMLEGYCNAD
>MtrunA17_Chr8g0369641_3F_1902-1988_87_MtrunA17_Chr8g0369641_2F_155-2656_2502_+2_iteration_4_Within_3'_of_altprot_1002_CHIMERIC
LIREKWMMLVGFHEAKDHGVVPNIYTYALMLEGYCNAD
>MtrunA17_Chr8g0369641_3F_1902-1988_87_MtrunA17_Chr8g0369641_2F_155-2656_2502_+2_iteration_5_Within_3'_of_altprot_1003_CHIMERIC
LIREKWMMLVGFCEAKDHGVVPNIYTYALMLEGYCNAD
>MtrunA17_Chr8g0369641_3F_1902-1988_87_MtrunA17_Chr8g0369641_2F_155-2656_2502_+2_iteration_6_Within_3'_of_altprot_1004_CHIMERIC
LIREKWMMLVGFCMAKDHGVVPNIYTYALMLEGYCNAD
>MtrunA17_Chr8g0369641_3F_1902-1988_87_MtrunA17_Chr8g0369641_2F_155-2656_2502_+2_iteration_7_Within_3'_of_altprot_1005_CHIMERIC
LIREKWMMLVGFCMKKDHGVVPNIYTYALMLEGYCNAD
>MtrunA17_Chr8g0369641_3F_1902-1988_87_MtrunA17_Chr8g0369641_2F_155-2656_2502_+2_iteration_8_Within_3'_of_altprot_1006_CHIMERIC
LIREKWMMLVGFCMKPDHGVVPNIYTYALMLEGYCNAD
>MtrunA17_Chr8g0369641_3F_1902-1988_87_MtrunA17_Chr8g0369641_2F_155-2656_2502_+2_iteration_9_Within_3'_of_altprot_1007_CHIMERIC
LIREKWMMLVGFCMKPKHGVVPNIYTYALMLEGYCNAD
>MtrunA17_Chr8g0369641_3F_1902-1988_87_MtrunA17_Chr8g0369641_2F_155-2656_2502_+2_iteration_10_Within_3'_of_altprot_1008_CHIMERIC
LIREKWMMLVGFCMKPKIGVVPNIYTYALMLEGYCNAD
>MtrunA17_Chr8g0369641_3F_1902-1988_87_MtrunA17_Chr8g0369641_2F_155-2656_2502_+2_iteration_11_Within_3'_of_altprot_1009_CHIMERIC
LIREKWMMLVGFCMKPKIMVVPNIYTYALMLEGYCNAD
>MtrunA17_Chr8g0369641_3F_1902-1988_87_MtrunA17_Chr8g0369641_2F_155-2656_2502_+2_iteration_12_Within_3'_of_altprot_1010_CHIMERIC
LIREKWMMLVGFCMKPKIMAVPNIYTYALMLEGYCNAD
>MtrunA17_Chr8g0369641_3F_1902-1988_87_MtrunA17_Chr8g0369641_2F_155-2656_2502_+2_iteration_13_Within_3'_of_altprot_1011_CHIMERIC
LIREKWMMLVGFCMKPKIMAWPNIYTYALMLEGYCNAD
>MtrunA17_Chr8g0369641_3F_1902-1988_87_MtrunA17_Chr8g0369641_2F_155-2656_2502_+2_iteration_14_Within_3'_of_altprot_1012_CHIMERIC
LIREKWMMLVGFCMKPKIMAWFNIYTYALMLEGYCNAD
>MtrunA17_Chr8g0369641_3F_1902-1988_87_MtrunA17_Chr8g0369641_2F_155-2656_2502_+2_iteration_15_Within_3'_of_altprot_1013_CHIMERIC
LIREKWMMLVGFCMKPKIMAWFQIYTYALMLEGYCNAD
>MtrunA17_Chr8g0369641_3F_1902-1988_87_MtrunA17_Chr8g0369641_2F_155-2656_2502_+2_iteration_16_Within_3'_of_altprot_1014_CHIMERIC
LIREKWMMLVGFCMKPKIMAWFQIYTYALMLEGYCNAD
>MtrunA17_Chr8g0369641_3F_1902-1988_87_MtrunA17_Chr8g0369641_2F_155-2656_2502_+2_iteration_17_Within_3'_of_altprot_1015_CHIMERIC
LIREKWMMLVGFCMKPKIMAWFQISTYALMLEGYCNAD
>MtrunA17_Chr8g0369641_3F_1902-1988_87_MtrunA17_Chr8g0369641_2F_155-2656_2502_+2_iteration_18_Within_3'_of_altprot_1016_CHIMERIC
LIREKWMMLVGFCMKPKIMAWFQISTYALMLEGYCNAD
>MtrunA17_Chr8g0369641_3F_1902-1988_87_MtrunA17_Chr8g0369641_2F_155-2656_2502_+2_iteration_19_Within_3'_of_altprot_1017_CHIMERIC
LIREKWMMLVGFCMKPKIMAWFQISTHALMLEGYCNAD
>MtrunA17_Chr5g0405701_2F_3449-3514_66_MtrunA17_Chr5g0405701_3F_150-3752_3603_-1_iteration_0_Within_5'_of_altprot_1_CHIMERIC
NYMASAEDCRKRVSPEGQKHKITDRDFNMPSI
>MtrunA17_Chr5g0405701_2F_3449-3514_66_MtrunA17_Chr5g0405701_3F_150-3752_3603_-1_iteration_1_Within_5'_of_altprot_2_CHIMERIC
NYMASAEDCRRRVSPEGQKHKITDRDFNMPSI
>MtrunA17_Chr5g0405701_2F_3449-3514_66_MtrunA17_Chr5g0405701_3F_150-3752_3603_-1_iteration_2_Within_5'_of_altprot_3_CHIMERIC
NYMASAEDCRREVSPEGQKHKITDRDFNMPSI
>MtrunA17_Chr5g0405701_2F_3449-3514_66_MtrunA17_Chr5g0405701_3F_150-3752_3603_-1_iteration_3_Within_5'_of_altprot_4_CHIMERIC
NYMASAEDCRRESSPEGQKHKITDRDFNMPSI
>MtrunA17_Chr5g0405701_2F_3449-3514_66_MtrunA17_Chr5g0405701_3F_150-3752_3603_-1_iteration_4_Within_5'_of_altprot_5_CHIMERIC
NYMASAEDCRRESLPEGQKHKITDRDFNMPSI
>MtrunA17_Chr5g0405701_2F_3449-3514_66_MtrunA17_Chr5g0405701_3F_150-3752_3603_-1_iteration_5_Within_5'_of_altprot_6_CHIMERIC
NYMASAEDCRRESLQEGQKHKITDRDFNMPSI
>MtrunA17_Chr5g0405701_2F_3449-3514_66_MtrunA17_Chr5g0405701_3F_150-3752_3603_-1_iteration_6_Within_5'_of_altprot_7_CHIMERIC
NYMASAEDCRRESLQKGQKHKITDRDFNMPSI
>MtrunA17_Chr5g0405701_2F_3449-3514_66_MtrunA17_Chr5g0405701_3F_150-3752_3603_-1_iteration_7_Within_5'_of_altprot_8_CHIMERIC
NYMASAEDCRRESLQKDQKHKITDRDFNMPSI
>MtrunA17_Chr5g0405701_2F_3449-3514_66_MtrunA17_Chr5g0405701_3F_150-3752_3603_-1_iteration_8_Within_5'_of_altprot_9_CHIMERIC
NYMASAEDCRRESLQKDRKHKITDRDFNMPSI
>MtrunA17_Chr5g0405701_2F_3449-3514_66_MtrunA17_Chr5g0405701_3F_150-3752_3603_-1_iteration_9_Within_5'_of_altprot_10_CHIMERIC
NYMASAEDCRRESLQKDRNHKITDRDFNMPSI
>MtrunA17_Chr5g0405701_2F_3449-3514_66_MtrunA17_Chr5g0405701_3F_150-3752_3603_-1_iteration_10_Within_5'_of_altprot_11_CHIMERIC
NYMASAEDCRRESLQKDRNTKITDRDFNMPSI
>MtrunA17_Chr5g0405701_2F_3449-3514_66_MtrunA17_Chr5g0405701_3F_150-3752_3603_-1_iteration_11_Within_5'_of_altprot_12_CHIMERIC
NYMASAEDCRRESLQKDRNTRITDRDFNMPSI
>MtrunA17_Chr5g0405701_2F_3449-3514_66_MtrunA17_Chr5g0405701_3F_150-3752_3603_-1_iteration_12_Within_5'_of_altprot_13_CHIMERIC
NYMASAEDCRRESLQKDRNTRSTDRDFNMPSI
>MtrunA17_Chr5g0405701_2F_3449-3514_66_MtrunA17_Chr5g0405701_3F_150-3752_3603_+2_iteration_0_Within_5'_of_altprot_14_CHIMERIC
NYMASAEDCRRVSPEGQKHKITDRDFNMPSI
>MtrunA17_Chr5g0405701_2F_3449-3514_66_MtrunA17_Chr5g0405701_3F_150-3752_3603_+2_iteration_1_Within_5'_of_altprot_15_CHIMERIC
NYMASAEDCRRVSPEGQKHKITDRDFNMPSI
>MtrunA17_Chr5g0405701_2F_3449-3514_66_MtrunA17_Chr5g0405701_3F_150-3752_3603_+2_iteration_2_Within_5'_of_altprot_16_CHIMERIC
NYMASAEDCRRESPEGQKHKITDRDFNMPSI
>MtrunA17_Chr5g0405701_2F_3449-3514_66_MtrunA17_Chr5g0405701_3F_150-3752_3603_+2_iteration_3_Within_5'_of_altprot_17_CHIMERIC
NYMASAEDCRRESPEGQKHKITDRDFNMPSI
>MtrunA17_Chr5g0405701_2F_3449-3514_66_MtrunA17_Chr5g0405701_3F_150-3752_3603_+2_iteration_4_Within_5'_of_altprot_18_CHIMERIC
NYMASAEDCRRESLEGQKHKITDRDFNMPSI
>MtrunA17_Chr5g0405701_2F_3449-3514_66_MtrunA17_Chr5g0405701_3F_150-3752_3603_+2_iteration_5_Within_5'_of_altprot_19_CHIMERIC
NYMASAEDCRRESLQGQKHKITDRDFNMPSI
>MtrunA17_Chr5g0405701_2F_3449-3514_66_MtrunA17_Chr5g0405701_3F_150-3752_3603_+2_iteration_6_Within_5'_of_altprot_20_CHIMERIC
NYMASAEDCRRESLQKQKHKITDRDFNMPSI
>MtrunA17_Chr5g0405701_2F_3449-3514_66_MtrunA17_Chr5g0405701_3F_150-3752_3603_+2_iteration_7_Within_5'_of_altprot_21_CHIMERIC
NYMASAEDCRRESLQKDKHKITDRDFNMPSI
>MtrunA17_Chr5g0405701_2F_3449-3514_66_MtrunA17_Chr5g0405701_3F_150-3752_3603_+2_iteration_8_Within_5'_of_altprot_22_CHIMERIC
NYMASAEDCRRESLQKDRHKITDRDFNMPSI
>MtrunA17_Chr5g0405701_2F_3449-3514_66_MtrunA17_Chr5g0405701_3F_150-3752_3603_+2_iteration_9_Within_5'_of_altprot_23_CHIMERIC
NYMASAEDCRRESLQKDRNKITDRDFNMPSI
>MtrunA17_Chr5g0405701_2F_3449-3514_66_MtrunA17_Chr5g0405701_3F_150-3752_3603_+2_iteration_10_Within_5'_of_altprot_24_CHIMERIC
NYMASAEDCRRESLQKDRNTITDRDFNMPSI
>MtrunA17_Chr5g0405701_2F_3449-3514_66_MtrunA17_Chr5g0405701_3F_150-3752_3603_+2_iteration_11_Within_5'_of_altprot_25_CHIMERIC
NYMASAEDCRRESLQKDRNTRTDRDFNMPSI
>MtrunA17_Chr5g0405701_2F_3449-3514_66_MtrunA17_Chr5g0405701_3F_150-3752_3603_+2_iteration_12_Within_5'_of_altprot_26_CHIMERIC
NYMASAEDCRRESLQKDRNTRSDRDFNMPSI
>MtrunA17_Chr5g0405701_2F_3449-3514_66_MtrunA17_Chr5g0405701_3F_150-3752_3603_-2_iteration_0_Within_3'_of_altprot_27_CHIMERIC
KRESLQKDRNTRSQTEILTCHQYDLILMDCQM
>MtrunA17_Chr5g0405701_2F_3449-3514_66_MtrunA17_Chr5g0405701_3F_150-3752_3603_-2_iteration_1_Within_3'_of_altprot_28_CHIMERIC
KRESLQKDRNTRSQTEILTCHQYDLILMDCQM
>MtrunA17_Chr5g0405701_2F_3449-3514_66_MtrunA17_Chr5g0405701_3F_150-3752_3603_-2_iteration_2_Within_3'_of_altprot_29_CHIMERIC
KRVSLQKDRNTRSQTEILTCHQYDLILMDCQM
>MtrunA17_Chr5g0405701_2F_3449-3514_66_MtrunA17_Chr5g0405701_3F_150-3752_3603_-2_iteration_3_Within_3'_of_altprot_30_CHIMERIC
KRVSLQKDRNTRSQTEILTCHQYDLILMDCQM
>MtrunA17_Chr5g0405701_2F_3449-3514_66_MtrunA17_Chr5g0405701_3F_150-3752_3603_-2_iteration_4_Within_3'_of_altprot_31_CHIMERIC
KRVSPQKDRNTRSQTEILTCHQYDLILMDCQM
>MtrunA17_Chr5g0405701_2F_3449-3514_66_MtrunA17_Chr5g0405701_3F_150-3752_3603_-2_iteration_5_Within_3'_of_altprot_32_CHIMERIC
KRVSPEKDRNTRSQTEILTCHQYDLILMDCQM
>MtrunA17_Chr5g0405701_2F_3449-3514_66_MtrunA17_Chr5g0405701_3F_150-3752_3603_-2_iteration_6_Within_3'_of_altprot_33_CHIMERIC
KRVSPEGDRNTRSQTEILTCHQYDLILMDCQM
>MtrunA17_Chr5g0405701_2F_3449-3514_66_MtrunA17_Chr5g0405701_3F_150-3752_3603_-2_iteration_7_Within_3'_of_altprot_34_CHIMERIC
KRVSPEGQRNTRSQTEILTCHQYDLILMDCQM
>MtrunA17_Chr5g0405701_2F_3449-3514_66_MtrunA17_Chr5g0405701_3F_150-3752_3603_-2_iteration_8_Within_3'_of_altprot_35_CHIMERIC
KRVSPEGQKNTRSQTEILTCHQYDLILMDCQM
>MtrunA17_Chr5g0405701_2F_3449-3514_66_MtrunA17_Chr5g0405701_3F_150-3752_3603_-2_iteration_9_Within_3'_of_altprot_36_CHIMERIC
KRVSPEGQKHTRSQTEILTCHQYDLILMDCQM
>MtrunA17_Chr5g0405701_2F_3449-3514_66_MtrunA17_Chr5g0405701_3F_150-3752_3603_-2_iteration_10_Within_3'_of_altprot_37_CHIMERIC
KRVSPEGQKHKRSQTEILTCHQYDLILMDCQM
>MtrunA17_Chr5g0405701_2F_3449-3514_66_MtrunA17_Chr5g0405701_3F_150-3752_3603_-2_iteration_11_Within_3'_of_altprot_38_CHIMERIC
KRVSPEGQKHKISQTEILTCHQYDLILMDCQM
>MtrunA17_Chr5g0405701_2F_3449-3514_66_MtrunA17_Chr5g0405701_3F_150-3752_3603_-2_iteration_12_Within_3'_of_altprot_39_CHIMERIC
KRVSPEGQKHKITQTEILTCHQYDLILMDCQM
>MtrunA17_Chr5g0405701_2F_3449-3514_66_MtrunA17_Chr5g0405701_3F_150-3752_3603_+1_iteration_0_Within_3'_of_altprot_40_CHIMERIC
KESLQKDRNTRSQTEILTCHQYDLILMDCQM
>MtrunA17_Chr5g0405701_2F_3449-3514_66_MtrunA17_Chr5g0405701_3F_150-3752_3603_+1_iteration_1_Within_3'_of_altprot_41_CHIMERIC
KRSLQKDRNTRSQTEILTCHQYDLILMDCQM
>MtrunA17_Chr5g0405701_2F_3449-3514_66_MtrunA17_Chr5g0405701_3F_150-3752_3603_+1_iteration_2_Within_3'_of_altprot_42_CHIMERIC
KRVLQKDRNTRSQTEILTCHQYDLILMDCQM
>MtrunA17_Chr5g0405701_2F_3449-3514_66_MtrunA17_Chr5g0405701_3F_150-3752_3603_+1_iteration_3_Within_3'_of_altprot_43_CHIMERIC
KRVSQKDRNTRSQTEILTCHQYDLILMDCQM
>MtrunA17_Chr5g0405701_2F_3449-3514_66_MtrunA17_Chr5g0405701_3F_150-3752_3603_+1_iteration_4_Within_3'_of_altprot_44_CHIMERIC
KRVSPKDRNTRSQTEILTCHQYDLILMDCQM
>MtrunA17_Chr5g0405701_2F_3449-3514_66_MtrunA17_Chr5g0405701_3F_150-3752_3603_+1_iteration_5_Within_3'_of_altprot_45_CHIMERIC
KRVSPEDRNTRSQTEILTCHQYDLILMDCQM
>MtrunA17_Chr5g0405701_2F_3449-3514_66_MtrunA17_Chr5g0405701_3F_150-3752_3603_+1_iteration_6_Within_3'_of_altprot_46_CHIMERIC
KRVSPEGRNTRSQTEILTCHQYDLILMDCQM
>MtrunA17_Chr5g0405701_2F_3449-3514_66_MtrunA17_Chr5g0405701_3F_150-3752_3603_+1_iteration_7_Within_3'_of_altprot_47_CHIMERIC
KRVSPEGQNTRSQTEILTCHQYDLILMDCQM
>MtrunA17_Chr5g0405701_2F_3449-3514_66_MtrunA17_Chr5g0405701_3F_150-3752_3603_+1_iteration_8_Within_3'_of_altprot_48_CHIMERIC
KRVSPEGQKTRSQTEILTCHQYDLILMDCQM
>MtrunA17_Chr5g0405701_2F_3449-3514_66_MtrunA17_Chr5g0405701_3F_150-3752_3603_+1_iteration_9_Within_3'_of_altprot_49_CHIMERIC
KRVSPEGQKHRSQTEILTCHQYDLILMDCQM
>MtrunA17_Chr5g0405701_2F_3449-3514_66_MtrunA17_Chr5g0405701_3F_150-3752_3603_+1_iteration_10_Within_3'_of_altprot_50_CHIMERIC
KRVSPEGQKHKSQTEILTCHQYDLILMDCQM
>MtrunA17_Chr5g0405701_2F_3449-3514_66_MtrunA17_Chr5g0405701_3F_150-3752_3603_+1_iteration_11_Within_3'_of_altprot_51_CHIMERIC
KRVSPEGQKHKIQTEILTCHQYDLILMDCQM
>MtrunA17_Chr5g0405701_2F_3449-3514_66_MtrunA17_Chr5g0405701_3F_150-3752_3603_+1_iteration_12_Within_3'_of_altprot_52_CHIMERIC
KRVSPEGQKHKITTEILTCHQYDLILMDCQM
>MtrunA17_Chr5g0407021_2F_530-673_144_MtrunA17_Chr5g0407021_1F_7-609_603_-2_iteration_1_3'UTR_overlapped_with_CDS_54_CHIMERIC
QLMFEAPYLLNTCKFSLYILAVARLKNHAGATLFTLSVSNR
>MtrunA17_Chr5g0407021_2F_530-673_144_MtrunA17_Chr5g0407021_1F_7-609_603_-2_iteration_2_3'UTR_overlapped_with_CDS_55_CHIMERIC
QLMFEAPYLLNLCKFSLYILAVARLKNHAGATLFTLSVSNR
>MtrunA17_Chr5g0407021_2F_530-673_144_MtrunA17_Chr5g0407021_1F_7-609_603_-2_iteration_3_3'UTR_overlapped_with_CDS_56_CHIMERIC
QLMFEAPYLLNLQKFSLYILAVARLKNHAGATLFTLSVSNR
>MtrunA17_Chr5g0407021_2F_530-673_144_MtrunA17_Chr5g0407021_1F_7-609_603_-2_iteration_4_3'UTR_overlapped_with_CDS_57_CHIMERIC
QLMFEAPYLLNLQIFSLYILAVARLKNHAGATLFTLSVSNR
>MtrunA17_Chr5g0407021_2F_530-673_144_MtrunA17_Chr5g0407021_1F_7-609_603_-2_iteration_5_3'UTR_overlapped_with_CDS_58_CHIMERIC
QLMFEAPYLLNLQIFSLYILAVARLKNHAGATLFTLSVSNR
>MtrunA17_Chr5g0407021_2F_530-673_144_MtrunA17_Chr5g0407021_1F_7-609_603_-2_iteration_6_3'UTR_overlapped_with_CDS_59_CHIMERIC
QLMFEAPYLLNLQIFSLYILAVARLKNHAGATLFTLSVSNR
>MtrunA17_Chr5g0407021_2F_530-673_144_MtrunA17_Chr5g0407021_1F_7-609_603_-2_iteration_7_3'UTR_overlapped_with_CDS_60_CHIMERIC
QLMFEAPYLLNLQIFSLYILAVARLKNHAGATLFTLSVSNR
>MtrunA17_Chr5g0407021_2F_530-673_144_MtrunA17_Chr5g0407021_1F_7-609_603_-2_iteration_8_3'UTR_overlapped_with_CDS_61_CHIMERIC
QLMFEAPYLLNLQIFSLHILAVARLKNHAGATLFTLSVSNR
>MtrunA17_Chr5g0407021_2F_530-673_144_MtrunA17_Chr5g0407021_1F_7-609_603_-2_iteration_9_3'UTR_overlapped_with_CDS_62_CHIMERIC
QLMFEAPYLLNLQIFSLHFLAVARLKNHAGATLFTLSVSNR
>MtrunA17_Chr5g0407021_2F_530-673_144_MtrunA17_Chr5g0407021_1F_7-609_603_-2_iteration_10_3'UTR_overlapped_with_CDS_63_CHIMERIC
QLMFEAPYLLNLQIFSLHFGAVARLKNHAGATLFTLSVSNR
>MtrunA17_Chr5g0407021_2F_530-673_144_MtrunA17_Chr5g0407021_1F_7-609_603_-2_iteration_11_3'UTR_overlapped_with_CDS_64_CHIMERIC
QLMFEAPYLLNLQIFSLHFGSVARLKNHAGATLFTLSVSNR
>MtrunA17_Chr5g0407021_2F_530-673_144_MtrunA17_Chr5g0407021_1F_7-609_603_-2_iteration_12_3'UTR_overlapped_with_CDS_65_CHIMERIC
QLMFEAPYLLNLQIFSLHFGSCARLKNHAGATLFTLSVSNR
>MtrunA17_Chr5g0407021_2F_530-673_144_MtrunA17_Chr5g0407021_1F_7-609_603_-2_iteration_13_3'UTR_overlapped_with_CDS_66_CHIMERIC
QLMFEAPYLLNLQIFSLHFGSCKRLKNHAGATLFTLSVSNR
>MtrunA17_Chr5g0407021_2F_530-673_144_MtrunA17_Chr5g0407021_1F_7-609_603_-2_iteration_14_3'UTR_overlapped_with_CDS_67_CHIMERIC
QLMFEAPYLLNLQIFSLHFGSCKVLKNHAGATLFTLSVSNR
>MtrunA17_Chr5g0407021_2F_530-673_144_MtrunA17_Chr5g0407021_1F_7-609_603_-2_iteration_15_3'UTR_overlapped_with_CDS_68_CHIMERIC
QLMFEAPYLLNLQIFSLHFGSCKVKKNHAGATLFTLSVSNR
>MtrunA17_Chr5g0407021_2F_530-673_144_MtrunA17_Chr5g0407021_1F_7-609_603_-2_iteration_16_3'UTR_overlapped_with_CDS_69_CHIMERIC
QLMFEAPYLLNLQIFSLHFGSCKVKENHAGATLFTLSVSNR
>MtrunA17_Chr5g0407021_2F_530-673_144_MtrunA17_Chr5g0407021_1F_7-609_603_-2_iteration_17_3'UTR_overlapped_with_CDS_70_CHIMERIC
QLMFEAPYLLNLQIFSLHFGSCKVKESHAGATLFTLSVSNR
>MtrunA17_Chr5g0407021_2F_530-673_144_MtrunA17_Chr5g0407021_1F_7-609_603_-2_iteration_18_3'UTR_overlapped_with_CDS_71_CHIMERIC
QLMFEAPYLLNLQIFSLHFGSCKVKESCAGATLFTLSVSNR
>MtrunA17_Chr5g0407021_2F_530-673_144_MtrunA17_Chr5g0407021_1F_7-609_603_-2_iteration_19_3'UTR_overlapped_with_CDS_72_CHIMERIC
QLMFEAPYLLNLQIFSLHFGSCKVKESCRGATLFTLSVSNR
>MtrunA17_Chr5g0407021_2F_530-673_144_MtrunA17_Chr5g0407021_1F_7-609_603_-2_iteration_20_3'UTR_overlapped_with_CDS_73_CHIMERIC
QLMFEAPYLLNLQIFSLHFGSCKVKESCRSATLFTLSVSNR
>MtrunA17_Chr5g0407021_2F_530-673_144_MtrunA17_Chr5g0407021_1F_7-609_603_-2_iteration_21_3'UTR_overlapped_with_CDS_74_CHIMERIC
QLMFEAPYLLNLQIFSLHFGSCKVKESCRSNTLFTLSVSNR
>MtrunA17_Chr5g0407021_2F_530-673_144_MtrunA17_Chr5g0407021_1F_7-609_603_-2_iteration_22_3'UTR_overlapped_with_CDS_75_CHIMERIC
QLMFEAPYLLNLQIFSLHFGSCKVKESCRSNFLFTLSVSNR
>MtrunA17_Chr5g0407021_2F_530-673_144_MtrunA17_Chr5g0407021_1F_7-609_603_-2_iteration_23_3'UTR_overlapped_with_CDS_76_CHIMERIC
QLMFEAPYLLNLQIFSLHFGSCKVKESCRSNFVFTLSVSNR
>MtrunA17_Chr5g0407021_2F_530-673_144_MtrunA17_Chr5g0407021_1F_7-609_603_-2_iteration_24_3'UTR_overlapped_with_CDS_77_CHIMERIC
QLMFEAPYLLNLQIFSLHFGSCKVKESCRSNFVYTLSVSNR
>MtrunA17_Chr5g0407021_2F_530-673_144_MtrunA17_Chr5g0407021_1F_7-609_603_-2_iteration_25_3'UTR_overlapped_with_CDS_78_CHIMERIC
QLMFEAPYLLNLQIFSLHFGSCKVKESCRSNFVYILSVSNR
>MtrunA17_Chr5g0407021_2F_530-673_144_MtrunA17_Chr5g0407021_1F_7-609_603_-2_iteration_26_3'UTR_overlapped_with_CDS_79_CHIMERIC
QLMFEAPYLLNLQIFSLHFGSCKVKESCRSNFVYIESVSNR
>MtrunA17_Chr5g0407021_2F_530-673_144_MtrunA17_Chr5g0407021_1F_7-609_603_-2_iteration_27_3'UTR_overlapped_with_CDS_80_CHIMERIC
QLMFEAPYLLNLQIFSLHFGSCKVKESCRSNFVYIECVSNR
>MtrunA17_Chr5g0407021_2F_530-673_144_MtrunA17_Chr5g0407021_1F_7-609_603_+1_iteration_0_3'UTR_overlapped_with_CDS_81_CHIMERIC
QLMFEAPYLLTCKFSLYILAVARLKNHAGATLFTLSVSNR
>MtrunA17_Chr5g0407021_2F_530-673_144_MtrunA17_Chr5g0407021_1F_7-609_603_+1_iteration_1_3'UTR_overlapped_with_CDS_82_CHIMERIC
QLMFEAPYLLNCKFSLYILAVARLKNHAGATLFTLSVSNR
>MtrunA17_Chr5g0407021_2F_530-673_144_MtrunA17_Chr5g0407021_1F_7-609_603_+1_iteration_2_3'UTR_overlapped_with_CDS_83_CHIMERIC
QLMFEAPYLLNLKFSLYILAVARLKNHAGATLFTLSVSNR
>MtrunA17_Chr5g0407021_2F_530-673_144_MtrunA17_Chr5g0407021_1F_7-609_603_+1_iteration_3_3'UTR_overlapped_with_CDS_84_CHIMERIC
QLMFEAPYLLNLQFSLYILAVARLKNHAGATLFTLSVSNR
>MtrunA17_Chr5g0407021_2F_530-673_144_MtrunA17_Chr5g0407021_1F_7-609_603_+1_iteration_4_3'UTR_overlapped_with_CDS_85_CHIMERIC
QLMFEAPYLLNLQISLYILAVARLKNHAGATLFTLSVSNR
>MtrunA17_Chr5g0407021_2F_530-673_144_MtrunA17_Chr5g0407021_1F_7-609_603_+1_iteration_5_3'UTR_overlapped_with_CDS_86_CHIMERIC
QLMFEAPYLLNLQIFLYILAVARLKNHAGATLFTLSVSNR
>MtrunA17_Chr5g0407021_2F_530-673_144_MtrunA17_Chr5g0407021_1F_7-609_603_+1_iteration_6_3'UTR_overlapped_with_CDS_87_CHIMERIC
QLMFEAPYLLNLQIFSYILAVARLKNHAGATLFTLSVSNR
>MtrunA17_Chr5g0407021_2F_530-673_144_MtrunA17_Chr5g0407021_1F_7-609_603_+1_iteration_7_3'UTR_overlapped_with_CDS_88_CHIMERIC
QLMFEAPYLLNLQIFSLILAVARLKNHAGATLFTLSVSNR
>MtrunA17_Chr5g0407021_2F_530-673_144_MtrunA17_Chr5g0407021_1F_7-609_603_+1_iteration_8_3'UTR_overlapped_with_CDS_89_CHIMERIC
QLMFEAPYLLNLQIFSLHLAVARLKNHAGATLFTLSVSNR
>MtrunA17_Chr5g0407021_2F_530-673_144_MtrunA17_Chr5g0407021_1F_7-609_603_+1_iteration_9_3'UTR_overlapped_with_CDS_90_CHIMERIC
QLMFEAPYLLNLQIFSLHFAVARLKNHAGATLFTLSVSNR
>MtrunA17_Chr5g0407021_2F_530-673_144_MtrunA17_Chr5g0407021_1F_7-609_603_+1_iteration_10_3'UTR_overlapped_with_CDS_91_CHIMERIC
QLMFEAPYLLNLQIFSLHFGVARLKNHAGATLFTLSVSNR
>MtrunA17_Chr5g0407021_2F_530-673_144_MtrunA17_Chr5g0407021_1F_7-609_603_+1_iteration_11_3'UTR_overlapped_with_CDS_92_CHIMERIC
QLMFEAPYLLNLQIFSLHFGSARLKNHAGATLFTLSVSNR
>MtrunA17_Chr5g0407021_2F_530-673_144_MtrunA17_Chr5g0407021_1F_7-609_603_+1_iteration_12_3'UTR_overlapped_with_CDS_93_CHIMERIC
QLMFEAPYLLNLQIFSLHFGSCRLKNHAGATLFTLSVSNR
>MtrunA17_Chr5g0407021_2F_530-673_144_MtrunA17_Chr5g0407021_1F_7-609_603_+1_iteration_13_3'UTR_overlapped_with_CDS_94_CHIMERIC
QLMFEAPYLLNLQIFSLHFGSCKLKNHAGATLFTLSVSNR
>MtrunA17_Chr5g0407021_2F_530-673_144_MtrunA17_Chr5g0407021_1F_7-609_603_+1_iteration_14_3'UTR_overlapped_with_CDS_95_CHIMERIC
QLMFEAPYLLNLQIFSLHFGSCKVKNHAGATLFTLSVSNR
>MtrunA17_Chr5g0407021_2F_530-673_144_MtrunA17_Chr5g0407021_1F_7-609_603_+1_iteration_15_3'UTR_overlapped_with_CDS_96_CHIMERIC
QLMFEAPYLLNLQIFSLHFGSCKVKNHAGATLFTLSVSNR
>MtrunA17_Chr5g0407021_2F_530-673_144_MtrunA17_Chr5g0407021_1F_7-609_603_+1_iteration_16_3'UTR_overlapped_with_CDS_97_CHIMERIC
QLMFEAPYLLNLQIFSLHFGSCKVKEHAGATLFTLSVSNR
>MtrunA17_Chr5g0407021_2F_530-673_144_MtrunA17_Chr5g0407021_1F_7-609_603_+1_iteration_17_3'UTR_overlapped_with_CDS_98_CHIMERIC
QLMFEAPYLLNLQIFSLHFGSCKVKESAGATLFTLSVSNR
>MtrunA17_Chr5g0407021_2F_530-673_144_MtrunA17_Chr5g0407021_1F_7-609_603_+1_iteration_18_3'UTR_overlapped_with_CDS_99_CHIMERIC
QLMFEAPYLLNLQIFSLHFGSCKVKESCGATLFTLSVSNR
>MtrunA17_Chr5g0407021_2F_530-673_144_MtrunA17_Chr5g0407021_1F_7-609_603_+1_iteration_19_3'UTR_overlapped_with_CDS_100_CHIMERIC
QLMFEAPYLLNLQIFSLHFGSCKVKESCRATLFTLSVSNR
>MtrunA17_Chr5g0407021_2F_530-673_144_MtrunA17_Chr5g0407021_1F_7-609_603_+1_iteration_20_3'UTR_overlapped_with_CDS_101_CHIMERIC
QLMFEAPYLLNLQIFSLHFGSCKVKESCRSTLFTLSVSNR
>MtrunA17_Chr5g0407021_2F_530-673_144_MtrunA17_Chr5g0407021_1F_7-609_603_+1_iteration_21_3'UTR_overlapped_with_CDS_102_CHIMERIC
QLMFEAPYLLNLQIFSLHFGSCKVKESCRSNLFTLSVSNR
>MtrunA17_Chr5g0407021_2F_530-673_144_MtrunA17_Chr5g0407021_1F_7-609_603_+1_iteration_22_3'UTR_overlapped_with_CDS_103_CHIMERIC
QLMFEAPYLLNLQIFSLHFGSCKVKESCRSNFFTLSVSNR
>MtrunA17_Chr5g0407021_2F_530-673_144_MtrunA17_Chr5g0407021_1F_7-609_603_+1_iteration_23_3'UTR_overlapped_with_CDS_104_CHIMERIC
QLMFEAPYLLNLQIFSLHFGSCKVKESCRSNFVTLSVSNR
>MtrunA17_Chr5g0407021_2F_530-673_144_MtrunA17_Chr5g0407021_1F_7-609_603_+1_iteration_24_3'UTR_overlapped_with_CDS_105_CHIMERIC
QLMFEAPYLLNLQIFSLHFGSCKVKESCRSNFVYLSVSNR
>MtrunA17_Chr5g0407021_2F_530-673_144_MtrunA17_Chr5g0407021_1F_7-609_603_+1_iteration_25_3'UTR_overlapped_with_CDS_106_CHIMERIC
QLMFEAPYLLNLQIFSLHFGSCKVKESCRSNFVYISVSNR
>MtrunA17_Chr5g0407021_2F_530-673_144_MtrunA17_Chr5g0407021_1F_7-609_603_+1_iteration_26_3'UTR_overlapped_with_CDS_107_CHIMERIC
QLMFEAPYLLNLQIFSLHFGSCKVKESCRSNFVYIEVSNR
>MtrunA17_Chr5g0407021_2F_530-673_144_MtrunA17_Chr5g0407021_1F_7-609_603_+1_iteration_27_3'UTR_overlapped_with_CDS_108_CHIMERIC
QLMFEAPYLLNLQIFSLHFGSCKVKESCRSNFVYIECSNR
>MtrunA17_Chr5g0407811_1F_202-552_351_MtrunA17_Chr5g0407811_3F_126-1373_1248_-2_iteration_1_Within_5'_of_altprot_110_CHIMERIC
ARPLVTIQTLENRKCPPIHQTPFQSPMSCVLQSVLTSSISS
>MtrunA17_Chr5g0407811_1F_202-552_351_MtrunA17_Chr5g0407811_3F_126-1373_1248_-2_iteration_2_Within_5'_of_altprot_111_CHIMERIC
ARPLVTIQTLESRKCPPIHQTPFQSPMSCVLQSVLTSSISS
>MtrunA17_Chr5g0407811_1F_202-552_351_MtrunA17_Chr5g0407811_3F_126-1373_1248_-2_iteration_3_Within_5'_of_altprot_112_CHIMERIC
ARPLVTIQTLESEKCPPIHQTPFQSPMSCVLQSVLTSSISS
>MtrunA17_Chr5g0407811_1F_202-552_351_MtrunA17_Chr5g0407811_3F_126-1373_1248_-2_iteration_4_Within_5'_of_altprot_113_CHIMERIC
ARPLVTIQTLESEMCPPIHQTPFQSPMSCVLQSVLTSSISS
>MtrunA17_Chr5g0407811_1F_202-552_351_MtrunA17_Chr5g0407811_3F_126-1373_1248_-2_iteration_5_Within_5'_of_altprot_114_CHIMERIC
ARPLVTIQTLESEMSPPIHQTPFQSPMSCVLQSVLTSSISS
>MtrunA17_Chr5g0407811_1F_202-552_351_MtrunA17_Chr5g0407811_3F_126-1373_1248_-2_iteration_6_Within_5'_of_altprot_115_CHIMERIC
ARPLVTIQTLESEMSTPIHQTPFQSPMSCVLQSVLTSSISS
>MtrunA17_Chr5g0407811_1F_202-552_351_MtrunA17_Chr5g0407811_3F_126-1373_1248_-2_iteration_7_Within_5'_of_altprot_116_CHIMERIC
ARPLVTIQTLESEMSTDIHQTPFQSPMSCVLQSVLTSSISS
>MtrunA17_Chr5g0407811_1F_202-552_351_MtrunA17_Chr5g0407811_3F_126-1373_1248_-2_iteration_8_Within_5'_of_altprot_117_CHIMERIC
ARPLVTIQTLESEMSTDSHQTPFQSPMSCVLQSVLTSSISS
>MtrunA17_Chr5g0407811_1F_202-552_351_MtrunA17_Chr5g0407811_3F_126-1373_1248_-2_iteration_9_Within_5'_of_altprot_118_CHIMERIC
ARPLVTIQTLESEMSTDSPQTPFQSPMSCVLQSVLTSSISS
>MtrunA17_Chr5g0407811_1F_202-552_351_MtrunA17_Chr5g0407811_3F_126-1373_1248_-2_iteration_10_Within_5'_of_altprot_119_CHIMERIC
ARPLVTIQTLESEMSTDSPNTPFQSPMSCVLQSVLTSSISS
>MtrunA17_Chr5g0407811_1F_202-552_351_MtrunA17_Chr5g0407811_3F_126-1373_1248_-2_iteration_11_Within_5'_of_altprot_120_CHIMERIC
ARPLVTIQTLESEMSTDSPNTPFQSPMSCVLQSVLTSSISS
>MtrunA17_Chr5g0407811_1F_202-552_351_MtrunA17_Chr5g0407811_3F_126-1373_1248_-2_iteration_12_Within_5'_of_altprot_121_CHIMERIC
ARPLVTIQTLESEMSTDSPNTLFQSPMSCVLQSVLTSSISS
>MtrunA17_Chr5g0407811_1F_202-552_351_MtrunA17_Chr5g0407811_3F_126-1373_1248_-2_iteration_13_Within_5'_of_altprot_122_CHIMERIC
ARPLVTIQTLESEMSTDSPNTLPQSPMSCVLQSVLTSSISS
>MtrunA17_Chr5g0407811_1F_202-552_351_MtrunA17_Chr5g0407811_3F_126-1373_1248_-2_iteration_14_Within_5'_of_altprot_123_CHIMERIC
ARPLVTIQTLESEMSTDSPNTLPISPMSCVLQSVLTSSISS
>MtrunA17_Chr5g0407811_1F_202-552_351_MtrunA17_Chr5g0407811_3F_126-1373_1248_-2_iteration_15_Within_5'_of_altprot_124_CHIMERIC
ARPLVTIQTLESEMSTDSPNTLPIPPMSCVLQSVLTSSISS
>MtrunA17_Chr5g0407811_1F_202-552_351_MtrunA17_Chr5g0407811_3F_126-1373_1248_-2_iteration_16_Within_5'_of_altprot_125_CHIMERIC
ARPLVTIQTLESEMSTDSPNTLPIPDMSCVLQSVLTSSISS
>MtrunA17_Chr5g0407811_1F_202-552_351_MtrunA17_Chr5g0407811_3F_126-1373_1248_-2_iteration_17_Within_5'_of_altprot_126_CHIMERIC
ARPLVTIQTLESEMSTDSPNTLPIPDVSCVLQSVLTSSISS
>MtrunA17_Chr5g0407811_1F_202-552_351_MtrunA17_Chr5g0407811_3F_126-1373_1248_-2_iteration_18_Within_5'_of_altprot_127_CHIMERIC
ARPLVTIQTLESEMSTDSPNTLPIPDVMCVLQSVLTSSISS
>MtrunA17_Chr5g0407811_1F_202-552_351_MtrunA17_Chr5g0407811_3F_126-1373_1248_-2_iteration_19_Within_5'_of_altprot_128_CHIMERIC
ARPLVTIQTLESEMSTDSPNTLPIPDVMRVLQSVLTSSISS
>MtrunA17_Chr5g0407811_1F_202-552_351_MtrunA17_Chr5g0407811_3F_126-1373_1248_-2_iteration_20_Within_5'_of_altprot_129_CHIMERIC
ARPLVTIQTLESEMSTDSPNTLPIPDVMRALQSVLTSSISS
>MtrunA17_Chr5g0407811_1F_202-552_351_MtrunA17_Chr5g0407811_3F_126-1373_1248_+1_iteration_0_Within_5'_of_altprot_130_CHIMERIC
ARPLVTIQTLNRKCPPIHQTPFQSPMSCVLQSVLTSSISS
>MtrunA17_Chr5g0407811_1F_202-552_351_MtrunA17_Chr5g0407811_3F_126-1373_1248_+1_iteration_1_Within_5'_of_altprot_131_CHIMERIC
ARPLVTIQTLERKCPPIHQTPFQSPMSCVLQSVLTSSISS
>MtrunA17_Chr5g0407811_1F_202-552_351_MtrunA17_Chr5g0407811_3F_126-1373_1248_+1_iteration_2_Within_5'_of_altprot_132_CHIMERIC
ARPLVTIQTLESKCPPIHQTPFQSPMSCVLQSVLTSSISS
>MtrunA17_Chr5g0407811_1F_202-552_351_MtrunA17_Chr5g0407811_3F_126-1373_1248_+1_iteration_3_Within_5'_of_altprot_133_CHIMERIC
ARPLVTIQTLESECPPIHQTPFQSPMSCVLQSVLTSSISS
>MtrunA17_Chr5g0407811_1F_202-552_351_MtrunA17_Chr5g0407811_3F_126-1373_1248_+1_iteration_4_Within_5'_of_altprot_134_CHIMERIC
ARPLVTIQTLESEMPPIHQTPFQSPMSCVLQSVLTSSISS
>MtrunA17_Chr5g0407811_1F_202-552_351_MtrunA17_Chr5g0407811_3F_126-1373_1248_+1_iteration_5_Within_5'_of_altprot_135_CHIMERIC
ARPLVTIQTLESEMSPIHQTPFQSPMSCVLQSVLTSSISS
>MtrunA17_Chr5g0407811_1F_202-552_351_MtrunA17_Chr5g0407811_3F_126-1373_1248_+1_iteration_6_Within_5'_of_altprot_136_CHIMERIC
ARPLVTIQTLESEMSTIHQTPFQSPMSCVLQSVLTSSISS
>MtrunA17_Chr5g0407811_1F_202-552_351_MtrunA17_Chr5g0407811_3F_126-1373_1248_+1_iteration_7_Within_5'_of_altprot_137_CHIMERIC
ARPLVTIQTLESEMSTDHQTPFQSPMSCVLQSVLTSSISS
>MtrunA17_Chr5g0407811_1F_202-552_351_MtrunA17_Chr5g0407811_3F_126-1373_1248_+1_iteration_8_Within_5'_of_altprot_138_CHIMERIC
ARPLVTIQTLESEMSTDSQTPFQSPMSCVLQSVLTSSISS
>MtrunA17_Chr5g0407811_1F_202-552_351_MtrunA17_Chr5g0407811_3F_126-1373_1248_+1_iteration_9_Within_5'_of_altprot_139_CHIMERIC
ARPLVTIQTLESEMSTDSPTPFQSPMSCVLQSVLTSSISS
>MtrunA17_Chr5g0407811_1F_202-552_351_MtrunA17_Chr5g0407811_3F_126-1373_1248_+1_iteration_10_Within_5'_of_altprot_140_CHIMERIC
ARPLVTIQTLESEMSTDSPNPFQSPMSCVLQSVLTSSISS
>MtrunA17_Chr5g0407811_1F_202-552_351_MtrunA17_Chr5g0407811_3F_126-1373_1248_+1_iteration_11_Within_5'_of_altprot_141_CHIMERIC
ARPLVTIQTLESEMSTDSPNTFQSPMSCVLQSVLTSSISS
>MtrunA17_Chr5g0407811_1F_202-552_351_MtrunA17_Chr5g0407811_3F_126-1373_1248_+1_iteration_12_Within_5'_of_altprot_142_CHIMERIC
ARPLVTIQTLESEMSTDSPNTLQSPMSCVLQSVLTSSISS
>MtrunA17_Chr5g0407811_1F_202-552_351_MtrunA17_Chr5g0407811_3F_126-1373_1248_+1_iteration_13_Within_5'_of_altprot_143_CHIMERIC
ARPLVTIQTLESEMSTDSPNTLPSPMSCVLQSVLTSSISS
>MtrunA17_Chr5g0407811_1F_202-552_351_MtrunA17_Chr5g0407811_3F_126-1373_1248_+1_iteration_14_Within_5'_of_altprot_144_CHIMERIC
ARPLVTIQTLESEMSTDSPNTLPIPMSCVLQSVLTSSISS
>MtrunA17_Chr5g0407811_1F_202-552_351_MtrunA17_Chr5g0407811_3F_126-1373_1248_+1_iteration_15_Within_5'_of_altprot_145_CHIMERIC
ARPLVTIQTLESEMSTDSPNTLPIPMSCVLQSVLTSSISS
>MtrunA17_Chr5g0407811_1F_202-552_351_MtrunA17_Chr5g0407811_3F_126-1373_1248_+1_iteration_16_Within_5'_of_altprot_146_CHIMERIC
ARPLVTIQTLESEMSTDSPNTLPIPDSCVLQSVLTSSISS
>MtrunA17_Chr5g0407811_1F_202-552_351_MtrunA17_Chr5g0407811_3F_126-1373_1248_+1_iteration_17_Within_5'_of_altprot_147_CHIMERIC
ARPLVTIQTLESEMSTDSPNTLPIPDVCVLQSVLTSSISS
>MtrunA17_Chr5g0407811_1F_202-552_351_MtrunA17_Chr5g0407811_3F_126-1373_1248_+1_iteration_18_Within_5'_of_altprot_148_CHIMERIC
ARPLVTIQTLESEMSTDSPNTLPIPDVMVLQSVLTSSISS
>MtrunA17_Chr5g0407811_1F_202-552_351_MtrunA17_Chr5g0407811_3F_126-1373_1248_+1_iteration_19_Within_5'_of_altprot_149_CHIMERIC
ARPLVTIQTLESEMSTDSPNTLPIPDVMRLQSVLTSSISS
>MtrunA17_Chr5g0407811_1F_202-552_351_MtrunA17_Chr5g0407811_3F_126-1373_1248_+1_iteration_20_Within_5'_of_altprot_150_CHIMERIC
ARPLVTIQTLESEMSTDSPNTLPIPDVMRAQSVLTSSISS
>MtrunA17_Chr5g0407811_1F_202-552_351_MtrunA17_Chr5g0407811_3F_126-1373_1248_-1_iteration_0_Within_3'_of_altprot_151_CHIMERIC
VVVECLLRQGIWRKWHRKINVNQKRYAVVSAIAASAIPSLV
>MtrunA17_Chr5g0407811_1F_202-552_351_MtrunA17_Chr5g0407811_3F_126-1373_1248_-1_iteration_1_Within_3'_of_altprot_152_CHIMERIC
VVVECLLRQGSWRKWHRKINVNQKRYAVVSAIAASAIPSLV
>MtrunA17_Chr5g0407811_1F_202-552_351_MtrunA17_Chr5g0407811_3F_126-1373_1248_-1_iteration_2_Within_3'_of_altprot_153_CHIMERIC
VVVECLLRQGSGRKWHRKINVNQKRYAVVSAIAASAIPSLV
>MtrunA17_Chr5g0407811_1F_202-552_351_MtrunA17_Chr5g0407811_3F_126-1373_1248_-1_iteration_3_Within_3'_of_altprot_154_CHIMERIC
VVVECLLRQGSGGKWHRKINVNQKRYAVVSAIAASAIPSLV
>MtrunA17_Chr5g0407811_1F_202-552_351_MtrunA17_Chr5g0407811_3F_126-1373_1248_-1_iteration_4_Within_3'_of_altprot_155_CHIMERIC
VVVECLLRQGSGGNWHRKINVNQKRYAVVSAIAASAIPSLV
>MtrunA17_Chr5g0407811_1F_202-552_351_MtrunA17_Chr5g0407811_3F_126-1373_1248_-1_iteration_5_Within_3'_of_altprot_156_CHIMERIC
VVVECLLRQGSGGNGHRKINVNQKRYAVVSAIAASAIPSLV
>MtrunA17_Chr5g0407811_1F_202-552_351_MtrunA17_Chr5g0407811_3F_126-1373_1248_-1_iteration_6_Within_3'_of_altprot_157_CHIMERIC
VVVECLLRQGSGGNGTRKINVNQKRYAVVSAIAASAIPSLV
>MtrunA17_Chr5g0407811_1F_202-552_351_MtrunA17_Chr5g0407811_3F_126-1373_1248_-1_iteration_7_Within_3'_of_altprot_158_CHIMERIC
VVVECLLRQGSGGNGTGKINVNQKRYAVVSAIAASAIPSLV
>MtrunA17_Chr5g0407811_1F_202-552_351_MtrunA17_Chr5g0407811_3F_126-1373_1248_-1_iteration_8_Within_3'_of_altprot_159_CHIMERIC
VVVECLLRQGSGGNGTGRINVNQKRYAVVSAIAASAIPSLV
>MtrunA17_Chr5g0407811_1F_202-552_351_MtrunA17_Chr5g0407811_3F_126-1373_1248_-1_iteration_9_Within_3'_of_altprot_160_CHIMERIC
VVVECLLRQGSGGNGTGRLNVNQKRYAVVSAIAASAIPSLV
>MtrunA17_Chr5g0407811_1F_202-552_351_MtrunA17_Chr5g0407811_3F_126-1373_1248_-1_iteration_10_Within_3'_of_altprot_161_CHIMERIC
VVVECLLRQGSGGNGTGRLMVNQKRYAVVSAIAASAIPSLV
>MtrunA17_Chr5g0407811_1F_202-552_351_MtrunA17_Chr5g0407811_3F_126-1373_1248_-1_iteration_11_Within_3'_of_altprot_162_CHIMERIC
VVVECLLRQGSGGNGTGRLMLNQKRYAVVSAIAASAIPSLV
>MtrunA17_Chr5g0407811_1F_202-552_351_MtrunA17_Chr5g0407811_3F_126-1373_1248_-1_iteration_12_Within_3'_of_altprot_163_CHIMERIC
VVVECLLRQGSGGNGTGRLMLIQKRYAVVSAIAASAIPSLV
>MtrunA17_Chr5g0407811_1F_202-552_351_MtrunA17_Chr5g0407811_3F_126-1373_1248_-1_iteration_13_Within_3'_of_altprot_164_CHIMERIC
VVVECLLRQGSGGNGTGRLMLIRKRYAVVSAIAASAIPSLV
>MtrunA17_Chr5g0407811_1F_202-552_351_MtrunA17_Chr5g0407811_3F_126-1373_1248_-1_iteration_14_Within_3'_of_altprot_165_CHIMERIC
VVVECLLRQGSGGNGTGRLMLIRNRYAVVSAIAASAIPSLV
>MtrunA17_Chr5g0407811_1F_202-552_351_MtrunA17_Chr5g0407811_3F_126-1373_1248_-1_iteration_15_Within_3'_of_altprot_166_CHIMERIC
VVVECLLRQGSGGNGTGRLMLIRNVYAVVSAIAASAIPSLV
>MtrunA17_Chr5g0407811_1F_202-552_351_MtrunA17_Chr5g0407811_3F_126-1373_1248_-1_iteration_16_Within_3'_of_altprot_167_CHIMERIC
VVVECLLRQGSGGNGTGRLMLIRNVMAVVSAIAASAIPSLV
>MtrunA17_Chr5g0407811_1F_202-552_351_MtrunA17_Chr5g0407811_3F_126-1373_1248_-1_iteration_17_Within_3'_of_altprot_168_CHIMERIC
VVVECLLRQGSGGNGTGRLMLIRNVMLVVSAIAASAIPSLV
>MtrunA17_Chr5g0407811_1F_202-552_351_MtrunA17_Chr5g0407811_3F_126-1373_1248_-1_iteration_18_Within_3'_of_altprot_169_CHIMERIC
VVVECLLRQGSGGNGTGRLMLIRNVMLLVSAIAASAIPSLV
>MtrunA17_Chr5g0407811_1F_202-552_351_MtrunA17_Chr5g0407811_3F_126-1373_1248_-1_iteration_19_Within_3'_of_altprot_170_CHIMERIC
VVVECLLRQGSGGNGTGRLMLIRNVMLLFSAIAASAIPSLV
>MtrunA17_Chr5g0407811_1F_202-552_351_MtrunA17_Chr5g0407811_3F_126-1373_1248_-1_iteration_20_Within_3'_of_altprot_171_CHIMERIC
VVVECLLRQGSGGNGTGRLMLIRNVMLLFQAIAASAIPSLV
>MtrunA17_Chr5g0407811_1F_202-552_351_MtrunA17_Chr5g0407811_3F_126-1373_1248_+2_iteration_0_Within_3'_of_altprot_172_CHIMERIC
VVVECLLRQGWRKWHRKINVNQKRYAVVSAIAASAIPSLV
>MtrunA17_Chr5g0407811_1F_202-552_351_MtrunA17_Chr5g0407811_3F_126-1373_1248_+2_iteration_1_Within_3'_of_altprot_173_CHIMERIC
VVVECLLRQGSRKWHRKINVNQKRYAVVSAIAASAIPSLV
>MtrunA17_Chr5g0407811_1F_202-552_351_MtrunA17_Chr5g0407811_3F_126-1373_1248_+2_iteration_2_Within_3'_of_altprot_174_CHIMERIC
VVVECLLRQGSGKWHRKINVNQKRYAVVSAIAASAIPSLV
>MtrunA17_Chr5g0407811_1F_202-552_351_MtrunA17_Chr5g0407811_3F_126-1373_1248_+2_iteration_3_Within_3'_of_altprot_175_CHIMERIC
VVVECLLRQGSGGWHRKINVNQKRYAVVSAIAASAIPSLV
>MtrunA17_Chr5g0407811_1F_202-552_351_MtrunA17_Chr5g0407811_3F_126-1373_1248_+2_iteration_4_Within_3'_of_altprot_176_CHIMERIC
VVVECLLRQGSGGNHRKINVNQKRYAVVSAIAASAIPSLV
>MtrunA17_Chr5g0407811_1F_202-552_351_MtrunA17_Chr5g0407811_3F_126-1373_1248_+2_iteration_5_Within_3'_of_altprot_177_CHIMERIC
VVVECLLRQGSGGNGRKINVNQKRYAVVSAIAASAIPSLV
>MtrunA17_Chr5g0407811_1F_202-552_351_MtrunA17_Chr5g0407811_3F_126-1373_1248_+2_iteration_6_Within_3'_of_altprot_178_CHIMERIC
VVVECLLRQGSGGNGTKINVNQKRYAVVSAIAASAIPSLV
>MtrunA17_Chr5g0407811_1F_202-552_351_MtrunA17_Chr5g0407811_3F_126-1373_1248_+2_iteration_7_Within_3'_of_altprot_179_CHIMERIC
VVVECLLRQGSGGNGTGINVNQKRYAVVSAIAASAIPSLV
>MtrunA17_Chr5g0407811_1F_202-552_351_MtrunA17_Chr5g0407811_3F_126-1373_1248_+2_iteration_8_Within_3'_of_altprot_180_CHIMERIC
VVVECLLRQGSGGNGTGRNVNQKRYAVVSAIAASAIPSLV
>MtrunA17_Chr5g0407811_1F_202-552_351_MtrunA17_Chr5g0407811_3F_126-1373_1248_+2_iteration_9_Within_3'_of_altprot_181_CHIMERIC
VVVECLLRQGSGGNGTGRLVNQKRYAVVSAIAASAIPSLV
>MtrunA17_Chr5g0407811_1F_202-552_351_MtrunA17_Chr5g0407811_3F_126-1373_1248_+2_iteration_10_Within_3'_of_altprot_182_CHIMERIC
VVVECLLRQGSGGNGTGRLMNQKRYAVVSAIAASAIPSLV
>MtrunA17_Chr5g0407811_1F_202-552_351_MtrunA17_Chr5g0407811_3F_126-1373_1248_+2_iteration_11_Within_3'_of_altprot_183_CHIMERIC
VVVECLLRQGSGGNGTGRLMLQKRYAVVSAIAASAIPSLV
>MtrunA17_Chr5g0407811_1F_202-552_351_MtrunA17_Chr5g0407811_3F_126-1373_1248_+2_iteration_12_Within_3'_of_altprot_184_CHIMERIC
VVVECLLRQGSGGNGTGRLMLIKRYAVVSAIAASAIPSLV
>MtrunA17_Chr5g0407811_1F_202-552_351_MtrunA17_Chr5g0407811_3F_126-1373_1248_+2_iteration_13_Within_3'_of_altprot_185_CHIMERIC
VVVECLLRQGSGGNGTGRLMLIRRYAVVSAIAASAIPSLV
>MtrunA17_Chr5g0407811_1F_202-552_351_MtrunA17_Chr5g0407811_3F_126-1373_1248_+2_iteration_14_Within_3'_of_altprot_186_CHIMERIC
VVVECLLRQGSGGNGTGRLMLIRNYAVVSAIAASAIPSLV
>MtrunA17_Chr5g0407811_1F_202-552_351_MtrunA17_Chr5g0407811_3F_126-1373_1248_+2_iteration_15_Within_3'_of_altprot_187_CHIMERIC
VVVECLLRQGSGGNGTGRLMLIRNVAVVSAIAASAIPSLV
>MtrunA17_Chr5g0407811_1F_202-552_351_MtrunA17_Chr5g0407811_3F_126-1373_1248_+2_iteration_16_Within_3'_of_altprot_188_CHIMERIC
VVVECLLRQGSGGNGTGRLMLIRNVMVVSAIAASAIPSLV
>MtrunA17_Chr5g0407811_1F_202-552_351_MtrunA17_Chr5g0407811_3F_126-1373_1248_+2_iteration_17_Within_3'_of_altprot_189_CHIMERIC
VVVECLLRQGSGGNGTGRLMLIRNVMLVSAIAASAIPSLV
>MtrunA17_Chr5g0407811_1F_202-552_351_MtrunA17_Chr5g0407811_3F_126-1373_1248_+2_iteration_18_Within_3'_of_altprot_190_CHIMERIC
VVVECLLRQGSGGNGTGRLMLIRNVMLLSAIAASAIPSLV
>MtrunA17_Chr5g0407811_1F_202-552_351_MtrunA17_Chr5g0407811_3F_126-1373_1248_+2_iteration_19_Within_3'_of_altprot_191_CHIMERIC
VVVECLLRQGSGGNGTGRLMLIRNVMLLFAIAASAIPSLV
>MtrunA17_Chr5g0407811_1F_202-552_351_MtrunA17_Chr5g0407811_3F_126-1373_1248_+2_iteration_20_Within_3'_of_altprot_192_CHIMERIC
VVVECLLRQGSGGNGTGRLMLIRNVMLLFQIAASAIPSLV
>MtrunA17_Chr5g0410111_2F_323-568_246_MtrunA17_Chr5g0410111_3F_396-677_282_-2_iteration_1_5'UTR_overlapped_with_CDS_194_CHIMERIC
PYSLEELKVITLRKQLKLMIRRVMVTFTPTVEHCSMATIIG
>MtrunA17_Chr5g0410111_2F_323-568_246_MtrunA17_Chr5g0410111_3F_396-677_282_-2_iteration_2_5'UTR_overlapped_with_CDS_195_CHIMERIC
PYSLEELKVITERKQLKLMIRRVMVTFTPTVEHCSMATIIG
>MtrunA17_Chr5g0410111_2F_323-568_246_MtrunA17_Chr5g0410111_3F_396-677_282_-2_iteration_3_5'UTR_overlapped_with_CDS_196_CHIMERIC
PYSLEELKVITEEKQLKLMIRRVMVTFTPTVEHCSMATIIG
>MtrunA17_Chr5g0410111_2F_323-568_246_MtrunA17_Chr5g0410111_3F_396-677_282_-2_iteration_4_5'UTR_overlapped_with_CDS_197_CHIMERIC
PYSLEELKVITEEAQLKLMIRRVMVTFTPTVEHCSMATIIG
>MtrunA17_Chr5g0410111_2F_323-568_246_MtrunA17_Chr5g0410111_3F_396-677_282_-2_iteration_5_5'UTR_overlapped_with_CDS_198_CHIMERIC
PYSLEELKVITEEAVLKLMIRRVMVTFTPTVEHCSMATIIG
>MtrunA17_Chr5g0410111_2F_323-568_246_MtrunA17_Chr5g0410111_3F_396-677_282_-2_iteration_6_5'UTR_overlapped_with_CDS_199_CHIMERIC
PYSLEELKVITEEAVEKLMIRRVMVTFTPTVEHCSMATIIG
>MtrunA17_Chr5g0410111_2F_323-568_246_MtrunA17_Chr5g0410111_3F_396-677_282_-2_iteration_7_5'UTR_overlapped_with_CDS_200_CHIMERIC
PYSLEELKVITEEAVEVLMIRRVMVTFTPTVEHCSMATIIG
>MtrunA17_Chr5g0410111_2F_323-568_246_MtrunA17_Chr5g0410111_3F_396-677_282_-2_iteration_8_5'UTR_overlapped_with_CDS_201_CHIMERIC
PYSLEELKVITEEAVEVDMIRRVMVTFTPTVEHCSMATIIG
>MtrunA17_Chr5g0410111_2F_323-568_246_MtrunA17_Chr5g0410111_3F_396-677_282_-2_iteration_9_5'UTR_overlapped_with_CDS_202_CHIMERIC
PYSLEELKVITEEAVEVDDIRRVMVTFTPTVEHCSMATIIG
>MtrunA17_Chr5g0410111_2F_323-568_246_MtrunA17_Chr5g0410111_3F_396-677_282_-2_iteration_10_5'UTR_overlapped_with_CDS_203_CHIMERIC
PYSLEELKVITEEAVEVDDQRRVMVTFTPTVEHCSMATIIG
>MtrunA17_Chr5g0410111_2F_323-568_246_MtrunA17_Chr5g0410111_3F_396-677_282_-2_iteration_11_5'UTR_overlapped_with_CDS_204_CHIMERIC
PYSLEELKVITEEAVEVDDQKRVMVTFTPTVEHCSMATIIG
>MtrunA17_Chr5g0410111_2F_323-568_246_MtrunA17_Chr5g0410111_3F_396-677_282_-2_iteration_12_5'UTR_overlapped_with_CDS_205_CHIMERIC
PYSLEELKVITEEAVEVDDQKSVMVTFTPTVEHCSMATIIG
>MtrunA17_Chr5g0410111_2F_323-568_246_MtrunA17_Chr5g0410111_3F_396-677_282_-2_iteration_13_5'UTR_overlapped_with_CDS_206_CHIMERIC
PYSLEELKVITEEAVEVDDQKSYMVTFTPTVEHCSMATIIG
>MtrunA17_Chr5g0410111_2F_323-568_246_MtrunA17_Chr5g0410111_3F_396-677_282_-2_iteration_14_5'UTR_overlapped_with_CDS_207_CHIMERIC
PYSLEELKVITEEAVEVDDQKSYGVTFTPTVEHCSMATIIG
>MtrunA17_Chr5g0410111_2F_323-568_246_MtrunA17_Chr5g0410111_3F_396-677_282_-2_iteration_15_5'UTR_overlapped_with_CDS_208_CHIMERIC
PYSLEELKVITEEAVEVDDQKSYGYTFTPTVEHCSMATIIG
>MtrunA17_Chr5g0410111_2F_323-568_246_MtrunA17_Chr5g0410111_3F_396-677_282_-2_iteration_16_5'UTR_overlapped_with_CDS_209_CHIMERIC
PYSLEELKVITEEAVEVDDQKSYGYVFTPTVEHCSMATIIG
>MtrunA17_Chr5g0410111_2F_323-568_246_MtrunA17_Chr5g0410111_3F_396-677_282_-2_iteration_17_5'UTR_overlapped_with_CDS_210_CHIMERIC
PYSLEELKVITEEAVEVDDQKSYGYVYTPTVEHCSMATIIG
>MtrunA17_Chr5g0410111_2F_323-568_246_MtrunA17_Chr5g0410111_3F_396-677_282_-2_iteration_18_5'UTR_overlapped_with_CDS_211_CHIMERIC
PYSLEELKVITEEAVEVDDQKSYGYVYSPTVEHCSMATIIG
>MtrunA17_Chr5g0410111_2F_323-568_246_MtrunA17_Chr5g0410111_3F_396-677_282_-2_iteration_19_5'UTR_overlapped_with_CDS_212_CHIMERIC
PYSLEELKVITEEAVEVDDQKSYGYVYSDTVEHCSMATIIG
>MtrunA17_Chr5g0410111_2F_323-568_246_MtrunA17_Chr5g0410111_3F_396-677_282_-2_iteration_20_5'UTR_overlapped_with_CDS_213_CHIMERIC
PYSLEELKVITEEAVEVDDQKSYGYVYSDGVEHCSMATIIG
>MtrunA17_Chr5g0410111_2F_323-568_246_MtrunA17_Chr5g0410111_3F_396-677_282_-2_iteration_21_5'UTR_overlapped_with_CDS_214_CHIMERIC
PYSLEELKVITEEAVEVDDQKSYGYVYSDGGEHCSMATIIG
>MtrunA17_Chr5g0410111_2F_323-568_246_MtrunA17_Chr5g0410111_3F_396-677_282_-2_iteration_22_5'UTR_overlapped_with_CDS_215_CHIMERIC
PYSLEELKVITEEAVEVDDQKSYGYVYSDGGTHCSMATIIG
>MtrunA17_Chr5g0410111_2F_323-568_246_MtrunA17_Chr5g0410111_3F_396-677_282_-2_iteration_23_5'UTR_overlapped_with_CDS_216_CHIMERIC
PYSLEELKVITEEAVEVDDQKSYGYVYSDGGTLCSMATIIG
>MtrunA17_Chr5g0410111_2F_323-568_246_MtrunA17_Chr5g0410111_3F_396-677_282_-2_iteration_24_5'UTR_overlapped_with_CDS_217_CHIMERIC
PYSLEELKVITEEAVEVDDQKSYGYVYSDGGTLQSMATIIG
>MtrunA17_Chr5g0410111_2F_323-568_246_MtrunA17_Chr5g0410111_3F_396-677_282_-2_iteration_25_5'UTR_overlapped_with_CDS_218_CHIMERIC
PYSLEELKVITEEAVEVDDQKSYGYVYSDGGTLQYMATIIG
>MtrunA17_Chr5g0410111_2F_323-568_246_MtrunA17_Chr5g0410111_3F_396-677_282_-2_iteration_26_5'UTR_overlapped_with_CDS_219_CHIMERIC
PYSLEELKVITEEAVEVDDQKSYGYVYSDGGTLQYGATIIG
>MtrunA17_Chr5g0410111_2F_323-568_246_MtrunA17_Chr5g0410111_3F_396-677_282_-2_iteration_27_5'UTR_overlapped_with_CDS_220_CHIMERIC
PYSLEELKVITEEAVEVDDQKSYGYVYSDGGTLQYGNTIIG
>MtrunA17_Chr5g0410111_2F_323-568_246_MtrunA17_Chr5g0410111_3F_396-677_282_-2_iteration_28_5'UTR_overlapped_with_CDS_221_CHIMERIC
PYSLEELKVITEEAVEVDDQKSYGYVYSDGGTLQYGNNIIG
>MtrunA17_Chr5g0410111_2F_323-568_246_MtrunA17_Chr5g0410111_3F_396-677_282_-2_iteration_29_5'UTR_overlapped_with_CDS_222_CHIMERIC
PYSLEELKVITEEAVEVDDQKSYGYVYSDGGTLQYGNNYIG
>MtrunA17_Chr5g0410111_2F_323-568_246_MtrunA17_Chr5g0410111_3F_396-677_282_+1_iteration_0_5'UTR_overlapped_with_CDS_223_CHIMERIC
PYSLEELKVILRKQLKLMIRRVMVTFTPTVEHCSMATIIG
>MtrunA17_Chr5g0410111_2F_323-568_246_MtrunA17_Chr5g0410111_3F_396-677_282_+1_iteration_1_5'UTR_overlapped_with_CDS_224_CHIMERIC
PYSLEELKVITRKQLKLMIRRVMVTFTPTVEHCSMATIIG
>MtrunA17_Chr5g0410111_2F_323-568_246_MtrunA17_Chr5g0410111_3F_396-677_282_+1_iteration_2_5'UTR_overlapped_with_CDS_225_CHIMERIC
PYSLEELKVITEKQLKLMIRRVMVTFTPTVEHCSMATIIG
>MtrunA17_Chr5g0410111_2F_323-568_246_MtrunA17_Chr5g0410111_3F_396-677_282_+1_iteration_3_5'UTR_overlapped_with_CDS_226_CHIMERIC
PYSLEELKVITEEQLKLMIRRVMVTFTPTVEHCSMATIIG
>MtrunA17_Chr5g0410111_2F_323-568_246_MtrunA17_Chr5g0410111_3F_396-677_282_+1_iteration_4_5'UTR_overlapped_with_CDS_227_CHIMERIC
PYSLEELKVITEEALKLMIRRVMVTFTPTVEHCSMATIIG
>MtrunA17_Chr5g0410111_2F_323-568_246_MtrunA17_Chr5g0410111_3F_396-677_282_+1_iteration_5_5'UTR_overlapped_with_CDS_228_CHIMERIC
PYSLEELKVITEEAVKLMIRRVMVTFTPTVEHCSMATIIG
>MtrunA17_Chr5g0410111_2F_323-568_246_MtrunA17_Chr5g0410111_3F_396-677_282_+1_iteration_6_5'UTR_overlapped_with_CDS_229_CHIMERIC
PYSLEELKVITEEAVELMIRRVMVTFTPTVEHCSMATIIG
>MtrunA17_Chr5g0410111_2F_323-568_246_MtrunA17_Chr5g0410111_3F_396-677_282_+1_iteration_7_5'UTR_overlapped_with_CDS_230_CHIMERIC
PYSLEELKVITEEAVEVMIRRVMVTFTPTVEHCSMATIIG
>MtrunA17_Chr5g0410111_2F_323-568_246_MtrunA17_Chr5g0410111_3F_396-677_282_+1_iteration_8_5'UTR_overlapped_with_CDS_231_CHIMERIC
PYSLEELKVITEEAVEVDIRRVMVTFTPTVEHCSMATIIG
>MtrunA17_Chr5g0410111_2F_323-568_246_MtrunA17_Chr5g0410111_3F_396-677_282_+1_iteration_9_5'UTR_overlapped_with_CDS_232_CHIMERIC
PYSLEELKVITEEAVEVDDRRVMVTFTPTVEHCSMATIIG
>MtrunA17_Chr5g0410111_2F_323-568_246_MtrunA17_Chr5g0410111_3F_396-677_282_+1_iteration_10_5'UTR_overlapped_with_CDS_233_CHIMERIC
PYSLEELKVITEEAVEVDDQRVMVTFTPTVEHCSMATIIG
>MtrunA17_Chr5g0410111_2F_323-568_246_MtrunA17_Chr5g0410111_3F_396-677_282_+1_iteration_11_5'UTR_overlapped_with_CDS_234_CHIMERIC
PYSLEELKVITEEAVEVDDQKVMVTFTPTVEHCSMATIIG
>MtrunA17_Chr5g0410111_2F_323-568_246_MtrunA17_Chr5g0410111_3F_396-677_282_+1_iteration_12_5'UTR_overlapped_with_CDS_235_CHIMERIC
PYSLEELKVITEEAVEVDDQKSMVTFTPTVEHCSMATIIG
>MtrunA17_Chr5g0410111_2F_323-568_246_MtrunA17_Chr5g0410111_3F_396-677_282_+1_iteration_13_5'UTR_overlapped_with_CDS_236_CHIMERIC
PYSLEELKVITEEAVEVDDQKSYVTFTPTVEHCSMATIIG
>MtrunA17_Chr5g0410111_2F_323-568_246_MtrunA17_Chr5g0410111_3F_396-677_282_+1_iteration_14_5'UTR_overlapped_with_CDS_237_CHIMERIC
PYSLEELKVITEEAVEVDDQKSYGTFTPTVEHCSMATIIG
>MtrunA17_Chr5g0410111_2F_323-568_246_MtrunA17_Chr5g0410111_3F_396-677_282_+1_iteration_15_5'UTR_overlapped_with_CDS_238_CHIMERIC
PYSLEELKVITEEAVEVDDQKSYGYFTPTVEHCSMATIIG
>MtrunA17_Chr5g0410111_2F_323-568_246_MtrunA17_Chr5g0410111_3F_396-677_282_+1_iteration_16_5'UTR_overlapped_with_CDS_239_CHIMERIC
PYSLEELKVITEEAVEVDDQKSYGYVTPTVEHCSMATIIG
>MtrunA17_Chr5g0410111_2F_323-568_246_MtrunA17_Chr5g0410111_3F_396-677_282_+1_iteration_17_5'UTR_overlapped_with_CDS_240_CHIMERIC
PYSLEELKVITEEAVEVDDQKSYGYVYPTVEHCSMATIIG
>MtrunA17_Chr5g0410111_2F_323-568_246_MtrunA17_Chr5g0410111_3F_396-677_282_+1_iteration_18_5'UTR_overlapped_with_CDS_241_CHIMERIC
PYSLEELKVITEEAVEVDDQKSYGYVYSTVEHCSMATIIG
>MtrunA17_Chr5g0410111_2F_323-568_246_MtrunA17_Chr5g0410111_3F_396-677_282_+1_iteration_19_5'UTR_overlapped_with_CDS_242_CHIMERIC
PYSLEELKVITEEAVEVDDQKSYGYVYSDVEHCSMATIIG
>MtrunA17_Chr5g0410111_2F_323-568_246_MtrunA17_Chr5g0410111_3F_396-677_282_+1_iteration_20_5'UTR_overlapped_with_CDS_243_CHIMERIC
PYSLEELKVITEEAVEVDDQKSYGYVYSDGEHCSMATIIG
>MtrunA17_Chr5g0410111_2F_323-568_246_MtrunA17_Chr5g0410111_3F_396-677_282_+1_iteration_21_5'UTR_overlapped_with_CDS_244_CHIMERIC
PYSLEELKVITEEAVEVDDQKSYGYVYSDGGHCSMATIIG
>MtrunA17_Chr5g0410111_2F_323-568_246_MtrunA17_Chr5g0410111_3F_396-677_282_+1_iteration_22_5'UTR_overlapped_with_CDS_245_CHIMERIC
PYSLEELKVITEEAVEVDDQKSYGYVYSDGGTCSMATIIG
>MtrunA17_Chr5g0410111_2F_323-568_246_MtrunA17_Chr5g0410111_3F_396-677_282_+1_iteration_23_5'UTR_overlapped_with_CDS_246_CHIMERIC
PYSLEELKVITEEAVEVDDQKSYGYVYSDGGTLSMATIIG
>MtrunA17_Chr5g0410111_2F_323-568_246_MtrunA17_Chr5g0410111_3F_396-677_282_+1_iteration_24_5'UTR_overlapped_with_CDS_247_CHIMERIC
PYSLEELKVITEEAVEVDDQKSYGYVYSDGGTLQMATIIG
>MtrunA17_Chr5g0410111_2F_323-568_246_MtrunA17_Chr5g0410111_3F_396-677_282_+1_iteration_25_5'UTR_overlapped_with_CDS_248_CHIMERIC
PYSLEELKVITEEAVEVDDQKSYGYVYSDGGTLQYATIIG
>MtrunA17_Chr5g0410111_2F_323-568_246_MtrunA17_Chr5g0410111_3F_396-677_282_+1_iteration_26_5'UTR_overlapped_with_CDS_249_CHIMERIC
PYSLEELKVITEEAVEVDDQKSYGYVYSDGGTLQYGTIIG
>MtrunA17_Chr5g0410111_2F_323-568_246_MtrunA17_Chr5g0410111_3F_396-677_282_+1_iteration_27_5'UTR_overlapped_with_CDS_250_CHIMERIC
PYSLEELKVITEEAVEVDDQKSYGYVYSDGGTLQYGNIIG
>MtrunA17_Chr5g0410111_2F_323-568_246_MtrunA17_Chr5g0410111_3F_396-677_282_+1_iteration_28_5'UTR_overlapped_with_CDS_251_CHIMERIC
PYSLEELKVITEEAVEVDDQKSYGYVYSDGGTLQYGNNIG
>MtrunA17_Chr5g0410111_2F_323-568_246_MtrunA17_Chr5g0410111_3F_396-677_282_+1_iteration_29_5'UTR_overlapped_with_CDS_252_CHIMERIC
PYSLEELKVITEEAVEVDDQKSYGYVYSDGGTLQYGNNYG
>MtrunA17_Chr5g0411401_3F_210-368_159_MtrunA17_Chr5g0411401_1F_1-429_429_-1_iteration_1_Within_5'_of_altprot_254_CHIMERIC
GTLMDRVACLEKQAFSALCRDRFKWKLQSSVSCFHSSFWRV
>MtrunA17_Chr5g0411401_3F_210-368_159_MtrunA17_Chr5g0411401_1F_1-429_429_-1_iteration_2_Within_5'_of_altprot_255_CHIMERIC
GTLMDRVACLENQAFSALCRDRFKWKLQSSVSCFHSSFWRV
>MtrunA17_Chr5g0411401_3F_210-368_159_MtrunA17_Chr5g0411401_1F_1-429_429_-1_iteration_3_Within_5'_of_altprot_256_CHIMERIC
GTLMDRVACLENRAFSALCRDRFKWKLQSSVSCFHSSFWRV
>MtrunA17_Chr5g0411401_3F_210-368_159_MtrunA17_Chr5g0411401_1F_1-429_429_-1_iteration_4_Within_5'_of_altprot_257_CHIMERIC
GTLMDRVACLENRLFSALCRDRFKWKLQSSVSCFHSSFWRV
>MtrunA17_Chr5g0411401_3F_210-368_159_MtrunA17_Chr5g0411401_1F_1-429_429_-1_iteration_5_Within_5'_of_altprot_258_CHIMERIC
GTLMDRVACLENRLFSALCRDRFKWKLQSSVSCFHSSFWRV
>MtrunA17_Chr5g0411401_3F_210-368_159_MtrunA17_Chr5g0411401_1F_1-429_429_-1_iteration_6_Within_5'_of_altprot_259_CHIMERIC
GTLMDRVACLENRLFQALCRDRFKWKLQSSVSCFHSSFWRV
>MtrunA17_Chr5g0411401_3F_210-368_159_MtrunA17_Chr5g0411401_1F_1-429_429_-1_iteration_7_Within_5'_of_altprot_260_CHIMERIC
GTLMDRVACLENRLFQLLCRDRFKWKLQSSVSCFHSSFWRV
>MtrunA17_Chr5g0411401_3F_210-368_159_MtrunA17_Chr5g0411401_1F_1-429_429_-1_iteration_8_Within_5'_of_altprot_261_CHIMERIC
GTLMDRVACLENRLFQLCCRDRFKWKLQSSVSCFHSSFWRV
>MtrunA17_Chr5g0411401_3F_210-368_159_MtrunA17_Chr5g0411401_1F_1-429_429_-1_iteration_9_Within_5'_of_altprot_262_CHIMERIC
GTLMDRVACLENRLFQLCVRDRFKWKLQSSVSCFHSSFWRV
>MtrunA17_Chr5g0411401_3F_210-368_159_MtrunA17_Chr5g0411401_1F_1-429_429_-1_iteration_10_Within_5'_of_altprot_263_CHIMERIC
GTLMDRVACLENRLFQLCVEDRFKWKLQSSVSCFHSSFWRV
>MtrunA17_Chr5g0411401_3F_210-368_159_MtrunA17_Chr5g0411401_1F_1-429_429_-1_iteration_11_Within_5'_of_altprot_264_CHIMERIC
GTLMDRVACLENRLFQLCVEIRFKWKLQSSVSCFHSSFWRV
>MtrunA17_Chr5g0411401_3F_210-368_159_MtrunA17_Chr5g0411401_1F_1-429_429_-1_iteration_12_Within_5'_of_altprot_265_CHIMERIC
GTLMDRVACLENRLFQLCVEIDFKWKLQSSVSCFHSSFWRV
>MtrunA17_Chr5g0411401_3F_210-368_159_MtrunA17_Chr5g0411401_1F_1-429_429_-1_iteration_13_Within_5'_of_altprot_266_CHIMERIC
GTLMDRVACLENRLFQLCVEIDSKWKLQSSVSCFHSSFWRV
>MtrunA17_Chr5g0411401_3F_210-368_159_MtrunA17_Chr5g0411401_1F_1-429_429_-1_iteration_14_Within_5'_of_altprot_267_CHIMERIC
GTLMDRVACLENRLFQLCVEIDSSWKLQSSVSCFHSSFWRV
>MtrunA17_Chr5g0411401_3F_210-368_159_MtrunA17_Chr5g0411401_1F_1-429_429_-1_iteration_15_Within_5'_of_altprot_268_CHIMERIC
GTLMDRVACLENRLFQLCVEIDSSGKLQSSVSCFHSSFWRV
>MtrunA17_Chr5g0411401_3F_210-368_159_MtrunA17_Chr5g0411401_1F_1-429_429_-1_iteration_16_Within_5'_of_altprot_269_CHIMERIC
GTLMDRVACLENRLFQLCVEIDSSGSLQSSVSCFHSSFWRV
>MtrunA17_Chr5g0411401_3F_210-368_159_MtrunA17_Chr5g0411401_1F_1-429_429_-1_iteration_17_Within_5'_of_altprot_270_CHIMERIC
GTLMDRVACLENRLFQLCVEIDSSGSSQSSVSCFHSSFWRV
>MtrunA17_Chr5g0411401_3F_210-368_159_MtrunA17_Chr5g0411401_1F_1-429_429_-1_iteration_18_Within_5'_of_altprot_271_CHIMERIC
GTLMDRVACLENRLFQLCVEIDSSGSSNSSVSCFHSSFWRV
>MtrunA17_Chr5g0411401_3F_210-368_159_MtrunA17_Chr5g0411401_1F_1-429_429_-1_iteration_19_Within_5'_of_altprot_272_CHIMERIC
GTLMDRVACLENRLFQLCVEIDSSGSSNPSVSCFHSSFWRV
>MtrunA17_Chr5g0411401_3F_210-368_159_MtrunA17_Chr5g0411401_1F_1-429_429_-1_iteration_20_Within_5'_of_altprot_273_CHIMERIC
GTLMDRVACLENRLFQLCVEIDSSGSSNPLVSCFHSSFWRV
>MtrunA17_Chr5g0411401_3F_210-368_159_MtrunA17_Chr5g0411401_1F_1-429_429_+2_iteration_0_Within_5'_of_altprot_274_CHIMERIC
GTLMDRVACLKQAFSALCRDRFKWKLQSSVSCFHSSFWRV
>MtrunA17_Chr5g0411401_3F_210-368_159_MtrunA17_Chr5g0411401_1F_1-429_429_+2_iteration_1_Within_5'_of_altprot_275_CHIMERIC
GTLMDRVACLEQAFSALCRDRFKWKLQSSVSCFHSSFWRV
>MtrunA17_Chr5g0411401_3F_210-368_159_MtrunA17_Chr5g0411401_1F_1-429_429_+2_iteration_2_Within_5'_of_altprot_276_CHIMERIC
GTLMDRVACLENAFSALCRDRFKWKLQSSVSCFHSSFWRV
>MtrunA17_Chr5g0411401_3F_210-368_159_MtrunA17_Chr5g0411401_1F_1-429_429_+2_iteration_3_Within_5'_of_altprot_277_CHIMERIC
GTLMDRVACLENRFSALCRDRFKWKLQSSVSCFHSSFWRV
>MtrunA17_Chr5g0411401_3F_210-368_159_MtrunA17_Chr5g0411401_1F_1-429_429_+2_iteration_4_Within_5'_of_altprot_278_CHIMERIC
GTLMDRVACLENRLSALCRDRFKWKLQSSVSCFHSSFWRV
>MtrunA17_Chr5g0411401_3F_210-368_159_MtrunA17_Chr5g0411401_1F_1-429_429_+2_iteration_5_Within_5'_of_altprot_279_CHIMERIC
GTLMDRVACLENRLFALCRDRFKWKLQSSVSCFHSSFWRV
>MtrunA17_Chr5g0411401_3F_210-368_159_MtrunA17_Chr5g0411401_1F_1-429_429_+2_iteration_6_Within_5'_of_altprot_280_CHIMERIC
GTLMDRVACLENRLFQLCRDRFKWKLQSSVSCFHSSFWRV
>MtrunA17_Chr5g0411401_3F_210-368_159_MtrunA17_Chr5g0411401_1F_1-429_429_+2_iteration_7_Within_5'_of_altprot_281_CHIMERIC
GTLMDRVACLENRLFQLCRDRFKWKLQSSVSCFHSSFWRV
>MtrunA17_Chr5g0411401_3F_210-368_159_MtrunA17_Chr5g0411401_1F_1-429_429_+2_iteration_8_Within_5'_of_altprot_282_CHIMERIC
GTLMDRVACLENRLFQLCRDRFKWKLQSSVSCFHSSFWRV
>MtrunA17_Chr5g0411401_3F_210-368_159_MtrunA17_Chr5g0411401_1F_1-429_429_+2_iteration_9_Within_5'_of_altprot_283_CHIMERIC
GTLMDRVACLENRLFQLCVDRFKWKLQSSVSCFHSSFWRV
>MtrunA17_Chr5g0411401_3F_210-368_159_MtrunA17_Chr5g0411401_1F_1-429_429_+2_iteration_10_Within_5'_of_altprot_284_CHIMERIC
GTLMDRVACLENRLFQLCVERFKWKLQSSVSCFHSSFWRV
>MtrunA17_Chr5g0411401_3F_210-368_159_MtrunA17_Chr5g0411401_1F_1-429_429_+2_iteration_11_Within_5'_of_altprot_285_CHIMERIC
GTLMDRVACLENRLFQLCVEIFKWKLQSSVSCFHSSFWRV
>MtrunA17_Chr5g0411401_3F_210-368_159_MtrunA17_Chr5g0411401_1F_1-429_429_+2_iteration_12_Within_5'_of_altprot_286_CHIMERIC
GTLMDRVACLENRLFQLCVEIDKWKLQSSVSCFHSSFWRV
>MtrunA17_Chr5g0411401_3F_210-368_159_MtrunA17_Chr5g0411401_1F_1-429_429_+2_iteration_13_Within_5'_of_altprot_287_CHIMERIC
GTLMDRVACLENRLFQLCVEIDSWKLQSSVSCFHSSFWRV
>MtrunA17_Chr5g0411401_3F_210-368_159_MtrunA17_Chr5g0411401_1F_1-429_429_+2_iteration_14_Within_5'_of_altprot_288_CHIMERIC
GTLMDRVACLENRLFQLCVEIDSSKLQSSVSCFHSSFWRV
>MtrunA17_Chr5g0411401_3F_210-368_159_MtrunA17_Chr5g0411401_1F_1-429_429_+2_iteration_15_Within_5'_of_altprot_289_CHIMERIC
GTLMDRVACLENRLFQLCVEIDSSGLQSSVSCFHSSFWRV
>MtrunA17_Chr5g0411401_3F_210-368_159_MtrunA17_Chr5g0411401_1F_1-429_429_+2_iteration_16_Within_5'_of_altprot_290_CHIMERIC
GTLMDRVACLENRLFQLCVEIDSSGSQSSVSCFHSSFWRV
>MtrunA17_Chr5g0411401_3F_210-368_159_MtrunA17_Chr5g0411401_1F_1-429_429_+2_iteration_17_Within_5'_of_altprot_291_CHIMERIC
GTLMDRVACLENRLFQLCVEIDSSGSSSSVSCFHSSFWRV
>MtrunA17_Chr5g0411401_3F_210-368_159_MtrunA17_Chr5g0411401_1F_1-429_429_+2_iteration_18_Within_5'_of_altprot_292_CHIMERIC
GTLMDRVACLENRLFQLCVEIDSSGSSNSVSCFHSSFWRV
>MtrunA17_Chr5g0411401_3F_210-368_159_MtrunA17_Chr5g0411401_1F_1-429_429_+2_iteration_19_Within_5'_of_altprot_293_CHIMERIC
GTLMDRVACLENRLFQLCVEIDSSGSSNPVSCFHSSFWRV
>MtrunA17_Chr5g0411401_3F_210-368_159_MtrunA17_Chr5g0411401_1F_1-429_429_+2_iteration_20_Within_5'_of_altprot_294_CHIMERIC
GTLMDRVACLENRLFQLCVEIDSSGSSNPLSCFHSSFWRV
>MtrunA17_Chr5g0411401_3F_210-368_159_MtrunA17_Chr5g0411401_1F_1-429_429_-2_iteration_0_Within_3'_of_altprot_295_CHIMERIC
FHSSFWRVFISSQGSKGEVCYSFPTFNNVPNHNGDKEIMPQ
>MtrunA17_Chr5g0411401_3F_210-368_159_MtrunA17_Chr5g0411401_1F_1-429_429_-2_iteration_1_Within_3'_of_altprot_296_CHIMERIC
FHSSFWRVFIQSQGSKGEVCYSFPTFNNVPNHNGDKEIMPQ
>MtrunA17_Chr5g0411401_3F_210-368_159_MtrunA17_Chr5g0411401_1F_1-429_429_-2_iteration_2_Within_3'_of_altprot_297_CHIMERIC
FHSSFWRVFIQPQGSKGEVCYSFPTFNNVPNHNGDKEIMPQ
>MtrunA17_Chr5g0411401_3F_210-368_159_MtrunA17_Chr5g0411401_1F_1-429_429_-2_iteration_3_Within_3'_of_altprot_298_CHIMERIC
FHSSFWRVFIQPRGSKGEVCYSFPTFNNVPNHNGDKEIMPQ
>MtrunA17_Chr5g0411401_3F_210-368_159_MtrunA17_Chr5g0411401_1F_1-429_429_-2_iteration_4_Within_3'_of_altprot_299_CHIMERIC
FHSSFWRVFIQPRISKGEVCYSFPTFNNVPNHNGDKEIMPQ
>MtrunA17_Chr5g0411401_3F_210-368_159_MtrunA17_Chr5g0411401_1F_1-429_429_-2_iteration_5_Within_3'_of_altprot_300_CHIMERIC
FHSSFWRVFIQPRIQKGEVCYSFPTFNNVPNHNGDKEIMPQ
>MtrunA17_Chr5g0411401_3F_210-368_159_MtrunA17_Chr5g0411401_1F_1-429_429_-2_iteration_6_Within_3'_of_altprot_301_CHIMERIC
FHSSFWRVFIQPRIQGGEVCYSFPTFNNVPNHNGDKEIMPQ
>MtrunA17_Chr5g0411401_3F_210-368_159_MtrunA17_Chr5g0411401_1F_1-429_429_-2_iteration_7_Within_3'_of_altprot_302_CHIMERIC
FHSSFWRVFIQPRIQGREVCYSFPTFNNVPNHNGDKEIMPQ
>MtrunA17_Chr5g0411401_3F_210-368_159_MtrunA17_Chr5g0411401_1F_1-429_429_-2_iteration_8_Within_3'_of_altprot_303_CHIMERIC
FHSSFWRVFIQPRIQGRSVCYSFPTFNNVPNHNGDKEIMPQ
>MtrunA17_Chr5g0411401_3F_210-368_159_MtrunA17_Chr5g0411401_1F_1-429_429_-2_iteration_9_Within_3'_of_altprot_304_CHIMERIC
FHSSFWRVFIQPRIQGRSMCYSFPTFNNVPNHNGDKEIMPQ
>MtrunA17_Chr5g0411401_3F_210-368_159_MtrunA17_Chr5g0411401_1F_1-429_429_-2_iteration_10_Within_3'_of_altprot_305_CHIMERIC
FHSSFWRVFIQPRIQGRSMLYSFPTFNNVPNHNGDKEIMPQ
>MtrunA17_Chr5g0411401_3F_210-368_159_MtrunA17_Chr5g0411401_1F_1-429_429_-2_iteration_11_Within_3'_of_altprot_306_CHIMERIC
FHSSFWRVFIQPRIQGRSMLLSFPTFNNVPNHNGDKEIMPQ
>MtrunA17_Chr5g0411401_3F_210-368_159_MtrunA17_Chr5g0411401_1F_1-429_429_-2_iteration_12_Within_3'_of_altprot_307_CHIMERIC
FHSSFWRVFIQPRIQGRSMLLIFPTFNNVPNHNGDKEIMPQ
>MtrunA17_Chr5g0411401_3F_210-368_159_MtrunA17_Chr5g0411401_1F_1-429_429_-2_iteration_13_Within_3'_of_altprot_308_CHIMERIC
FHSSFWRVFIQPRIQGRSMLLISPTFNNVPNHNGDKEIMPQ
>MtrunA17_Chr5g0411401_3F_210-368_159_MtrunA17_Chr5g0411401_1F_1-429_429_-2_iteration_14_Within_3'_of_altprot_309_CHIMERIC
FHSSFWRVFIQPRIQGRSMLLISNTFNNVPNHNGDKEIMPQ
>MtrunA17_Chr5g0411401_3F_210-368_159_MtrunA17_Chr5g0411401_1F_1-429_429_-2_iteration_15_Within_3'_of_altprot_310_CHIMERIC
FHSSFWRVFIQPRIQGRSMLLISNLFNNVPNHNGDKEIMPQ
>MtrunA17_Chr5g0411401_3F_210-368_159_MtrunA17_Chr5g0411401_1F_1-429_429_-2_iteration_16_Within_3'_of_altprot_311_CHIMERIC
FHSSFWRVFIQPRIQGRSMLLISNLQNNVPNHNGDKEIMPQ
>MtrunA17_Chr5g0411401_3F_210-368_159_MtrunA17_Chr5g0411401_1F_1-429_429_-2_iteration_17_Within_3'_of_altprot_312_CHIMERIC
FHSSFWRVFIQPRIQGRSMLLISNLQQNVPNHNGDKEIMPQ
>MtrunA17_Chr5g0411401_3F_210-368_159_MtrunA17_Chr5g0411401_1F_1-429_429_-2_iteration_18_Within_3'_of_altprot_313_CHIMERIC
FHSSFWRVFIQPRIQGRSMLLISNLQQCVPNHNGDKEIMPQ
>MtrunA17_Chr5g0411401_3F_210-368_159_MtrunA17_Chr5g0411401_1F_1-429_429_-2_iteration_19_Within_3'_of_altprot_314_CHIMERIC
FHSSFWRVFIQPRIQGRSMLLISNLQQCSPNHNGDKEIMPQ
>MtrunA17_Chr5g0411401_3F_210-368_159_MtrunA17_Chr5g0411401_1F_1-429_429_-2_iteration_20_Within_3'_of_altprot_315_CHIMERIC
FHSSFWRVFIQPRIQGRSMLLISNLQQCSKNHNGDKEIMPQ
>MtrunA17_Chr5g0411401_3F_210-368_159_MtrunA17_Chr5g0411401_1F_1-429_429_+1_iteration_0_Within_3'_of_altprot_316_CHIMERIC
FHSSFWRVFISQGSKGEVCYSFPTFNNVPNHNGDKEIMPQ
>MtrunA17_Chr5g0411401_3F_210-368_159_MtrunA17_Chr5g0411401_1F_1-429_429_+1_iteration_1_Within_3'_of_altprot_317_CHIMERIC
FHSSFWRVFIQQGSKGEVCYSFPTFNNVPNHNGDKEIMPQ
>MtrunA17_Chr5g0411401_3F_210-368_159_MtrunA17_Chr5g0411401_1F_1-429_429_+1_iteration_2_Within_3'_of_altprot_318_CHIMERIC
FHSSFWRVFIQPGSKGEVCYSFPTFNNVPNHNGDKEIMPQ
>MtrunA17_Chr5g0411401_3F_210-368_159_MtrunA17_Chr5g0411401_1F_1-429_429_+1_iteration_3_Within_3'_of_altprot_319_CHIMERIC
FHSSFWRVFIQPRSKGEVCYSFPTFNNVPNHNGDKEIMPQ
>MtrunA17_Chr5g0411401_3F_210-368_159_MtrunA17_Chr5g0411401_1F_1-429_429_+1_iteration_4_Within_3'_of_altprot_320_CHIMERIC
FHSSFWRVFIQPRIKGEVCYSFPTFNNVPNHNGDKEIMPQ
>MtrunA17_Chr5g0411401_3F_210-368_159_MtrunA17_Chr5g0411401_1F_1-429_429_+1_iteration_5_Within_3'_of_altprot_321_CHIMERIC
FHSSFWRVFIQPRIQGEVCYSFPTFNNVPNHNGDKEIMPQ
>MtrunA17_Chr5g0411401_3F_210-368_159_MtrunA17_Chr5g0411401_1F_1-429_429_+1_iteration_6_Within_3'_of_altprot_322_CHIMERIC
FHSSFWRVFIQPRIQGEVCYSFPTFNNVPNHNGDKEIMPQ
>MtrunA17_Chr5g0411401_3F_210-368_159_MtrunA17_Chr5g0411401_1F_1-429_429_+1_iteration_7_Within_3'_of_altprot_323_CHIMERIC
FHSSFWRVFIQPRIQGRVCYSFPTFNNVPNHNGDKEIMPQ
>MtrunA17_Chr5g0411401_3F_210-368_159_MtrunA17_Chr5g0411401_1F_1-429_429_+1_iteration_8_Within_3'_of_altprot_324_CHIMERIC
FHSSFWRVFIQPRIQGRSCYSFPTFNNVPNHNGDKEIMPQ
>MtrunA17_Chr5g0411401_3F_210-368_159_MtrunA17_Chr5g0411401_1F_1-429_429_+1_iteration_9_Within_3'_of_altprot_325_CHIMERIC
FHSSFWRVFIQPRIQGRSMYSFPTFNNVPNHNGDKEIMPQ
>MtrunA17_Chr5g0411401_3F_210-368_159_MtrunA17_Chr5g0411401_1F_1-429_429_+1_iteration_10_Within_3'_of_altprot_326_CHIMERIC
FHSSFWRVFIQPRIQGRSMLSFPTFNNVPNHNGDKEIMPQ
>MtrunA17_Chr5g0411401_3F_210-368_159_MtrunA17_Chr5g0411401_1F_1-429_429_+1_iteration_11_Within_3'_of_altprot_327_CHIMERIC
FHSSFWRVFIQPRIQGRSMLLFPTFNNVPNHNGDKEIMPQ
>MtrunA17_Chr5g0411401_3F_210-368_159_MtrunA17_Chr5g0411401_1F_1-429_429_+1_iteration_12_Within_3'_of_altprot_328_CHIMERIC
FHSSFWRVFIQPRIQGRSMLLIPTFNNVPNHNGDKEIMPQ
>MtrunA17_Chr5g0411401_3F_210-368_159_MtrunA17_Chr5g0411401_1F_1-429_429_+1_iteration_13_Within_3'_of_altprot_329_CHIMERIC
FHSSFWRVFIQPRIQGRSMLLISTFNNVPNHNGDKEIMPQ
>MtrunA17_Chr5g0411401_3F_210-368_159_MtrunA17_Chr5g0411401_1F_1-429_429_+1_iteration_14_Within_3'_of_altprot_330_CHIMERIC
FHSSFWRVFIQPRIQGRSMLLISNFNNVPNHNGDKEIMPQ
>MtrunA17_Chr5g0411401_3F_210-368_159_MtrunA17_Chr5g0411401_1F_1-429_429_+1_iteration_15_Within_3'_of_altprot_331_CHIMERIC
FHSSFWRVFIQPRIQGRSMLLISNLNNVPNHNGDKEIMPQ
>MtrunA17_Chr5g0411401_3F_210-368_159_MtrunA17_Chr5g0411401_1F_1-429_429_+1_iteration_16_Within_3'_of_altprot_332_CHIMERIC
FHSSFWRVFIQPRIQGRSMLLISNLQNVPNHNGDKEIMPQ
>MtrunA17_Chr5g0411401_3F_210-368_159_MtrunA17_Chr5g0411401_1F_1-429_429_+1_iteration_17_Within_3'_of_altprot_333_CHIMERIC
FHSSFWRVFIQPRIQGRSMLLISNLQQVPNHNGDKEIMPQ
>MtrunA17_Chr5g0411401_3F_210-368_159_MtrunA17_Chr5g0411401_1F_1-429_429_+1_iteration_18_Within_3'_of_altprot_334_CHIMERIC
FHSSFWRVFIQPRIQGRSMLLISNLQQCPNHNGDKEIMPQ
>MtrunA17_Chr5g0411401_3F_210-368_159_MtrunA17_Chr5g0411401_1F_1-429_429_+1_iteration_19_Within_3'_of_altprot_335_CHIMERIC
FHSSFWRVFIQPRIQGRSMLLISNLQQCSNHNGDKEIMPQ
>MtrunA17_Chr5g0411401_3F_210-368_159_MtrunA17_Chr5g0411401_1F_1-429_429_+1_iteration_20_Within_3'_of_altprot_336_CHIMERIC
FHSSFWRVFIQPRIQGRSMLLISNLQQCSKHNGDKEIMPQ
>MtrunA17_Chr5g0413591_3F_1194-1499_306_MtrunA17_Chr5g0413591_2F_200-2233_2034_-2_iteration_1_Within_5'_of_altprot_338_CHIMERIC
DSFKSYGVDMNITRQTVSLTMLTVVTVQLKRFQLTVKNPTL
>MtrunA17_Chr5g0413591_3F_1194-1499_306_MtrunA17_Chr5g0413591_2F_200-2233_2034_-2_iteration_2_Within_5'_of_altprot_339_CHIMERIC
DSFKSYGVDMNNTRQTVSLTMLTVVTVQLKRFQLTVKNPTL
>MtrunA17_Chr5g0413591_3F_1194-1499_306_MtrunA17_Chr5g0413591_2F_200-2233_2034_-2_iteration_3_Within_5'_of_altprot_340_CHIMERIC
DSFKSYGVDMNNPRQTVSLTMLTVVTVQLKRFQLTVKNPTL
>MtrunA17_Chr5g0413591_3F_1194-1499_306_MtrunA17_Chr5g0413591_2F_200-2233_2034_-2_iteration_4_Within_5'_of_altprot_341_CHIMERIC
DSFKSYGVDMNNPTQTVSLTMLTVVTVQLKRFQLTVKNPTL
>MtrunA17_Chr5g0413591_3F_1194-1499_306_MtrunA17_Chr5g0413591_2F_200-2233_2034_-2_iteration_5_Within_5'_of_altprot_342_CHIMERIC
DSFKSYGVDMNNPTNTVSLTMLTVVTVQLKRFQLTVKNPTL
>MtrunA17_Chr5g0413591_3F_1194-1499_306_MtrunA17_Chr5g0413591_2F_200-2233_2034_-2_iteration_6_Within_5'_of_altprot_343_CHIMERIC
DSFKSYGVDMNNPTNSVSLTMLTVVTVQLKRFQLTVKNPTL
>MtrunA17_Chr5g0413591_3F_1194-1499_306_MtrunA17_Chr5g0413591_2F_200-2233_2034_-2_iteration_7_Within_5'_of_altprot_344_CHIMERIC
DSFKSYGVDMNNPTNSFSLTMLTVVTVQLKRFQLTVKNPTL
>MtrunA17_Chr5g0413591_3F_1194-1499_306_MtrunA17_Chr5g0413591_2F_200-2233_2034_-2_iteration_8_Within_5'_of_altprot_345_CHIMERIC
DSFKSYGVDMNNPTNSFSLTMLTVVTVQLKRFQLTVKNPTL
>MtrunA17_Chr5g0413591_3F_1194-1499_306_MtrunA17_Chr5g0413591_2F_200-2233_2034_-2_iteration_9_Within_5'_of_altprot_346_CHIMERIC
DSFKSYGVDMNNPTNSFSNTMLTVVTVQLKRFQLTVKNPTL
>MtrunA17_Chr5g0413591_3F_1194-1499_306_MtrunA17_Chr5g0413591_2F_200-2233_2034_-2_iteration_10_Within_5'_of_altprot_347_CHIMERIC
DSFKSYGVDMNNPTNSFSNYMLTVVTVQLKRFQLTVKNPTL
>MtrunA17_Chr5g0413591_3F_1194-1499_306_MtrunA17_Chr5g0413591_2F_200-2233_2034_-2_iteration_11_Within_5'_of_altprot_348_CHIMERIC
DSFKSYGVDMNNPTNSFSNYALTVVTVQLKRFQLTVKNPTL
>MtrunA17_Chr5g0413591_3F_1194-1499_306_MtrunA17_Chr5g0413591_2F_200-2233_2034_-2_iteration_12_Within_5'_of_altprot_349_CHIMERIC
DSFKSYGVDMNNPTNSFSNYANTVVTVQLKRFQLTVKNPTL
>MtrunA17_Chr5g0413591_3F_1194-1499_306_MtrunA17_Chr5g0413591_2F_200-2233_2034_-2_iteration_13_Within_5'_of_altprot_350_CHIMERIC
DSFKSYGVDMNNPTNSFSNYANGVVTVQLKRFQLTVKNPTL
>MtrunA17_Chr5g0413591_3F_1194-1499_306_MtrunA17_Chr5g0413591_2F_200-2233_2034_-2_iteration_14_Within_5'_of_altprot_351_CHIMERIC
DSFKSYGVDMNNPTNSFSNYANGGVTVQLKRFQLTVKNPTL
>MtrunA17_Chr5g0413591_3F_1194-1499_306_MtrunA17_Chr5g0413591_2F_200-2233_2034_-2_iteration_15_Within_5'_of_altprot_352_CHIMERIC
DSFKSYGVDMNNPTNSFSNYANGGNTVQLKRFQLTVKNPTL
>MtrunA17_Chr5g0413591_3F_1194-1499_306_MtrunA17_Chr5g0413591_2F_200-2233_2034_-2_iteration_16_Within_5'_of_altprot_353_CHIMERIC
DSFKSYGVDMNNPTNSFSNYANGGNGVQLKRFQLTVKNPTL
>MtrunA17_Chr5g0413591_3F_1194-1499_306_MtrunA17_Chr5g0413591_2F_200-2233_2034_-2_iteration_17_Within_5'_of_altprot_354_CHIMERIC
DSFKSYGVDMNNPTNSFSNYANGGNGAQLKRFQLTVKNPTL
>MtrunA17_Chr5g0413591_3F_1194-1499_306_MtrunA17_Chr5g0413591_2F_200-2233_2034_-2_iteration_18_Within_5'_of_altprot_355_CHIMERIC
DSFKSYGVDMNNPTNSFSNYANGGNGATLKRFQLTVKNPTL
>MtrunA17_Chr5g0413591_3F_1194-1499_306_MtrunA17_Chr5g0413591_2F_200-2233_2034_-2_iteration_19_Within_5'_of_altprot_356_CHIMERIC
DSFKSYGVDMNNPTNSFSNYANGGNGATQKRFQLTVKNPTL
>MtrunA17_Chr5g0413591_3F_1194-1499_306_MtrunA17_Chr5g0413591_2F_200-2233_2034_-2_iteration_20_Within_5'_of_altprot_357_CHIMERIC
DSFKSYGVDMNNPTNSFSNYANGGNGATQTRFQLTVKNPTL
>MtrunA17_Chr5g0413591_3F_1194-1499_306_MtrunA17_Chr5g0413591_2F_200-2233_2034_+1_iteration_0_Within_5'_of_altprot_358_CHIMERIC
DSFKSYGVDMITRQTVSLTMLTVVTVQLKRFQLTVKNPTL
>MtrunA17_Chr5g0413591_3F_1194-1499_306_MtrunA17_Chr5g0413591_2F_200-2233_2034_+1_iteration_1_Within_5'_of_altprot_359_CHIMERIC
DSFKSYGVDMNTRQTVSLTMLTVVTVQLKRFQLTVKNPTL
>MtrunA17_Chr5g0413591_3F_1194-1499_306_MtrunA17_Chr5g0413591_2F_200-2233_2034_+1_iteration_2_Within_5'_of_altprot_360_CHIMERIC
DSFKSYGVDMNNRQTVSLTMLTVVTVQLKRFQLTVKNPTL
>MtrunA17_Chr5g0413591_3F_1194-1499_306_MtrunA17_Chr5g0413591_2F_200-2233_2034_+1_iteration_3_Within_5'_of_altprot_361_CHIMERIC
DSFKSYGVDMNNPQTVSLTMLTVVTVQLKRFQLTVKNPTL
>MtrunA17_Chr5g0413591_3F_1194-1499_306_MtrunA17_Chr5g0413591_2F_200-2233_2034_+1_iteration_4_Within_5'_of_altprot_362_CHIMERIC
DSFKSYGVDMNNPTTVSLTMLTVVTVQLKRFQLTVKNPTL
>MtrunA17_Chr5g0413591_3F_1194-1499_306_MtrunA17_Chr5g0413591_2F_200-2233_2034_+1_iteration_5_Within_5'_of_altprot_363_CHIMERIC
DSFKSYGVDMNNPTNVSLTMLTVVTVQLKRFQLTVKNPTL
>MtrunA17_Chr5g0413591_3F_1194-1499_306_MtrunA17_Chr5g0413591_2F_200-2233_2034_+1_iteration_6_Within_5'_of_altprot_364_CHIMERIC
DSFKSYGVDMNNPTNSSLTMLTVVTVQLKRFQLTVKNPTL
>MtrunA17_Chr5g0413591_3F_1194-1499_306_MtrunA17_Chr5g0413591_2F_200-2233_2034_+1_iteration_7_Within_5'_of_altprot_365_CHIMERIC
DSFKSYGVDMNNPTNSFLTMLTVVTVQLKRFQLTVKNPTL
>MtrunA17_Chr5g0413591_3F_1194-1499_306_MtrunA17_Chr5g0413591_2F_200-2233_2034_+1_iteration_8_Within_5'_of_altprot_366_CHIMERIC
DSFKSYGVDMNNPTNSFSTMLTVVTVQLKRFQLTVKNPTL
>MtrunA17_Chr5g0413591_3F_1194-1499_306_MtrunA17_Chr5g0413591_2F_200-2233_2034_+1_iteration_9_Within_5'_of_altprot_367_CHIMERIC
DSFKSYGVDMNNPTNSFSNMLTVVTVQLKRFQLTVKNPTL
>MtrunA17_Chr5g0413591_3F_1194-1499_306_MtrunA17_Chr5g0413591_2F_200-2233_2034_+1_iteration_10_Within_5'_of_altprot_368_CHIMERIC
DSFKSYGVDMNNPTNSFSNYLTVVTVQLKRFQLTVKNPTL
>MtrunA17_Chr5g0413591_3F_1194-1499_306_MtrunA17_Chr5g0413591_2F_200-2233_2034_+1_iteration_11_Within_5'_of_altprot_369_CHIMERIC
DSFKSYGVDMNNPTNSFSNYATVVTVQLKRFQLTVKNPTL
>MtrunA17_Chr5g0413591_3F_1194-1499_306_MtrunA17_Chr5g0413591_2F_200-2233_2034_+1_iteration_12_Within_5'_of_altprot_370_CHIMERIC
DSFKSYGVDMNNPTNSFSNYANVVTVQLKRFQLTVKNPTL
>MtrunA17_Chr5g0413591_3F_1194-1499_306_MtrunA17_Chr5g0413591_2F_200-2233_2034_+1_iteration_13_Within_5'_of_altprot_371_CHIMERIC
DSFKSYGVDMNNPTNSFSNYANGVTVQLKRFQLTVKNPTL
>MtrunA17_Chr5g0413591_3F_1194-1499_306_MtrunA17_Chr5g0413591_2F_200-2233_2034_+1_iteration_14_Within_5'_of_altprot_372_CHIMERIC
DSFKSYGVDMNNPTNSFSNYANGGTVQLKRFQLTVKNPTL
>MtrunA17_Chr5g0413591_3F_1194-1499_306_MtrunA17_Chr5g0413591_2F_200-2233_2034_+1_iteration_15_Within_5'_of_altprot_373_CHIMERIC
DSFKSYGVDMNNPTNSFSNYANGGNVQLKRFQLTVKNPTL
>MtrunA17_Chr5g0413591_3F_1194-1499_306_MtrunA17_Chr5g0413591_2F_200-2233_2034_+1_iteration_16_Within_5'_of_altprot_374_CHIMERIC
DSFKSYGVDMNNPTNSFSNYANGGNGQLKRFQLTVKNPTL
>MtrunA17_Chr5g0413591_3F_1194-1499_306_MtrunA17_Chr5g0413591_2F_200-2233_2034_+1_iteration_17_Within_5'_of_altprot_375_CHIMERIC
DSFKSYGVDMNNPTNSFSNYANGGNGALKRFQLTVKNPTL
>MtrunA17_Chr5g0413591_3F_1194-1499_306_MtrunA17_Chr5g0413591_2F_200-2233_2034_+1_iteration_18_Within_5'_of_altprot_376_CHIMERIC
DSFKSYGVDMNNPTNSFSNYANGGNGATKRFQLTVKNPTL
>MtrunA17_Chr5g0413591_3F_1194-1499_306_MtrunA17_Chr5g0413591_2F_200-2233_2034_+1_iteration_19_Within_5'_of_altprot_377_CHIMERIC
DSFKSYGVDMNNPTNSFSNYANGGNGATQRFQLTVKNPTL
>MtrunA17_Chr5g0413591_3F_1194-1499_306_MtrunA17_Chr5g0413591_2F_200-2233_2034_+1_iteration_20_Within_5'_of_altprot_378_CHIMERIC
DSFKSYGVDMNNPTNSFSNYANGGNGATQTFQLTVKNPTL
>MtrunA17_Chr5g0413591_3F_1194-1499_306_MtrunA17_Chr5g0413591_2F_200-2233_2034_-1_iteration_0_Within_3'_of_altprot_379_CHIMERIC
VKQRLVLKAMGVKNDFKEYSKEGVSFAKYTNVSSSLSASVK
>MtrunA17_Chr5g0413591_3F_1194-1499_306_MtrunA17_Chr5g0413591_2F_200-2233_2034_-1_iteration_1_Within_3'_of_altprot_380_CHIMERIC
VKQRLVLKAMVVKNDFKEYSKEGVSFAKYTNVSSSLSASVK
>MtrunA17_Chr5g0413591_3F_1194-1499_306_MtrunA17_Chr5g0413591_2F_200-2233_2034_-1_iteration_2_Within_3'_of_altprot_381_CHIMERIC
VKQRLVLKAMVLKNDFKEYSKEGVSFAKYTNVSSSLSASVK
>MtrunA17_Chr5g0413591_3F_1194-1499_306_MtrunA17_Chr5g0413591_2F_200-2233_2034_-1_iteration_3_Within_3'_of_altprot_382_CHIMERIC
VKQRLVLKAMVLKNDFKEYSKEGVSFAKYTNVSSSLSASVK
>MtrunA17_Chr5g0413591_3F_1194-1499_306_MtrunA17_Chr5g0413591_2F_200-2233_2034_-1_iteration_4_Within_3'_of_altprot_383_CHIMERIC
VKQRLVLKAMVLKMDFKEYSKEGVSFAKYTNVSSSLSASVK
>MtrunA17_Chr5g0413591_3F_1194-1499_306_MtrunA17_Chr5g0413591_2F_200-2233_2034_-1_iteration_5_Within_3'_of_altprot_384_CHIMERIC
VKQRLVLKAMVLKMIFKEYSKEGVSFAKYTNVSSSLSASVK
>MtrunA17_Chr5g0413591_3F_1194-1499_306_MtrunA17_Chr5g0413591_2F_200-2233_2034_-1_iteration_6_Within_3'_of_altprot_385_CHIMERIC
VKQRLVLKAMVLKMISKEYSKEGVSFAKYTNVSSSLSASVK
>MtrunA17_Chr5g0413591_3F_1194-1499_306_MtrunA17_Chr5g0413591_2F_200-2233_2034_-1_iteration_7_Within_3'_of_altprot_386_CHIMERIC
VKQRLVLKAMVLKMISKEYSKEGVSFAKYTNVSSSLSASVK
>MtrunA17_Chr5g0413591_3F_1194-1499_306_MtrunA17_Chr5g0413591_2F_200-2233_2034_-1_iteration_8_Within_3'_of_altprot_387_CHIMERIC
VKQRLVLKAMVLKMISKSYSKEGVSFAKYTNVSSSLSASVK
>MtrunA17_Chr5g0413591_3F_1194-1499_306_MtrunA17_Chr5g0413591_2F_200-2233_2034_-1_iteration_9_Within_3'_of_altprot_388_CHIMERIC
VKQRLVLKAMVLKMISKSISKEGVSFAKYTNVSSSLSASVK
>MtrunA17_Chr5g0413591_3F_1194-1499_306_MtrunA17_Chr5g0413591_2F_200-2233_2034_-1_iteration_10_Within_3'_of_altprot_389_CHIMERIC
VKQRLVLKAMVLKMISKSIRKEGVSFAKYTNVSSSLSASVK
>MtrunA17_Chr5g0413591_3F_1194-1499_306_MtrunA17_Chr5g0413591_2F_200-2233_2034_-1_iteration_11_Within_3'_of_altprot_390_CHIMERIC
VKQRLVLKAMVLKMISKSIRREGVSFAKYTNVSSSLSASVK
>MtrunA17_Chr5g0413591_3F_1194-1499_306_MtrunA17_Chr5g0413591_2F_200-2233_2034_-1_iteration_12_Within_3'_of_altprot_391_CHIMERIC
VKQRLVLKAMVLKMISKSIRRKGVSFAKYTNVSSSLSASVK
>MtrunA17_Chr5g0413591_3F_1194-1499_306_MtrunA17_Chr5g0413591_2F_200-2233_2034_-1_iteration_13_Within_3'_of_altprot_392_CHIMERIC
VKQRLVLKAMVLKMISKSIRRKVVSFAKYTNVSSSLSASVK
>MtrunA17_Chr5g0413591_3F_1194-1499_306_MtrunA17_Chr5g0413591_2F_200-2233_2034_-1_iteration_14_Within_3'_of_altprot_393_CHIMERIC
VKQRLVLKAMVLKMISKSIRRKVFSFAKYTNVSSSLSASVK
>MtrunA17_Chr5g0413591_3F_1194-1499_306_MtrunA17_Chr5g0413591_2F_200-2233_2034_-1_iteration_15_Within_3'_of_altprot_394_CHIMERIC
VKQRLVLKAMVLKMISKSIRRKVFLFAKYTNVSSSLSASVK
>MtrunA17_Chr5g0413591_3F_1194-1499_306_MtrunA17_Chr5g0413591_2F_200-2233_2034_-1_iteration_16_Within_3'_of_altprot_395_CHIMERIC
VKQRLVLKAMVLKMISKSIRRKVFLLAKYTNVSSSLSASVK
>MtrunA17_Chr5g0413591_3F_1194-1499_306_MtrunA17_Chr5g0413591_2F_200-2233_2034_-1_iteration_17_Within_3'_of_altprot_396_CHIMERIC
VKQRLVLKAMVLKMISKSIRRKVFLLQKYTNVSSSLSASVK
>MtrunA17_Chr5g0413591_3F_1194-1499_306_MtrunA17_Chr5g0413591_2F_200-2233_2034_-1_iteration_18_Within_3'_of_altprot_397_CHIMERIC
VKQRLVLKAMVLKMISKSIRRKVFLLQSYTNVSSSLSASVK
>MtrunA17_Chr5g0413591_3F_1194-1499_306_MtrunA17_Chr5g0413591_2F_200-2233_2034_-1_iteration_19_Within_3'_of_altprot_398_CHIMERIC
VKQRLVLKAMVLKMISKSIRRKVFLLQSTTNVSSSLSASVK
>MtrunA17_Chr5g0413591_3F_1194-1499_306_MtrunA17_Chr5g0413591_2F_200-2233_2034_-1_iteration_20_Within_3'_of_altprot_399_CHIMERIC
VKQRLVLKAMVLKMISKSIRRKVFLLQSTQNVSSSLSASVK
>MtrunA17_Chr5g0413591_3F_1194-1499_306_MtrunA17_Chr5g0413591_2F_200-2233_2034_+2_iteration_0_Within_3'_of_altprot_400_CHIMERIC
VKQRLVLKAMVKNDFKEYSKEGVSFAKYTNVSSSLSASVK
>MtrunA17_Chr5g0413591_3F_1194-1499_306_MtrunA17_Chr5g0413591_2F_200-2233_2034_+2_iteration_1_Within_3'_of_altprot_401_CHIMERIC
VKQRLVLKAMVKNDFKEYSKEGVSFAKYTNVSSSLSASVK
>MtrunA17_Chr5g0413591_3F_1194-1499_306_MtrunA17_Chr5g0413591_2F_200-2233_2034_+2_iteration_2_Within_3'_of_altprot_402_CHIMERIC
VKQRLVLKAMVLNDFKEYSKEGVSFAKYTNVSSSLSASVK
>MtrunA17_Chr5g0413591_3F_1194-1499_306_MtrunA17_Chr5g0413591_2F_200-2233_2034_+2_iteration_3_Within_3'_of_altprot_403_CHIMERIC
VKQRLVLKAMVLKDFKEYSKEGVSFAKYTNVSSSLSASVK
>MtrunA17_Chr5g0413591_3F_1194-1499_306_MtrunA17_Chr5g0413591_2F_200-2233_2034_+2_iteration_4_Within_3'_of_altprot_404_CHIMERIC
VKQRLVLKAMVLKMFKEYSKEGVSFAKYTNVSSSLSASVK
>MtrunA17_Chr5g0413591_3F_1194-1499_306_MtrunA17_Chr5g0413591_2F_200-2233_2034_+2_iteration_5_Within_3'_of_altprot_405_CHIMERIC
VKQRLVLKAMVLKMIKEYSKEGVSFAKYTNVSSSLSASVK
>MtrunA17_Chr5g0413591_3F_1194-1499_306_MtrunA17_Chr5g0413591_2F_200-2233_2034_+2_iteration_6_Within_3'_of_altprot_406_CHIMERIC
VKQRLVLKAMVLKMISEYSKEGVSFAKYTNVSSSLSASVK
>MtrunA17_Chr5g0413591_3F_1194-1499_306_MtrunA17_Chr5g0413591_2F_200-2233_2034_+2_iteration_7_Within_3'_of_altprot_407_CHIMERIC
VKQRLVLKAMVLKMISKYSKEGVSFAKYTNVSSSLSASVK
>MtrunA17_Chr5g0413591_3F_1194-1499_306_MtrunA17_Chr5g0413591_2F_200-2233_2034_+2_iteration_8_Within_3'_of_altprot_408_CHIMERIC
VKQRLVLKAMVLKMISKSSKEGVSFAKYTNVSSSLSASVK
>MtrunA17_Chr5g0413591_3F_1194-1499_306_MtrunA17_Chr5g0413591_2F_200-2233_2034_+2_iteration_9_Within_3'_of_altprot_409_CHIMERIC
VKQRLVLKAMVLKMISKSIKEGVSFAKYTNVSSSLSASVK
>MtrunA17_Chr5g0413591_3F_1194-1499_306_MtrunA17_Chr5g0413591_2F_200-2233_2034_+2_iteration_10_Within_3'_of_altprot_410_CHIMERIC
VKQRLVLKAMVLKMISKSIREGVSFAKYTNVSSSLSASVK
>MtrunA17_Chr5g0413591_3F_1194-1499_306_MtrunA17_Chr5g0413591_2F_200-2233_2034_+2_iteration_11_Within_3'_of_altprot_411_CHIMERIC
VKQRLVLKAMVLKMISKSIRRGVSFAKYTNVSSSLSASVK
>MtrunA17_Chr5g0413591_3F_1194-1499_306_MtrunA17_Chr5g0413591_2F_200-2233_2034_+2_iteration_12_Within_3'_of_altprot_412_CHIMERIC
VKQRLVLKAMVLKMISKSIRRKVSFAKYTNVSSSLSASVK
>MtrunA17_Chr5g0413591_3F_1194-1499_306_MtrunA17_Chr5g0413591_2F_200-2233_2034_+2_iteration_13_Within_3'_of_altprot_413_CHIMERIC
VKQRLVLKAMVLKMISKSIRRKVSFAKYTNVSSSLSASVK
>MtrunA17_Chr5g0413591_3F_1194-1499_306_MtrunA17_Chr5g0413591_2F_200-2233_2034_+2_iteration_14_Within_3'_of_altprot_414_CHIMERIC
VKQRLVLKAMVLKMISKSIRRKVFFAKYTNVSSSLSASVK
>MtrunA17_Chr5g0413591_3F_1194-1499_306_MtrunA17_Chr5g0413591_2F_200-2233_2034_+2_iteration_15_Within_3'_of_altprot_415_CHIMERIC
VKQRLVLKAMVLKMISKSIRRKVFLAKYTNVSSSLSASVK
>MtrunA17_Chr5g0413591_3F_1194-1499_306_MtrunA17_Chr5g0413591_2F_200-2233_2034_+2_iteration_16_Within_3'_of_altprot_416_CHIMERIC
VKQRLVLKAMVLKMISKSIRRKVFLLKYTNVSSSLSASVK
>MtrunA17_Chr5g0413591_3F_1194-1499_306_MtrunA17_Chr5g0413591_2F_200-2233_2034_+2_iteration_17_Within_3'_of_altprot_417_CHIMERIC
VKQRLVLKAMVLKMISKSIRRKVFLLQYTNVSSSLSASVK
>MtrunA17_Chr5g0413591_3F_1194-1499_306_MtrunA17_Chr5g0413591_2F_200-2233_2034_+2_iteration_18_Within_3'_of_altprot_418_CHIMERIC
VKQRLVLKAMVLKMISKSIRRKVFLLQSTNVSSSLSASVK
>MtrunA17_Chr5g0413591_3F_1194-1499_306_MtrunA17_Chr5g0413591_2F_200-2233_2034_+2_iteration_19_Within_3'_of_altprot_419_CHIMERIC
VKQRLVLKAMVLKMISKSIRRKVFLLQSTNVSSSLSASVK
>MtrunA17_Chr5g0413591_3F_1194-1499_306_MtrunA17_Chr5g0413591_2F_200-2233_2034_+2_iteration_20_Within_3'_of_altprot_420_CHIMERIC
VKQRLVLKAMVLKMISKSIRRKVFLLQSTQVSSSLSASVK
>MtrunA17_Chr5g0415271_3F_2184-2282_99_MtrunA17_Chr5g0415271_1F_1-3864_3864_-1_iteration_1_Within_5'_of_altprot_422_CHIMERIC
LIENDLILIGSHCHRRQASRWSTSLHRHSSKSWHKNLGAYR
>MtrunA17_Chr5g0415271_3F_2184-2282_99_MtrunA17_Chr5g0415271_1F_1-3864_3864_-1_iteration_2_Within_5'_of_altprot_423_CHIMERIC
LIENDLILIGSTCHRRQASRWSTSLHRHSSKSWHKNLGAYR
>MtrunA17_Chr5g0415271_3F_2184-2282_99_MtrunA17_Chr5g0415271_1F_1-3864_3864_-1_iteration_3_Within_5'_of_altprot_424_CHIMERIC
LIENDLILIGSTAHRRQASRWSTSLHRHSSKSWHKNLGAYR
>MtrunA17_Chr5g0415271_3F_2184-2282_99_MtrunA17_Chr5g0415271_1F_1-3864_3864_-1_iteration_4_Within_5'_of_altprot_425_CHIMERIC
LIENDLILIGSTAIRRQASRWSTSLHRHSSKSWHKNLGAYR
>MtrunA17_Chr5g0415271_3F_2184-2282_99_MtrunA17_Chr5g0415271_1F_1-3864_3864_-1_iteration_5_Within_5'_of_altprot_426_CHIMERIC
LIENDLILIGSTAIERQASRWSTSLHRHSSKSWHKNLGAYR
>MtrunA17_Chr5g0415271_3F_2184-2282_99_MtrunA17_Chr5g0415271_1F_1-3864_3864_-1_iteration_6_Within_5'_of_altprot_427_CHIMERIC
LIENDLILIGSTAIEDQASRWSTSLHRHSSKSWHKNLGAYR
>MtrunA17_Chr5g0415271_3F_2184-2282_99_MtrunA17_Chr5g0415271_1F_1-3864_3864_-1_iteration_7_Within_5'_of_altprot_428_CHIMERIC
LIENDLILIGSTAIEDKASRWSTSLHRHSSKSWHKNLGAYR
>MtrunA17_Chr5g0415271_3F_2184-2282_99_MtrunA17_Chr5g0415271_1F_1-3864_3864_-1_iteration_8_Within_5'_of_altprot_429_CHIMERIC
LIENDLILIGSTAIEDKLSRWSTSLHRHSSKSWHKNLGAYR
>MtrunA17_Chr5g0415271_3F_2184-2282_99_MtrunA17_Chr5g0415271_1F_1-3864_3864_-1_iteration_9_Within_5'_of_altprot_430_CHIMERIC
LIENDLILIGSTAIEDKLQRWSTSLHRHSSKSWHKNLGAYR
>MtrunA17_Chr5g0415271_3F_2184-2282_99_MtrunA17_Chr5g0415271_1F_1-3864_3864_-1_iteration_10_Within_5'_of_altprot_431_CHIMERIC
LIENDLILIGSTAIEDKLQDWSTSLHRHSSKSWHKNLGAYR
>MtrunA17_Chr5g0415271_3F_2184-2282_99_MtrunA17_Chr5g0415271_1F_1-3864_3864_-1_iteration_11_Within_5'_of_altprot_432_CHIMERIC
LIENDLILIGSTAIEDKLQDGSTSLHRHSSKSWHKNLGAYR
>MtrunA17_Chr5g0415271_3F_2184-2282_99_MtrunA17_Chr5g0415271_1F_1-3864_3864_-1_iteration_12_Within_5'_of_altprot_433_CHIMERIC
LIENDLILIGSTAIEDKLQDGVTSLHRHSSKSWHKNLGAYR
>MtrunA17_Chr5g0415271_3F_2184-2282_99_MtrunA17_Chr5g0415271_1F_1-3864_3864_-1_iteration_13_Within_5'_of_altprot_434_CHIMERIC
LIENDLILIGSTAIEDKLQDGVPSLHRHSSKSWHKNLGAYR
>MtrunA17_Chr5g0415271_3F_2184-2282_99_MtrunA17_Chr5g0415271_1F_1-3864_3864_-1_iteration_14_Within_5'_of_altprot_435_CHIMERIC
LIENDLILIGSTAIEDKLQDGVPALHRHSSKSWHKNLGAYR
>MtrunA17_Chr5g0415271_3F_2184-2282_99_MtrunA17_Chr5g0415271_1F_1-3864_3864_-1_iteration_15_Within_5'_of_altprot_436_CHIMERIC
LIENDLILIGSTAIEDKLQDGVPACHRHSSKSWHKNLGAYR
>MtrunA17_Chr5g0415271_3F_2184-2282_99_MtrunA17_Chr5g0415271_1F_1-3864_3864_-1_iteration_16_Within_5'_of_altprot_437_CHIMERIC
LIENDLILIGSTAIEDKLQDGVPACIRHSSKSWHKNLGAYR
>MtrunA17_Chr5g0415271_3F_2184-2282_99_MtrunA17_Chr5g0415271_1F_1-3864_3864_-1_iteration_17_Within_5'_of_altprot_438_CHIMERIC
LIENDLILIGSTAIEDKLQDGVPACIDHSSKSWHKNLGAYR
>MtrunA17_Chr5g0415271_3F_2184-2282_99_MtrunA17_Chr5g0415271_1F_1-3864_3864_-1_iteration_18_Within_5'_of_altprot_439_CHIMERIC
LIENDLILIGSTAIEDKLQDGVPACIDTSSKSWHKNLGAYR
>MtrunA17_Chr5g0415271_3F_2184-2282_99_MtrunA17_Chr5g0415271_1F_1-3864_3864_-1_iteration_19_Within_5'_of_altprot_440_CHIMERIC
LIENDLILIGSTAIEDKLQDGVPACIDTLSKSWHKNLGAYR
>MtrunA17_Chr5g0415271_3F_2184-2282_99_MtrunA17_Chr5g0415271_1F_1-3864_3864_-1_iteration_20_Within_5'_of_altprot_441_CHIMERIC
LIENDLILIGSTAIEDKLQDGVPACIDTLQKSWHKNLGAYR
>MtrunA17_Chr5g0415271_3F_2184-2282_99_MtrunA17_Chr5g0415271_1F_1-3864_3864_+2_iteration_0_Within_5'_of_altprot_442_CHIMERIC
LIENDLILIGHCHRRQASRWSTSLHRHSSKSWHKNLGAYR
>MtrunA17_Chr5g0415271_3F_2184-2282_99_MtrunA17_Chr5g0415271_1F_1-3864_3864_+2_iteration_1_Within_5'_of_altprot_443_CHIMERIC
LIENDLILIGSCHRRQASRWSTSLHRHSSKSWHKNLGAYR
>MtrunA17_Chr5g0415271_3F_2184-2282_99_MtrunA17_Chr5g0415271_1F_1-3864_3864_+2_iteration_2_Within_5'_of_altprot_444_CHIMERIC
LIENDLILIGSTHRRQASRWSTSLHRHSSKSWHKNLGAYR
>MtrunA17_Chr5g0415271_3F_2184-2282_99_MtrunA17_Chr5g0415271_1F_1-3864_3864_+2_iteration_3_Within_5'_of_altprot_445_CHIMERIC
LIENDLILIGSTARRQASRWSTSLHRHSSKSWHKNLGAYR
>MtrunA17_Chr5g0415271_3F_2184-2282_99_MtrunA17_Chr5g0415271_1F_1-3864_3864_+2_iteration_4_Within_5'_of_altprot_446_CHIMERIC
LIENDLILIGSTAIRQASRWSTSLHRHSSKSWHKNLGAYR
>MtrunA17_Chr5g0415271_3F_2184-2282_99_MtrunA17_Chr5g0415271_1F_1-3864_3864_+2_iteration_5_Within_5'_of_altprot_447_CHIMERIC
LIENDLILIGSTAIEQASRWSTSLHRHSSKSWHKNLGAYR
>MtrunA17_Chr5g0415271_3F_2184-2282_99_MtrunA17_Chr5g0415271_1F_1-3864_3864_+2_iteration_6_Within_5'_of_altprot_448_CHIMERIC
LIENDLILIGSTAIEDASRWSTSLHRHSSKSWHKNLGAYR
>MtrunA17_Chr5g0415271_3F_2184-2282_99_MtrunA17_Chr5g0415271_1F_1-3864_3864_+2_iteration_7_Within_5'_of_altprot_449_CHIMERIC
LIENDLILIGSTAIEDKSRWSTSLHRHSSKSWHKNLGAYR
>MtrunA17_Chr5g0415271_3F_2184-2282_99_MtrunA17_Chr5g0415271_1F_1-3864_3864_+2_iteration_8_Within_5'_of_altprot_450_CHIMERIC
LIENDLILIGSTAIEDKLRWSTSLHRHSSKSWHKNLGAYR
>MtrunA17_Chr5g0415271_3F_2184-2282_99_MtrunA17_Chr5g0415271_1F_1-3864_3864_+2_iteration_9_Within_5'_of_altprot_451_CHIMERIC
LIENDLILIGSTAIEDKLQWSTSLHRHSSKSWHKNLGAYR
>MtrunA17_Chr5g0415271_3F_2184-2282_99_MtrunA17_Chr5g0415271_1F_1-3864_3864_+2_iteration_10_Within_5'_of_altprot_452_CHIMERIC
LIENDLILIGSTAIEDKLQDSTSLHRHSSKSWHKNLGAYR
>MtrunA17_Chr5g0415271_3F_2184-2282_99_MtrunA17_Chr5g0415271_1F_1-3864_3864_+2_iteration_11_Within_5'_of_altprot_453_CHIMERIC
LIENDLILIGSTAIEDKLQDGTSLHRHSSKSWHKNLGAYR
>MtrunA17_Chr5g0415271_3F_2184-2282_99_MtrunA17_Chr5g0415271_1F_1-3864_3864_+2_iteration_12_Within_5'_of_altprot_454_CHIMERIC
LIENDLILIGSTAIEDKLQDGVSLHRHSSKSWHKNLGAYR
>MtrunA17_Chr5g0415271_3F_2184-2282_99_MtrunA17_Chr5g0415271_1F_1-3864_3864_+2_iteration_13_Within_5'_of_altprot_455_CHIMERIC
LIENDLILIGSTAIEDKLQDGVPLHRHSSKSWHKNLGAYR
>MtrunA17_Chr5g0415271_3F_2184-2282_99_MtrunA17_Chr5g0415271_1F_1-3864_3864_+2_iteration_14_Within_5'_of_altprot_456_CHIMERIC
LIENDLILIGSTAIEDKLQDGVPAHRHSSKSWHKNLGAYR
>MtrunA17_Chr5g0415271_3F_2184-2282_99_MtrunA17_Chr5g0415271_1F_1-3864_3864_+2_iteration_15_Within_5'_of_altprot_457_CHIMERIC
LIENDLILIGSTAIEDKLQDGVPACRHSSKSWHKNLGAYR
>MtrunA17_Chr5g0415271_3F_2184-2282_99_MtrunA17_Chr5g0415271_1F_1-3864_3864_+2_iteration_16_Within_5'_of_altprot_458_CHIMERIC
LIENDLILIGSTAIEDKLQDGVPACIHSSKSWHKNLGAYR
>MtrunA17_Chr5g0415271_3F_2184-2282_99_MtrunA17_Chr5g0415271_1F_1-3864_3864_+2_iteration_17_Within_5'_of_altprot_459_CHIMERIC
LIENDLILIGSTAIEDKLQDGVPACIDSSKSWHKNLGAYR
>MtrunA17_Chr5g0415271_3F_2184-2282_99_MtrunA17_Chr5g0415271_1F_1-3864_3864_+2_iteration_18_Within_5'_of_altprot_460_CHIMERIC
LIENDLILIGSTAIEDKLQDGVPACIDTSKSWHKNLGAYR
>MtrunA17_Chr5g0415271_3F_2184-2282_99_MtrunA17_Chr5g0415271_1F_1-3864_3864_+2_iteration_19_Within_5'_of_altprot_461_CHIMERIC
LIENDLILIGSTAIEDKLQDGVPACIDTLKSWHKNLGAYR
>MtrunA17_Chr5g0415271_3F_2184-2282_99_MtrunA17_Chr5g0415271_1F_1-3864_3864_+2_iteration_20_Within_5'_of_altprot_462_CHIMERIC
LIENDLILIGSTAIEDKLQDGVPACIDTLQSWHKNLGAYR
>MtrunA17_Chr5g0415271_3F_2184-2282_99_MtrunA17_Chr5g0415271_1F_1-3864_3864_-2_iteration_0_Within_3'_of_altprot_463_CHIMERIC
HRRQASRWSTPACIDTLQRAGIKIWVLTGDKIETAINIAYA
>MtrunA17_Chr5g0415271_3F_2184-2282_99_MtrunA17_Chr5g0415271_1F_1-3864_3864_-2_iteration_1_Within_3'_of_altprot_464_CHIMERIC
HRRQASRWSTSACIDTLQRAGIKIWVLTGDKIETAINIAYA
>MtrunA17_Chr5g0415271_3F_2184-2282_99_MtrunA17_Chr5g0415271_1F_1-3864_3864_-2_iteration_2_Within_3'_of_altprot_465_CHIMERIC
HRRQASRWSTSLCIDTLQRAGIKIWVLTGDKIETAINIAYA
>MtrunA17_Chr5g0415271_3F_2184-2282_99_MtrunA17_Chr5g0415271_1F_1-3864_3864_-2_iteration_3_Within_3'_of_altprot_466_CHIMERIC
HRRQASRWSTSLHIDTLQRAGIKIWVLTGDKIETAINIAYA
>MtrunA17_Chr5g0415271_3F_2184-2282_99_MtrunA17_Chr5g0415271_1F_1-3864_3864_-2_iteration_4_Within_3'_of_altprot_467_CHIMERIC
HRRQASRWSTSLHRDTLQRAGIKIWVLTGDKIETAINIAYA
>MtrunA17_Chr5g0415271_3F_2184-2282_99_MtrunA17_Chr5g0415271_1F_1-3864_3864_-2_iteration_5_Within_3'_of_altprot_468_CHIMERIC
HRRQASRWSTSLHRHTLQRAGIKIWVLTGDKIETAINIAYA
>MtrunA17_Chr5g0415271_3F_2184-2282_99_MtrunA17_Chr5g0415271_1F_1-3864_3864_-2_iteration_6_Within_3'_of_altprot_469_CHIMERIC
HRRQASRWSTSLHRHSLQRAGIKIWVLTGDKIETAINIAYA
>MtrunA17_Chr5g0415271_3F_2184-2282_99_MtrunA17_Chr5g0415271_1F_1-3864_3864_-2_iteration_7_Within_3'_of_altprot_470_CHIMERIC
HRRQASRWSTSLHRHSSQRAGIKIWVLTGDKIETAINIAYA
>MtrunA17_Chr5g0415271_3F_2184-2282_99_MtrunA17_Chr5g0415271_1F_1-3864_3864_-2_iteration_8_Within_3'_of_altprot_471_CHIMERIC
HRRQASRWSTSLHRHSSKRAGIKIWVLTGDKIETAINIAYA
>MtrunA17_Chr5g0415271_3F_2184-2282_99_MtrunA17_Chr5g0415271_1F_1-3864_3864_-2_iteration_9_Within_3'_of_altprot_472_CHIMERIC
HRRQASRWSTSLHRHSSKSAGIKIWVLTGDKIETAINIAYA
>MtrunA17_Chr5g0415271_3F_2184-2282_99_MtrunA17_Chr5g0415271_1F_1-3864_3864_-2_iteration_10_Within_3'_of_altprot_473_CHIMERIC
HRRQASRWSTSLHRHSSKSWGIKIWVLTGDKIETAINIAYA
>MtrunA17_Chr5g0415271_3F_2184-2282_99_MtrunA17_Chr5g0415271_1F_1-3864_3864_-2_iteration_11_Within_3'_of_altprot_474_CHIMERIC
HRRQASRWSTSLHRHSSKSWHIKIWVLTGDKIETAINIAYA
>MtrunA17_Chr5g0415271_3F_2184-2282_99_MtrunA17_Chr5g0415271_1F_1-3864_3864_-2_iteration_12_Within_3'_of_altprot_475_CHIMERIC
HRRQASRWSTSLHRHSSKSWHKKIWVLTGDKIETAINIAYA
>MtrunA17_Chr5g0415271_3F_2184-2282_99_MtrunA17_Chr5g0415271_1F_1-3864_3864_-2_iteration_13_Within_3'_of_altprot_476_CHIMERIC
HRRQASRWSTSLHRHSSKSWHKNIWVLTGDKIETAINIAYA
>MtrunA17_Chr5g0415271_3F_2184-2282_99_MtrunA17_Chr5g0415271_1F_1-3864_3864_-2_iteration_14_Within_3'_of_altprot_477_CHIMERIC
HRRQASRWSTSLHRHSSKSWHKNLWVLTGDKIETAINIAYA
>MtrunA17_Chr5g0415271_3F_2184-2282_99_MtrunA17_Chr5g0415271_1F_1-3864_3864_-2_iteration_15_Within_3'_of_altprot_478_CHIMERIC
HRRQASRWSTSLHRHSSKSWHKNLGVLTGDKIETAINIAYA
>MtrunA17_Chr5g0415271_3F_2184-2282_99_MtrunA17_Chr5g0415271_1F_1-3864_3864_-2_iteration_16_Within_3'_of_altprot_479_CHIMERIC
HRRQASRWSTSLHRHSSKSWHKNLGALTGDKIETAINIAYA
>MtrunA17_Chr5g0415271_3F_2184-2282_99_MtrunA17_Chr5g0415271_1F_1-3864_3864_-2_iteration_17_Within_3'_of_altprot_480_CHIMERIC
HRRQASRWSTSLHRHSSKSWHKNLGAYTGDKIETAINIAYA
>MtrunA17_Chr5g0415271_3F_2184-2282_99_MtrunA17_Chr5g0415271_1F_1-3864_3864_-2_iteration_18_Within_3'_of_altprot_481_CHIMERIC
HRRQASRWSTSLHRHSSKSWHKNLGAYRGDKIETAINIAYA
>MtrunA17_Chr5g0415271_3F_2184-2282_99_MtrunA17_Chr5g0415271_1F_1-3864_3864_-2_iteration_19_Within_3'_of_altprot_482_CHIMERIC
HRRQASRWSTSLHRHSSKSWHKNLGAYRGDKIETAINIAYA
>MtrunA17_Chr5g0415271_3F_2184-2282_99_MtrunA17_Chr5g0415271_1F_1-3864_3864_-2_iteration_20_Within_3'_of_altprot_483_CHIMERIC
HRRQASRWSTSLHRHSSKSWHKNLGAYRGQKIETAINIAYA
>MtrunA17_Chr5g0415271_3F_2184-2282_99_MtrunA17_Chr5g0415271_1F_1-3864_3864_+1_iteration_0_Within_3'_of_altprot_484_CHIMERIC
HRRQASRWSTACIDTLQRAGIKIWVLTGDKIETAINIAYA
>MtrunA17_Chr5g0415271_3F_2184-2282_99_MtrunA17_Chr5g0415271_1F_1-3864_3864_+1_iteration_1_Within_3'_of_altprot_485_CHIMERIC
HRRQASRWSTSCIDTLQRAGIKIWVLTGDKIETAINIAYA
>MtrunA17_Chr5g0415271_3F_2184-2282_99_MtrunA17_Chr5g0415271_1F_1-3864_3864_+1_iteration_2_Within_3'_of_altprot_486_CHIMERIC
HRRQASRWSTSLIDTLQRAGIKIWVLTGDKIETAINIAYA
>MtrunA17_Chr5g0415271_3F_2184-2282_99_MtrunA17_Chr5g0415271_1F_1-3864_3864_+1_iteration_3_Within_3'_of_altprot_487_CHIMERIC
HRRQASRWSTSLHDTLQRAGIKIWVLTGDKIETAINIAYA
>MtrunA17_Chr5g0415271_3F_2184-2282_99_MtrunA17_Chr5g0415271_1F_1-3864_3864_+1_iteration_4_Within_3'_of_altprot_488_CHIMERIC
HRRQASRWSTSLHRTLQRAGIKIWVLTGDKIETAINIAYA
>MtrunA17_Chr5g0415271_3F_2184-2282_99_MtrunA17_Chr5g0415271_1F_1-3864_3864_+1_iteration_5_Within_3'_of_altprot_489_CHIMERIC
HRRQASRWSTSLHRHLQRAGIKIWVLTGDKIETAINIAYA
>MtrunA17_Chr5g0415271_3F_2184-2282_99_MtrunA17_Chr5g0415271_1F_1-3864_3864_+1_iteration_6_Within_3'_of_altprot_490_CHIMERIC
HRRQASRWSTSLHRHSQRAGIKIWVLTGDKIETAINIAYA
>MtrunA17_Chr5g0415271_3F_2184-2282_99_MtrunA17_Chr5g0415271_1F_1-3864_3864_+1_iteration_7_Within_3'_of_altprot_491_CHIMERIC
HRRQASRWSTSLHRHSSRAGIKIWVLTGDKIETAINIAYA
>MtrunA17_Chr5g0415271_3F_2184-2282_99_MtrunA17_Chr5g0415271_1F_1-3864_3864_+1_iteration_8_Within_3'_of_altprot_492_CHIMERIC
HRRQASRWSTSLHRHSSKAGIKIWVLTGDKIETAINIAYA
>MtrunA17_Chr5g0415271_3F_2184-2282_99_MtrunA17_Chr5g0415271_1F_1-3864_3864_+1_iteration_9_Within_3'_of_altprot_493_CHIMERIC
HRRQASRWSTSLHRHSSKSGIKIWVLTGDKIETAINIAYA
>MtrunA17_Chr5g0415271_3F_2184-2282_99_MtrunA17_Chr5g0415271_1F_1-3864_3864_+1_iteration_10_Within_3'_of_altprot_494_CHIMERIC
HRRQASRWSTSLHRHSSKSWIKIWVLTGDKIETAINIAYA
>MtrunA17_Chr5g0415271_3F_2184-2282_99_MtrunA17_Chr5g0415271_1F_1-3864_3864_+1_iteration_11_Within_3'_of_altprot_495_CHIMERIC
HRRQASRWSTSLHRHSSKSWHKIWVLTGDKIETAINIAYA
>MtrunA17_Chr5g0415271_3F_2184-2282_99_MtrunA17_Chr5g0415271_1F_1-3864_3864_+1_iteration_12_Within_3'_of_altprot_496_CHIMERIC
HRRQASRWSTSLHRHSSKSWHKIWVLTGDKIETAINIAYA
>MtrunA17_Chr5g0415271_3F_2184-2282_99_MtrunA17_Chr5g0415271_1F_1-3864_3864_+1_iteration_13_Within_3'_of_altprot_497_CHIMERIC
HRRQASRWSTSLHRHSSKSWHKNWVLTGDKIETAINIAYA
>MtrunA17_Chr5g0415271_3F_2184-2282_99_MtrunA17_Chr5g0415271_1F_1-3864_3864_+1_iteration_14_Within_3'_of_altprot_498_CHIMERIC
HRRQASRWSTSLHRHSSKSWHKNLVLTGDKIETAINIAYA
>MtrunA17_Chr5g0415271_3F_2184-2282_99_MtrunA17_Chr5g0415271_1F_1-3864_3864_+1_iteration_15_Within_3'_of_altprot_499_CHIMERIC
HRRQASRWSTSLHRHSSKSWHKNLGLTGDKIETAINIAYA
>MtrunA17_Chr5g0415271_3F_2184-2282_99_MtrunA17_Chr5g0415271_1F_1-3864_3864_+1_iteration_16_Within_3'_of_altprot_500_CHIMERIC
HRRQASRWSTSLHRHSSKSWHKNLGATGDKIETAINIAYA
>MtrunA17_Chr5g0415271_3F_2184-2282_99_MtrunA17_Chr5g0415271_1F_1-3864_3864_+1_iteration_17_Within_3'_of_altprot_501_CHIMERIC
HRRQASRWSTSLHRHSSKSWHKNLGAYGDKIETAINIAYA
>MtrunA17_Chr5g0415271_3F_2184-2282_99_MtrunA17_Chr5g0415271_1F_1-3864_3864_+1_iteration_18_Within_3'_of_altprot_502_CHIMERIC
HRRQASRWSTSLHRHSSKSWHKNLGAYRDKIETAINIAYA
>MtrunA17_Chr5g0415271_3F_2184-2282_99_MtrunA17_Chr5g0415271_1F_1-3864_3864_+1_iteration_19_Within_3'_of_altprot_503_CHIMERIC
HRRQASRWSTSLHRHSSKSWHKNLGAYRGKIETAINIAYA
>MtrunA17_Chr5g0415271_3F_2184-2282_99_MtrunA17_Chr5g0415271_1F_1-3864_3864_+1_iteration_20_Within_3'_of_altprot_504_CHIMERIC
HRRQASRWSTSLHRHSSKSWHKNLGAYRGQIETAINIAYA
>MtrunA17_Chr5g0415971_2F_1472-1534_63_MtrunA17_Chr5g0415971_1F_1-1776_1776_-2_iteration_1_Within_5'_of_altprot_506_CHIMERIC
FSVSFLLREVKRTLIGFVFQWWRHRLLLTRSR
>MtrunA17_Chr5g0415971_2F_1472-1534_63_MtrunA17_Chr5g0415971_1F_1-1776_1776_-2_iteration_2_Within_5'_of_altprot_507_CHIMERIC
FSVSFLLREVKDTLIGFVFQWWRHRLLLTRSR
>MtrunA17_Chr5g0415971_2F_1472-1534_63_MtrunA17_Chr5g0415971_1F_1-1776_1776_-2_iteration_3_Within_5'_of_altprot_508_CHIMERIC
FSVSFLLREVKDVLIGFVFQWWRHRLLLTRSR
>MtrunA17_Chr5g0415971_2F_1472-1534_63_MtrunA17_Chr5g0415971_1F_1-1776_1776_-2_iteration_4_Within_5'_of_altprot_509_CHIMERIC
FSVSFLLREVKDVNIGFVFQWWRHRLLLTRSR
>MtrunA17_Chr5g0415971_2F_1472-1534_63_MtrunA17_Chr5g0415971_1F_1-1776_1776_-2_iteration_5_Within_5'_of_altprot_510_CHIMERIC
FSVSFLLREVKDVNRGFVFQWWRHRLLLTRSR
>MtrunA17_Chr5g0415971_2F_1472-1534_63_MtrunA17_Chr5g0415971_1F_1-1776_1776_-2_iteration_6_Within_5'_of_altprot_511_CHIMERIC
FSVSFLLREVKDVNRIFVFQWWRHRLLLTRSR
>MtrunA17_Chr5g0415971_2F_1472-1534_63_MtrunA17_Chr5g0415971_1F_1-1776_1776_-2_iteration_7_Within_5'_of_altprot_512_CHIMERIC
FSVSFLLREVKDVNRIRVFQWWRHRLLLTRSR
>MtrunA17_Chr5g0415971_2F_1472-1534_63_MtrunA17_Chr5g0415971_1F_1-1776_1776_-2_iteration_8_Within_5'_of_altprot_513_CHIMERIC
FSVSFLLREVKDVNRIRVFQWWRHRLLLTRSR
>MtrunA17_Chr5g0415971_2F_1472-1534_63_MtrunA17_Chr5g0415971_1F_1-1776_1776_-2_iteration_9_Within_5'_of_altprot_514_CHIMERIC
FSVSFLLREVKDVNRIRVSQWWRHRLLLTRSR
>MtrunA17_Chr5g0415971_2F_1472-1534_63_MtrunA17_Chr5g0415971_1F_1-1776_1776_-2_iteration_10_Within_5'_of_altprot_515_CHIMERIC
FSVSFLLREVKDVNRIRVSMWWRHRLLLTRSR
>MtrunA17_Chr5g0415971_2F_1472-1534_63_MtrunA17_Chr5g0415971_1F_1-1776_1776_-2_iteration_11_Within_5'_of_altprot_516_CHIMERIC
FSVSFLLREVKDVNRIRVSMVWRHRLLLTRSR
>MtrunA17_Chr5g0415971_2F_1472-1534_63_MtrunA17_Chr5g0415971_1F_1-1776_1776_+1_iteration_0_Within_5'_of_altprot_517_CHIMERIC
FSVSFLLREVRTLIGFVFQWWRHRLLLTRSR
>MtrunA17_Chr5g0415971_2F_1472-1534_63_MtrunA17_Chr5g0415971_1F_1-1776_1776_+1_iteration_1_Within_5'_of_altprot_518_CHIMERIC
FSVSFLLREVKTLIGFVFQWWRHRLLLTRSR
>MtrunA17_Chr5g0415971_2F_1472-1534_63_MtrunA17_Chr5g0415971_1F_1-1776_1776_+1_iteration_2_Within_5'_of_altprot_519_CHIMERIC
FSVSFLLREVKDLIGFVFQWWRHRLLLTRSR
>MtrunA17_Chr5g0415971_2F_1472-1534_63_MtrunA17_Chr5g0415971_1F_1-1776_1776_+1_iteration_3_Within_5'_of_altprot_520_CHIMERIC
FSVSFLLREVKDVIGFVFQWWRHRLLLTRSR
>MtrunA17_Chr5g0415971_2F_1472-1534_63_MtrunA17_Chr5g0415971_1F_1-1776_1776_+1_iteration_4_Within_5'_of_altprot_521_CHIMERIC
FSVSFLLREVKDVNGFVFQWWRHRLLLTRSR
>MtrunA17_Chr5g0415971_2F_1472-1534_63_MtrunA17_Chr5g0415971_1F_1-1776_1776_+1_iteration_5_Within_5'_of_altprot_522_CHIMERIC
FSVSFLLREVKDVNRFVFQWWRHRLLLTRSR
>MtrunA17_Chr5g0415971_2F_1472-1534_63_MtrunA17_Chr5g0415971_1F_1-1776_1776_+1_iteration_6_Within_5'_of_altprot_523_CHIMERIC
FSVSFLLREVKDVNRIVFQWWRHRLLLTRSR
>MtrunA17_Chr5g0415971_2F_1472-1534_63_MtrunA17_Chr5g0415971_1F_1-1776_1776_+1_iteration_7_Within_5'_of_altprot_524_CHIMERIC
FSVSFLLREVKDVNRIRFQWWRHRLLLTRSR
>MtrunA17_Chr5g0415971_2F_1472-1534_63_MtrunA17_Chr5g0415971_1F_1-1776_1776_+1_iteration_8_Within_5'_of_altprot_525_CHIMERIC
FSVSFLLREVKDVNRIRVQWWRHRLLLTRSR
>MtrunA17_Chr5g0415971_2F_1472-1534_63_MtrunA17_Chr5g0415971_1F_1-1776_1776_+1_iteration_9_Within_5'_of_altprot_526_CHIMERIC
FSVSFLLREVKDVNRIRVSWWRHRLLLTRSR
>MtrunA17_Chr5g0415971_2F_1472-1534_63_MtrunA17_Chr5g0415971_1F_1-1776_1776_+1_iteration_10_Within_5'_of_altprot_527_CHIMERIC
FSVSFLLREVKDVNRIRVSMWRHRLLLTRSR
>MtrunA17_Chr5g0415971_2F_1472-1534_63_MtrunA17_Chr5g0415971_1F_1-1776_1776_+1_iteration_11_Within_5'_of_altprot_528_CHIMERIC
FSVSFLLREVKDVNRIRVSMVRHRLLLTRSR
>MtrunA17_Chr5g0415971_2F_1472-1534_63_MtrunA17_Chr5g0415971_1F_1-1776_1776_+2_iteration_1_Within_3'_of_altprot_530_CHIMERIC
RVNRIRVSMVAPSFTTHSFAMNQRLLFLEV
>MtrunA17_Chr5g0415971_2F_1472-1534_63_MtrunA17_Chr5g0415971_1F_1-1776_1776_+2_iteration_2_Within_3'_of_altprot_531_CHIMERIC
RTNRIRVSMVAPSFTTHSFAMNQRLLFLEV
>MtrunA17_Chr5g0415971_2F_1472-1534_63_MtrunA17_Chr5g0415971_1F_1-1776_1776_+2_iteration_3_Within_3'_of_altprot_532_CHIMERIC
RTLRIRVSMVAPSFTTHSFAMNQRLLFLEV
>MtrunA17_Chr5g0415971_2F_1472-1534_63_MtrunA17_Chr5g0415971_1F_1-1776_1776_+2_iteration_4_Within_3'_of_altprot_533_CHIMERIC
RTLIIRVSMVAPSFTTHSFAMNQRLLFLEV
>MtrunA17_Chr5g0415971_2F_1472-1534_63_MtrunA17_Chr5g0415971_1F_1-1776_1776_+2_iteration_5_Within_3'_of_altprot_534_CHIMERIC
RTLIGRVSMVAPSFTTHSFAMNQRLLFLEV
>MtrunA17_Chr5g0415971_2F_1472-1534_63_MtrunA17_Chr5g0415971_1F_1-1776_1776_+2_iteration_6_Within_3'_of_altprot_535_CHIMERIC
RTLIGFVSMVAPSFTTHSFAMNQRLLFLEV
>MtrunA17_Chr5g0415971_2F_1472-1534_63_MtrunA17_Chr5g0415971_1F_1-1776_1776_+2_iteration_7_Within_3'_of_altprot_536_CHIMERIC
RTLIGFVSMVAPSFTTHSFAMNQRLLFLEV
>MtrunA17_Chr5g0415971_2F_1472-1534_63_MtrunA17_Chr5g0415971_1F_1-1776_1776_+2_iteration_8_Within_3'_of_altprot_537_CHIMERIC
RTLIGFVFMVAPSFTTHSFAMNQRLLFLEV
>MtrunA17_Chr5g0415971_2F_1472-1534_63_MtrunA17_Chr5g0415971_1F_1-1776_1776_+2_iteration_9_Within_3'_of_altprot_538_CHIMERIC
RTLIGFVFQVAPSFTTHSFAMNQRLLFLEV
>MtrunA17_Chr5g0415971_2F_1472-1534_63_MtrunA17_Chr5g0415971_1F_1-1776_1776_+2_iteration_10_Within_3'_of_altprot_539_CHIMERIC
RTLIGFVFQWAPSFTTHSFAMNQRLLFLEV
>MtrunA17_Chr5g0415971_2F_1472-1534_63_MtrunA17_Chr5g0415971_1F_1-1776_1776_+2_iteration_11_Within_3'_of_altprot_540_CHIMERIC
RTLIGFVFQWWPSFTTHSFAMNQRLLFLEV
>MtrunA17_Chr5g0415971_2F_1472-1534_63_MtrunA17_Chr5g0415971_1F_1-1776_1776_-1_iteration_1_Within_3'_of_altprot_541_CHIMERIC
RDVNRIRVSMVAPSFTTHSFAMNQRLLFLEV
>MtrunA17_Chr5g0415971_2F_1472-1534_63_MtrunA17_Chr5g0415971_1F_1-1776_1776_-1_iteration_2_Within_3'_of_altprot_542_CHIMERIC
RTVNRIRVSMVAPSFTTHSFAMNQRLLFLEV
>MtrunA17_Chr5g0415971_2F_1472-1534_63_MtrunA17_Chr5g0415971_1F_1-1776_1776_-1_iteration_3_Within_3'_of_altprot_543_CHIMERIC
RTLNRIRVSMVAPSFTTHSFAMNQRLLFLEV
>MtrunA17_Chr5g0415971_2F_1472-1534_63_MtrunA17_Chr5g0415971_1F_1-1776_1776_-1_iteration_4_Within_3'_of_altprot_544_CHIMERIC
RTLIRIRVSMVAPSFTTHSFAMNQRLLFLEV
>MtrunA17_Chr5g0415971_2F_1472-1534_63_MtrunA17_Chr5g0415971_1F_1-1776_1776_-1_iteration_5_Within_3'_of_altprot_545_CHIMERIC
RTLIGIRVSMVAPSFTTHSFAMNQRLLFLEV
>MtrunA17_Chr5g0415971_2F_1472-1534_63_MtrunA17_Chr5g0415971_1F_1-1776_1776_-1_iteration_6_Within_3'_of_altprot_546_CHIMERIC
RTLIGFRVSMVAPSFTTHSFAMNQRLLFLEV
>MtrunA17_Chr5g0415971_2F_1472-1534_63_MtrunA17_Chr5g0415971_1F_1-1776_1776_-1_iteration_7_Within_3'_of_altprot_547_CHIMERIC
RTLIGFVVSMVAPSFTTHSFAMNQRLLFLEV
>MtrunA17_Chr5g0415971_2F_1472-1534_63_MtrunA17_Chr5g0415971_1F_1-1776_1776_-1_iteration_8_Within_3'_of_altprot_548_CHIMERIC
RTLIGFVFSMVAPSFTTHSFAMNQRLLFLEV
>MtrunA17_Chr5g0415971_2F_1472-1534_63_MtrunA17_Chr5g0415971_1F_1-1776_1776_-1_iteration_9_Within_3'_of_altprot_549_CHIMERIC
RTLIGFVFQMVAPSFTTHSFAMNQRLLFLEV
>MtrunA17_Chr5g0415971_2F_1472-1534_63_MtrunA17_Chr5g0415971_1F_1-1776_1776_-1_iteration_10_Within_3'_of_altprot_550_CHIMERIC
RTLIGFVFQWVAPSFTTHSFAMNQRLLFLEV
>MtrunA17_Chr5g0415971_2F_1472-1534_63_MtrunA17_Chr5g0415971_1F_1-1776_1776_-1_iteration_11_Within_3'_of_altprot_551_CHIMERIC
RTLIGFVFQWWAPSFTTHSFAMNQRLLFLEV
>MtrunA17_Chr5g0424401_2F_338-484_147_MtrunA17_Chr5g0424401_1F_64-330_267_3'_UTR_width_8_552_CHIMERIC
FKCINDGCRMIVLFRLTKWLLDYRSVASPLCADDWMKCKT
>MtrunA17_Chr5g0425251_1F_1942-2055_114_MtrunA17_Chr5g0425251_3F_186-2171_1986_-2_iteration_1_Within_5'_of_altprot_554_CHIMERIC
DYQTRIQFLIVLKCHPLLILIPVASMPWKSYIEVFKREKFS
>MtrunA17_Chr5g0425251_1F_1942-2055_114_MtrunA17_Chr5g0425251_3F_186-2171_1986_-2_iteration_2_Within_5'_of_altprot_555_CHIMERIC
DYQTRIQFLIVEKCHPLLILIPVASMPWKSYIEVFKREKFS
>MtrunA17_Chr5g0425251_1F_1942-2055_114_MtrunA17_Chr5g0425251_3F_186-2171_1986_-2_iteration_3_Within_5'_of_altprot_556_CHIMERIC
DYQTRIQFLIVEMCHPLLILIPVASMPWKSYIEVFKREKFS
>MtrunA17_Chr5g0425251_1F_1942-2055_114_MtrunA17_Chr5g0425251_3F_186-2171_1986_-2_iteration_4_Within_5'_of_altprot_557_CHIMERIC
DYQTRIQFLIVEMSHPLLILIPVASMPWKSYIEVFKREKFS
>MtrunA17_Chr5g0425251_1F_1942-2055_114_MtrunA17_Chr5g0425251_3F_186-2171_1986_-2_iteration_5_Within_5'_of_altprot_558_CHIMERIC
DYQTRIQFLIVEMSPPLLILIPVASMPWKSYIEVFKREKFS
>MtrunA17_Chr5g0425251_1F_1942-2055_114_MtrunA17_Chr5g0425251_3F_186-2171_1986_-2_iteration_6_Within_5'_of_altprot_559_CHIMERIC
DYQTRIQFLIVEMSPVLLILIPVASMPWKSYIEVFKREKFS
>MtrunA17_Chr5g0425251_1F_1942-2055_114_MtrunA17_Chr5g0425251_3F_186-2171_1986_-2_iteration_7_Within_5'_of_altprot_560_CHIMERIC
DYQTRIQFLIVEMSPVTLILIPVASMPWKSYIEVFKREKFS
>MtrunA17_Chr5g0425251_1F_1942-2055_114_MtrunA17_Chr5g0425251_3F_186-2171_1986_-2_iteration_8_Within_5'_of_altprot_561_CHIMERIC
DYQTRIQFLIVEMSPVTDILIPVASMPWKSYIEVFKREKFS
>MtrunA17_Chr5g0425251_1F_1942-2055_114_MtrunA17_Chr5g0425251_3F_186-2171_1986_-2_iteration_9_Within_5'_of_altprot_562_CHIMERIC
DYQTRIQFLIVEMSPVTDILIPVASMPWKSYIEVFKREKFS
>MtrunA17_Chr5g0425251_1F_1942-2055_114_MtrunA17_Chr5g0425251_3F_186-2171_1986_-2_iteration_10_Within_5'_of_altprot_563_CHIMERIC
DYQTRIQFLIVEMSPVTDIDIPVASMPWKSYIEVFKREKFS
>MtrunA17_Chr5g0425251_1F_1942-2055_114_MtrunA17_Chr5g0425251_3F_186-2171_1986_-2_iteration_11_Within_5'_of_altprot_564_CHIMERIC
DYQTRIQFLIVEMSPVTDIDTPVASMPWKSYIEVFKREKFS
>MtrunA17_Chr5g0425251_1F_1942-2055_114_MtrunA17_Chr5g0425251_3F_186-2171_1986_-2_iteration_12_Within_5'_of_altprot_565_CHIMERIC
DYQTRIQFLIVEMSPVTDIDTSVASMPWKSYIEVFKREKFS
>MtrunA17_Chr5g0425251_1F_1942-2055_114_MtrunA17_Chr5g0425251_3F_186-2171_1986_-2_iteration_13_Within_5'_of_altprot_566_CHIMERIC
DYQTRIQFLIVEMSPVTDIDTSGASMPWKSYIEVFKREKFS
>MtrunA17_Chr5g0425251_1F_1942-2055_114_MtrunA17_Chr5g0425251_3F_186-2171_1986_-2_iteration_14_Within_5'_of_altprot_567_CHIMERIC
DYQTRIQFLIVEMSPVTDIDTSGISMPWKSYIEVFKREKFS
>MtrunA17_Chr5g0425251_1F_1942-2055_114_MtrunA17_Chr5g0425251_3F_186-2171_1986_-2_iteration_15_Within_5'_of_altprot_568_CHIMERIC
DYQTRIQFLIVEMSPVTDIDTSGIHMPWKSYIEVFKREKFS
>MtrunA17_Chr5g0425251_1F_1942-2055_114_MtrunA17_Chr5g0425251_3F_186-2171_1986_-2_iteration_16_Within_5'_of_altprot_569_CHIMERIC
DYQTRIQFLIVEMSPVTDIDTSGIHAPWKSYIEVFKREKFS
>MtrunA17_Chr5g0425251_1F_1942-2055_114_MtrunA17_Chr5g0425251_3F_186-2171_1986_-2_iteration_17_Within_5'_of_altprot_570_CHIMERIC
DYQTRIQFLIVEMSPVTDIDTSGIHALWKSYIEVFKREKFS
>MtrunA17_Chr5g0425251_1F_1942-2055_114_MtrunA17_Chr5g0425251_3F_186-2171_1986_-2_iteration_18_Within_5'_of_altprot_571_CHIMERIC
DYQTRIQFLIVEMSPVTDIDTSGIHALEKSYIEVFKREKFS
>MtrunA17_Chr5g0425251_1F_1942-2055_114_MtrunA17_Chr5g0425251_3F_186-2171_1986_-2_iteration_19_Within_5'_of_altprot_572_CHIMERIC
DYQTRIQFLIVEMSPVTDIDTSGIHALEESYIEVFKREKFS
>MtrunA17_Chr5g0425251_1F_1942-2055_114_MtrunA17_Chr5g0425251_3F_186-2171_1986_-2_iteration_20_Within_5'_of_altprot_573_CHIMERIC
DYQTRIQFLIVEMSPVTDIDTSGIHALEELYIEVFKREKFS
>MtrunA17_Chr5g0425251_1F_1942-2055_114_MtrunA17_Chr5g0425251_3F_186-2171_1986_+1_iteration_0_Within_5'_of_altprot_574_CHIMERIC
DYQTRIQFLILKCHPLLILIPVASMPWKSYIEVFKREKFS
>MtrunA17_Chr5g0425251_1F_1942-2055_114_MtrunA17_Chr5g0425251_3F_186-2171_1986_+1_iteration_1_Within_5'_of_altprot_575_CHIMERIC
DYQTRIQFLIVKCHPLLILIPVASMPWKSYIEVFKREKFS
>MtrunA17_Chr5g0425251_1F_1942-2055_114_MtrunA17_Chr5g0425251_3F_186-2171_1986_+1_iteration_2_Within_5'_of_altprot_576_CHIMERIC
DYQTRIQFLIVECHPLLILIPVASMPWKSYIEVFKREKFS
>MtrunA17_Chr5g0425251_1F_1942-2055_114_MtrunA17_Chr5g0425251_3F_186-2171_1986_+1_iteration_3_Within_5'_of_altprot_577_CHIMERIC
DYQTRIQFLIVEMHPLLILIPVASMPWKSYIEVFKREKFS
>MtrunA17_Chr5g0425251_1F_1942-2055_114_MtrunA17_Chr5g0425251_3F_186-2171_1986_+1_iteration_4_Within_5'_of_altprot_578_CHIMERIC
DYQTRIQFLIVEMSPLLILIPVASMPWKSYIEVFKREKFS
>MtrunA17_Chr5g0425251_1F_1942-2055_114_MtrunA17_Chr5g0425251_3F_186-2171_1986_+1_iteration_5_Within_5'_of_altprot_579_CHIMERIC
DYQTRIQFLIVEMSPLLILIPVASMPWKSYIEVFKREKFS
>MtrunA17_Chr5g0425251_1F_1942-2055_114_MtrunA17_Chr5g0425251_3F_186-2171_1986_+1_iteration_6_Within_5'_of_altprot_580_CHIMERIC
DYQTRIQFLIVEMSPVLILIPVASMPWKSYIEVFKREKFS
>MtrunA17_Chr5g0425251_1F_1942-2055_114_MtrunA17_Chr5g0425251_3F_186-2171_1986_+1_iteration_7_Within_5'_of_altprot_581_CHIMERIC
DYQTRIQFLIVEMSPVTILIPVASMPWKSYIEVFKREKFS
>MtrunA17_Chr5g0425251_1F_1942-2055_114_MtrunA17_Chr5g0425251_3F_186-2171_1986_+1_iteration_8_Within_5'_of_altprot_582_CHIMERIC
DYQTRIQFLIVEMSPVTDLIPVASMPWKSYIEVFKREKFS
>MtrunA17_Chr5g0425251_1F_1942-2055_114_MtrunA17_Chr5g0425251_3F_186-2171_1986_+1_iteration_9_Within_5'_of_altprot_583_CHIMERIC
DYQTRIQFLIVEMSPVTDIIPVASMPWKSYIEVFKREKFS
>MtrunA17_Chr5g0425251_1F_1942-2055_114_MtrunA17_Chr5g0425251_3F_186-2171_1986_+1_iteration_10_Within_5'_of_altprot_584_CHIMERIC
DYQTRIQFLIVEMSPVTDIDPVASMPWKSYIEVFKREKFS
>MtrunA17_Chr5g0425251_1F_1942-2055_114_MtrunA17_Chr5g0425251_3F_186-2171_1986_+1_iteration_11_Within_5'_of_altprot_585_CHIMERIC
DYQTRIQFLIVEMSPVTDIDTVASMPWKSYIEVFKREKFS
>MtrunA17_Chr5g0425251_1F_1942-2055_114_MtrunA17_Chr5g0425251_3F_186-2171_1986_+1_iteration_12_Within_5'_of_altprot_586_CHIMERIC
DYQTRIQFLIVEMSPVTDIDTSASMPWKSYIEVFKREKFS
>MtrunA17_Chr5g0425251_1F_1942-2055_114_MtrunA17_Chr5g0425251_3F_186-2171_1986_+1_iteration_13_Within_5'_of_altprot_587_CHIMERIC
DYQTRIQFLIVEMSPVTDIDTSGSMPWKSYIEVFKREKFS
>MtrunA17_Chr5g0425251_1F_1942-2055_114_MtrunA17_Chr5g0425251_3F_186-2171_1986_+1_iteration_14_Within_5'_of_altprot_588_CHIMERIC
DYQTRIQFLIVEMSPVTDIDTSGIMPWKSYIEVFKREKFS
>MtrunA17_Chr5g0425251_1F_1942-2055_114_MtrunA17_Chr5g0425251_3F_186-2171_1986_+1_iteration_15_Within_5'_of_altprot_589_CHIMERIC
DYQTRIQFLIVEMSPVTDIDTSGIHPWKSYIEVFKREKFS
>MtrunA17_Chr5g0425251_1F_1942-2055_114_MtrunA17_Chr5g0425251_3F_186-2171_1986_+1_iteration_16_Within_5'_of_altprot_590_CHIMERIC
DYQTRIQFLIVEMSPVTDIDTSGIHAWKSYIEVFKREKFS
>MtrunA17_Chr5g0425251_1F_1942-2055_114_MtrunA17_Chr5g0425251_3F_186-2171_1986_+1_iteration_17_Within_5'_of_altprot_591_CHIMERIC
DYQTRIQFLIVEMSPVTDIDTSGIHALKSYIEVFKREKFS
>MtrunA17_Chr5g0425251_1F_1942-2055_114_MtrunA17_Chr5g0425251_3F_186-2171_1986_+1_iteration_18_Within_5'_of_altprot_592_CHIMERIC
DYQTRIQFLIVEMSPVTDIDTSGIHALESYIEVFKREKFS
>MtrunA17_Chr5g0425251_1F_1942-2055_114_MtrunA17_Chr5g0425251_3F_186-2171_1986_+1_iteration_19_Within_5'_of_altprot_593_CHIMERIC
DYQTRIQFLIVEMSPVTDIDTSGIHALEEYIEVFKREKFS
>MtrunA17_Chr5g0425251_1F_1942-2055_114_MtrunA17_Chr5g0425251_3F_186-2171_1986_+1_iteration_20_Within_5'_of_altprot_594_CHIMERIC
DYQTRIQFLIVEMSPVTDIDTSGIHALEELIEVFKREKFS
>MtrunA17_Chr5g0425251_1F_1942-2055_114_MtrunA17_Chr5g0425251_3F_186-2171_1986_-1_iteration_0_Within_3'_of_altprot_595_CHIMERIC
ILIPVASMPWEELYRSLQKREVQLVLANPGPLVIDKLHTSN
>MtrunA17_Chr5g0425251_1F_1942-2055_114_MtrunA17_Chr5g0425251_3F_186-2171_1986_-1_iteration_1_Within_3'_of_altprot_596_CHIMERIC
ILIPVASMPWKELYRSLQKREVQLVLANPGPLVIDKLHTSN
>MtrunA17_Chr5g0425251_1F_1942-2055_114_MtrunA17_Chr5g0425251_3F_186-2171_1986_-1_iteration_2_Within_3'_of_altprot_597_CHIMERIC
ILIPVASMPWKSLYRSLQKREVQLVLANPGPLVIDKLHTSN
>MtrunA17_Chr5g0425251_1F_1942-2055_114_MtrunA17_Chr5g0425251_3F_186-2171_1986_-1_iteration_3_Within_3'_of_altprot_598_CHIMERIC
ILIPVASMPWKSYYRSLQKREVQLVLANPGPLVIDKLHTSN
>MtrunA17_Chr5g0425251_1F_1942-2055_114_MtrunA17_Chr5g0425251_3F_186-2171_1986_-1_iteration_4_Within_3'_of_altprot_599_CHIMERIC
ILIPVASMPWKSYIRSLQKREVQLVLANPGPLVIDKLHTSN
>MtrunA17_Chr5g0425251_1F_1942-2055_114_MtrunA17_Chr5g0425251_3F_186-2171_1986_-1_iteration_5_Within_3'_of_altprot_600_CHIMERIC
ILIPVASMPWKSYIESLQKREVQLVLANPGPLVIDKLHTSN
>MtrunA17_Chr5g0425251_1F_1942-2055_114_MtrunA17_Chr5g0425251_3F_186-2171_1986_-1_iteration_6_Within_3'_of_altprot_601_CHIMERIC
ILIPVASMPWKSYIEVLQKREVQLVLANPGPLVIDKLHTSN
>MtrunA17_Chr5g0425251_1F_1942-2055_114_MtrunA17_Chr5g0425251_3F_186-2171_1986_-1_iteration_7_Within_3'_of_altprot_602_CHIMERIC
ILIPVASMPWKSYIEVFQKREVQLVLANPGPLVIDKLHTSN
>MtrunA17_Chr5g0425251_1F_1942-2055_114_MtrunA17_Chr5g0425251_3F_186-2171_1986_-1_iteration_8_Within_3'_of_altprot_603_CHIMERIC
ILIPVASMPWKSYIEVFKKREVQLVLANPGPLVIDKLHTSN
>MtrunA17_Chr5g0425251_1F_1942-2055_114_MtrunA17_Chr5g0425251_3F_186-2171_1986_-1_iteration_9_Within_3'_of_altprot_604_CHIMERIC
ILIPVASMPWKSYIEVFKRREVQLVLANPGPLVIDKLHTSN
>MtrunA17_Chr5g0425251_1F_1942-2055_114_MtrunA17_Chr5g0425251_3F_186-2171_1986_-1_iteration_10_Within_3'_of_altprot_605_CHIMERIC
ILIPVASMPWKSYIEVFKREEVQLVLANPGPLVIDKLHTSN
>MtrunA17_Chr5g0425251_1F_1942-2055_114_MtrunA17_Chr5g0425251_3F_186-2171_1986_-1_iteration_11_Within_3'_of_altprot_606_CHIMERIC
ILIPVASMPWKSYIEVFKREKVQLVLANPGPLVIDKLHTSN
>MtrunA17_Chr5g0425251_1F_1942-2055_114_MtrunA17_Chr5g0425251_3F_186-2171_1986_-1_iteration_12_Within_3'_of_altprot_607_CHIMERIC
ILIPVASMPWKSYIEVFKREKFQLVLANPGPLVIDKLHTSN
>MtrunA17_Chr5g0425251_1F_1942-2055_114_MtrunA17_Chr5g0425251_3F_186-2171_1986_-1_iteration_13_Within_3'_of_altprot_608_CHIMERIC
ILIPVASMPWKSYIEVFKREKFSLVLANPGPLVIDKLHTSN
>MtrunA17_Chr5g0425251_1F_1942-2055_114_MtrunA17_Chr5g0425251_3F_186-2171_1986_-1_iteration_14_Within_3'_of_altprot_609_CHIMERIC
ILIPVASMPWKSYIEVFKREKFSLVLANPGPLVIDKLHTSN
>MtrunA17_Chr5g0425251_1F_1942-2055_114_MtrunA17_Chr5g0425251_3F_186-2171_1986_-1_iteration_15_Within_3'_of_altprot_610_CHIMERIC
ILIPVASMPWKSYIEVFKREKFSLFLANPGPLVIDKLHTSN
>MtrunA17_Chr5g0425251_1F_1942-2055_114_MtrunA17_Chr5g0425251_3F_186-2171_1986_-1_iteration_16_Within_3'_of_altprot_611_CHIMERIC
ILIPVASMPWKSYIEVFKREKFSLFLANPGPLVIDKLHTSN
>MtrunA17_Chr5g0425251_1F_1942-2055_114_MtrunA17_Chr5g0425251_3F_186-2171_1986_-1_iteration_17_Within_3'_of_altprot_612_CHIMERIC
ILIPVASMPWKSYIEVFKREKFSLFLQNPGPLVIDKLHTSN
>MtrunA17_Chr5g0425251_1F_1942-2055_114_MtrunA17_Chr5g0425251_3F_186-2171_1986_-1_iteration_18_Within_3'_of_altprot_613_CHIMERIC
ILIPVASMPWKSYIEVFKREKFSLFLQIPGPLVIDKLHTSN
>MtrunA17_Chr5g0425251_1F_1942-2055_114_MtrunA17_Chr5g0425251_3F_186-2171_1986_-1_iteration_19_Within_3'_of_altprot_614_CHIMERIC
ILIPVASMPWKSYIEVFKREKFSLFLQILGPLVIDKLHTSN
>MtrunA17_Chr5g0425251_1F_1942-2055_114_MtrunA17_Chr5g0425251_3F_186-2171_1986_-1_iteration_20_Within_3'_of_altprot_615_CHIMERIC
ILIPVASMPWKSYIEVFKREKFSLFLQILVPLVIDKLHTSN
>MtrunA17_Chr5g0425251_1F_1942-2055_114_MtrunA17_Chr5g0425251_3F_186-2171_1986_+2_iteration_0_Within_3'_of_altprot_616_CHIMERIC
ILIPVASMPWELYRSLQKREVQLVLANPGPLVIDKLHTSN
>MtrunA17_Chr5g0425251_1F_1942-2055_114_MtrunA17_Chr5g0425251_3F_186-2171_1986_+2_iteration_1_Within_3'_of_altprot_617_CHIMERIC
ILIPVASMPWKLYRSLQKREVQLVLANPGPLVIDKLHTSN
>MtrunA17_Chr5g0425251_1F_1942-2055_114_MtrunA17_Chr5g0425251_3F_186-2171_1986_+2_iteration_2_Within_3'_of_altprot_618_CHIMERIC
ILIPVASMPWKSYRSLQKREVQLVLANPGPLVIDKLHTSN
>MtrunA17_Chr5g0425251_1F_1942-2055_114_MtrunA17_Chr5g0425251_3F_186-2171_1986_+2_iteration_3_Within_3'_of_altprot_619_CHIMERIC
ILIPVASMPWKSYRSLQKREVQLVLANPGPLVIDKLHTSN
>MtrunA17_Chr5g0425251_1F_1942-2055_114_MtrunA17_Chr5g0425251_3F_186-2171_1986_+2_iteration_4_Within_3'_of_altprot_620_CHIMERIC
ILIPVASMPWKSYISLQKREVQLVLANPGPLVIDKLHTSN
>MtrunA17_Chr5g0425251_1F_1942-2055_114_MtrunA17_Chr5g0425251_3F_186-2171_1986_+2_iteration_5_Within_3'_of_altprot_621_CHIMERIC
ILIPVASMPWKSYIELQKREVQLVLANPGPLVIDKLHTSN
>MtrunA17_Chr5g0425251_1F_1942-2055_114_MtrunA17_Chr5g0425251_3F_186-2171_1986_+2_iteration_6_Within_3'_of_altprot_622_CHIMERIC
ILIPVASMPWKSYIEVQKREVQLVLANPGPLVIDKLHTSN
>MtrunA17_Chr5g0425251_1F_1942-2055_114_MtrunA17_Chr5g0425251_3F_186-2171_1986_+2_iteration_7_Within_3'_of_altprot_623_CHIMERIC
ILIPVASMPWKSYIEVFKREVQLVLANPGPLVIDKLHTSN
>MtrunA17_Chr5g0425251_1F_1942-2055_114_MtrunA17_Chr5g0425251_3F_186-2171_1986_+2_iteration_8_Within_3'_of_altprot_624_CHIMERIC
ILIPVASMPWKSYIEVFKREVQLVLANPGPLVIDKLHTSN
>MtrunA17_Chr5g0425251_1F_1942-2055_114_MtrunA17_Chr5g0425251_3F_186-2171_1986_+2_iteration_9_Within_3'_of_altprot_625_CHIMERIC
ILIPVASMPWKSYIEVFKREVQLVLANPGPLVIDKLHTSN
>MtrunA17_Chr5g0425251_1F_1942-2055_114_MtrunA17_Chr5g0425251_3F_186-2171_1986_+2_iteration_10_Within_3'_of_altprot_626_CHIMERIC
ILIPVASMPWKSYIEVFKREVQLVLANPGPLVIDKLHTSN
>MtrunA17_Chr5g0425251_1F_1942-2055_114_MtrunA17_Chr5g0425251_3F_186-2171_1986_+2_iteration_11_Within_3'_of_altprot_627_CHIMERIC
ILIPVASMPWKSYIEVFKREKQLVLANPGPLVIDKLHTSN
>MtrunA17_Chr5g0425251_1F_1942-2055_114_MtrunA17_Chr5g0425251_3F_186-2171_1986_+2_iteration_12_Within_3'_of_altprot_628_CHIMERIC
ILIPVASMPWKSYIEVFKREKFLVLANPGPLVIDKLHTSN
>MtrunA17_Chr5g0425251_1F_1942-2055_114_MtrunA17_Chr5g0425251_3F_186-2171_1986_+2_iteration_13_Within_3'_of_altprot_629_CHIMERIC
ILIPVASMPWKSYIEVFKREKFSVLANPGPLVIDKLHTSN
>MtrunA17_Chr5g0425251_1F_1942-2055_114_MtrunA17_Chr5g0425251_3F_186-2171_1986_+2_iteration_14_Within_3'_of_altprot_630_CHIMERIC
ILIPVASMPWKSYIEVFKREKFSLLANPGPLVIDKLHTSN
>MtrunA17_Chr5g0425251_1F_1942-2055_114_MtrunA17_Chr5g0425251_3F_186-2171_1986_+2_iteration_15_Within_3'_of_altprot_631_CHIMERIC
ILIPVASMPWKSYIEVFKREKFSLFANPGPLVIDKLHTSN
>MtrunA17_Chr5g0425251_1F_1942-2055_114_MtrunA17_Chr5g0425251_3F_186-2171_1986_+2_iteration_16_Within_3'_of_altprot_632_CHIMERIC
ILIPVASMPWKSYIEVFKREKFSLFLNPGPLVIDKLHTSN
>MtrunA17_Chr5g0425251_1F_1942-2055_114_MtrunA17_Chr5g0425251_3F_186-2171_1986_+2_iteration_17_Within_3'_of_altprot_633_CHIMERIC
ILIPVASMPWKSYIEVFKREKFSLFLQPGPLVIDKLHTSN
>MtrunA17_Chr5g0425251_1F_1942-2055_114_MtrunA17_Chr5g0425251_3F_186-2171_1986_+2_iteration_18_Within_3'_of_altprot_634_CHIMERIC
ILIPVASMPWKSYIEVFKREKFSLFLQIGPLVIDKLHTSN
>MtrunA17_Chr5g0425251_1F_1942-2055_114_MtrunA17_Chr5g0425251_3F_186-2171_1986_+2_iteration_19_Within_3'_of_altprot_635_CHIMERIC
ILIPVASMPWKSYIEVFKREKFSLFLQILPLVIDKLHTSN
>MtrunA17_Chr5g0425251_1F_1942-2055_114_MtrunA17_Chr5g0425251_3F_186-2171_1986_+2_iteration_20_Within_3'_of_altprot_636_CHIMERIC
ILIPVASMPWKSYIEVFKREKFSLFLQILVLVIDKLHTSN
>MtrunA17_Chr5g0427331_3F_30-167_138_MtrunA17_Chr5g0427331_1F_100-1482_1383_-2_iteration_1_5'UTR_overlapped_with_CDS_638_CHIMERIC
AKQPSQKEQLKRKCSAASTGTMISQFFVLSQRGDNIVFRDY
>MtrunA17_Chr5g0427331_3F_30-167_138_MtrunA17_Chr5g0427331_1F_100-1482_1383_-2_iteration_2_5'UTR_overlapped_with_CDS_639_CHIMERIC
AKQPSQKEQLKKKCSAASTGTMISQFFVLSQRGDNIVFRDY
>MtrunA17_Chr5g0427331_3F_30-167_138_MtrunA17_Chr5g0427331_1F_100-1482_1383_-2_iteration_3_5'UTR_overlapped_with_CDS_640_CHIMERIC
AKQPSQKEQLKKVCSAASTGTMISQFFVLSQRGDNIVFRDY
>MtrunA17_Chr5g0427331_3F_30-167_138_MtrunA17_Chr5g0427331_1F_100-1482_1383_-2_iteration_4_5'UTR_overlapped_with_CDS_641_CHIMERIC
AKQPSQKEQLKKVQSAASTGTMISQFFVLSQRGDNIVFRDY
>MtrunA17_Chr5g0427331_3F_30-167_138_MtrunA17_Chr5g0427331_1F_100-1482_1383_-2_iteration_5_5'UTR_overlapped_with_CDS_642_CHIMERIC
AKQPSQKEQLKKVQCAASTGTMISQFFVLSQRGDNIVFRDY
>MtrunA17_Chr5g0427331_3F_30-167_138_MtrunA17_Chr5g0427331_1F_100-1482_1383_-2_iteration_6_5'UTR_overlapped_with_CDS_643_CHIMERIC
AKQPSQKEQLKKVQCSASTGTMISQFFVLSQRGDNIVFRDY
>MtrunA17_Chr5g0427331_3F_30-167_138_MtrunA17_Chr5g0427331_1F_100-1482_1383_-2_iteration_7_5'UTR_overlapped_with_CDS_644_CHIMERIC
AKQPSQKEQLKKVQCSISTGTMISQFFVLSQRGDNIVFRDY
>MtrunA17_Chr5g0427331_3F_30-167_138_MtrunA17_Chr5g0427331_1F_100-1482_1383_-2_iteration_8_5'UTR_overlapped_with_CDS_645_CHIMERIC
AKQPSQKEQLKKVQCSIDTGTMISQFFVLSQRGDNIVFRDY
>MtrunA17_Chr5g0427331_3F_30-167_138_MtrunA17_Chr5g0427331_1F_100-1482_1383_-2_iteration_9_5'UTR_overlapped_with_CDS_646_CHIMERIC
AKQPSQKEQLKKVQCSIDRGTMISQFFVLSQRGDNIVFRDY
>MtrunA17_Chr5g0427331_3F_30-167_138_MtrunA17_Chr5g0427331_1F_100-1482_1383_-2_iteration_10_5'UTR_overlapped_with_CDS_647_CHIMERIC
AKQPSQKEQLKKVQCSIDRNTMISQFFVLSQRGDNIVFRDY
>MtrunA17_Chr5g0427331_3F_30-167_138_MtrunA17_Chr5g0427331_1F_100-1482_1383_-2_iteration_11_5'UTR_overlapped_with_CDS_648_CHIMERIC
AKQPSQKEQLKKVQCSIDRNHMISQFFVLSQRGDNIVFRDY
>MtrunA17_Chr5g0427331_3F_30-167_138_MtrunA17_Chr5g0427331_1F_100-1482_1383_-2_iteration_12_5'UTR_overlapped_with_CDS_649_CHIMERIC
AKQPSQKEQLKKVQCSIDRNHDISQFFVLSQRGDNIVFRDY
>MtrunA17_Chr5g0427331_3F_30-167_138_MtrunA17_Chr5g0427331_1F_100-1482_1383_-2_iteration_13_5'UTR_overlapped_with_CDS_650_CHIMERIC
AKQPSQKEQLKKVQCSIDRNHDLSQFFVLSQRGDNIVFRDY
>MtrunA17_Chr5g0427331_3F_30-167_138_MtrunA17_Chr5g0427331_1F_100-1482_1383_-2_iteration_14_5'UTR_overlapped_with_CDS_651_CHIMERIC
AKQPSQKEQLKKVQCSIDRNHDLTQFFVLSQRGDNIVFRDY
>MtrunA17_Chr5g0427331_3F_30-167_138_MtrunA17_Chr5g0427331_1F_100-1482_1383_-2_iteration_15_5'UTR_overlapped_with_CDS_652_CHIMERIC
AKQPSQKEQLKKVQCSIDRNHDLTVFFVLSQRGDNIVFRDY
>MtrunA17_Chr5g0427331_3F_30-167_138_MtrunA17_Chr5g0427331_1F_100-1482_1383_-2_iteration_16_5'UTR_overlapped_with_CDS_653_CHIMERIC
AKQPSQKEQLKKVQCSIDRNHDLTVLFVLSQRGDNIVFRDY
>MtrunA17_Chr5g0427331_3F_30-167_138_MtrunA17_Chr5g0427331_1F_100-1482_1383_-2_iteration_17_5'UTR_overlapped_with_CDS_654_CHIMERIC
AKQPSQKEQLKKVQCSIDRNHDLTVLRVLSQRGDNIVFRDY
>MtrunA17_Chr5g0427331_3F_30-167_138_MtrunA17_Chr5g0427331_1F_100-1482_1383_-2_iteration_18_5'UTR_overlapped_with_CDS_655_CHIMERIC
AKQPSQKEQLKKVQCSIDRNHDLTVLRPLSQRGDNIVFRDY
>MtrunA17_Chr5g0427331_3F_30-167_138_MtrunA17_Chr5g0427331_1F_100-1482_1383_-2_iteration_19_5'UTR_overlapped_with_CDS_656_CHIMERIC
AKQPSQKEQLKKVQCSIDRNHDLTVLRPFSQRGDNIVFRDY
>MtrunA17_Chr5g0427331_3F_30-167_138_MtrunA17_Chr5g0427331_1F_100-1482_1383_-2_iteration_20_5'UTR_overlapped_with_CDS_657_CHIMERIC
AKQPSQKEQLKKVQCSIDRNHDLTVLRPFTQRGDNIVFRDY
>MtrunA17_Chr5g0427331_3F_30-167_138_MtrunA17_Chr5g0427331_1F_100-1482_1383_-2_iteration_21_5'UTR_overlapped_with_CDS_658_CHIMERIC
AKQPSQKEQLKKVQCSIDRNHDLTVLRPFTARGDNIVFRDY
>MtrunA17_Chr5g0427331_3F_30-167_138_MtrunA17_Chr5g0427331_1F_100-1482_1383_-2_iteration_22_5'UTR_overlapped_with_CDS_659_CHIMERIC
AKQPSQKEQLKKVQCSIDRNHDLTVLRPFTAWGDNIVFRDY
>MtrunA17_Chr5g0427331_3F_30-167_138_MtrunA17_Chr5g0427331_1F_100-1482_1383_+1_iteration_0_5'UTR_overlapped_with_CDS_660_CHIMERIC
AKQPSQKEQLRKCSAASTGTMISQFFVLSQRGDNIVFRDY
>MtrunA17_Chr5g0427331_3F_30-167_138_MtrunA17_Chr5g0427331_1F_100-1482_1383_+1_iteration_1_5'UTR_overlapped_with_CDS_661_CHIMERIC
AKQPSQKEQLKKCSAASTGTMISQFFVLSQRGDNIVFRDY
>MtrunA17_Chr5g0427331_3F_30-167_138_MtrunA17_Chr5g0427331_1F_100-1482_1383_+1_iteration_2_5'UTR_overlapped_with_CDS_662_CHIMERIC
AKQPSQKEQLKKCSAASTGTMISQFFVLSQRGDNIVFRDY
>MtrunA17_Chr5g0427331_3F_30-167_138_MtrunA17_Chr5g0427331_1F_100-1482_1383_+1_iteration_3_5'UTR_overlapped_with_CDS_663_CHIMERIC
AKQPSQKEQLKKVSAASTGTMISQFFVLSQRGDNIVFRDY
>MtrunA17_Chr5g0427331_3F_30-167_138_MtrunA17_Chr5g0427331_1F_100-1482_1383_+1_iteration_4_5'UTR_overlapped_with_CDS_664_CHIMERIC
AKQPSQKEQLKKVQAASTGTMISQFFVLSQRGDNIVFRDY
>MtrunA17_Chr5g0427331_3F_30-167_138_MtrunA17_Chr5g0427331_1F_100-1482_1383_+1_iteration_5_5'UTR_overlapped_with_CDS_665_CHIMERIC
AKQPSQKEQLKKVQCASTGTMISQFFVLSQRGDNIVFRDY
>MtrunA17_Chr5g0427331_3F_30-167_138_MtrunA17_Chr5g0427331_1F_100-1482_1383_+1_iteration_6_5'UTR_overlapped_with_CDS_666_CHIMERIC
AKQPSQKEQLKKVQCSSTGTMISQFFVLSQRGDNIVFRDY
>MtrunA17_Chr5g0427331_3F_30-167_138_MtrunA17_Chr5g0427331_1F_100-1482_1383_+1_iteration_7_5'UTR_overlapped_with_CDS_667_CHIMERIC
AKQPSQKEQLKKVQCSITGTMISQFFVLSQRGDNIVFRDY
>MtrunA17_Chr5g0427331_3F_30-167_138_MtrunA17_Chr5g0427331_1F_100-1482_1383_+1_iteration_8_5'UTR_overlapped_with_CDS_668_CHIMERIC
AKQPSQKEQLKKVQCSIDGTMISQFFVLSQRGDNIVFRDY
>MtrunA17_Chr5g0427331_3F_30-167_138_MtrunA17_Chr5g0427331_1F_100-1482_1383_+1_iteration_9_5'UTR_overlapped_with_CDS_669_CHIMERIC
AKQPSQKEQLKKVQCSIDRTMISQFFVLSQRGDNIVFRDY
>MtrunA17_Chr5g0427331_3F_30-167_138_MtrunA17_Chr5g0427331_1F_100-1482_1383_+1_iteration_10_5'UTR_overlapped_with_CDS_670_CHIMERIC
AKQPSQKEQLKKVQCSIDRNMISQFFVLSQRGDNIVFRDY
>MtrunA17_Chr5g0427331_3F_30-167_138_MtrunA17_Chr5g0427331_1F_100-1482_1383_+1_iteration_11_5'UTR_overlapped_with_CDS_671_CHIMERIC
AKQPSQKEQLKKVQCSIDRNHISQFFVLSQRGDNIVFRDY
>MtrunA17_Chr5g0427331_3F_30-167_138_MtrunA17_Chr5g0427331_1F_100-1482_1383_+1_iteration_12_5'UTR_overlapped_with_CDS_672_CHIMERIC
AKQPSQKEQLKKVQCSIDRNHDSQFFVLSQRGDNIVFRDY
>MtrunA17_Chr5g0427331_3F_30-167_138_MtrunA17_Chr5g0427331_1F_100-1482_1383_+1_iteration_13_5'UTR_overlapped_with_CDS_673_CHIMERIC
AKQPSQKEQLKKVQCSIDRNHDLQFFVLSQRGDNIVFRDY
>MtrunA17_Chr5g0427331_3F_30-167_138_MtrunA17_Chr5g0427331_1F_100-1482_1383_+1_iteration_14_5'UTR_overlapped_with_CDS_674_CHIMERIC
AKQPSQKEQLKKVQCSIDRNHDLTFFVLSQRGDNIVFRDY
>MtrunA17_Chr5g0427331_3F_30-167_138_MtrunA17_Chr5g0427331_1F_100-1482_1383_+1_iteration_15_5'UTR_overlapped_with_CDS_675_CHIMERIC
AKQPSQKEQLKKVQCSIDRNHDLTVFVLSQRGDNIVFRDY
>MtrunA17_Chr5g0427331_3F_30-167_138_MtrunA17_Chr5g0427331_1F_100-1482_1383_+1_iteration_16_5'UTR_overlapped_with_CDS_676_CHIMERIC
AKQPSQKEQLKKVQCSIDRNHDLTVLVLSQRGDNIVFRDY
>MtrunA17_Chr5g0427331_3F_30-167_138_MtrunA17_Chr5g0427331_1F_100-1482_1383_+1_iteration_17_5'UTR_overlapped_with_CDS_677_CHIMERIC
AKQPSQKEQLKKVQCSIDRNHDLTVLRLSQRGDNIVFRDY
>MtrunA17_Chr5g0427331_3F_30-167_138_MtrunA17_Chr5g0427331_1F_100-1482_1383_+1_iteration_18_5'UTR_overlapped_with_CDS_678_CHIMERIC
AKQPSQKEQLKKVQCSIDRNHDLTVLRPSQRGDNIVFRDY
>MtrunA17_Chr5g0427331_3F_30-167_138_MtrunA17_Chr5g0427331_1F_100-1482_1383_+1_iteration_19_5'UTR_overlapped_with_CDS_679_CHIMERIC
AKQPSQKEQLKKVQCSIDRNHDLTVLRPFQRGDNIVFRDY
>MtrunA17_Chr5g0427331_3F_30-167_138_MtrunA17_Chr5g0427331_1F_100-1482_1383_+1_iteration_20_5'UTR_overlapped_with_CDS_680_CHIMERIC
AKQPSQKEQLKKVQCSIDRNHDLTVLRPFTRGDNIVFRDY
>MtrunA17_Chr5g0427331_3F_30-167_138_MtrunA17_Chr5g0427331_1F_100-1482_1383_+1_iteration_21_5'UTR_overlapped_with_CDS_681_CHIMERIC
AKQPSQKEQLKKVQCSIDRNHDLTVLRPFTAGDNIVFRDY
>MtrunA17_Chr5g0427331_3F_30-167_138_MtrunA17_Chr5g0427331_1F_100-1482_1383_+1_iteration_22_5'UTR_overlapped_with_CDS_682_CHIMERIC
AKQPSQKEQLKKVQCSIDRNHDLTVLRPFTAWDNIVFRDY
>MtrunA17_Chr5g0427611_3F_1482-1589_108_MtrunA17_Chr5g0427611_2F_146-1972_1827_-2_iteration_1_Within_5'_of_altprot_684_CHIMERIC
ILGAAEAKWVTHLANNLQKLFDILRIIQLSTHVHQTKLRYL
>MtrunA17_Chr5g0427611_3F_1482-1589_108_MtrunA17_Chr5g0427611_2F_146-1972_1827_-2_iteration_2_Within_5'_of_altprot_685_CHIMERIC
ILGAAEAKWVTPLANNLQKLFDILRIIQLSTHVHQTKLRYL
>MtrunA17_Chr5g0427611_3F_1482-1589_108_MtrunA17_Chr5g0427611_2F_146-1972_1827_-2_iteration_3_Within_5'_of_altprot_686_CHIMERIC
ILGAAEAKWVTPCANNLQKLFDILRIIQLSTHVHQTKLRYL
>MtrunA17_Chr5g0427611_3F_1482-1589_108_MtrunA17_Chr5g0427611_2F_146-1972_1827_-2_iteration_4_Within_5'_of_altprot_687_CHIMERIC
ILGAAEAKWVTPCKNNLQKLFDILRIIQLSTHVHQTKLRYL
>MtrunA17_Chr5g0427611_3F_1482-1589_108_MtrunA17_Chr5g0427611_2F_146-1972_1827_-2_iteration_5_Within_5'_of_altprot_688_CHIMERIC
ILGAAEAKWVTPCKQNLQKLFDILRIIQLSTHVHQTKLRYL
>MtrunA17_Chr5g0427611_3F_1482-1589_108_MtrunA17_Chr5g0427611_2F_146-1972_1827_-2_iteration_6_Within_5'_of_altprot_689_CHIMERIC
ILGAAEAKWVTPCKQPLQKLFDILRIIQLSTHVHQTKLRYL
>MtrunA17_Chr5g0427611_3F_1482-1589_108_MtrunA17_Chr5g0427611_2F_146-1972_1827_-2_iteration_7_Within_5'_of_altprot_690_CHIMERIC
ILGAAEAKWVTPCKQPPQKLFDILRIIQLSTHVHQTKLRYL
>MtrunA17_Chr5g0427611_3F_1482-1589_108_MtrunA17_Chr5g0427611_2F_146-1972_1827_-2_iteration_8_Within_5'_of_altprot_691_CHIMERIC
ILGAAEAKWVTPCKQPPKKLFDILRIIQLSTHVHQTKLRYL
>MtrunA17_Chr5g0427611_3F_1482-1589_108_MtrunA17_Chr5g0427611_2F_146-1972_1827_-2_iteration_9_Within_5'_of_altprot_692_CHIMERIC
ILGAAEAKWVTPCKQPPKVLFDILRIIQLSTHVHQTKLRYL
>MtrunA17_Chr5g0427611_3F_1482-1589_108_MtrunA17_Chr5g0427611_2F_146-1972_1827_-2_iteration_10_Within_5'_of_altprot_693_CHIMERIC
ILGAAEAKWVTPCKQPPKVIFDILRIIQLSTHVHQTKLRYL
>MtrunA17_Chr5g0427611_3F_1482-1589_108_MtrunA17_Chr5g0427611_2F_146-1972_1827_-2_iteration_11_Within_5'_of_altprot_694_CHIMERIC
ILGAAEAKWVTPCKQPPKVIRDILRIIQLSTHVHQTKLRYL
>MtrunA17_Chr5g0427611_3F_1482-1589_108_MtrunA17_Chr5g0427611_2F_146-1972_1827_-2_iteration_12_Within_5'_of_altprot_695_CHIMERIC
ILGAAEAKWVTPCKQPPKVIRHILRIIQLSTHVHQTKLRYL
>MtrunA17_Chr5g0427611_3F_1482-1589_108_MtrunA17_Chr5g0427611_2F_146-1972_1827_-2_iteration_13_Within_5'_of_altprot_696_CHIMERIC
ILGAAEAKWVTPCKQPPKVIRHILRIIQLSTHVHQTKLRYL
>MtrunA17_Chr5g0427611_3F_1482-1589_108_MtrunA17_Chr5g0427611_2F_146-1972_1827_-2_iteration_14_Within_5'_of_altprot_697_CHIMERIC
ILGAAEAKWVTPCKQPPKVIRHIARIIQLSTHVHQTKLRYL
>MtrunA17_Chr5g0427611_3F_1482-1589_108_MtrunA17_Chr5g0427611_2F_146-1972_1827_-2_iteration_15_Within_5'_of_altprot_698_CHIMERIC
ILGAAEAKWVTPCKQPPKVIRHIANIIQLSTHVHQTKLRYL
>MtrunA17_Chr5g0427611_3F_1482-1589_108_MtrunA17_Chr5g0427611_2F_146-1972_1827_-2_iteration_16_Within_5'_of_altprot_699_CHIMERIC
ILGAAEAKWVTPCKQPPKVIRHIANHIQLSTHVHQTKLRYL
>MtrunA17_Chr5g0427611_3F_1482-1589_108_MtrunA17_Chr5g0427611_2F_146-1972_1827_-2_iteration_17_Within_5'_of_altprot_700_CHIMERIC
ILGAAEAKWVTPCKQPPKVIRHIANHSQLSTHVHQTKLRYL
>MtrunA17_Chr5g0427611_3F_1482-1589_108_MtrunA17_Chr5g0427611_2F_146-1972_1827_-2_iteration_18_Within_5'_of_altprot_701_CHIMERIC
ILGAAEAKWVTPCKQPPKVIRHIANHSTLSTHVHQTKLRYL
>MtrunA17_Chr5g0427611_3F_1482-1589_108_MtrunA17_Chr5g0427611_2F_146-1972_1827_-2_iteration_19_Within_5'_of_altprot_702_CHIMERIC
ILGAAEAKWVTPCKQPPKVIRHIANHSTVSTHVHQTKLRYL
>MtrunA17_Chr5g0427611_3F_1482-1589_108_MtrunA17_Chr5g0427611_2F_146-1972_1827_-2_iteration_20_Within_5'_of_altprot_703_CHIMERIC
ILGAAEAKWVTPCKQPPKVIRHIANHSTVNTHVHQTKLRYL
>MtrunA17_Chr5g0427611_3F_1482-1589_108_MtrunA17_Chr5g0427611_2F_146-1972_1827_+1_iteration_0_Within_5'_of_altprot_704_CHIMERIC
ILGAAEAKWVHLANNLQKLFDILRIIQLSTHVHQTKLRYL
>MtrunA17_Chr5g0427611_3F_1482-1589_108_MtrunA17_Chr5g0427611_2F_146-1972_1827_+1_iteration_1_Within_5'_of_altprot_705_CHIMERIC
ILGAAEAKWVTLANNLQKLFDILRIIQLSTHVHQTKLRYL
>MtrunA17_Chr5g0427611_3F_1482-1589_108_MtrunA17_Chr5g0427611_2F_146-1972_1827_+1_iteration_2_Within_5'_of_altprot_706_CHIMERIC
ILGAAEAKWVTPANNLQKLFDILRIIQLSTHVHQTKLRYL
>MtrunA17_Chr5g0427611_3F_1482-1589_108_MtrunA17_Chr5g0427611_2F_146-1972_1827_+1_iteration_3_Within_5'_of_altprot_707_CHIMERIC
ILGAAEAKWVTPCNNLQKLFDILRIIQLSTHVHQTKLRYL
>MtrunA17_Chr5g0427611_3F_1482-1589_108_MtrunA17_Chr5g0427611_2F_146-1972_1827_+1_iteration_4_Within_5'_of_altprot_708_CHIMERIC
ILGAAEAKWVTPCKNLQKLFDILRIIQLSTHVHQTKLRYL
>MtrunA17_Chr5g0427611_3F_1482-1589_108_MtrunA17_Chr5g0427611_2F_146-1972_1827_+1_iteration_5_Within_5'_of_altprot_709_CHIMERIC
ILGAAEAKWVTPCKQLQKLFDILRIIQLSTHVHQTKLRYL
>MtrunA17_Chr5g0427611_3F_1482-1589_108_MtrunA17_Chr5g0427611_2F_146-1972_1827_+1_iteration_6_Within_5'_of_altprot_710_CHIMERIC
ILGAAEAKWVTPCKQPQKLFDILRIIQLSTHVHQTKLRYL
>MtrunA17_Chr5g0427611_3F_1482-1589_108_MtrunA17_Chr5g0427611_2F_146-1972_1827_+1_iteration_7_Within_5'_of_altprot_711_CHIMERIC
ILGAAEAKWVTPCKQPPKLFDILRIIQLSTHVHQTKLRYL
>MtrunA17_Chr5g0427611_3F_1482-1589_108_MtrunA17_Chr5g0427611_2F_146-1972_1827_+1_iteration_8_Within_5'_of_altprot_712_CHIMERIC
ILGAAEAKWVTPCKQPPKLFDILRIIQLSTHVHQTKLRYL
>MtrunA17_Chr5g0427611_3F_1482-1589_108_MtrunA17_Chr5g0427611_2F_146-1972_1827_+1_iteration_9_Within_5'_of_altprot_713_CHIMERIC
ILGAAEAKWVTPCKQPPKVFDILRIIQLSTHVHQTKLRYL
>MtrunA17_Chr5g0427611_3F_1482-1589_108_MtrunA17_Chr5g0427611_2F_146-1972_1827_+1_iteration_10_Within_5'_of_altprot_714_CHIMERIC
ILGAAEAKWVTPCKQPPKVIDILRIIQLSTHVHQTKLRYL
>MtrunA17_Chr5g0427611_3F_1482-1589_108_MtrunA17_Chr5g0427611_2F_146-1972_1827_+1_iteration_11_Within_5'_of_altprot_715_CHIMERIC
ILGAAEAKWVTPCKQPPKVIRILRIIQLSTHVHQTKLRYL
>MtrunA17_Chr5g0427611_3F_1482-1589_108_MtrunA17_Chr5g0427611_2F_146-1972_1827_+1_iteration_12_Within_5'_of_altprot_716_CHIMERIC
ILGAAEAKWVTPCKQPPKVIRHLRIIQLSTHVHQTKLRYL
>MtrunA17_Chr5g0427611_3F_1482-1589_108_MtrunA17_Chr5g0427611_2F_146-1972_1827_+1_iteration_13_Within_5'_of_altprot_717_CHIMERIC
ILGAAEAKWVTPCKQPPKVIRHIRIIQLSTHVHQTKLRYL
>MtrunA17_Chr5g0427611_3F_1482-1589_108_MtrunA17_Chr5g0427611_2F_146-1972_1827_+1_iteration_14_Within_5'_of_altprot_718_CHIMERIC
ILGAAEAKWVTPCKQPPKVIRHIAIIQLSTHVHQTKLRYL
>MtrunA17_Chr5g0427611_3F_1482-1589_108_MtrunA17_Chr5g0427611_2F_146-1972_1827_+1_iteration_15_Within_5'_of_altprot_719_CHIMERIC
ILGAAEAKWVTPCKQPPKVIRHIANIQLSTHVHQTKLRYL
>MtrunA17_Chr5g0427611_3F_1482-1589_108_MtrunA17_Chr5g0427611_2F_146-1972_1827_+1_iteration_16_Within_5'_of_altprot_720_CHIMERIC
ILGAAEAKWVTPCKQPPKVIRHIANHQLSTHVHQTKLRYL
>MtrunA17_Chr5g0427611_3F_1482-1589_108_MtrunA17_Chr5g0427611_2F_146-1972_1827_+1_iteration_17_Within_5'_of_altprot_721_CHIMERIC
ILGAAEAKWVTPCKQPPKVIRHIANHSLSTHVHQTKLRYL
>MtrunA17_Chr5g0427611_3F_1482-1589_108_MtrunA17_Chr5g0427611_2F_146-1972_1827_+1_iteration_18_Within_5'_of_altprot_722_CHIMERIC
ILGAAEAKWVTPCKQPPKVIRHIANHSTSTHVHQTKLRYL
>MtrunA17_Chr5g0427611_3F_1482-1589_108_MtrunA17_Chr5g0427611_2F_146-1972_1827_+1_iteration_19_Within_5'_of_altprot_723_CHIMERIC
ILGAAEAKWVTPCKQPPKVIRHIANHSTVTHVHQTKLRYL
>MtrunA17_Chr5g0427611_3F_1482-1589_108_MtrunA17_Chr5g0427611_2F_146-1972_1827_+1_iteration_20_Within_5'_of_altprot_724_CHIMERIC
ILGAAEAKWVTPCKQPPKVIRHIANHSTVNHVHQTKLRYL
>MtrunA17_Chr5g0427611_3F_1482-1589_108_MtrunA17_Chr5g0427611_2F_146-1972_1827_-1_iteration_0_Within_3'_of_altprot_725_CHIMERIC
LQKLFDILRIHSTVNTCAPDQIKIPAEKHMLLNIPNWIEEF
>MtrunA17_Chr5g0427611_3F_1482-1589_108_MtrunA17_Chr5g0427611_2F_146-1972_1827_-1_iteration_1_Within_3'_of_altprot_726_CHIMERIC
LQKLFDILRIISTVNTCAPDQIKIPAEKHMLLNIPNWIEEF
>MtrunA17_Chr5g0427611_3F_1482-1589_108_MtrunA17_Chr5g0427611_2F_146-1972_1827_-1_iteration_2_Within_3'_of_altprot_727_CHIMERIC
LQKLFDILRIIQTVNTCAPDQIKIPAEKHMLLNIPNWIEEF
>MtrunA17_Chr5g0427611_3F_1482-1589_108_MtrunA17_Chr5g0427611_2F_146-1972_1827_-1_iteration_3_Within_3'_of_altprot_728_CHIMERIC
LQKLFDILRIIQLVNTCAPDQIKIPAEKHMLLNIPNWIEEF
>MtrunA17_Chr5g0427611_3F_1482-1589_108_MtrunA17_Chr5g0427611_2F_146-1972_1827_-1_iteration_4_Within_3'_of_altprot_729_CHIMERIC
LQKLFDILRIIQLSNTCAPDQIKIPAEKHMLLNIPNWIEEF
>MtrunA17_Chr5g0427611_3F_1482-1589_108_MtrunA17_Chr5g0427611_2F_146-1972_1827_-1_iteration_5_Within_3'_of_altprot_730_CHIMERIC
LQKLFDILRIIQLSTTCAPDQIKIPAEKHMLLNIPNWIEEF
>MtrunA17_Chr5g0427611_3F_1482-1589_108_MtrunA17_Chr5g0427611_2F_146-1972_1827_-1_iteration_6_Within_3'_of_altprot_731_CHIMERIC
LQKLFDILRIIQLSTHCAPDQIKIPAEKHMLLNIPNWIEEF
>MtrunA17_Chr5g0427611_3F_1482-1589_108_MtrunA17_Chr5g0427611_2F_146-1972_1827_-1_iteration_7_Within_3'_of_altprot_732_CHIMERIC
LQKLFDILRIIQLSTHVAPDQIKIPAEKHMLLNIPNWIEEF
>MtrunA17_Chr5g0427611_3F_1482-1589_108_MtrunA17_Chr5g0427611_2F_146-1972_1827_-1_iteration_8_Within_3'_of_altprot_733_CHIMERIC
LQKLFDILRIIQLSTHVHPDQIKIPAEKHMLLNIPNWIEEF
>MtrunA17_Chr5g0427611_3F_1482-1589_108_MtrunA17_Chr5g0427611_2F_146-1972_1827_-1_iteration_9_Within_3'_of_altprot_734_CHIMERIC
LQKLFDILRIIQLSTHVHQDQIKIPAEKHMLLNIPNWIEEF
>MtrunA17_Chr5g0427611_3F_1482-1589_108_MtrunA17_Chr5g0427611_2F_146-1972_1827_-1_iteration_10_Within_3'_of_altprot_735_CHIMERIC
LQKLFDILRIIQLSTHVHQTQIKIPAEKHMLLNIPNWIEEF
>MtrunA17_Chr5g0427611_3F_1482-1589_108_MtrunA17_Chr5g0427611_2F_146-1972_1827_-1_iteration_11_Within_3'_of_altprot_736_CHIMERIC
LQKLFDILRIIQLSTHVHQTKIKIPAEKHMLLNIPNWIEEF
>MtrunA17_Chr5g0427611_3F_1482-1589_108_MtrunA17_Chr5g0427611_2F_146-1972_1827_-1_iteration_12_Within_3'_of_altprot_737_CHIMERIC
LQKLFDILRIIQLSTHVHQTKLKIPAEKHMLLNIPNWIEEF
>MtrunA17_Chr5g0427611_3F_1482-1589_108_MtrunA17_Chr5g0427611_2F_146-1972_1827_-1_iteration_13_Within_3'_of_altprot_738_CHIMERIC
LQKLFDILRIIQLSTHVHQTKLRIPAEKHMLLNIPNWIEEF
>MtrunA17_Chr5g0427611_3F_1482-1589_108_MtrunA17_Chr5g0427611_2F_146-1972_1827_-1_iteration_14_Within_3'_of_altprot_739_CHIMERIC
LQKLFDILRIIQLSTHVHQTKLRYPAEKHMLLNIPNWIEEF
>MtrunA17_Chr5g0427611_3F_1482-1589_108_MtrunA17_Chr5g0427611_2F_146-1972_1827_-1_iteration_15_Within_3'_of_altprot_740_CHIMERIC
LQKLFDILRIIQLSTHVHQTKLRYLAEKHMLLNIPNWIEEF
>MtrunA17_Chr5g0427611_3F_1482-1589_108_MtrunA17_Chr5g0427611_2F_146-1972_1827_-1_iteration_16_Within_3'_of_altprot_741_CHIMERIC
LQKLFDILRIIQLSTHVHQTKLRYLLEKHMLLNIPNWIEEF
>MtrunA17_Chr5g0427611_3F_1482-1589_108_MtrunA17_Chr5g0427611_2F_146-1972_1827_-1_iteration_17_Within_3'_of_altprot_742_CHIMERIC
LQKLFDILRIIQLSTHVHQTKLRYLLKKHMLLNIPNWIEEF
>MtrunA17_Chr5g0427611_3F_1482-1589_108_MtrunA17_Chr5g0427611_2F_146-1972_1827_-1_iteration_18_Within_3'_of_altprot_743_CHIMERIC
LQKLFDILRIIQLSTHVHQTKLRYLLKSHMLLNIPNWIEEF
>MtrunA17_Chr5g0427611_3F_1482-1589_108_MtrunA17_Chr5g0427611_2F_146-1972_1827_-1_iteration_19_Within_3'_of_altprot_744_CHIMERIC
LQKLFDILRIIQLSTHVHQTKLRYLLKSTMLLNIPNWIEEF
>MtrunA17_Chr5g0427611_3F_1482-1589_108_MtrunA17_Chr5g0427611_2F_146-1972_1827_-1_iteration_20_Within_3'_of_altprot_745_CHIMERIC
LQKLFDILRIIQLSTHVHQTKLRYLLKSTCLLNIPNWIEEF
>MtrunA17_Chr5g0427611_3F_1482-1589_108_MtrunA17_Chr5g0427611_2F_146-1972_1827_+2_iteration_0_Within_3'_of_altprot_746_CHIMERIC
LQKLFDILRISTVNTCAPDQIKIPAEKHMLLNIPNWIEEF
>MtrunA17_Chr5g0427611_3F_1482-1589_108_MtrunA17_Chr5g0427611_2F_146-1972_1827_+2_iteration_1_Within_3'_of_altprot_747_CHIMERIC
LQKLFDILRIITVNTCAPDQIKIPAEKHMLLNIPNWIEEF
>MtrunA17_Chr5g0427611_3F_1482-1589_108_MtrunA17_Chr5g0427611_2F_146-1972_1827_+2_iteration_2_Within_3'_of_altprot_748_CHIMERIC
LQKLFDILRIIQVNTCAPDQIKIPAEKHMLLNIPNWIEEF
>MtrunA17_Chr5g0427611_3F_1482-1589_108_MtrunA17_Chr5g0427611_2F_146-1972_1827_+2_iteration_3_Within_3'_of_altprot_749_CHIMERIC
LQKLFDILRIIQLNTCAPDQIKIPAEKHMLLNIPNWIEEF
>MtrunA17_Chr5g0427611_3F_1482-1589_108_MtrunA17_Chr5g0427611_2F_146-1972_1827_+2_iteration_4_Within_3'_of_altprot_750_CHIMERIC
LQKLFDILRIIQLSTCAPDQIKIPAEKHMLLNIPNWIEEF
>MtrunA17_Chr5g0427611_3F_1482-1589_108_MtrunA17_Chr5g0427611_2F_146-1972_1827_+2_iteration_5_Within_3'_of_altprot_751_CHIMERIC
LQKLFDILRIIQLSTCAPDQIKIPAEKHMLLNIPNWIEEF
>MtrunA17_Chr5g0427611_3F_1482-1589_108_MtrunA17_Chr5g0427611_2F_146-1972_1827_+2_iteration_6_Within_3'_of_altprot_752_CHIMERIC
LQKLFDILRIIQLSTHAPDQIKIPAEKHMLLNIPNWIEEF
>MtrunA17_Chr5g0427611_3F_1482-1589_108_MtrunA17_Chr5g0427611_2F_146-1972_1827_+2_iteration_7_Within_3'_of_altprot_753_CHIMERIC
LQKLFDILRIIQLSTHVPDQIKIPAEKHMLLNIPNWIEEF
>MtrunA17_Chr5g0427611_3F_1482-1589_108_MtrunA17_Chr5g0427611_2F_146-1972_1827_+2_iteration_8_Within_3'_of_altprot_754_CHIMERIC
LQKLFDILRIIQLSTHVHDQIKIPAEKHMLLNIPNWIEEF
>MtrunA17_Chr5g0427611_3F_1482-1589_108_MtrunA17_Chr5g0427611_2F_146-1972_1827_+2_iteration_9_Within_3'_of_altprot_755_CHIMERIC
LQKLFDILRIIQLSTHVHQQIKIPAEKHMLLNIPNWIEEF
>MtrunA17_Chr5g0427611_3F_1482-1589_108_MtrunA17_Chr5g0427611_2F_146-1972_1827_+2_iteration_10_Within_3'_of_altprot_756_CHIMERIC
LQKLFDILRIIQLSTHVHQTIKIPAEKHMLLNIPNWIEEF
>MtrunA17_Chr5g0427611_3F_1482-1589_108_MtrunA17_Chr5g0427611_2F_146-1972_1827_+2_iteration_11_Within_3'_of_altprot_757_CHIMERIC
LQKLFDILRIIQLSTHVHQTKKIPAEKHMLLNIPNWIEEF
>MtrunA17_Chr5g0427611_3F_1482-1589_108_MtrunA17_Chr5g0427611_2F_146-1972_1827_+2_iteration_12_Within_3'_of_altprot_758_CHIMERIC
LQKLFDILRIIQLSTHVHQTKLIPAEKHMLLNIPNWIEEF
>MtrunA17_Chr5g0427611_3F_1482-1589_108_MtrunA17_Chr5g0427611_2F_146-1972_1827_+2_iteration_13_Within_3'_of_altprot_759_CHIMERIC
LQKLFDILRIIQLSTHVHQTKLRPAEKHMLLNIPNWIEEF
>MtrunA17_Chr5g0427611_3F_1482-1589_108_MtrunA17_Chr5g0427611_2F_146-1972_1827_+2_iteration_14_Within_3'_of_altprot_760_CHIMERIC
LQKLFDILRIIQLSTHVHQTKLRYAEKHMLLNIPNWIEEF
>MtrunA17_Chr5g0427611_3F_1482-1589_108_MtrunA17_Chr5g0427611_2F_146-1972_1827_+2_iteration_15_Within_3'_of_altprot_761_CHIMERIC
LQKLFDILRIIQLSTHVHQTKLRYLEKHMLLNIPNWIEEF
>MtrunA17_Chr5g0427611_3F_1482-1589_108_MtrunA17_Chr5g0427611_2F_146-1972_1827_+2_iteration_16_Within_3'_of_altprot_762_CHIMERIC
LQKLFDILRIIQLSTHVHQTKLRYLLKHMLLNIPNWIEEF
>MtrunA17_Chr5g0427611_3F_1482-1589_108_MtrunA17_Chr5g0427611_2F_146-1972_1827_+2_iteration_17_Within_3'_of_altprot_763_CHIMERIC
LQKLFDILRIIQLSTHVHQTKLRYLLKHMLLNIPNWIEEF
>MtrunA17_Chr5g0427611_3F_1482-1589_108_MtrunA17_Chr5g0427611_2F_146-1972_1827_+2_iteration_18_Within_3'_of_altprot_764_CHIMERIC
LQKLFDILRIIQLSTHVHQTKLRYLLKSMLLNIPNWIEEF
>MtrunA17_Chr5g0427611_3F_1482-1589_108_MtrunA17_Chr5g0427611_2F_146-1972_1827_+2_iteration_19_Within_3'_of_altprot_765_CHIMERIC
LQKLFDILRIIQLSTHVHQTKLRYLLKSTLLNIPNWIEEF
>MtrunA17_Chr5g0427611_3F_1482-1589_108_MtrunA17_Chr5g0427611_2F_146-1972_1827_+2_iteration_20_Within_3'_of_altprot_766_CHIMERIC
LQKLFDILRIIQLSTHVHQTKLRYLLKSTCLNIPNWIEEF
>MtrunA17_Chr5g0427751_3F_8235-8330_96_MtrunA17_Chr5g0427751_3F_189-8231_8043_3'_UTR_width_4_767_CHIMERIC
IAYDSDSSSGSSSSYELILEKCLYKGILTFQLSMKHVLSG
>MtrunA17_Chr5g0428711_2F_1778-1900_123_MtrunA17_Chr5g0428711_1F_166-3027_2862_-2_iteration_1_Within_5'_of_altprot_769_CHIMERIC
EKEQSLTRKLRGPITEGKTRLQWIQQIQILLKLRPQRTFLM
>MtrunA17_Chr5g0428711_2F_1778-1900_123_MtrunA17_Chr5g0428711_1F_166-3027_2862_-2_iteration_2_Within_5'_of_altprot_770_CHIMERIC
EKEQSLTRKLRTPITEGKTRLQWIQQIQILLKLRPQRTFLM
>MtrunA17_Chr5g0428711_2F_1778-1900_123_MtrunA17_Chr5g0428711_1F_166-3027_2862_-2_iteration_3_Within_5'_of_altprot_771_CHIMERIC
EKEQSLTRKLRTDITEGKTRLQWIQQIQILLKLRPQRTFLM
>MtrunA17_Chr5g0428711_2F_1778-1900_123_MtrunA17_Chr5g0428711_1F_166-3027_2862_-2_iteration_4_Within_5'_of_altprot_772_CHIMERIC
EKEQSLTRKLRTDNTEGKTRLQWIQQIQILLKLRPQRTFLM
>MtrunA17_Chr5g0428711_2F_1778-1900_123_MtrunA17_Chr5g0428711_1F_166-3027_2862_-2_iteration_5_Within_5'_of_altprot_773_CHIMERIC
EKEQSLTRKLRTDNREGKTRLQWIQQIQILLKLRPQRTFLM
>MtrunA17_Chr5g0428711_2F_1778-1900_123_MtrunA17_Chr5g0428711_1F_166-3027_2862_-2_iteration_6_Within_5'_of_altprot_774_CHIMERIC
EKEQSLTRKLRTDNRGGKTRLQWIQQIQILLKLRPQRTFLM
>MtrunA17_Chr5g0428711_2F_1778-1900_123_MtrunA17_Chr5g0428711_1F_166-3027_2862_-2_iteration_7_Within_5'_of_altprot_775_CHIMERIC
EKEQSLTRKLRTDNRGKKTRLQWIQQIQILLKLRPQRTFLM
>MtrunA17_Chr5g0428711_2F_1778-1900_123_MtrunA17_Chr5g0428711_1F_166-3027_2862_-2_iteration_8_Within_5'_of_altprot_776_CHIMERIC
EKEQSLTRKLRTDNRGKNTRLQWIQQIQILLKLRPQRTFLM
>MtrunA17_Chr5g0428711_2F_1778-1900_123_MtrunA17_Chr5g0428711_1F_166-3027_2862_-2_iteration_9_Within_5'_of_altprot_777_CHIMERIC
EKEQSLTRKLRTDNRGKNKRLQWIQQIQILLKLRPQRTFLM
>MtrunA17_Chr5g0428711_2F_1778-1900_123_MtrunA17_Chr5g0428711_1F_166-3027_2862_-2_iteration_10_Within_5'_of_altprot_778_CHIMERIC
EKEQSLTRKLRTDNRGKNKTLQWIQQIQILLKLRPQRTFLM
>MtrunA17_Chr5g0428711_2F_1778-1900_123_MtrunA17_Chr5g0428711_1F_166-3027_2862_-2_iteration_11_Within_5'_of_altprot_779_CHIMERIC
EKEQSLTRKLRTDNRGKNKTSQWIQQIQILLKLRPQRTFLM
>MtrunA17_Chr5g0428711_2F_1778-1900_123_MtrunA17_Chr5g0428711_1F_166-3027_2862_-2_iteration_12_Within_5'_of_altprot_780_CHIMERIC
EKEQSLTRKLRTDNRGKNKTSVWIQQIQILLKLRPQRTFLM
>MtrunA17_Chr5g0428711_2F_1778-1900_123_MtrunA17_Chr5g0428711_1F_166-3027_2862_-2_iteration_13_Within_5'_of_altprot_781_CHIMERIC
EKEQSLTRKLRTDNRGKNKTSVDIQQIQILLKLRPQRTFLM
>MtrunA17_Chr5g0428711_2F_1778-1900_123_MtrunA17_Chr5g0428711_1F_166-3027_2862_-2_iteration_14_Within_5'_of_altprot_782_CHIMERIC
EKEQSLTRKLRTDNRGKNKTSVDTQQIQILLKLRPQRTFLM
>MtrunA17_Chr5g0428711_2F_1778-1900_123_MtrunA17_Chr5g0428711_1F_166-3027_2862_-2_iteration_15_Within_5'_of_altprot_783_CHIMERIC
EKEQSLTRKLRTDNRGKNKTSVDTTQIQILLKLRPQRTFLM
>MtrunA17_Chr5g0428711_2F_1778-1900_123_MtrunA17_Chr5g0428711_1F_166-3027_2862_-2_iteration_16_Within_5'_of_altprot_784_CHIMERIC
EKEQSLTRKLRTDNRGKNKTSVDTTNIQILLKLRPQRTFLM
>MtrunA17_Chr5g0428711_2F_1778-1900_123_MtrunA17_Chr5g0428711_1F_166-3027_2862_-2_iteration_17_Within_5'_of_altprot_785_CHIMERIC
EKEQSLTRKLRTDNRGKNKTSVDTTNTQILLKLRPQRTFLM
>MtrunA17_Chr5g0428711_2F_1778-1900_123_MtrunA17_Chr5g0428711_1F_166-3027_2862_-2_iteration_18_Within_5'_of_altprot_786_CHIMERIC
EKEQSLTRKLRTDNRGKNKTSVDTTNTNILLKLRPQRTFLM
>MtrunA17_Chr5g0428711_2F_1778-1900_123_MtrunA17_Chr5g0428711_1F_166-3027_2862_-2_iteration_19_Within_5'_of_altprot_787_CHIMERIC
EKEQSLTRKLRTDNRGKNKTSVDTTNTNTLLKLRPQRTFLM
>MtrunA17_Chr5g0428711_2F_1778-1900_123_MtrunA17_Chr5g0428711_1F_166-3027_2862_-2_iteration_20_Within_5'_of_altprot_788_CHIMERIC
EKEQSLTRKLRTDNRGKNKTSVDTTNTNTVLKLRPQRTFLM
>MtrunA17_Chr5g0428711_2F_1778-1900_123_MtrunA17_Chr5g0428711_1F_166-3027_2862_+1_iteration_0_Within_5'_of_altprot_789_CHIMERIC
EKEQSLTRKLGPITEGKTRLQWIQQIQILLKLRPQRTFLM
>MtrunA17_Chr5g0428711_2F_1778-1900_123_MtrunA17_Chr5g0428711_1F_166-3027_2862_+1_iteration_1_Within_5'_of_altprot_790_CHIMERIC
EKEQSLTRKLRPITEGKTRLQWIQQIQILLKLRPQRTFLM
>MtrunA17_Chr5g0428711_2F_1778-1900_123_MtrunA17_Chr5g0428711_1F_166-3027_2862_+1_iteration_2_Within_5'_of_altprot_791_CHIMERIC
EKEQSLTRKLRTITEGKTRLQWIQQIQILLKLRPQRTFLM
>MtrunA17_Chr5g0428711_2F_1778-1900_123_MtrunA17_Chr5g0428711_1F_166-3027_2862_+1_iteration_3_Within_5'_of_altprot_792_CHIMERIC
EKEQSLTRKLRTDTEGKTRLQWIQQIQILLKLRPQRTFLM
>MtrunA17_Chr5g0428711_2F_1778-1900_123_MtrunA17_Chr5g0428711_1F_166-3027_2862_+1_iteration_4_Within_5'_of_altprot_793_CHIMERIC
EKEQSLTRKLRTDNEGKTRLQWIQQIQILLKLRPQRTFLM
>MtrunA17_Chr5g0428711_2F_1778-1900_123_MtrunA17_Chr5g0428711_1F_166-3027_2862_+1_iteration_5_Within_5'_of_altprot_794_CHIMERIC
EKEQSLTRKLRTDNRGKTRLQWIQQIQILLKLRPQRTFLM
>MtrunA17_Chr5g0428711_2F_1778-1900_123_MtrunA17_Chr5g0428711_1F_166-3027_2862_+1_iteration_6_Within_5'_of_altprot_795_CHIMERIC
EKEQSLTRKLRTDNRGKTRLQWIQQIQILLKLRPQRTFLM
>MtrunA17_Chr5g0428711_2F_1778-1900_123_MtrunA17_Chr5g0428711_1F_166-3027_2862_+1_iteration_7_Within_5'_of_altprot_796_CHIMERIC
EKEQSLTRKLRTDNRGKTRLQWIQQIQILLKLRPQRTFLM
>MtrunA17_Chr5g0428711_2F_1778-1900_123_MtrunA17_Chr5g0428711_1F_166-3027_2862_+1_iteration_8_Within_5'_of_altprot_797_CHIMERIC
EKEQSLTRKLRTDNRGKNRLQWIQQIQILLKLRPQRTFLM
>MtrunA17_Chr5g0428711_2F_1778-1900_123_MtrunA17_Chr5g0428711_1F_166-3027_2862_+1_iteration_9_Within_5'_of_altprot_798_CHIMERIC
EKEQSLTRKLRTDNRGKNKLQWIQQIQILLKLRPQRTFLM
>MtrunA17_Chr5g0428711_2F_1778-1900_123_MtrunA17_Chr5g0428711_1F_166-3027_2862_+1_iteration_10_Within_5'_of_altprot_799_CHIMERIC
EKEQSLTRKLRTDNRGKNKTQWIQQIQILLKLRPQRTFLM
>MtrunA17_Chr5g0428711_2F_1778-1900_123_MtrunA17_Chr5g0428711_1F_166-3027_2862_+1_iteration_11_Within_5'_of_altprot_800_CHIMERIC
EKEQSLTRKLRTDNRGKNKTSWIQQIQILLKLRPQRTFLM
>MtrunA17_Chr5g0428711_2F_1778-1900_123_MtrunA17_Chr5g0428711_1F_166-3027_2862_+1_iteration_12_Within_5'_of_altprot_801_CHIMERIC
EKEQSLTRKLRTDNRGKNKTSVIQQIQILLKLRPQRTFLM
>MtrunA17_Chr5g0428711_2F_1778-1900_123_MtrunA17_Chr5g0428711_1F_166-3027_2862_+1_iteration_13_Within_5'_of_altprot_802_CHIMERIC
EKEQSLTRKLRTDNRGKNKTSVDQQIQILLKLRPQRTFLM
>MtrunA17_Chr5g0428711_2F_1778-1900_123_MtrunA17_Chr5g0428711_1F_166-3027_2862_+1_iteration_14_Within_5'_of_altprot_803_CHIMERIC
EKEQSLTRKLRTDNRGKNKTSVDTQIQILLKLRPQRTFLM
>MtrunA17_Chr5g0428711_2F_1778-1900_123_MtrunA17_Chr5g0428711_1F_166-3027_2862_+1_iteration_15_Within_5'_of_altprot_804_CHIMERIC
EKEQSLTRKLRTDNRGKNKTSVDTTIQILLKLRPQRTFLM
>MtrunA17_Chr5g0428711_2F_1778-1900_123_MtrunA17_Chr5g0428711_1F_166-3027_2862_+1_iteration_16_Within_5'_of_altprot_805_CHIMERIC
EKEQSLTRKLRTDNRGKNKTSVDTTNQILLKLRPQRTFLM
>MtrunA17_Chr5g0428711_2F_1778-1900_123_MtrunA17_Chr5g0428711_1F_166-3027_2862_+1_iteration_17_Within_5'_of_altprot_806_CHIMERIC
EKEQSLTRKLRTDNRGKNKTSVDTTNTILLKLRPQRTFLM
>MtrunA17_Chr5g0428711_2F_1778-1900_123_MtrunA17_Chr5g0428711_1F_166-3027_2862_+1_iteration_18_Within_5'_of_altprot_807_CHIMERIC
EKEQSLTRKLRTDNRGKNKTSVDTTNTNLLKLRPQRTFLM
>MtrunA17_Chr5g0428711_2F_1778-1900_123_MtrunA17_Chr5g0428711_1F_166-3027_2862_+1_iteration_19_Within_5'_of_altprot_808_CHIMERIC
EKEQSLTRKLRTDNRGKNKTSVDTTNTNTLKLRPQRTFLM
>MtrunA17_Chr5g0428711_2F_1778-1900_123_MtrunA17_Chr5g0428711_1F_166-3027_2862_+1_iteration_20_Within_5'_of_altprot_809_CHIMERIC
EKEQSLTRKLRTDNRGKNKTSVDTTNTNTVKLRPQRTFLM
>MtrunA17_Chr5g0428711_2F_1778-1900_123_MtrunA17_Chr5g0428711_1F_166-3027_2862_-1_iteration_0_Within_3'_of_altprot_810_CHIMERIC
QWIQQIQILLEVTSSTNFSNGTVSEYKSVKSVTTTSSETFV
>MtrunA17_Chr5g0428711_2F_1778-1900_123_MtrunA17_Chr5g0428711_1F_166-3027_2862_-1_iteration_1_Within_3'_of_altprot_811_CHIMERIC
QWIQQIQILLKVTSSTNFSNGTVSEYKSVKSVTTTSSETFV
>MtrunA17_Chr5g0428711_2F_1778-1900_123_MtrunA17_Chr5g0428711_1F_166-3027_2862_-1_iteration_2_Within_3'_of_altprot_812_CHIMERIC
QWIQQIQILLKLTSSTNFSNGTVSEYKSVKSVTTTSSETFV
>MtrunA17_Chr5g0428711_2F_1778-1900_123_MtrunA17_Chr5g0428711_1F_166-3027_2862_-1_iteration_3_Within_3'_of_altprot_813_CHIMERIC
QWIQQIQILLKLRSSTNFSNGTVSEYKSVKSVTTTSSETFV
>MtrunA17_Chr5g0428711_2F_1778-1900_123_MtrunA17_Chr5g0428711_1F_166-3027_2862_-1_iteration_4_Within_3'_of_altprot_814_CHIMERIC
QWIQQIQILLKLRPSTNFSNGTVSEYKSVKSVTTTSSETFV
>MtrunA17_Chr5g0428711_2F_1778-1900_123_MtrunA17_Chr5g0428711_1F_166-3027_2862_-1_iteration_5_Within_3'_of_altprot_815_CHIMERIC
QWIQQIQILLKLRPQTNFSNGTVSEYKSVKSVTTTSSETFV
>MtrunA17_Chr5g0428711_2F_1778-1900_123_MtrunA17_Chr5g0428711_1F_166-3027_2862_-1_iteration_6_Within_3'_of_altprot_816_CHIMERIC
QWIQQIQILLKLRPQRNFSNGTVSEYKSVKSVTTTSSETFV
>MtrunA17_Chr5g0428711_2F_1778-1900_123_MtrunA17_Chr5g0428711_1F_166-3027_2862_-1_iteration_7_Within_3'_of_altprot_817_CHIMERIC
QWIQQIQILLKLRPQRTFSNGTVSEYKSVKSVTTTSSETFV
>MtrunA17_Chr5g0428711_2F_1778-1900_123_MtrunA17_Chr5g0428711_1F_166-3027_2862_-1_iteration_8_Within_3'_of_altprot_818_CHIMERIC
QWIQQIQILLKLRPQRTFSNGTVSEYKSVKSVTTTSSETFV
>MtrunA17_Chr5g0428711_2F_1778-1900_123_MtrunA17_Chr5g0428711_1F_166-3027_2862_-1_iteration_9_Within_3'_of_altprot_819_CHIMERIC
QWIQQIQILLKLRPQRTFLNGTVSEYKSVKSVTTTSSETFV
>MtrunA17_Chr5g0428711_2F_1778-1900_123_MtrunA17_Chr5g0428711_1F_166-3027_2862_-1_iteration_10_Within_3'_of_altprot_820_CHIMERIC
QWIQQIQILLKLRPQRTFLMGTVSEYKSVKSVTTTSSETFV
>MtrunA17_Chr5g0428711_2F_1778-1900_123_MtrunA17_Chr5g0428711_1F_166-3027_2862_-1_iteration_11_Within_3'_of_altprot_821_CHIMERIC
QWIQQIQILLKLRPQRTFLMGTVSEYKSVKSVTTTSSETFV
>MtrunA17_Chr5g0428711_2F_1778-1900_123_MtrunA17_Chr5g0428711_1F_166-3027_2862_-1_iteration_12_Within_3'_of_altprot_822_CHIMERIC
QWIQQIQILLKLRPQRTFLMGRVSEYKSVKSVTTTSSETFV
>MtrunA17_Chr5g0428711_2F_1778-1900_123_MtrunA17_Chr5g0428711_1F_166-3027_2862_-1_iteration_13_Within_3'_of_altprot_823_CHIMERIC
QWIQQIQILLKLRPQRTFLMGRYSEYKSVKSVTTTSSETFV
>MtrunA17_Chr5g0428711_2F_1778-1900_123_MtrunA17_Chr5g0428711_1F_166-3027_2862_-1_iteration_14_Within_3'_of_altprot_824_CHIMERIC
QWIQQIQILLKLRPQRTFLMGRYLEYKSVKSVTTTSSETFV
>MtrunA17_Chr5g0428711_2F_1778-1900_123_MtrunA17_Chr5g0428711_1F_166-3027_2862_-1_iteration_15_Within_3'_of_altprot_825_CHIMERIC
QWIQQIQILLKLRPQRTFLMGRYLSYKSVKSVTTTSSETFV
>MtrunA17_Chr5g0428711_2F_1778-1900_123_MtrunA17_Chr5g0428711_1F_166-3027_2862_-1_iteration_16_Within_3'_of_altprot_826_CHIMERIC
QWIQQIQILLKLRPQRTFLMGRYLSIKSVKSVTTTSSETFV
>MtrunA17_Chr5g0428711_2F_1778-1900_123_MtrunA17_Chr5g0428711_1F_166-3027_2862_-1_iteration_17_Within_3'_of_altprot_827_CHIMERIC
QWIQQIQILLKLRPQRTFLMGRYLSIKSVKSVTTTSSETFV
>MtrunA17_Chr5g0428711_2F_1778-1900_123_MtrunA17_Chr5g0428711_1F_166-3027_2862_-1_iteration_18_Within_3'_of_altprot_828_CHIMERIC
QWIQQIQILLKLRPQRTFLMGRYLSIKVVKSVTTTSSETFV
>MtrunA17_Chr5g0428711_2F_1778-1900_123_MtrunA17_Chr5g0428711_1F_166-3027_2862_-1_iteration_19_Within_3'_of_altprot_829_CHIMERIC
QWIQQIQILLKLRPQRTFLMGRYLSIKVLKSVTTTSSETFV
>MtrunA17_Chr5g0428711_2F_1778-1900_123_MtrunA17_Chr5g0428711_1F_166-3027_2862_-1_iteration_20_Within_3'_of_altprot_830_CHIMERIC
QWIQQIQILLKLRPQRTFLMGRYLSIKVLNSVTTTSSETFV
>MtrunA17_Chr5g0428711_2F_1778-1900_123_MtrunA17_Chr5g0428711_1F_166-3027_2862_+2_iteration_0_Within_3'_of_altprot_831_CHIMERIC
QWIQQIQILLVTSSTNFSNGTVSEYKSVKSVTTTSSETFV
>MtrunA17_Chr5g0428711_2F_1778-1900_123_MtrunA17_Chr5g0428711_1F_166-3027_2862_+2_iteration_1_Within_3'_of_altprot_832_CHIMERIC
QWIQQIQILLKTSSTNFSNGTVSEYKSVKSVTTTSSETFV
>MtrunA17_Chr5g0428711_2F_1778-1900_123_MtrunA17_Chr5g0428711_1F_166-3027_2862_+2_iteration_2_Within_3'_of_altprot_833_CHIMERIC
QWIQQIQILLKLSSTNFSNGTVSEYKSVKSVTTTSSETFV
>MtrunA17_Chr5g0428711_2F_1778-1900_123_MtrunA17_Chr5g0428711_1F_166-3027_2862_+2_iteration_3_Within_3'_of_altprot_834_CHIMERIC
QWIQQIQILLKLRSTNFSNGTVSEYKSVKSVTTTSSETFV
>MtrunA17_Chr5g0428711_2F_1778-1900_123_MtrunA17_Chr5g0428711_1F_166-3027_2862_+2_iteration_4_Within_3'_of_altprot_835_CHIMERIC
QWIQQIQILLKLRPTNFSNGTVSEYKSVKSVTTTSSETFV
>MtrunA17_Chr5g0428711_2F_1778-1900_123_MtrunA17_Chr5g0428711_1F_166-3027_2862_+2_iteration_5_Within_3'_of_altprot_836_CHIMERIC
QWIQQIQILLKLRPQNFSNGTVSEYKSVKSVTTTSSETFV
>MtrunA17_Chr5g0428711_2F_1778-1900_123_MtrunA17_Chr5g0428711_1F_166-3027_2862_+2_iteration_6_Within_3'_of_altprot_837_CHIMERIC
QWIQQIQILLKLRPQRFSNGTVSEYKSVKSVTTTSSETFV
>MtrunA17_Chr5g0428711_2F_1778-1900_123_MtrunA17_Chr5g0428711_1F_166-3027_2862_+2_iteration_7_Within_3'_of_altprot_838_CHIMERIC
QWIQQIQILLKLRPQRTSNGTVSEYKSVKSVTTTSSETFV
>MtrunA17_Chr5g0428711_2F_1778-1900_123_MtrunA17_Chr5g0428711_1F_166-3027_2862_+2_iteration_8_Within_3'_of_altprot_839_CHIMERIC
QWIQQIQILLKLRPQRTFNGTVSEYKSVKSVTTTSSETFV
>MtrunA17_Chr5g0428711_2F_1778-1900_123_MtrunA17_Chr5g0428711_1F_166-3027_2862_+2_iteration_9_Within_3'_of_altprot_840_CHIMERIC
QWIQQIQILLKLRPQRTFLGTVSEYKSVKSVTTTSSETFV
>MtrunA17_Chr5g0428711_2F_1778-1900_123_MtrunA17_Chr5g0428711_1F_166-3027_2862_+2_iteration_10_Within_3'_of_altprot_841_CHIMERIC
QWIQQIQILLKLRPQRTFLMTVSEYKSVKSVTTTSSETFV
>MtrunA17_Chr5g0428711_2F_1778-1900_123_MtrunA17_Chr5g0428711_1F_166-3027_2862_+2_iteration_11_Within_3'_of_altprot_842_CHIMERIC
QWIQQIQILLKLRPQRTFLMGVSEYKSVKSVTTTSSETFV
>MtrunA17_Chr5g0428711_2F_1778-1900_123_MtrunA17_Chr5g0428711_1F_166-3027_2862_+2_iteration_12_Within_3'_of_altprot_843_CHIMERIC
QWIQQIQILLKLRPQRTFLMGRSEYKSVKSVTTTSSETFV
>MtrunA17_Chr5g0428711_2F_1778-1900_123_MtrunA17_Chr5g0428711_1F_166-3027_2862_+2_iteration_13_Within_3'_of_altprot_844_CHIMERIC
QWIQQIQILLKLRPQRTFLMGRYEYKSVKSVTTTSSETFV
>MtrunA17_Chr5g0428711_2F_1778-1900_123_MtrunA17_Chr5g0428711_1F_166-3027_2862_+2_iteration_14_Within_3'_of_altprot_845_CHIMERIC
QWIQQIQILLKLRPQRTFLMGRYLYKSVKSVTTTSSETFV
>MtrunA17_Chr5g0428711_2F_1778-1900_123_MtrunA17_Chr5g0428711_1F_166-3027_2862_+2_iteration_15_Within_3'_of_altprot_846_CHIMERIC
QWIQQIQILLKLRPQRTFLMGRYLSKSVKSVTTTSSETFV
>MtrunA17_Chr5g0428711_2F_1778-1900_123_MtrunA17_Chr5g0428711_1F_166-3027_2862_+2_iteration_16_Within_3'_of_altprot_847_CHIMERIC
QWIQQIQILLKLRPQRTFLMGRYLSISVKSVTTTSSETFV
>MtrunA17_Chr5g0428711_2F_1778-1900_123_MtrunA17_Chr5g0428711_1F_166-3027_2862_+2_iteration_17_Within_3'_of_altprot_848_CHIMERIC
QWIQQIQILLKLRPQRTFLMGRYLSIKVKSVTTTSSETFV
>MtrunA17_Chr5g0428711_2F_1778-1900_123_MtrunA17_Chr5g0428711_1F_166-3027_2862_+2_iteration_18_Within_3'_of_altprot_849_CHIMERIC
QWIQQIQILLKLRPQRTFLMGRYLSIKVKSVTTTSSETFV
>MtrunA17_Chr5g0428711_2F_1778-1900_123_MtrunA17_Chr5g0428711_1F_166-3027_2862_+2_iteration_19_Within_3'_of_altprot_850_CHIMERIC
QWIQQIQILLKLRPQRTFLMGRYLSIKVLSVTTTSSETFV
>MtrunA17_Chr5g0428711_2F_1778-1900_123_MtrunA17_Chr5g0428711_1F_166-3027_2862_+2_iteration_20_Within_3'_of_altprot_851_CHIMERIC
QWIQQIQILLKLRPQRTFLMGRYLSIKVLNVTTTSSETFV
>MtrunA17_Chr5g0429391_3F_2490-2684_195_MtrunA17_Chr5g0429391_1F_2467-2775_309_-1_iteration_1_Within_5'_of_altprot_853_CHIMERIC
NRFFYRHRGGNMAKIIKFVYVLAIFFSLFLVAKNVNGW
>MtrunA17_Chr5g0429391_3F_2490-2684_195_MtrunA17_Chr5g0429391_1F_2467-2775_309_-1_iteration_2_Within_5'_of_altprot_854_CHIMERIC
NRFFYRHRVGNMAKIIKFVYVLAIFFSLFLVAKNVNGW
>MtrunA17_Chr5g0429391_3F_2490-2684_195_MtrunA17_Chr5g0429391_1F_2467-2775_309_-1_iteration_3_Within_5'_of_altprot_855_CHIMERIC
NRFFYRHRVENMAKIIKFVYVLAIFFSLFLVAKNVNGW
>MtrunA17_Chr5g0429391_3F_2490-2684_195_MtrunA17_Chr5g0429391_1F_2467-2775_309_-1_iteration_4_Within_5'_of_altprot_856_CHIMERIC
NRFFYRHRVEIMAKIIKFVYVLAIFFSLFLVAKNVNGW
>MtrunA17_Chr5g0429391_3F_2490-2684_195_MtrunA17_Chr5g0429391_1F_2467-2775_309_-1_iteration_5_Within_5'_of_altprot_857_CHIMERIC
NRFFYRHRVEIWAKIIKFVYVLAIFFSLFLVAKNVNGW
>MtrunA17_Chr5g0429391_3F_2490-2684_195_MtrunA17_Chr5g0429391_1F_2467-2775_309_-1_iteration_6_Within_5'_of_altprot_858_CHIMERIC
NRFFYRHRVEIWLKIIKFVYVLAIFFSLFLVAKNVNGW
>MtrunA17_Chr5g0429391_3F_2490-2684_195_MtrunA17_Chr5g0429391_1F_2467-2775_309_-1_iteration_7_Within_5'_of_altprot_859_CHIMERIC
NRFFYRHRVEIWLKIIKFVYVLAIFFSLFLVAKNVNGW
>MtrunA17_Chr5g0429391_3F_2490-2684_195_MtrunA17_Chr5g0429391_1F_2467-2775_309_-1_iteration_8_Within_5'_of_altprot_860_CHIMERIC
NRFFYRHRVEIWLKLIKFVYVLAIFFSLFLVAKNVNGW
>MtrunA17_Chr5g0429391_3F_2490-2684_195_MtrunA17_Chr5g0429391_1F_2467-2775_309_-1_iteration_9_Within_5'_of_altprot_861_CHIMERIC
NRFFYRHRVEIWLKLSKFVYVLAIFFSLFLVAKNVNGW
>MtrunA17_Chr5g0429391_3F_2490-2684_195_MtrunA17_Chr5g0429391_1F_2467-2775_309_-1_iteration_10_Within_5'_of_altprot_862_CHIMERIC
NRFFYRHRVEIWLKLSSFVYVLAIFFSLFLVAKNVNGW
>MtrunA17_Chr5g0429391_3F_2490-2684_195_MtrunA17_Chr5g0429391_1F_2467-2775_309_-1_iteration_11_Within_5'_of_altprot_863_CHIMERIC
NRFFYRHRVEIWLKLSSLVYVLAIFFSLFLVAKNVNGW
>MtrunA17_Chr5g0429391_3F_2490-2684_195_MtrunA17_Chr5g0429391_1F_2467-2775_309_-1_iteration_12_Within_5'_of_altprot_864_CHIMERIC
NRFFYRHRVEIWLKLSSLFYVLAIFFSLFLVAKNVNGW
>MtrunA17_Chr5g0429391_3F_2490-2684_195_MtrunA17_Chr5g0429391_1F_2467-2775_309_-1_iteration_13_Within_5'_of_altprot_865_CHIMERIC
NRFFYRHRVEIWLKLSSLFMVLAIFFSLFLVAKNVNGW
>MtrunA17_Chr5g0429391_3F_2490-2684_195_MtrunA17_Chr5g0429391_1F_2467-2775_309_-1_iteration_14_Within_5'_of_altprot_866_CHIMERIC
NRFFYRHRVEIWLKLSSLFMFLAIFFSLFLVAKNVNGW
>MtrunA17_Chr5g0429391_3F_2490-2684_195_MtrunA17_Chr5g0429391_1F_2467-2775_309_-1_iteration_15_Within_5'_of_altprot_867_CHIMERIC
NRFFYRHRVEIWLKLSSLFMFWAIFFSLFLVAKNVNGW
>MtrunA17_Chr5g0429391_3F_2490-2684_195_MtrunA17_Chr5g0429391_1F_2467-2775_309_-1_iteration_16_Within_5'_of_altprot_868_CHIMERIC
NRFFYRHRVEIWLKLSSLFMFWLIFFSLFLVAKNVNGW
>MtrunA17_Chr5g0429391_3F_2490-2684_195_MtrunA17_Chr5g0429391_1F_2467-2775_309_-1_iteration_17_Within_5'_of_altprot_869_CHIMERIC
NRFFYRHRVEIWLKLSSLFMFWLSFFSLFLVAKNVNGW
>MtrunA17_Chr5g0429391_3F_2490-2684_195_MtrunA17_Chr5g0429391_1F_2467-2775_309_-1_iteration_18_Within_5'_of_altprot_870_CHIMERIC
NRFFYRHRVEIWLKLSSLFMFWLSFFSLFLVAKNVNGW
>MtrunA17_Chr5g0429391_3F_2490-2684_195_MtrunA17_Chr5g0429391_1F_2467-2775_309_-1_iteration_19_Within_5'_of_altprot_871_CHIMERIC
NRFFYRHRVEIWLKLSSLFMFWLSFFSLFLVAKNVNGW
>MtrunA17_Chr5g0429391_3F_2490-2684_195_MtrunA17_Chr5g0429391_1F_2467-2775_309_-1_iteration_20_Within_5'_of_altprot_872_CHIMERIC
NRFFYRHRVEIWLKLSSLFMFWLSFFPLFLVAKNVNGW
>MtrunA17_Chr5g0429391_3F_2490-2684_195_MtrunA17_Chr5g0429391_1F_2467-2775_309_+2_iteration_0_Within_5'_of_altprot_873_CHIMERIC
NRFFYRHGGNMAKIIKFVYVLAIFFSLFLVAKNVNGW
>MtrunA17_Chr5g0429391_3F_2490-2684_195_MtrunA17_Chr5g0429391_1F_2467-2775_309_+2_iteration_1_Within_5'_of_altprot_874_CHIMERIC
NRFFYRHRGNMAKIIKFVYVLAIFFSLFLVAKNVNGW
>MtrunA17_Chr5g0429391_3F_2490-2684_195_MtrunA17_Chr5g0429391_1F_2467-2775_309_+2_iteration_2_Within_5'_of_altprot_875_CHIMERIC
NRFFYRHRVNMAKIIKFVYVLAIFFSLFLVAKNVNGW
>MtrunA17_Chr5g0429391_3F_2490-2684_195_MtrunA17_Chr5g0429391_1F_2467-2775_309_+2_iteration_3_Within_5'_of_altprot_876_CHIMERIC
NRFFYRHRVEMAKIIKFVYVLAIFFSLFLVAKNVNGW
>MtrunA17_Chr5g0429391_3F_2490-2684_195_MtrunA17_Chr5g0429391_1F_2467-2775_309_+2_iteration_4_Within_5'_of_altprot_877_CHIMERIC
NRFFYRHRVEIAKIIKFVYVLAIFFSLFLVAKNVNGW
>MtrunA17_Chr5g0429391_3F_2490-2684_195_MtrunA17_Chr5g0429391_1F_2467-2775_309_+2_iteration_5_Within_5'_of_altprot_878_CHIMERIC
NRFFYRHRVEIWKIIKFVYVLAIFFSLFLVAKNVNGW
>MtrunA17_Chr5g0429391_3F_2490-2684_195_MtrunA17_Chr5g0429391_1F_2467-2775_309_+2_iteration_6_Within_5'_of_altprot_879_CHIMERIC
NRFFYRHRVEIWLIIKFVYVLAIFFSLFLVAKNVNGW
>MtrunA17_Chr5g0429391_3F_2490-2684_195_MtrunA17_Chr5g0429391_1F_2467-2775_309_+2_iteration_7_Within_5'_of_altprot_880_CHIMERIC
NRFFYRHRVEIWLKIKFVYVLAIFFSLFLVAKNVNGW
>MtrunA17_Chr5g0429391_3F_2490-2684_195_MtrunA17_Chr5g0429391_1F_2467-2775_309_+2_iteration_8_Within_5'_of_altprot_881_CHIMERIC
NRFFYRHRVEIWLKLKFVYVLAIFFSLFLVAKNVNGW
>MtrunA17_Chr5g0429391_3F_2490-2684_195_MtrunA17_Chr5g0429391_1F_2467-2775_309_+2_iteration_9_Within_5'_of_altprot_882_CHIMERIC
NRFFYRHRVEIWLKLSFVYVLAIFFSLFLVAKNVNGW
>MtrunA17_Chr5g0429391_3F_2490-2684_195_MtrunA17_Chr5g0429391_1F_2467-2775_309_+2_iteration_10_Within_5'_of_altprot_883_CHIMERIC
NRFFYRHRVEIWLKLSSVYVLAIFFSLFLVAKNVNGW
>MtrunA17_Chr5g0429391_3F_2490-2684_195_MtrunA17_Chr5g0429391_1F_2467-2775_309_+2_iteration_11_Within_5'_of_altprot_884_CHIMERIC
NRFFYRHRVEIWLKLSSLYVLAIFFSLFLVAKNVNGW
>MtrunA17_Chr5g0429391_3F_2490-2684_195_MtrunA17_Chr5g0429391_1F_2467-2775_309_+2_iteration_12_Within_5'_of_altprot_885_CHIMERIC
NRFFYRHRVEIWLKLSSLFVLAIFFSLFLVAKNVNGW
>MtrunA17_Chr5g0429391_3F_2490-2684_195_MtrunA17_Chr5g0429391_1F_2467-2775_309_+2_iteration_13_Within_5'_of_altprot_886_CHIMERIC
NRFFYRHRVEIWLKLSSLFMLAIFFSLFLVAKNVNGW
>MtrunA17_Chr5g0429391_3F_2490-2684_195_MtrunA17_Chr5g0429391_1F_2467-2775_309_+2_iteration_14_Within_5'_of_altprot_887_CHIMERIC
NRFFYRHRVEIWLKLSSLFMFAIFFSLFLVAKNVNGW
>MtrunA17_Chr5g0429391_3F_2490-2684_195_MtrunA17_Chr5g0429391_1F_2467-2775_309_+2_iteration_15_Within_5'_of_altprot_888_CHIMERIC
NRFFYRHRVEIWLKLSSLFMFWIFFSLFLVAKNVNGW
>MtrunA17_Chr5g0429391_3F_2490-2684_195_MtrunA17_Chr5g0429391_1F_2467-2775_309_+2_iteration_16_Within_5'_of_altprot_889_CHIMERIC
NRFFYRHRVEIWLKLSSLFMFWLFFSLFLVAKNVNGW
>MtrunA17_Chr5g0429391_3F_2490-2684_195_MtrunA17_Chr5g0429391_1F_2467-2775_309_+2_iteration_17_Within_5'_of_altprot_890_CHIMERIC
NRFFYRHRVEIWLKLSSLFMFWLSFSLFLVAKNVNGW
>MtrunA17_Chr5g0429391_3F_2490-2684_195_MtrunA17_Chr5g0429391_1F_2467-2775_309_+2_iteration_18_Within_5'_of_altprot_891_CHIMERIC
NRFFYRHRVEIWLKLSSLFMFWLSFSLFLVAKNVNGW
>MtrunA17_Chr5g0429391_3F_2490-2684_195_MtrunA17_Chr5g0429391_1F_2467-2775_309_+2_iteration_19_Within_5'_of_altprot_892_CHIMERIC
NRFFYRHRVEIWLKLSSLFMFWLSFFLFLVAKNVNGW
>MtrunA17_Chr5g0429391_3F_2490-2684_195_MtrunA17_Chr5g0429391_1F_2467-2775_309_+2_iteration_20_Within_5'_of_altprot_893_CHIMERIC
NRFFYRHRVEIWLKLSSLFMFWLSFFPFLVAKNVNGW
>MtrunA17_Chr5g0429391_3F_2490-2684_195_MtrunA17_Chr5g0429391_1F_2467-2775_309_-2_iteration_0_Within_3'_of_altprot_894_CHIMERIC
DSDCPANICQSLPCKGCVFTVNVHVLGVSFAHDYVFSAKTK
>MtrunA17_Chr5g0429391_3F_2490-2684_195_MtrunA17_Chr5g0429391_1F_2467-2775_309_-2_iteration_1_Within_3'_of_altprot_895_CHIMERIC
DSDCPANICQPLPCKGCVFTVNVHVLGVSFAHDYVFSAKTK
>MtrunA17_Chr5g0429391_3F_2490-2684_195_MtrunA17_Chr5g0429391_1F_2467-2775_309_-2_iteration_2_Within_3'_of_altprot_896_CHIMERIC
DSDCPANICQPPPCKGCVFTVNVHVLGVSFAHDYVFSAKTK
>MtrunA17_Chr5g0429391_3F_2490-2684_195_MtrunA17_Chr5g0429391_1F_2467-2775_309_-2_iteration_3_Within_3'_of_altprot_897_CHIMERIC
DSDCPANICQPPMCKGCVFTVNVHVLGVSFAHDYVFSAKTK
>MtrunA17_Chr5g0429391_3F_2490-2684_195_MtrunA17_Chr5g0429391_1F_2467-2775_309_-2_iteration_4_Within_3'_of_altprot_898_CHIMERIC
DSDCPANICQPPMQKGCVFTVNVHVLGVSFAHDYVFSAKTK
>MtrunA17_Chr5g0429391_3F_2490-2684_195_MtrunA17_Chr5g0429391_1F_2467-2775_309_-2_iteration_5_Within_3'_of_altprot_899_CHIMERIC
DSDCPANICQPPMQRGCVFTVNVHVLGVSFAHDYVFSAKTK
>MtrunA17_Chr5g0429391_3F_2490-2684_195_MtrunA17_Chr5g0429391_1F_2467-2775_309_-2_iteration_6_Within_3'_of_altprot_900_CHIMERIC
DSDCPANICQPPMQRMCVFTVNVHVLGVSFAHDYVFSAKTK
>MtrunA17_Chr5g0429391_3F_2490-2684_195_MtrunA17_Chr5g0429391_1F_2467-2775_309_-2_iteration_7_Within_3'_of_altprot_901_CHIMERIC
DSDCPANICQPPMQRMCVFTVNVHVLGVSFAHDYVFSAKTK
>MtrunA17_Chr5g0429391_3F_2490-2684_195_MtrunA17_Chr5g0429391_1F_2467-2775_309_-2_iteration_8_Within_3'_of_altprot_902_CHIMERIC
DSDCPANICQPPMQRMCFFTVNVHVLGVSFAHDYVFSAKTK
>MtrunA17_Chr5g0429391_3F_2490-2684_195_MtrunA17_Chr5g0429391_1F_2467-2775_309_-2_iteration_9_Within_3'_of_altprot_903_CHIMERIC
DSDCPANICQPPMQRMCFYTVNVHVLGVSFAHDYVFSAKTK
>MtrunA17_Chr5g0429391_3F_2490-2684_195_MtrunA17_Chr5g0429391_1F_2467-2775_309_-2_iteration_10_Within_3'_of_altprot_904_CHIMERIC
DSDCPANICQPPMQRMCFYGVNVHVLGVSFAHDYVFSAKTK
>MtrunA17_Chr5g0429391_3F_2490-2684_195_MtrunA17_Chr5g0429391_1F_2467-2775_309_-2_iteration_11_Within_3'_of_altprot_905_CHIMERIC
DSDCPANICQPPMQRMCFYGENVHVLGVSFAHDYVFSAKTK
>MtrunA17_Chr5g0429391_3F_2490-2684_195_MtrunA17_Chr5g0429391_1F_2467-2775_309_-2_iteration_12_Within_3'_of_altprot_906_CHIMERIC
DSDCPANICQPPMQRMCFYGECVHVLGVSFAHDYVFSAKTK
>MtrunA17_Chr5g0429391_3F_2490-2684_195_MtrunA17_Chr5g0429391_1F_2467-2775_309_-2_iteration_13_Within_3'_of_altprot_907_CHIMERIC
DSDCPANICQPPMQRMCFYGECAHVLGVSFAHDYVFSAKTK
>MtrunA17_Chr5g0429391_3F_2490-2684_195_MtrunA17_Chr5g0429391_1F_2467-2775_309_-2_iteration_14_Within_3'_of_altprot_908_CHIMERIC
DSDCPANICQPPMQRMCFYGECACVLGVSFAHDYVFSAKTK
>MtrunA17_Chr5g0429391_3F_2490-2684_195_MtrunA17_Chr5g0429391_1F_2467-2775_309_-2_iteration_15_Within_3'_of_altprot_909_CHIMERIC
DSDCPANICQPPMQRMCFYGECACVLGVSFAHDYVFSAKTK
>MtrunA17_Chr5g0429391_3F_2490-2684_195_MtrunA17_Chr5g0429391_1F_2467-2775_309_-2_iteration_16_Within_3'_of_altprot_910_CHIMERIC
DSDCPANICQPPMQRMCFYGECACVRGVSFAHDYVFSAKTK
>MtrunA17_Chr5g0429391_3F_2490-2684_195_MtrunA17_Chr5g0429391_1F_2467-2775_309_-2_iteration_17_Within_3'_of_altprot_911_CHIMERIC
DSDCPANICQPPMQRMCFYGECACVRSVSFAHDYVFSAKTK
>MtrunA17_Chr5g0429391_3F_2490-2684_195_MtrunA17_Chr5g0429391_1F_2467-2775_309_-2_iteration_18_Within_3'_of_altprot_912_CHIMERIC
DSDCPANICQPPMQRMCFYGECACVRSKSFAHDYVFSAKTK
>MtrunA17_Chr5g0429391_3F_2490-2684_195_MtrunA17_Chr5g0429391_1F_2467-2775_309_-2_iteration_19_Within_3'_of_altprot_913_CHIMERIC
DSDCPANICQPPMQRMCFYGECACVRSKFFAHDYVFSAKTK
>MtrunA17_Chr5g0429391_3F_2490-2684_195_MtrunA17_Chr5g0429391_1F_2467-2775_309_-2_iteration_20_Within_3'_of_altprot_914_CHIMERIC
DSDCPANICQPPMQRMCFYGECACVRSKFCAHDYVFSAKTK
>MtrunA17_Chr5g0429391_3F_2490-2684_195_MtrunA17_Chr5g0429391_1F_2467-2775_309_+1_iteration_0_Within_3'_of_altprot_915_CHIMERIC
DSDCPANICQLPCKGCVFTVNVHVLGVSFAHDYVFSAKTK
>MtrunA17_Chr5g0429391_3F_2490-2684_195_MtrunA17_Chr5g0429391_1F_2467-2775_309_+1_iteration_1_Within_3'_of_altprot_916_CHIMERIC
DSDCPANICQPPCKGCVFTVNVHVLGVSFAHDYVFSAKTK
>MtrunA17_Chr5g0429391_3F_2490-2684_195_MtrunA17_Chr5g0429391_1F_2467-2775_309_+1_iteration_2_Within_3'_of_altprot_917_CHIMERIC
DSDCPANICQPPCKGCVFTVNVHVLGVSFAHDYVFSAKTK
>MtrunA17_Chr5g0429391_3F_2490-2684_195_MtrunA17_Chr5g0429391_1F_2467-2775_309_+1_iteration_3_Within_3'_of_altprot_918_CHIMERIC
DSDCPANICQPPMKGCVFTVNVHVLGVSFAHDYVFSAKTK
>MtrunA17_Chr5g0429391_3F_2490-2684_195_MtrunA17_Chr5g0429391_1F_2467-2775_309_+1_iteration_4_Within_3'_of_altprot_919_CHIMERIC
DSDCPANICQPPMQGCVFTVNVHVLGVSFAHDYVFSAKTK
>MtrunA17_Chr5g0429391_3F_2490-2684_195_MtrunA17_Chr5g0429391_1F_2467-2775_309_+1_iteration_5_Within_3'_of_altprot_920_CHIMERIC
DSDCPANICQPPMQRCVFTVNVHVLGVSFAHDYVFSAKTK
>MtrunA17_Chr5g0429391_3F_2490-2684_195_MtrunA17_Chr5g0429391_1F_2467-2775_309_+1_iteration_6_Within_3'_of_altprot_921_CHIMERIC
DSDCPANICQPPMQRMVFTVNVHVLGVSFAHDYVFSAKTK
>MtrunA17_Chr5g0429391_3F_2490-2684_195_MtrunA17_Chr5g0429391_1F_2467-2775_309_+1_iteration_7_Within_3'_of_altprot_922_CHIMERIC
DSDCPANICQPPMQRMCFTVNVHVLGVSFAHDYVFSAKTK
>MtrunA17_Chr5g0429391_3F_2490-2684_195_MtrunA17_Chr5g0429391_1F_2467-2775_309_+1_iteration_8_Within_3'_of_altprot_923_CHIMERIC
DSDCPANICQPPMQRMCFTVNVHVLGVSFAHDYVFSAKTK
>MtrunA17_Chr5g0429391_3F_2490-2684_195_MtrunA17_Chr5g0429391_1F_2467-2775_309_+1_iteration_9_Within_3'_of_altprot_924_CHIMERIC
DSDCPANICQPPMQRMCFYVNVHVLGVSFAHDYVFSAKTK
>MtrunA17_Chr5g0429391_3F_2490-2684_195_MtrunA17_Chr5g0429391_1F_2467-2775_309_+1_iteration_10_Within_3'_of_altprot_925_CHIMERIC
DSDCPANICQPPMQRMCFYGNVHVLGVSFAHDYVFSAKTK
>MtrunA17_Chr5g0429391_3F_2490-2684_195_MtrunA17_Chr5g0429391_1F_2467-2775_309_+1_iteration_11_Within_3'_of_altprot_926_CHIMERIC
DSDCPANICQPPMQRMCFYGEVHVLGVSFAHDYVFSAKTK
>MtrunA17_Chr5g0429391_3F_2490-2684_195_MtrunA17_Chr5g0429391_1F_2467-2775_309_+1_iteration_12_Within_3'_of_altprot_927_CHIMERIC
DSDCPANICQPPMQRMCFYGECHVLGVSFAHDYVFSAKTK
>MtrunA17_Chr5g0429391_3F_2490-2684_195_MtrunA17_Chr5g0429391_1F_2467-2775_309_+1_iteration_13_Within_3'_of_altprot_928_CHIMERIC
DSDCPANICQPPMQRMCFYGECAVLGVSFAHDYVFSAKTK
>MtrunA17_Chr5g0429391_3F_2490-2684_195_MtrunA17_Chr5g0429391_1F_2467-2775_309_+1_iteration_14_Within_3'_of_altprot_929_CHIMERIC
DSDCPANICQPPMQRMCFYGECACLGVSFAHDYVFSAKTK
>MtrunA17_Chr5g0429391_3F_2490-2684_195_MtrunA17_Chr5g0429391_1F_2467-2775_309_+1_iteration_15_Within_3'_of_altprot_930_CHIMERIC
DSDCPANICQPPMQRMCFYGECACVGVSFAHDYVFSAKTK
>MtrunA17_Chr5g0429391_3F_2490-2684_195_MtrunA17_Chr5g0429391_1F_2467-2775_309_+1_iteration_16_Within_3'_of_altprot_931_CHIMERIC
DSDCPANICQPPMQRMCFYGECACVRVSFAHDYVFSAKTK
>MtrunA17_Chr5g0429391_3F_2490-2684_195_MtrunA17_Chr5g0429391_1F_2467-2775_309_+1_iteration_17_Within_3'_of_altprot_932_CHIMERIC
DSDCPANICQPPMQRMCFYGECACVRSSFAHDYVFSAKTK
>MtrunA17_Chr5g0429391_3F_2490-2684_195_MtrunA17_Chr5g0429391_1F_2467-2775_309_+1_iteration_18_Within_3'_of_altprot_933_CHIMERIC
DSDCPANICQPPMQRMCFYGECACVRSKFAHDYVFSAKTK
>MtrunA17_Chr5g0429391_3F_2490-2684_195_MtrunA17_Chr5g0429391_1F_2467-2775_309_+1_iteration_19_Within_3'_of_altprot_934_CHIMERIC
DSDCPANICQPPMQRMCFYGECACVRSKFAHDYVFSAKTK
>MtrunA17_Chr5g0429391_3F_2490-2684_195_MtrunA17_Chr5g0429391_1F_2467-2775_309_+1_iteration_20_Within_3'_of_altprot_935_CHIMERIC
DSDCPANICQPPMQRMCFYGECACVRSKFCHDYVFSAKTK
>MtrunA17_Chr5g0429431_1F_1417-1536_120_MtrunA17_Chr5g0429431_3F_198-1601_1404_-2_iteration_1_Within_5'_of_altprot_937_CHIMERIC
APSIHSRPPMKRIVQRFCGESVKILKMKPLLFLPYLLINLK
>MtrunA17_Chr5g0429431_1F_1417-1536_120_MtrunA17_Chr5g0429431_3F_198-1601_1404_-2_iteration_2_Within_5'_of_altprot_938_CHIMERIC
APSIHSRPPMKNIVQRFCGESVKILKMKPLLFLPYLLINLK
>MtrunA17_Chr5g0429431_1F_1417-1536_120_MtrunA17_Chr5g0429431_3F_198-1601_1404_-2_iteration_3_Within_5'_of_altprot_939_CHIMERIC
APSIHSRPPMKNCVQRFCGESVKILKMKPLLFLPYLLINLK
>MtrunA17_Chr5g0429431_1F_1417-1536_120_MtrunA17_Chr5g0429431_3F_198-1601_1404_-2_iteration_4_Within_5'_of_altprot_940_CHIMERIC
APSIHSRPPMKNCAQRFCGESVKILKMKPLLFLPYLLINLK
>MtrunA17_Chr5g0429431_1F_1417-1536_120_MtrunA17_Chr5g0429431_3F_198-1601_1404_-2_iteration_5_Within_5'_of_altprot_941_CHIMERIC
APSIHSRPPMKNCAERFCGESVKILKMKPLLFLPYLLINLK
>MtrunA17_Chr5g0429431_1F_1417-1536_120_MtrunA17_Chr5g0429431_3F_198-1601_1404_-2_iteration_6_Within_5'_of_altprot_942_CHIMERIC
APSIHSRPPMKNCAEVFCGESVKILKMKPLLFLPYLLINLK
>MtrunA17_Chr5g0429431_1F_1417-1536_120_MtrunA17_Chr5g0429431_3F_198-1601_1404_-2_iteration_7_Within_5'_of_altprot_943_CHIMERIC
APSIHSRPPMKNCAEVLCGESVKILKMKPLLFLPYLLINLK
>MtrunA17_Chr5g0429431_1F_1417-1536_120_MtrunA17_Chr5g0429431_3F_198-1601_1404_-2_iteration_8_Within_5'_of_altprot_944_CHIMERIC
APSIHSRPPMKNCAEVLWGESVKILKMKPLLFLPYLLINLK
>MtrunA17_Chr5g0429431_1F_1417-1536_120_MtrunA17_Chr5g0429431_3F_198-1601_1404_-2_iteration_9_Within_5'_of_altprot_945_CHIMERIC
APSIHSRPPMKNCAEVLWGESVKILKMKPLLFLPYLLINLK
>MtrunA17_Chr5g0429431_1F_1417-1536_120_MtrunA17_Chr5g0429431_3F_198-1601_1404_-2_iteration_10_Within_5'_of_altprot_946_CHIMERIC
APSIHSRPPMKNCAEVLWGISVKILKMKPLLFLPYLLINLK
>MtrunA17_Chr5g0429431_1F_1417-1536_120_MtrunA17_Chr5g0429431_3F_198-1601_1404_-2_iteration_11_Within_5'_of_altprot_947_CHIMERIC
APSIHSRPPMKNCAEVLWGIRVKILKMKPLLFLPYLLINLK
>MtrunA17_Chr5g0429431_1F_1417-1536_120_MtrunA17_Chr5g0429431_3F_198-1601_1404_-2_iteration_12_Within_5'_of_altprot_948_CHIMERIC
APSIHSRPPMKNCAEVLWGIRKKILKMKPLLFLPYLLINLK
>MtrunA17_Chr5g0429431_1F_1417-1536_120_MtrunA17_Chr5g0429431_3F_198-1601_1404_-2_iteration_13_Within_5'_of_altprot_949_CHIMERIC
APSIHSRPPMKNCAEVLWGIRKDILKMKPLLFLPYLLINLK
>MtrunA17_Chr5g0429431_1F_1417-1536_120_MtrunA17_Chr5g0429431_3F_198-1601_1404_-2_iteration_14_Within_5'_of_altprot_950_CHIMERIC
APSIHSRPPMKNCAEVLWGIRKDFLKMKPLLFLPYLLINLK
>MtrunA17_Chr5g0429431_1F_1417-1536_120_MtrunA17_Chr5g0429431_3F_198-1601_1404_-2_iteration_15_Within_5'_of_altprot_951_CHIMERIC
APSIHSRPPMKNCAEVLWGIRKDFKKMKPLLFLPYLLINLK
>MtrunA17_Chr5g0429431_1F_1417-1536_120_MtrunA17_Chr5g0429431_3F_198-1601_1404_-2_iteration_16_Within_5'_of_altprot_952_CHIMERIC
APSIHSRPPMKNCAEVLWGIRKDFKDMKPLLFLPYLLINLK
>MtrunA17_Chr5g0429431_1F_1417-1536_120_MtrunA17_Chr5g0429431_3F_198-1601_1404_-2_iteration_17_Within_5'_of_altprot_953_CHIMERIC
APSIHSRPPMKNCAEVLWGIRKDFKDEKPLLFLPYLLINLK
>MtrunA17_Chr5g0429431_1F_1417-1536_120_MtrunA17_Chr5g0429431_3F_198-1601_1404_-2_iteration_18_Within_5'_of_altprot_954_CHIMERIC
APSIHSRPPMKNCAEVLWGIRKDFKDETPLLFLPYLLINLK
>MtrunA17_Chr5g0429431_1F_1417-1536_120_MtrunA17_Chr5g0429431_3F_198-1601_1404_-2_iteration_19_Within_5'_of_altprot_955_CHIMERIC
APSIHSRPPMKNCAEVLWGIRKDFKDETTLLFLPYLLINLK
>MtrunA17_Chr5g0429431_1F_1417-1536_120_MtrunA17_Chr5g0429431_3F_198-1601_1404_-2_iteration_20_Within_5'_of_altprot_956_CHIMERIC
APSIHSRPPMKNCAEVLWGIRKDFKDETTPLFLPYLLINLK
>MtrunA17_Chr5g0429431_1F_1417-1536_120_MtrunA17_Chr5g0429431_3F_198-1601_1404_+1_iteration_0_Within_5'_of_altprot_957_CHIMERIC
APSIHSRPPMRIVQRFCGESVKILKMKPLLFLPYLLINLK
>MtrunA17_Chr5g0429431_1F_1417-1536_120_MtrunA17_Chr5g0429431_3F_198-1601_1404_+1_iteration_1_Within_5'_of_altprot_958_CHIMERIC
APSIHSRPPMKIVQRFCGESVKILKMKPLLFLPYLLINLK
>MtrunA17_Chr5g0429431_1F_1417-1536_120_MtrunA17_Chr5g0429431_3F_198-1601_1404_+1_iteration_2_Within_5'_of_altprot_959_CHIMERIC
APSIHSRPPMKNVQRFCGESVKILKMKPLLFLPYLLINLK
>MtrunA17_Chr5g0429431_1F_1417-1536_120_MtrunA17_Chr5g0429431_3F_198-1601_1404_+1_iteration_3_Within_5'_of_altprot_960_CHIMERIC
APSIHSRPPMKNCQRFCGESVKILKMKPLLFLPYLLINLK
>MtrunA17_Chr5g0429431_1F_1417-1536_120_MtrunA17_Chr5g0429431_3F_198-1601_1404_+1_iteration_4_Within_5'_of_altprot_961_CHIMERIC
APSIHSRPPMKNCARFCGESVKILKMKPLLFLPYLLINLK
>MtrunA17_Chr5g0429431_1F_1417-1536_120_MtrunA17_Chr5g0429431_3F_198-1601_1404_+1_iteration_5_Within_5'_of_altprot_962_CHIMERIC
APSIHSRPPMKNCAEFCGESVKILKMKPLLFLPYLLINLK
>MtrunA17_Chr5g0429431_1F_1417-1536_120_MtrunA17_Chr5g0429431_3F_198-1601_1404_+1_iteration_6_Within_5'_of_altprot_963_CHIMERIC
APSIHSRPPMKNCAEVCGESVKILKMKPLLFLPYLLINLK
>MtrunA17_Chr5g0429431_1F_1417-1536_120_MtrunA17_Chr5g0429431_3F_198-1601_1404_+1_iteration_7_Within_5'_of_altprot_964_CHIMERIC
APSIHSRPPMKNCAEVLGESVKILKMKPLLFLPYLLINLK
>MtrunA17_Chr5g0429431_1F_1417-1536_120_MtrunA17_Chr5g0429431_3F_198-1601_1404_+1_iteration_8_Within_5'_of_altprot_965_CHIMERIC
APSIHSRPPMKNCAEVLWESVKILKMKPLLFLPYLLINLK
>MtrunA17_Chr5g0429431_1F_1417-1536_120_MtrunA17_Chr5g0429431_3F_198-1601_1404_+1_iteration_9_Within_5'_of_altprot_966_CHIMERIC
APSIHSRPPMKNCAEVLWGSVKILKMKPLLFLPYLLINLK
>MtrunA17_Chr5g0429431_1F_1417-1536_120_MtrunA17_Chr5g0429431_3F_198-1601_1404_+1_iteration_10_Within_5'_of_altprot_967_CHIMERIC
APSIHSRPPMKNCAEVLWGIVKILKMKPLLFLPYLLINLK
>MtrunA17_Chr5g0429431_1F_1417-1536_120_MtrunA17_Chr5g0429431_3F_198-1601_1404_+1_iteration_11_Within_5'_of_altprot_968_CHIMERIC
APSIHSRPPMKNCAEVLWGIRKILKMKPLLFLPYLLINLK
>MtrunA17_Chr5g0429431_1F_1417-1536_120_MtrunA17_Chr5g0429431_3F_198-1601_1404_+1_iteration_12_Within_5'_of_altprot_969_CHIMERIC
APSIHSRPPMKNCAEVLWGIRKILKMKPLLFLPYLLINLK
>MtrunA17_Chr5g0429431_1F_1417-1536_120_MtrunA17_Chr5g0429431_3F_198-1601_1404_+1_iteration_13_Within_5'_of_altprot_970_CHIMERIC
APSIHSRPPMKNCAEVLWGIRKDLKMKPLLFLPYLLINLK
>MtrunA17_Chr5g0429431_1F_1417-1536_120_MtrunA17_Chr5g0429431_3F_198-1601_1404_+1_iteration_14_Within_5'_of_altprot_971_CHIMERIC
APSIHSRPPMKNCAEVLWGIRKDFKMKPLLFLPYLLINLK
>MtrunA17_Chr5g0429431_1F_1417-1536_120_MtrunA17_Chr5g0429431_3F_198-1601_1404_+1_iteration_15_Within_5'_of_altprot_972_CHIMERIC
APSIHSRPPMKNCAEVLWGIRKDFKMKPLLFLPYLLINLK
>MtrunA17_Chr5g0429431_1F_1417-1536_120_MtrunA17_Chr5g0429431_3F_198-1601_1404_+1_iteration_16_Within_5'_of_altprot_973_CHIMERIC
APSIHSRPPMKNCAEVLWGIRKDFKDKPLLFLPYLLINLK
>MtrunA17_Chr5g0429431_1F_1417-1536_120_MtrunA17_Chr5g0429431_3F_198-1601_1404_+1_iteration_17_Within_5'_of_altprot_974_CHIMERIC
APSIHSRPPMKNCAEVLWGIRKDFKDEPLLFLPYLLINLK
>MtrunA17_Chr5g0429431_1F_1417-1536_120_MtrunA17_Chr5g0429431_3F_198-1601_1404_+1_iteration_18_Within_5'_of_altprot_975_CHIMERIC
APSIHSRPPMKNCAEVLWGIRKDFKDETLLFLPYLLINLK
>MtrunA17_Chr5g0429431_1F_1417-1536_120_MtrunA17_Chr5g0429431_3F_198-1601_1404_+1_iteration_19_Within_5'_of_altprot_976_CHIMERIC
APSIHSRPPMKNCAEVLWGIRKDFKDETTLFLPYLLINLK
>MtrunA17_Chr5g0429431_1F_1417-1536_120_MtrunA17_Chr5g0429431_3F_198-1601_1404_+1_iteration_20_Within_5'_of_altprot_977_CHIMERIC
APSIHSRPPMKNCAEVLWGIRKDFKDETTPFLPYLLINLK
>MtrunA17_Chr5g0429431_1F_1417-1536_120_MtrunA17_Chr5g0429431_3F_198-1601_1404_-1_iteration_0_Within_3'_of_altprot_978_CHIMERIC
SVKILKMKPLPLPTLPSHQSENFPQREKNKHITFGIEDDDS
>MtrunA17_Chr5g0429431_1F_1417-1536_120_MtrunA17_Chr5g0429431_3F_198-1601_1404_-1_iteration_1_Within_3'_of_altprot_979_CHIMERIC
SVKILKMKPLLLPTLPSHQSENFPQREKNKHITFGIEDDDS
>MtrunA17_Chr5g0429431_1F_1417-1536_120_MtrunA17_Chr5g0429431_3F_198-1601_1404_-1_iteration_2_Within_3'_of_altprot_980_CHIMERIC
SVKILKMKPLLFPTLPSHQSENFPQREKNKHITFGIEDDDS
>MtrunA17_Chr5g0429431_1F_1417-1536_120_MtrunA17_Chr5g0429431_3F_198-1601_1404_-1_iteration_3_Within_3'_of_altprot_981_CHIMERIC
SVKILKMKPLLFLTLPSHQSENFPQREKNKHITFGIEDDDS
>MtrunA17_Chr5g0429431_1F_1417-1536_120_MtrunA17_Chr5g0429431_3F_198-1601_1404_-1_iteration_4_Within_3'_of_altprot_982_CHIMERIC
SVKILKMKPLLFLPLPSHQSENFPQREKNKHITFGIEDDDS
>MtrunA17_Chr5g0429431_1F_1417-1536_120_MtrunA17_Chr5g0429431_3F_198-1601_1404_-1_iteration_5_Within_3'_of_altprot_983_CHIMERIC
SVKILKMKPLLFLPYPSHQSENFPQREKNKHITFGIEDDDS
>MtrunA17_Chr5g0429431_1F_1417-1536_120_MtrunA17_Chr5g0429431_3F_198-1601_1404_-1_iteration_6_Within_3'_of_altprot_984_CHIMERIC
SVKILKMKPLLFLPYLSHQSENFPQREKNKHITFGIEDDDS
>MtrunA17_Chr5g0429431_1F_1417-1536_120_MtrunA17_Chr5g0429431_3F_198-1601_1404_-1_iteration_7_Within_3'_of_altprot_985_CHIMERIC
SVKILKMKPLLFLPYLLHQSENFPQREKNKHITFGIEDDDS
>MtrunA17_Chr5g0429431_1F_1417-1536_120_MtrunA17_Chr5g0429431_3F_198-1601_1404_-1_iteration_8_Within_3'_of_altprot_986_CHIMERIC
SVKILKMKPLLFLPYLLIQSENFPQREKNKHITFGIEDDDS
>MtrunA17_Chr5g0429431_1F_1417-1536_120_MtrunA17_Chr5g0429431_3F_198-1601_1404_-1_iteration_9_Within_3'_of_altprot_987_CHIMERIC
SVKILKMKPLLFLPYLLINSENFPQREKNKHITFGIEDDDS
>MtrunA17_Chr5g0429431_1F_1417-1536_120_MtrunA17_Chr5g0429431_3F_198-1601_1404_-1_iteration_10_Within_3'_of_altprot_988_CHIMERIC
SVKILKMKPLLFLPYLLINLENFPQREKNKHITFGIEDDDS
>MtrunA17_Chr5g0429431_1F_1417-1536_120_MtrunA17_Chr5g0429431_3F_198-1601_1404_-1_iteration_11_Within_3'_of_altprot_989_CHIMERIC
SVKILKMKPLLFLPYLLINLKNFPQREKNKHITFGIEDDDS
>MtrunA17_Chr5g0429431_1F_1417-1536_120_MtrunA17_Chr5g0429431_3F_198-1601_1404_-1_iteration_12_Within_3'_of_altprot_990_CHIMERIC
SVKILKMKPLLFLPYLLINLKTFPQREKNKHITFGIEDDDS
>MtrunA17_Chr5g0429431_1F_1417-1536_120_MtrunA17_Chr5g0429431_3F_198-1601_1404_-1_iteration_13_Within_3'_of_altprot_991_CHIMERIC
SVKILKMKPLLFLPYLLINLKTFPQREKNKHITFGIEDDDS
>MtrunA17_Chr5g0429431_1F_1417-1536_120_MtrunA17_Chr5g0429431_3F_198-1601_1404_-1_iteration_14_Within_3'_of_altprot_992_CHIMERIC
SVKILKMKPLLFLPYLLINLKTFLQREKNKHITFGIEDDDS
>MtrunA17_Chr5g0429431_1F_1417-1536_120_MtrunA17_Chr5g0429431_3F_198-1601_1404_-1_iteration_15_Within_3'_of_altprot_993_CHIMERIC
SVKILKMKPLLFLPYLLINLKTFLKREKNKHITFGIEDDDS
>MtrunA17_Chr5g0429431_1F_1417-1536_120_MtrunA17_Chr5g0429431_3F_198-1601_1404_-1_iteration_16_Within_3'_of_altprot_994_CHIMERIC
SVKILKMKPLLFLPYLLINLKTFLKEEKNKHITFGIEDDDS
>MtrunA17_Chr5g0429431_1F_1417-1536_120_MtrunA17_Chr5g0429431_3F_198-1601_1404_-1_iteration_17_Within_3'_of_altprot_995_CHIMERIC
SVKILKMKPLLFLPYLLINLKTFLKEKKNKHITFGIEDDDS
>MtrunA17_Chr5g0429431_1F_1417-1536_120_MtrunA17_Chr5g0429431_3F_198-1601_1404_-1_iteration_18_Within_3'_of_altprot_996_CHIMERIC
SVKILKMKPLLFLPYLLINLKTFLKEKRNKHITFGIEDDDS
>MtrunA17_Chr5g0429431_1F_1417-1536_120_MtrunA17_Chr5g0429431_3F_198-1601_1404_-1_iteration_19_Within_3'_of_altprot_997_CHIMERIC
SVKILKMKPLLFLPYLLINLKTFLKEKRIKHITFGIEDDDS
>MtrunA17_Chr5g0429431_1F_1417-1536_120_MtrunA17_Chr5g0429431_3F_198-1601_1404_-1_iteration_20_Within_3'_of_altprot_998_CHIMERIC
SVKILKMKPLLFLPYLLINLKTFLKEKRISHITFGIEDDDS
>MtrunA17_Chr5g0429431_1F_1417-1536_120_MtrunA17_Chr5g0429431_3F_198-1601_1404_+2_iteration_0_Within_3'_of_altprot_999_CHIMERIC
SVKILKMKPLLPTLPSHQSENFPQREKNKHITFGIEDDDS
>MtrunA17_Chr5g0429431_1F_1417-1536_120_MtrunA17_Chr5g0429431_3F_198-1601_1404_+2_iteration_1_Within_3'_of_altprot_1000_CHIMERIC
SVKILKMKPLLPTLPSHQSENFPQREKNKHITFGIEDDDS
>MtrunA17_Chr5g0429431_1F_1417-1536_120_MtrunA17_Chr5g0429431_3F_198-1601_1404_+2_iteration_2_Within_3'_of_altprot_1001_CHIMERIC
SVKILKMKPLLFTLPSHQSENFPQREKNKHITFGIEDDDS
>MtrunA17_Chr5g0429431_1F_1417-1536_120_MtrunA17_Chr5g0429431_3F_198-1601_1404_+2_iteration_3_Within_3'_of_altprot_1002_CHIMERIC
SVKILKMKPLLFLLPSHQSENFPQREKNKHITFGIEDDDS
>MtrunA17_Chr5g0429431_1F_1417-1536_120_MtrunA17_Chr5g0429431_3F_198-1601_1404_+2_iteration_4_Within_3'_of_altprot_1003_CHIMERIC
SVKILKMKPLLFLPPSHQSENFPQREKNKHITFGIEDDDS
>MtrunA17_Chr5g0429431_1F_1417-1536_120_MtrunA17_Chr5g0429431_3F_198-1601_1404_+2_iteration_5_Within_3'_of_altprot_1004_CHIMERIC
SVKILKMKPLLFLPYSHQSENFPQREKNKHITFGIEDDDS
>MtrunA17_Chr5g0429431_1F_1417-1536_120_MtrunA17_Chr5g0429431_3F_198-1601_1404_+2_iteration_6_Within_3'_of_altprot_1005_CHIMERIC
SVKILKMKPLLFLPYLHQSENFPQREKNKHITFGIEDDDS
>MtrunA17_Chr5g0429431_1F_1417-1536_120_MtrunA17_Chr5g0429431_3F_198-1601_1404_+2_iteration_7_Within_3'_of_altprot_1006_CHIMERIC
SVKILKMKPLLFLPYLLQSENFPQREKNKHITFGIEDDDS
>MtrunA17_Chr5g0429431_1F_1417-1536_120_MtrunA17_Chr5g0429431_3F_198-1601_1404_+2_iteration_8_Within_3'_of_altprot_1007_CHIMERIC
SVKILKMKPLLFLPYLLISENFPQREKNKHITFGIEDDDS
>MtrunA17_Chr5g0429431_1F_1417-1536_120_MtrunA17_Chr5g0429431_3F_198-1601_1404_+2_iteration_9_Within_3'_of_altprot_1008_CHIMERIC
SVKILKMKPLLFLPYLLINENFPQREKNKHITFGIEDDDS
>MtrunA17_Chr5g0429431_1F_1417-1536_120_MtrunA17_Chr5g0429431_3F_198-1601_1404_+2_iteration_10_Within_3'_of_altprot_1009_CHIMERIC
SVKILKMKPLLFLPYLLINLNFPQREKNKHITFGIEDDDS
>MtrunA17_Chr5g0429431_1F_1417-1536_120_MtrunA17_Chr5g0429431_3F_198-1601_1404_+2_iteration_11_Within_3'_of_altprot_1010_CHIMERIC
SVKILKMKPLLFLPYLLINLKFPQREKNKHITFGIEDDDS
>MtrunA17_Chr5g0429431_1F_1417-1536_120_MtrunA17_Chr5g0429431_3F_198-1601_1404_+2_iteration_12_Within_3'_of_altprot_1011_CHIMERIC
SVKILKMKPLLFLPYLLINLKTPQREKNKHITFGIEDDDS
>MtrunA17_Chr5g0429431_1F_1417-1536_120_MtrunA17_Chr5g0429431_3F_198-1601_1404_+2_iteration_13_Within_3'_of_altprot_1012_CHIMERIC
SVKILKMKPLLFLPYLLINLKTFQREKNKHITFGIEDDDS
>MtrunA17_Chr5g0429431_1F_1417-1536_120_MtrunA17_Chr5g0429431_3F_198-1601_1404_+2_iteration_14_Within_3'_of_altprot_1013_CHIMERIC
SVKILKMKPLLFLPYLLINLKTFLREKNKHITFGIEDDDS
>MtrunA17_Chr5g0429431_1F_1417-1536_120_MtrunA17_Chr5g0429431_3F_198-1601_1404_+2_iteration_15_Within_3'_of_altprot_1014_CHIMERIC
SVKILKMKPLLFLPYLLINLKTFLKEKNKHITFGIEDDDS
>MtrunA17_Chr5g0429431_1F_1417-1536_120_MtrunA17_Chr5g0429431_3F_198-1601_1404_+2_iteration_16_Within_3'_of_altprot_1015_CHIMERIC
SVKILKMKPLLFLPYLLINLKTFLKEKNKHITFGIEDDDS
>MtrunA17_Chr5g0429431_1F_1417-1536_120_MtrunA17_Chr5g0429431_3F_198-1601_1404_+2_iteration_17_Within_3'_of_altprot_1016_CHIMERIC
SVKILKMKPLLFLPYLLINLKTFLKEKNKHITFGIEDDDS
>MtrunA17_Chr5g0429431_1F_1417-1536_120_MtrunA17_Chr5g0429431_3F_198-1601_1404_+2_iteration_18_Within_3'_of_altprot_1017_CHIMERIC
SVKILKMKPLLFLPYLLINLKTFLKEKRKHITFGIEDDDS
>MtrunA17_Chr5g0429431_1F_1417-1536_120_MtrunA17_Chr5g0429431_3F_198-1601_1404_+2_iteration_19_Within_3'_of_altprot_1018_CHIMERIC
SVKILKMKPLLFLPYLLINLKTFLKEKRIHITFGIEDDDS
>MtrunA17_Chr5g0429431_1F_1417-1536_120_MtrunA17_Chr5g0429431_3F_198-1601_1404_+2_iteration_20_Within_3'_of_altprot_1019_CHIMERIC
SVKILKMKPLLFLPYLLINLKTFLKEKRISITFGIEDDDS
>MtrunA17_Chr5g0429551_2F_404-769_366_MtrunA17_Chr5g0429551_1F_1-2952_2952_-2_iteration_1_Within_5'_of_altprot_1021_CHIMERIC
GKKLDVYGDLENKKLRIYQQRFVTSSLERTPRLDQDLDILR
>MtrunA17_Chr5g0429551_2F_404-769_366_MtrunA17_Chr5g0429551_1F_1-2952_2952_-2_iteration_2_Within_5'_of_altprot_1022_CHIMERIC
GKKLDVYGDLEQKKLRIYQQRFVTSSLERTPRLDQDLDILR
>MtrunA17_Chr5g0429551_2F_404-769_366_MtrunA17_Chr5g0429551_1F_1-2952_2952_-2_iteration_3_Within_5'_of_altprot_1023_CHIMERIC
GKKLDVYGDLEQKKLRIYQQRFVTSSLERTPRLDQDLDILR
>MtrunA17_Chr5g0429551_2F_404-769_366_MtrunA17_Chr5g0429551_1F_1-2952_2952_-2_iteration_4_Within_5'_of_altprot_1024_CHIMERIC
GKKLDVYGDLEQKALRIYQQRFVTSSLERTPRLDQDLDILR
>MtrunA17_Chr5g0429551_2F_404-769_366_MtrunA17_Chr5g0429551_1F_1-2952_2952_-2_iteration_5_Within_5'_of_altprot_1025_CHIMERIC
GKKLDVYGDLEQKAKRIYQQRFVTSSLERTPRLDQDLDILR
>MtrunA17_Chr5g0429551_2F_404-769_366_MtrunA17_Chr5g0429551_1F_1-2952_2952_-2_iteration_6_Within_5'_of_altprot_1026_CHIMERIC
GKKLDVYGDLEQKAKNIYQQRFVTSSLERTPRLDQDLDILR
>MtrunA17_Chr5g0429551_2F_404-769_366_MtrunA17_Chr5g0429551_1F_1-2952_2952_-2_iteration_7_Within_5'_of_altprot_1027_CHIMERIC
GKKLDVYGDLEQKAKNLYQQRFVTSSLERTPRLDQDLDILR
>MtrunA17_Chr5g0429551_2F_404-769_366_MtrunA17_Chr5g0429551_1F_1-2952_2952_-2_iteration_8_Within_5'_of_altprot_1028_CHIMERIC
GKKLDVYGDLEQKAKNLSQQRFVTSSLERTPRLDQDLDILR
>MtrunA17_Chr5g0429551_2F_404-769_366_MtrunA17_Chr5g0429551_1F_1-2952_2952_-2_iteration_9_Within_5'_of_altprot_1029_CHIMERIC
GKKLDVYGDLEQKAKNLSAQRFVTSSLERTPRLDQDLDILR
>MtrunA17_Chr5g0429551_2F_404-769_366_MtrunA17_Chr5g0429551_1F_1-2952_2952_-2_iteration_10_Within_5'_of_altprot_1030_CHIMERIC
GKKLDVYGDLEQKAKNLSAARFVTSSLERTPRLDQDLDILR
>MtrunA17_Chr5g0429551_2F_404-769_366_MtrunA17_Chr5g0429551_1F_1-2952_2952_-2_iteration_11_Within_5'_of_altprot_1031_CHIMERIC
GKKLDVYGDLEQKAKNLSAAFFVTSSLERTPRLDQDLDILR
>MtrunA17_Chr5g0429551_2F_404-769_366_MtrunA17_Chr5g0429551_1F_1-2952_2952_-2_iteration_12_Within_5'_of_altprot_1032_CHIMERIC
GKKLDVYGDLEQKAKNLSAAFCVTSSLERTPRLDQDLDILR
>MtrunA17_Chr5g0429551_2F_404-769_366_MtrunA17_Chr5g0429551_1F_1-2952_2952_-2_iteration_13_Within_5'_of_altprot_1033_CHIMERIC
GKKLDVYGDLEQKAKNLSAAFCNTSSLERTPRLDQDLDILR
>MtrunA17_Chr5g0429551_2F_404-769_366_MtrunA17_Chr5g0429551_1F_1-2952_2952_-2_iteration_14_Within_5'_of_altprot_1034_CHIMERIC
GKKLDVYGDLEQKAKNLSAAFCNESSLERTPRLDQDLDILR
>MtrunA17_Chr5g0429551_2F_404-769_366_MtrunA17_Chr5g0429551_1F_1-2952_2952_-2_iteration_15_Within_5'_of_altprot_1035_CHIMERIC
GKKLDVYGDLEQKAKNLSAAFCNEFSLERTPRLDQDLDILR
>MtrunA17_Chr5g0429551_2F_404-769_366_MtrunA17_Chr5g0429551_1F_1-2952_2952_-2_iteration_16_Within_5'_of_altprot_1036_CHIMERIC
GKKLDVYGDLEQKAKNLSAAFCNEFTLERTPRLDQDLDILR
>MtrunA17_Chr5g0429551_2F_404-769_366_MtrunA17_Chr5g0429551_1F_1-2952_2952_-2_iteration_17_Within_5'_of_altprot_1037_CHIMERIC
GKKLDVYGDLEQKAKNLSAAFCNEFTRERTPRLDQDLDILR
>MtrunA17_Chr5g0429551_2F_404-769_366_MtrunA17_Chr5g0429551_1F_1-2952_2952_-2_iteration_18_Within_5'_of_altprot_1038_CHIMERIC
GKKLDVYGDLEQKAKNLSAAFCNEFTRKRTPRLDQDLDILR
>MtrunA17_Chr5g0429551_2F_404-769_366_MtrunA17_Chr5g0429551_1F_1-2952_2952_-2_iteration_19_Within_5'_of_altprot_1039_CHIMERIC
GKKLDVYGDLEQKAKNLSAAFCNEFTRKNTPRLDQDLDILR
>MtrunA17_Chr5g0429551_2F_404-769_366_MtrunA17_Chr5g0429551_1F_1-2952_2952_-2_iteration_20_Within_5'_of_altprot_1040_CHIMERIC
GKKLDVYGDLEQKAKNLSAAFCNEFTRKNTPRLDQDLDILR
>MtrunA17_Chr5g0429551_2F_404-769_366_MtrunA17_Chr5g0429551_1F_1-2952_2952_+1_iteration_0_Within_5'_of_altprot_1041_CHIMERIC
GKKLDVYGDLNKKLRIYQQRFVTSSLERTPRLDQDLDILR
>MtrunA17_Chr5g0429551_2F_404-769_366_MtrunA17_Chr5g0429551_1F_1-2952_2952_+1_iteration_1_Within_5'_of_altprot_1042_CHIMERIC
GKKLDVYGDLEKKLRIYQQRFVTSSLERTPRLDQDLDILR
>MtrunA17_Chr5g0429551_2F_404-769_366_MtrunA17_Chr5g0429551_1F_1-2952_2952_+1_iteration_2_Within_5'_of_altprot_1043_CHIMERIC
GKKLDVYGDLEQKLRIYQQRFVTSSLERTPRLDQDLDILR
>MtrunA17_Chr5g0429551_2F_404-769_366_MtrunA17_Chr5g0429551_1F_1-2952_2952_+1_iteration_3_Within_5'_of_altprot_1044_CHIMERIC
GKKLDVYGDLEQKLRIYQQRFVTSSLERTPRLDQDLDILR
>MtrunA17_Chr5g0429551_2F_404-769_366_MtrunA17_Chr5g0429551_1F_1-2952_2952_+1_iteration_4_Within_5'_of_altprot_1045_CHIMERIC
GKKLDVYGDLEQKARIYQQRFVTSSLERTPRLDQDLDILR
>MtrunA17_Chr5g0429551_2F_404-769_366_MtrunA17_Chr5g0429551_1F_1-2952_2952_+1_iteration_5_Within_5'_of_altprot_1046_CHIMERIC
GKKLDVYGDLEQKAKIYQQRFVTSSLERTPRLDQDLDILR
>MtrunA17_Chr5g0429551_2F_404-769_366_MtrunA17_Chr5g0429551_1F_1-2952_2952_+1_iteration_6_Within_5'_of_altprot_1047_CHIMERIC
GKKLDVYGDLEQKAKNYQQRFVTSSLERTPRLDQDLDILR
>MtrunA17_Chr5g0429551_2F_404-769_366_MtrunA17_Chr5g0429551_1F_1-2952_2952_+1_iteration_7_Within_5'_of_altprot_1048_CHIMERIC
GKKLDVYGDLEQKAKNLQQRFVTSSLERTPRLDQDLDILR
>MtrunA17_Chr5g0429551_2F_404-769_366_MtrunA17_Chr5g0429551_1F_1-2952_2952_+1_iteration_8_Within_5'_of_altprot_1049_CHIMERIC
GKKLDVYGDLEQKAKNLSQRFVTSSLERTPRLDQDLDILR
>MtrunA17_Chr5g0429551_2F_404-769_366_MtrunA17_Chr5g0429551_1F_1-2952_2952_+1_iteration_9_Within_5'_of_altprot_1050_CHIMERIC
GKKLDVYGDLEQKAKNLSARFVTSSLERTPRLDQDLDILR
>MtrunA17_Chr5g0429551_2F_404-769_366_MtrunA17_Chr5g0429551_1F_1-2952_2952_+1_iteration_10_Within_5'_of_altprot_1051_CHIMERIC
GKKLDVYGDLEQKAKNLSAAFVTSSLERTPRLDQDLDILR
>MtrunA17_Chr5g0429551_2F_404-769_366_MtrunA17_Chr5g0429551_1F_1-2952_2952_+1_iteration_11_Within_5'_of_altprot_1052_CHIMERIC
GKKLDVYGDLEQKAKNLSAAFVTSSLERTPRLDQDLDILR
>MtrunA17_Chr5g0429551_2F_404-769_366_MtrunA17_Chr5g0429551_1F_1-2952_2952_+1_iteration_12_Within_5'_of_altprot_1053_CHIMERIC
GKKLDVYGDLEQKAKNLSAAFCTSSLERTPRLDQDLDILR
>MtrunA17_Chr5g0429551_2F_404-769_366_MtrunA17_Chr5g0429551_1F_1-2952_2952_+1_iteration_13_Within_5'_of_altprot_1054_CHIMERIC
GKKLDVYGDLEQKAKNLSAAFCNSSLERTPRLDQDLDILR
>MtrunA17_Chr5g0429551_2F_404-769_366_MtrunA17_Chr5g0429551_1F_1-2952_2952_+1_iteration_14_Within_5'_of_altprot_1055_CHIMERIC
GKKLDVYGDLEQKAKNLSAAFCNESLERTPRLDQDLDILR
>MtrunA17_Chr5g0429551_2F_404-769_366_MtrunA17_Chr5g0429551_1F_1-2952_2952_+1_iteration_15_Within_5'_of_altprot_1056_CHIMERIC
GKKLDVYGDLEQKAKNLSAAFCNEFLERTPRLDQDLDILR
>MtrunA17_Chr5g0429551_2F_404-769_366_MtrunA17_Chr5g0429551_1F_1-2952_2952_+1_iteration_16_Within_5'_of_altprot_1057_CHIMERIC
GKKLDVYGDLEQKAKNLSAAFCNEFTERTPRLDQDLDILR
>MtrunA17_Chr5g0429551_2F_404-769_366_MtrunA17_Chr5g0429551_1F_1-2952_2952_+1_iteration_17_Within_5'_of_altprot_1058_CHIMERIC
GKKLDVYGDLEQKAKNLSAAFCNEFTRRTPRLDQDLDILR
>MtrunA17_Chr5g0429551_2F_404-769_366_MtrunA17_Chr5g0429551_1F_1-2952_2952_+1_iteration_18_Within_5'_of_altprot_1059_CHIMERIC
GKKLDVYGDLEQKAKNLSAAFCNEFTRKTPRLDQDLDILR
>MtrunA17_Chr5g0429551_2F_404-769_366_MtrunA17_Chr5g0429551_1F_1-2952_2952_+1_iteration_19_Within_5'_of_altprot_1060_CHIMERIC
GKKLDVYGDLEQKAKNLSAAFCNEFTRKNPRLDQDLDILR
>MtrunA17_Chr5g0429551_2F_404-769_366_MtrunA17_Chr5g0429551_1F_1-2952_2952_+1_iteration_20_Within_5'_of_altprot_1061_CHIMERIC
GKKLDVYGDLEQKAKNLSAAFCNEFTRKNTRLDQDLDILR
>MtrunA17_Chr5g0429551_2F_404-769_366_MtrunA17_Chr5g0429551_1F_1-2952_2952_-1_iteration_0_Within_3'_of_altprot_1062_CHIMERIC
LSILLIINFHPRKVDAPKNQILLSEPSMVDLVTCGTSYYDC
>MtrunA17_Chr5g0429551_2F_404-769_366_MtrunA17_Chr5g0429551_1F_1-2952_2952_-1_iteration_1_Within_3'_of_altprot_1063_CHIMERIC
LSILLIINFHQRKVDAPKNQILLSEPSMVDLVTCGTSYYDC
>MtrunA17_Chr5g0429551_2F_404-769_366_MtrunA17_Chr5g0429551_1F_1-2952_2952_-1_iteration_2_Within_3'_of_altprot_1064_CHIMERIC
LSILLIINFHQEKVDAPKNQILLSEPSMVDLVTCGTSYYDC
>MtrunA17_Chr5g0429551_2F_404-769_366_MtrunA17_Chr5g0429551_1F_1-2952_2952_-1_iteration_3_Within_3'_of_altprot_1065_CHIMERIC
LSILLIINFHQEKVDAPKNQILLSEPSMVDLVTCGTSYYDC
>MtrunA17_Chr5g0429551_2F_404-769_366_MtrunA17_Chr5g0429551_1F_1-2952_2952_-1_iteration_4_Within_3'_of_altprot_1066_CHIMERIC
LSILLIINFHQEKLDAPKNQILLSEPSMVDLVTCGTSYYDC
>MtrunA17_Chr5g0429551_2F_404-769_366_MtrunA17_Chr5g0429551_1F_1-2952_2952_-1_iteration_5_Within_3'_of_altprot_1067_CHIMERIC
LSILLIINFHQEKLMAPKNQILLSEPSMVDLVTCGTSYYDC
>MtrunA17_Chr5g0429551_2F_404-769_366_MtrunA17_Chr5g0429551_1F_1-2952_2952_-1_iteration_6_Within_3'_of_altprot_1068_CHIMERIC
LSILLIINFHQEKLMLPKNQILLSEPSMVDLVTCGTSYYDC
>MtrunA17_Chr5g0429551_2F_404-769_366_MtrunA17_Chr5g0429551_1F_1-2952_2952_-1_iteration_7_Within_3'_of_altprot_1069_CHIMERIC
LSILLIINFHQEKLMLLKNQILLSEPSMVDLVTCGTSYYDC
>MtrunA17_Chr5g0429551_2F_404-769_366_MtrunA17_Chr5g0429551_1F_1-2952_2952_-1_iteration_8_Within_3'_of_altprot_1070_CHIMERIC
LSILLIINFHQEKLMLLKNQILLSEPSMVDLVTCGTSYYDC
>MtrunA17_Chr5g0429551_2F_404-769_366_MtrunA17_Chr5g0429551_1F_1-2952_2952_-1_iteration_9_Within_3'_of_altprot_1071_CHIMERIC
LSILLIINFHQEKLMLLKIQILLSEPSMVDLVTCGTSYYDC
>MtrunA17_Chr5g0429551_2F_404-769_366_MtrunA17_Chr5g0429551_1F_1-2952_2952_-1_iteration_10_Within_3'_of_altprot_1072_CHIMERIC
LSILLIINFHQEKLMLLKIKILLSEPSMVDLVTCGTSYYDC
>MtrunA17_Chr5g0429551_2F_404-769_366_MtrunA17_Chr5g0429551_1F_1-2952_2952_-1_iteration_11_Within_3'_of_altprot_1073_CHIMERIC
LSILLIINFHQEKLMLLKIKYLLSEPSMVDLVTCGTSYYDC
>MtrunA17_Chr5g0429551_2F_404-769_366_MtrunA17_Chr5g0429551_1F_1-2952_2952_-1_iteration_12_Within_3'_of_altprot_1074_CHIMERIC
LSILLIINFHQEKLMLLKIKYCLSEPSMVDLVTCGTSYYDC
>MtrunA17_Chr5g0429551_2F_404-769_366_MtrunA17_Chr5g0429551_1F_1-2952_2952_-1_iteration_13_Within_3'_of_altprot_1075_CHIMERIC
LSILLIINFHQEKLMLLKIKYCFSEPSMVDLVTCGTSYYDC
>MtrunA17_Chr5g0429551_2F_404-769_366_MtrunA17_Chr5g0429551_1F_1-2952_2952_-1_iteration_14_Within_3'_of_altprot_1076_CHIMERIC
LSILLIINFHQEKLMLLKIKYCFQEPSMVDLVTCGTSYYDC
>MtrunA17_Chr5g0429551_2F_404-769_366_MtrunA17_Chr5g0429551_1F_1-2952_2952_-1_iteration_15_Within_3'_of_altprot_1077_CHIMERIC
LSILLIINFHQEKLMLLKIKYCFQSPSMVDLVTCGTSYYDC
>MtrunA17_Chr5g0429551_2F_404-769_366_MtrunA17_Chr5g0429551_1F_1-2952_2952_-1_iteration_16_Within_3'_of_altprot_1078_CHIMERIC
LSILLIINFHQEKLMLLKIKYCFQSLSMVDLVTCGTSYYDC
>MtrunA17_Chr5g0429551_2F_404-769_366_MtrunA17_Chr5g0429551_1F_1-2952_2952_-1_iteration_17_Within_3'_of_altprot_1079_CHIMERIC
LSILLIINFHQEKLMLLKIKYCFQSLQMVDLVTCGTSYYDC
>MtrunA17_Chr5g0429551_2F_404-769_366_MtrunA17_Chr5g0429551_1F_1-2952_2952_-1_iteration_18_Within_3'_of_altprot_1080_CHIMERIC
LSILLIINFHQEKLMLLKIKYCFQSLQWVDLVTCGTSYYDC
>MtrunA17_Chr5g0429551_2F_404-769_366_MtrunA17_Chr5g0429551_1F_1-2952_2952_-1_iteration_19_Within_3'_of_altprot_1081_CHIMERIC
LSILLIINFHQEKLMLLKIKYCFQSLQWLDLVTCGTSYYDC
>MtrunA17_Chr5g0429551_2F_404-769_366_MtrunA17_Chr5g0429551_1F_1-2952_2952_-1_iteration_20_Within_3'_of_altprot_1082_CHIMERIC
LSILLIINFHQEKLMLLKIKYCFQSLQWLTLVTCGTSYYDC
>MtrunA17_Chr5g0429551_2F_404-769_366_MtrunA17_Chr5g0429551_1F_1-2952_2952_+2_iteration_0_Within_3'_of_altprot_1083_CHIMERIC
LSILLIINFHRKVDAPKNQILLSEPSMVDLVTCGTSYYDC
>MtrunA17_Chr5g0429551_2F_404-769_366_MtrunA17_Chr5g0429551_1F_1-2952_2952_+2_iteration_1_Within_3'_of_altprot_1084_CHIMERIC
LSILLIINFHQKVDAPKNQILLSEPSMVDLVTCGTSYYDC
>MtrunA17_Chr5g0429551_2F_404-769_366_MtrunA17_Chr5g0429551_1F_1-2952_2952_+2_iteration_2_Within_3'_of_altprot_1085_CHIMERIC
LSILLIINFHQEVDAPKNQILLSEPSMVDLVTCGTSYYDC
>MtrunA17_Chr5g0429551_2F_404-769_366_MtrunA17_Chr5g0429551_1F_1-2952_2952_+2_iteration_3_Within_3'_of_altprot_1086_CHIMERIC
LSILLIINFHQEKDAPKNQILLSEPSMVDLVTCGTSYYDC
>MtrunA17_Chr5g0429551_2F_404-769_366_MtrunA17_Chr5g0429551_1F_1-2952_2952_+2_iteration_4_Within_3'_of_altprot_1087_CHIMERIC
LSILLIINFHQEKLAPKNQILLSEPSMVDLVTCGTSYYDC
>MtrunA17_Chr5g0429551_2F_404-769_366_MtrunA17_Chr5g0429551_1F_1-2952_2952_+2_iteration_5_Within_3'_of_altprot_1088_CHIMERIC
LSILLIINFHQEKLMPKNQILLSEPSMVDLVTCGTSYYDC
>MtrunA17_Chr5g0429551_2F_404-769_366_MtrunA17_Chr5g0429551_1F_1-2952_2952_+2_iteration_6_Within_3'_of_altprot_1089_CHIMERIC
LSILLIINFHQEKLMLKNQILLSEPSMVDLVTCGTSYYDC
>MtrunA17_Chr5g0429551_2F_404-769_366_MtrunA17_Chr5g0429551_1F_1-2952_2952_+2_iteration_7_Within_3'_of_altprot_1090_CHIMERIC
LSILLIINFHQEKLMLLNQILLSEPSMVDLVTCGTSYYDC
>MtrunA17_Chr5g0429551_2F_404-769_366_MtrunA17_Chr5g0429551_1F_1-2952_2952_+2_iteration_8_Within_3'_of_altprot_1091_CHIMERIC
LSILLIINFHQEKLMLLKQILLSEPSMVDLVTCGTSYYDC
>MtrunA17_Chr5g0429551_2F_404-769_366_MtrunA17_Chr5g0429551_1F_1-2952_2952_+2_iteration_9_Within_3'_of_altprot_1092_CHIMERIC
LSILLIINFHQEKLMLLKIILLSEPSMVDLVTCGTSYYDC
>MtrunA17_Chr5g0429551_2F_404-769_366_MtrunA17_Chr5g0429551_1F_1-2952_2952_+2_iteration_10_Within_3'_of_altprot_1093_CHIMERIC
LSILLIINFHQEKLMLLKIKLLSEPSMVDLVTCGTSYYDC
>MtrunA17_Chr5g0429551_2F_404-769_366_MtrunA17_Chr5g0429551_1F_1-2952_2952_+2_iteration_11_Within_3'_of_altprot_1094_CHIMERIC
LSILLIINFHQEKLMLLKIKYLSEPSMVDLVTCGTSYYDC
>MtrunA17_Chr5g0429551_2F_404-769_366_MtrunA17_Chr5g0429551_1F_1-2952_2952_+2_iteration_12_Within_3'_of_altprot_1095_CHIMERIC
LSILLIINFHQEKLMLLKIKYCSEPSMVDLVTCGTSYYDC
>MtrunA17_Chr5g0429551_2F_404-769_366_MtrunA17_Chr5g0429551_1F_1-2952_2952_+2_iteration_13_Within_3'_of_altprot_1096_CHIMERIC
LSILLIINFHQEKLMLLKIKYCFEPSMVDLVTCGTSYYDC
>MtrunA17_Chr5g0429551_2F_404-769_366_MtrunA17_Chr5g0429551_1F_1-2952_2952_+2_iteration_14_Within_3'_of_altprot_1097_CHIMERIC
LSILLIINFHQEKLMLLKIKYCFQPSMVDLVTCGTSYYDC
>MtrunA17_Chr5g0429551_2F_404-769_366_MtrunA17_Chr5g0429551_1F_1-2952_2952_+2_iteration_15_Within_3'_of_altprot_1098_CHIMERIC
LSILLIINFHQEKLMLLKIKYCFQSSMVDLVTCGTSYYDC
>MtrunA17_Chr5g0429551_2F_404-769_366_MtrunA17_Chr5g0429551_1F_1-2952_2952_+2_iteration_16_Within_3'_of_altprot_1099_CHIMERIC
LSILLIINFHQEKLMLLKIKYCFQSLMVDLVTCGTSYYDC
>MtrunA17_Chr5g0429551_2F_404-769_366_MtrunA17_Chr5g0429551_1F_1-2952_2952_+2_iteration_17_Within_3'_of_altprot_1100_CHIMERIC
LSILLIINFHQEKLMLLKIKYCFQSLQVDLVTCGTSYYDC
>MtrunA17_Chr5g0429551_2F_404-769_366_MtrunA17_Chr5g0429551_1F_1-2952_2952_+2_iteration_18_Within_3'_of_altprot_1101_CHIMERIC
LSILLIINFHQEKLMLLKIKYCFQSLQWDLVTCGTSYYDC
>MtrunA17_Chr5g0429551_2F_404-769_366_MtrunA17_Chr5g0429551_1F_1-2952_2952_+2_iteration_19_Within_3'_of_altprot_1102_CHIMERIC
LSILLIINFHQEKLMLLKIKYCFQSLQWLLVTCGTSYYDC
>MtrunA17_Chr5g0429551_2F_404-769_366_MtrunA17_Chr5g0429551_1F_1-2952_2952_+2_iteration_20_Within_3'_of_altprot_1103_CHIMERIC
LSILLIINFHQEKLMLLKIKYCFQSLQWLTVTCGTSYYDC
>MtrunA17_Chr5g0430091_2F_395-469_75_MtrunA17_Chr5g0430091_3F_24-1634_1611_-1_iteration_0_Within_5'_of_altprot_1104_CHIMERIC
AAESFLKTHDHRFCKSTKGSRIRSHVLWFQRDGFF
>MtrunA17_Chr5g0430091_2F_395-469_75_MtrunA17_Chr5g0430091_3F_24-1634_1611_-1_iteration_1_Within_5'_of_altprot_1105_CHIMERIC
AAESFLKTHDIRFCKSTKGSRIRSHVLWFQRDGFF
>MtrunA17_Chr5g0430091_2F_395-469_75_MtrunA17_Chr5g0430091_3F_24-1634_1611_-1_iteration_2_Within_5'_of_altprot_1106_CHIMERIC
AAESFLKTHDIVFCKSTKGSRIRSHVLWFQRDGFF
>MtrunA17_Chr5g0430091_2F_395-469_75_MtrunA17_Chr5g0430091_3F_24-1634_1611_-1_iteration_3_Within_5'_of_altprot_1107_CHIMERIC
AAESFLKTHDIVFCKSTKGSRIRSHVLWFQRDGFF
>MtrunA17_Chr5g0430091_2F_395-469_75_MtrunA17_Chr5g0430091_3F_24-1634_1611_-1_iteration_4_Within_5'_of_altprot_1108_CHIMERIC
AAESFLKTHDIVFAKSTKGSRIRSHVLWFQRDGFF
>MtrunA17_Chr5g0430091_2F_395-469_75_MtrunA17_Chr5g0430091_3F_24-1634_1611_-1_iteration_5_Within_5'_of_altprot_1109_CHIMERIC
AAESFLKTHDIVFASSTKGSRIRSHVLWFQRDGFF
>MtrunA17_Chr5g0430091_2F_395-469_75_MtrunA17_Chr5g0430091_3F_24-1634_1611_-1_iteration_6_Within_5'_of_altprot_1110_CHIMERIC
AAESFLKTHDIVFASRTKGSRIRSHVLWFQRDGFF
>MtrunA17_Chr5g0430091_2F_395-469_75_MtrunA17_Chr5g0430091_3F_24-1634_1611_-1_iteration_7_Within_5'_of_altprot_1111_CHIMERIC
AAESFLKTHDIVFASRPKGSRIRSHVLWFQRDGFF
>MtrunA17_Chr5g0430091_2F_395-469_75_MtrunA17_Chr5g0430091_3F_24-1634_1611_-1_iteration_8_Within_5'_of_altprot_1112_CHIMERIC
AAESFLKTHDIVFASRPKGSRIRSHVLWFQRDGFF
>MtrunA17_Chr5g0430091_2F_395-469_75_MtrunA17_Chr5g0430091_3F_24-1634_1611_-1_iteration_9_Within_5'_of_altprot_1113_CHIMERIC
AAESFLKTHDIVFASRPKVSRIRSHVLWFQRDGFF
>MtrunA17_Chr5g0430091_2F_395-469_75_MtrunA17_Chr5g0430091_3F_24-1634_1611_-1_iteration_10_Within_5'_of_altprot_1114_CHIMERIC
AAESFLKTHDIVFASRPKVQRIRSHVLWFQRDGFF
>MtrunA17_Chr5g0430091_2F_395-469_75_MtrunA17_Chr5g0430091_3F_24-1634_1611_-1_iteration_11_Within_5'_of_altprot_1115_CHIMERIC
AAESFLKTHDIVFASRPKVQGIRSHVLWFQRDGFF
>MtrunA17_Chr5g0430091_2F_395-469_75_MtrunA17_Chr5g0430091_3F_24-1634_1611_-1_iteration_12_Within_5'_of_altprot_1116_CHIMERIC
AAESFLKTHDIVFASRPKVQGSRSHVLWFQRDGFF
>MtrunA17_Chr5g0430091_2F_395-469_75_MtrunA17_Chr5g0430091_3F_24-1634_1611_-1_iteration_13_Within_5'_of_altprot_1117_CHIMERIC
AAESFLKTHDIVFASRPKVQGSDSHVLWFQRDGFF
>MtrunA17_Chr5g0430091_2F_395-469_75_MtrunA17_Chr5g0430091_3F_24-1634_1611_-1_iteration_14_Within_5'_of_altprot_1118_CHIMERIC
AAESFLKTHDIVFASRPKVQGSDLHVLWFQRDGFF
>MtrunA17_Chr5g0430091_2F_395-469_75_MtrunA17_Chr5g0430091_3F_24-1634_1611_-1_iteration_15_Within_5'_of_altprot_1119_CHIMERIC
AAESFLKTHDIVFASRPKVQGSDLMVLWFQRDGFF
>MtrunA17_Chr5g0430091_2F_395-469_75_MtrunA17_Chr5g0430091_3F_24-1634_1611_+2_iteration_0_Within_5'_of_altprot_1120_CHIMERIC
AAESFLKTHDRFCKSTKGSRIRSHVLWFQRDGFF
>MtrunA17_Chr5g0430091_2F_395-469_75_MtrunA17_Chr5g0430091_3F_24-1634_1611_+2_iteration_1_Within_5'_of_altprot_1121_CHIMERIC
AAESFLKTHDIFCKSTKGSRIRSHVLWFQRDGFF
>MtrunA17_Chr5g0430091_2F_395-469_75_MtrunA17_Chr5g0430091_3F_24-1634_1611_+2_iteration_2_Within_5'_of_altprot_1122_CHIMERIC
AAESFLKTHDIVCKSTKGSRIRSHVLWFQRDGFF
>MtrunA17_Chr5g0430091_2F_395-469_75_MtrunA17_Chr5g0430091_3F_24-1634_1611_+2_iteration_3_Within_5'_of_altprot_1123_CHIMERIC
AAESFLKTHDIVFKSTKGSRIRSHVLWFQRDGFF
>MtrunA17_Chr5g0430091_2F_395-469_75_MtrunA17_Chr5g0430091_3F_24-1634_1611_+2_iteration_4_Within_5'_of_altprot_1124_CHIMERIC
AAESFLKTHDIVFASTKGSRIRSHVLWFQRDGFF
>MtrunA17_Chr5g0430091_2F_395-469_75_MtrunA17_Chr5g0430091_3F_24-1634_1611_+2_iteration_5_Within_5'_of_altprot_1125_CHIMERIC
AAESFLKTHDIVFASTKGSRIRSHVLWFQRDGFF
>MtrunA17_Chr5g0430091_2F_395-469_75_MtrunA17_Chr5g0430091_3F_24-1634_1611_+2_iteration_6_Within_5'_of_altprot_1126_CHIMERIC
AAESFLKTHDIVFASRKGSRIRSHVLWFQRDGFF
>MtrunA17_Chr5g0430091_2F_395-469_75_MtrunA17_Chr5g0430091_3F_24-1634_1611_+2_iteration_7_Within_5'_of_altprot_1127_CHIMERIC
AAESFLKTHDIVFASRPGSRIRSHVLWFQRDGFF
>MtrunA17_Chr5g0430091_2F_395-469_75_MtrunA17_Chr5g0430091_3F_24-1634_1611_+2_iteration_8_Within_5'_of_altprot_1128_CHIMERIC
AAESFLKTHDIVFASRPKSRIRSHVLWFQRDGFF
>MtrunA17_Chr5g0430091_2F_395-469_75_MtrunA17_Chr5g0430091_3F_24-1634_1611_+2_iteration_9_Within_5'_of_altprot_1129_CHIMERIC
AAESFLKTHDIVFASRPKVRIRSHVLWFQRDGFF
>MtrunA17_Chr5g0430091_2F_395-469_75_MtrunA17_Chr5g0430091_3F_24-1634_1611_+2_iteration_10_Within_5'_of_altprot_1130_CHIMERIC
AAESFLKTHDIVFASRPKVQIRSHVLWFQRDGFF
>MtrunA17_Chr5g0430091_2F_395-469_75_MtrunA17_Chr5g0430091_3F_24-1634_1611_+2_iteration_11_Within_5'_of_altprot_1131_CHIMERIC
AAESFLKTHDIVFASRPKVQGRSHVLWFQRDGFF
>MtrunA17_Chr5g0430091_2F_395-469_75_MtrunA17_Chr5g0430091_3F_24-1634_1611_+2_iteration_12_Within_5'_of_altprot_1132_CHIMERIC
AAESFLKTHDIVFASRPKVQGSSHVLWFQRDGFF
>MtrunA17_Chr5g0430091_2F_395-469_75_MtrunA17_Chr5g0430091_3F_24-1634_1611_+2_iteration_13_Within_5'_of_altprot_1133_CHIMERIC
AAESFLKTHDIVFASRPKVQGSDHVLWFQRDGFF
>MtrunA17_Chr5g0430091_2F_395-469_75_MtrunA17_Chr5g0430091_3F_24-1634_1611_+2_iteration_14_Within_5'_of_altprot_1134_CHIMERIC
AAESFLKTHDIVFASRPKVQGSDLVLWFQRDGFF
>MtrunA17_Chr5g0430091_2F_395-469_75_MtrunA17_Chr5g0430091_3F_24-1634_1611_+2_iteration_15_Within_5'_of_altprot_1135_CHIMERIC
AAESFLKTHDIVFASRPKVQGSDLMLWFQRDGFF
>MtrunA17_Chr5g0430091_2F_395-469_75_MtrunA17_Chr5g0430091_3F_24-1634_1611_-2_iteration_0_Within_3'_of_altprot_1136_CHIMERIC
HRFCASRPKVQGSDLMSYGSKGMAFSEYGPYWRSV
>MtrunA17_Chr5g0430091_2F_395-469_75_MtrunA17_Chr5g0430091_3F_24-1634_1611_-2_iteration_1_Within_3'_of_altprot_1137_CHIMERIC
HRFCKSRPKVQGSDLMSYGSKGMAFSEYGPYWRSV
>MtrunA17_Chr5g0430091_2F_395-469_75_MtrunA17_Chr5g0430091_3F_24-1634_1611_-2_iteration_2_Within_3'_of_altprot_1138_CHIMERIC
HRFCKSRPKVQGSDLMSYGSKGMAFSEYGPYWRSV
>MtrunA17_Chr5g0430091_2F_395-469_75_MtrunA17_Chr5g0430091_3F_24-1634_1611_-2_iteration_3_Within_3'_of_altprot_1139_CHIMERIC
HRFCKSTPKVQGSDLMSYGSKGMAFSEYGPYWRSV
>MtrunA17_Chr5g0430091_2F_395-469_75_MtrunA17_Chr5g0430091_3F_24-1634_1611_-2_iteration_4_Within_3'_of_altprot_1140_CHIMERIC
HRFCKSTKKVQGSDLMSYGSKGMAFSEYGPYWRSV
>MtrunA17_Chr5g0430091_2F_395-469_75_MtrunA17_Chr5g0430091_3F_24-1634_1611_-2_iteration_5_Within_3'_of_altprot_1141_CHIMERIC
HRFCKSTKGVQGSDLMSYGSKGMAFSEYGPYWRSV
>MtrunA17_Chr5g0430091_2F_395-469_75_MtrunA17_Chr5g0430091_3F_24-1634_1611_-2_iteration_6_Within_3'_of_altprot_1142_CHIMERIC
HRFCKSTKGSQGSDLMSYGSKGMAFSEYGPYWRSV
>MtrunA17_Chr5g0430091_2F_395-469_75_MtrunA17_Chr5g0430091_3F_24-1634_1611_-2_iteration_7_Within_3'_of_altprot_1143_CHIMERIC
HRFCKSTKGSRGSDLMSYGSKGMAFSEYGPYWRSV
>MtrunA17_Chr5g0430091_2F_395-469_75_MtrunA17_Chr5g0430091_3F_24-1634_1611_-2_iteration_8_Within_3'_of_altprot_1144_CHIMERIC
HRFCKSTKGSRISDLMSYGSKGMAFSEYGPYWRSV
>MtrunA17_Chr5g0430091_2F_395-469_75_MtrunA17_Chr5g0430091_3F_24-1634_1611_-2_iteration_9_Within_3'_of_altprot_1145_CHIMERIC
HRFCKSTKGSRIRDLMSYGSKGMAFSEYGPYWRSV
>MtrunA17_Chr5g0430091_2F_395-469_75_MtrunA17_Chr5g0430091_3F_24-1634_1611_-2_iteration_10_Within_3'_of_altprot_1146_CHIMERIC
HRFCKSTKGSRIRSLMSYGSKGMAFSEYGPYWRSV
>MtrunA17_Chr5g0430091_2F_395-469_75_MtrunA17_Chr5g0430091_3F_24-1634_1611_-2_iteration_11_Within_3'_of_altprot_1147_CHIMERIC
HRFCKSTKGSRIRSHMSYGSKGMAFSEYGPYWRSV
>MtrunA17_Chr5g0430091_2F_395-469_75_MtrunA17_Chr5g0430091_3F_24-1634_1611_-2_iteration_12_Within_3'_of_altprot_1148_CHIMERIC
HRFCKSTKGSRIRSHVSYGSKGMAFSEYGPYWRSV
>MtrunA17_Chr5g0430091_2F_395-469_75_MtrunA17_Chr5g0430091_3F_24-1634_1611_-2_iteration_13_Within_3'_of_altprot_1149_CHIMERIC
HRFCKSTKGSRIRSHVLYGSKGMAFSEYGPYWRSV
>MtrunA17_Chr5g0430091_2F_395-469_75_MtrunA17_Chr5g0430091_3F_24-1634_1611_-2_iteration_14_Within_3'_of_altprot_1150_CHIMERIC
HRFCKSTKGSRIRSHVLWGSKGMAFSEYGPYWRSV
>MtrunA17_Chr5g0430091_2F_395-469_75_MtrunA17_Chr5g0430091_3F_24-1634_1611_-2_iteration_15_Within_3'_of_altprot_1151_CHIMERIC
HRFCKSTKGSRIRSHVLWFSKGMAFSEYGPYWRSV
>MtrunA17_Chr5g0430091_2F_395-469_75_MtrunA17_Chr5g0430091_3F_24-1634_1611_+1_iteration_0_Within_3'_of_altprot_1152_CHIMERIC
HRFCSRPKVQGSDLMSYGSKGMAFSEYGPYWRSV
>MtrunA17_Chr5g0430091_2F_395-469_75_MtrunA17_Chr5g0430091_3F_24-1634_1611_+1_iteration_1_Within_3'_of_altprot_1153_CHIMERIC
HRFCKRPKVQGSDLMSYGSKGMAFSEYGPYWRSV
>MtrunA17_Chr5g0430091_2F_395-469_75_MtrunA17_Chr5g0430091_3F_24-1634_1611_+1_iteration_2_Within_3'_of_altprot_1154_CHIMERIC
HRFCKSPKVQGSDLMSYGSKGMAFSEYGPYWRSV
>MtrunA17_Chr5g0430091_2F_395-469_75_MtrunA17_Chr5g0430091_3F_24-1634_1611_+1_iteration_3_Within_3'_of_altprot_1155_CHIMERIC
HRFCKSTKVQGSDLMSYGSKGMAFSEYGPYWRSV
>MtrunA17_Chr5g0430091_2F_395-469_75_MtrunA17_Chr5g0430091_3F_24-1634_1611_+1_iteration_4_Within_3'_of_altprot_1156_CHIMERIC
HRFCKSTKVQGSDLMSYGSKGMAFSEYGPYWRSV
>MtrunA17_Chr5g0430091_2F_395-469_75_MtrunA17_Chr5g0430091_3F_24-1634_1611_+1_iteration_5_Within_3'_of_altprot_1157_CHIMERIC
HRFCKSTKGQGSDLMSYGSKGMAFSEYGPYWRSV
>MtrunA17_Chr5g0430091_2F_395-469_75_MtrunA17_Chr5g0430091_3F_24-1634_1611_+1_iteration_6_Within_3'_of_altprot_1158_CHIMERIC
HRFCKSTKGSGSDLMSYGSKGMAFSEYGPYWRSV
>MtrunA17_Chr5g0430091_2F_395-469_75_MtrunA17_Chr5g0430091_3F_24-1634_1611_+1_iteration_7_Within_3'_of_altprot_1159_CHIMERIC
HRFCKSTKGSRSDLMSYGSKGMAFSEYGPYWRSV
>MtrunA17_Chr5g0430091_2F_395-469_75_MtrunA17_Chr5g0430091_3F_24-1634_1611_+1_iteration_8_Within_3'_of_altprot_1160_CHIMERIC
HRFCKSTKGSRIDLMSYGSKGMAFSEYGPYWRSV
>MtrunA17_Chr5g0430091_2F_395-469_75_MtrunA17_Chr5g0430091_3F_24-1634_1611_+1_iteration_9_Within_3'_of_altprot_1161_CHIMERIC
HRFCKSTKGSRIRLMSYGSKGMAFSEYGPYWRSV
>MtrunA17_Chr5g0430091_2F_395-469_75_MtrunA17_Chr5g0430091_3F_24-1634_1611_+1_iteration_10_Within_3'_of_altprot_1162_CHIMERIC
HRFCKSTKGSRIRSMSYGSKGMAFSEYGPYWRSV
>MtrunA17_Chr5g0430091_2F_395-469_75_MtrunA17_Chr5g0430091_3F_24-1634_1611_+1_iteration_11_Within_3'_of_altprot_1163_CHIMERIC
HRFCKSTKGSRIRSHSYGSKGMAFSEYGPYWRSV
>MtrunA17_Chr5g0430091_2F_395-469_75_MtrunA17_Chr5g0430091_3F_24-1634_1611_+1_iteration_12_Within_3'_of_altprot_1164_CHIMERIC
HRFCKSTKGSRIRSHVYGSKGMAFSEYGPYWRSV
>MtrunA17_Chr5g0430091_2F_395-469_75_MtrunA17_Chr5g0430091_3F_24-1634_1611_+1_iteration_13_Within_3'_of_altprot_1165_CHIMERIC
HRFCKSTKGSRIRSHVLGSKGMAFSEYGPYWRSV
>MtrunA17_Chr5g0430091_2F_395-469_75_MtrunA17_Chr5g0430091_3F_24-1634_1611_+1_iteration_14_Within_3'_of_altprot_1166_CHIMERIC
HRFCKSTKGSRIRSHVLWSKGMAFSEYGPYWRSV
>MtrunA17_Chr5g0430091_2F_395-469_75_MtrunA17_Chr5g0430091_3F_24-1634_1611_+1_iteration_15_Within_3'_of_altprot_1167_CHIMERIC
HRFCKSTKGSRIRSHVLWFKGMAFSEYGPYWRSV
>MtrunA17_Chr5g0432161_2F_1865-2053_189_MtrunA17_Chr5g0432161_1F_52-1965_1914_-2_iteration_1_3'UTR_overlapped_with_CDS_1169_CHIMERIC
RFENQMVPYMNINNSSSSNKWLKMVFLLELRKNLKMTCSLN
>MtrunA17_Chr5g0432161_2F_1865-2053_189_MtrunA17_Chr5g0432161_1F_52-1965_1914_-2_iteration_2_3'UTR_overlapped_with_CDS_1170_CHIMERIC
RFENQMVPYMNQNNSSSSNKWLKMVFLLELRKNLKMTCSLN
>MtrunA17_Chr5g0432161_2F_1865-2053_189_MtrunA17_Chr5g0432161_1F_52-1965_1914_-2_iteration_3_3'UTR_overlapped_with_CDS_1171_CHIMERIC
RFENQMVPYMNQQNSSSSNKWLKMVFLLELRKNLKMTCSLN
>MtrunA17_Chr5g0432161_2F_1865-2053_189_MtrunA17_Chr5g0432161_1F_52-1965_1914_-2_iteration_4_3'UTR_overlapped_with_CDS_1172_CHIMERIC
RFENQMVPYMNQQQSSSSNKWLKMVFLLELRKNLKMTCSLN
>MtrunA17_Chr5g0432161_2F_1865-2053_189_MtrunA17_Chr5g0432161_1F_52-1965_1914_-2_iteration_5_3'UTR_overlapped_with_CDS_1173_CHIMERIC
RFENQMVPYMNQQQQSSSNKWLKMVFLLELRKNLKMTCSLN
>MtrunA17_Chr5g0432161_2F_1865-2053_189_MtrunA17_Chr5g0432161_1F_52-1965_1914_-2_iteration_6_3'UTR_overlapped_with_CDS_1174_CHIMERIC
RFENQMVPYMNQQQQQSSNKWLKMVFLLELRKNLKMTCSLN
>MtrunA17_Chr5g0432161_2F_1865-2053_189_MtrunA17_Chr5g0432161_1F_52-1965_1914_-2_iteration_7_3'UTR_overlapped_with_CDS_1175_CHIMERIC
RFENQMVPYMNQQQQQQSNKWLKMVFLLELRKNLKMTCSLN
>MtrunA17_Chr5g0432161_2F_1865-2053_189_MtrunA17_Chr5g0432161_1F_52-1965_1914_-2_iteration_8_3'UTR_overlapped_with_CDS_1176_CHIMERIC
RFENQMVPYMNQQQQQQQNKWLKMVFLLELRKNLKMTCSLN
>MtrunA17_Chr5g0432161_2F_1865-2053_189_MtrunA17_Chr5g0432161_1F_52-1965_1914_-2_iteration_9_3'UTR_overlapped_with_CDS_1177_CHIMERIC
RFENQMVPYMNQQQQQQQQKWLKMVFLLELRKNLKMTCSLN
>MtrunA17_Chr5g0432161_2F_1865-2053_189_MtrunA17_Chr5g0432161_1F_52-1965_1914_-2_iteration_10_3'UTR_overlapped_with_CDS_1178_CHIMERIC
RFENQMVPYMNQQQQQQQQMWLKMVFLLELRKNLKMTCSLN
>MtrunA17_Chr5g0432161_2F_1865-2053_189_MtrunA17_Chr5g0432161_1F_52-1965_1914_-2_iteration_11_3'UTR_overlapped_with_CDS_1179_CHIMERIC
RFENQMVPYMNQQQQQQQQMALKMVFLLELRKNLKMTCSLN
>MtrunA17_Chr5g0432161_2F_1865-2053_189_MtrunA17_Chr5g0432161_1F_52-1965_1914_-2_iteration_12_3'UTR_overlapped_with_CDS_1180_CHIMERIC
RFENQMVPYMNQQQQQQQQMAEKMVFLLELRKNLKMTCSLN
>MtrunA17_Chr5g0432161_2F_1865-2053_189_MtrunA17_Chr5g0432161_1F_52-1965_1914_-2_iteration_13_3'UTR_overlapped_with_CDS_1181_CHIMERIC
RFENQMVPYMNQQQQQQQQMAENMVFLLELRKNLKMTCSLN
>MtrunA17_Chr5g0432161_2F_1865-2053_189_MtrunA17_Chr5g0432161_1F_52-1965_1914_-2_iteration_14_3'UTR_overlapped_with_CDS_1182_CHIMERIC
RFENQMVPYMNQQQQQQQQMAENGVFLLELRKNLKMTCSLN
>MtrunA17_Chr5g0432161_2F_1865-2053_189_MtrunA17_Chr5g0432161_1F_52-1965_1914_-2_iteration_15_3'UTR_overlapped_with_CDS_1183_CHIMERIC
RFENQMVPYMNQQQQQQQQMAENGFFLLELRKNLKMTCSLN
>MtrunA17_Chr5g0432161_2F_1865-2053_189_MtrunA17_Chr5g0432161_1F_52-1965_1914_-2_iteration_16_3'UTR_overlapped_with_CDS_1184_CHIMERIC
RFENQMVPYMNQQQQQQQQMAENGFSLLELRKNLKMTCSLN
>MtrunA17_Chr5g0432161_2F_1865-2053_189_MtrunA17_Chr5g0432161_1F_52-1965_1914_-2_iteration_17_3'UTR_overlapped_with_CDS_1185_CHIMERIC
RFENQMVPYMNQQQQQQQQMAENGFSSLELRKNLKMTCSLN
>MtrunA17_Chr5g0432161_2F_1865-2053_189_MtrunA17_Chr5g0432161_1F_52-1965_1914_-2_iteration_18_3'UTR_overlapped_with_CDS_1186_CHIMERIC
RFENQMVPYMNQQQQQQQQMAENGFSSRELRKNLKMTCSLN
>MtrunA17_Chr5g0432161_2F_1865-2053_189_MtrunA17_Chr5g0432161_1F_52-1965_1914_-2_iteration_19_3'UTR_overlapped_with_CDS_1187_CHIMERIC
RFENQMVPYMNQQQQQQQQMAENGFSSRALRKNLKMTCSLN
>MtrunA17_Chr5g0432161_2F_1865-2053_189_MtrunA17_Chr5g0432161_1F_52-1965_1914_-2_iteration_20_3'UTR_overlapped_with_CDS_1188_CHIMERIC
RFENQMVPYMNQQQQQQQQMAENGFSSRAKRKNLKMTCSLN
>MtrunA17_Chr5g0432161_2F_1865-2053_189_MtrunA17_Chr5g0432161_1F_52-1965_1914_-2_iteration_21_3'UTR_overlapped_with_CDS_1189_CHIMERIC
RFENQMVPYMNQQQQQQQQMAENGFSSRAKEKNLKMTCSLN
>MtrunA17_Chr5g0432161_2F_1865-2053_189_MtrunA17_Chr5g0432161_1F_52-1965_1914_-2_iteration_22_3'UTR_overlapped_with_CDS_1190_CHIMERIC
RFENQMVPYMNQQQQQQQQMAENGFSSRAKEENLKMTCSLN
>MtrunA17_Chr5g0432161_2F_1865-2053_189_MtrunA17_Chr5g0432161_1F_52-1965_1914_-2_iteration_23_3'UTR_overlapped_with_CDS_1191_CHIMERIC
RFENQMVPYMNQQQQQQQQMAENGFSSRAKEEPLKMTCSLN
>MtrunA17_Chr5g0432161_2F_1865-2053_189_MtrunA17_Chr5g0432161_1F_52-1965_1914_-2_iteration_24_3'UTR_overlapped_with_CDS_1192_CHIMERIC
RFENQMVPYMNQQQQQQQQMAENGFSSRAKEEPKKMTCSLN
>MtrunA17_Chr5g0432161_2F_1865-2053_189_MtrunA17_Chr5g0432161_1F_52-1965_1914_-2_iteration_25_3'UTR_overlapped_with_CDS_1193_CHIMERIC
RFENQMVPYMNQQQQQQQQMAENGFSSRAKEEPKDMTCSLN
>MtrunA17_Chr5g0432161_2F_1865-2053_189_MtrunA17_Chr5g0432161_1F_52-1965_1914_-2_iteration_26_3'UTR_overlapped_with_CDS_1194_CHIMERIC
RFENQMVPYMNQQQQQQQQMAENGFSSRAKEEPKDDTCSLN
>MtrunA17_Chr5g0432161_2F_1865-2053_189_MtrunA17_Chr5g0432161_1F_52-1965_1914_-2_iteration_27_3'UTR_overlapped_with_CDS_1195_CHIMERIC
RFENQMVPYMNQQQQQQQQMAENGFSSRAKEEPKDDMCSLN
>MtrunA17_Chr5g0432161_2F_1865-2053_189_MtrunA17_Chr5g0432161_1F_52-1965_1914_-2_iteration_28_3'UTR_overlapped_with_CDS_1196_CHIMERIC
RFENQMVPYMNQQQQQQQQMAENGFSSRAKEEPKDDMFSLN
>MtrunA17_Chr5g0432161_2F_1865-2053_189_MtrunA17_Chr5g0432161_1F_52-1965_1914_-2_iteration_29_3'UTR_overlapped_with_CDS_1197_CHIMERIC
RFENQMVPYMNQQQQQQQQMAENGFSSRAKEEPKDDMFLLN
>MtrunA17_Chr5g0432161_2F_1865-2053_189_MtrunA17_Chr5g0432161_1F_52-1965_1914_+1_iteration_0_3'UTR_overlapped_with_CDS_1198_CHIMERIC
RFENQMVPYMINNSSSSNKWLKMVFLLELRKNLKMTCSLN
>MtrunA17_Chr5g0432161_2F_1865-2053_189_MtrunA17_Chr5g0432161_1F_52-1965_1914_+1_iteration_1_3'UTR_overlapped_with_CDS_1199_CHIMERIC
RFENQMVPYMNNNSSSSNKWLKMVFLLELRKNLKMTCSLN
>MtrunA17_Chr5g0432161_2F_1865-2053_189_MtrunA17_Chr5g0432161_1F_52-1965_1914_+1_iteration_2_3'UTR_overlapped_with_CDS_1200_CHIMERIC
RFENQMVPYMNQNSSSSNKWLKMVFLLELRKNLKMTCSLN
>MtrunA17_Chr5g0432161_2F_1865-2053_189_MtrunA17_Chr5g0432161_1F_52-1965_1914_+1_iteration_3_3'UTR_overlapped_with_CDS_1201_CHIMERIC
RFENQMVPYMNQQSSSSNKWLKMVFLLELRKNLKMTCSLN
>MtrunA17_Chr5g0432161_2F_1865-2053_189_MtrunA17_Chr5g0432161_1F_52-1965_1914_+1_iteration_4_3'UTR_overlapped_with_CDS_1202_CHIMERIC
RFENQMVPYMNQQQSSSNKWLKMVFLLELRKNLKMTCSLN
>MtrunA17_Chr5g0432161_2F_1865-2053_189_MtrunA17_Chr5g0432161_1F_52-1965_1914_+1_iteration_5_3'UTR_overlapped_with_CDS_1203_CHIMERIC
RFENQMVPYMNQQQQSSNKWLKMVFLLELRKNLKMTCSLN
>MtrunA17_Chr5g0432161_2F_1865-2053_189_MtrunA17_Chr5g0432161_1F_52-1965_1914_+1_iteration_6_3'UTR_overlapped_with_CDS_1204_CHIMERIC
RFENQMVPYMNQQQQQSNKWLKMVFLLELRKNLKMTCSLN
>MtrunA17_Chr5g0432161_2F_1865-2053_189_MtrunA17_Chr5g0432161_1F_52-1965_1914_+1_iteration_7_3'UTR_overlapped_with_CDS_1205_CHIMERIC
RFENQMVPYMNQQQQQQNKWLKMVFLLELRKNLKMTCSLN
>MtrunA17_Chr5g0432161_2F_1865-2053_189_MtrunA17_Chr5g0432161_1F_52-1965_1914_+1_iteration_8_3'UTR_overlapped_with_CDS_1206_CHIMERIC
RFENQMVPYMNQQQQQQQKWLKMVFLLELRKNLKMTCSLN
>MtrunA17_Chr5g0432161_2F_1865-2053_189_MtrunA17_Chr5g0432161_1F_52-1965_1914_+1_iteration_9_3'UTR_overlapped_with_CDS_1207_CHIMERIC
RFENQMVPYMNQQQQQQQQWLKMVFLLELRKNLKMTCSLN
>MtrunA17_Chr5g0432161_2F_1865-2053_189_MtrunA17_Chr5g0432161_1F_52-1965_1914_+1_iteration_10_3'UTR_overlapped_with_CDS_1208_CHIMERIC
RFENQMVPYMNQQQQQQQQMLKMVFLLELRKNLKMTCSLN
>MtrunA17_Chr5g0432161_2F_1865-2053_189_MtrunA17_Chr5g0432161_1F_52-1965_1914_+1_iteration_11_3'UTR_overlapped_with_CDS_1209_CHIMERIC
RFENQMVPYMNQQQQQQQQMAKMVFLLELRKNLKMTCSLN
>MtrunA17_Chr5g0432161_2F_1865-2053_189_MtrunA17_Chr5g0432161_1F_52-1965_1914_+1_iteration_12_3'UTR_overlapped_with_CDS_1210_CHIMERIC
RFENQMVPYMNQQQQQQQQMAEMVFLLELRKNLKMTCSLN
>MtrunA17_Chr5g0432161_2F_1865-2053_189_MtrunA17_Chr5g0432161_1F_52-1965_1914_+1_iteration_13_3'UTR_overlapped_with_CDS_1211_CHIMERIC
RFENQMVPYMNQQQQQQQQMAENVFLLELRKNLKMTCSLN
>MtrunA17_Chr5g0432161_2F_1865-2053_189_MtrunA17_Chr5g0432161_1F_52-1965_1914_+1_iteration_14_3'UTR_overlapped_with_CDS_1212_CHIMERIC
RFENQMVPYMNQQQQQQQQMAENGFLLELRKNLKMTCSLN
>MtrunA17_Chr5g0432161_2F_1865-2053_189_MtrunA17_Chr5g0432161_1F_52-1965_1914_+1_iteration_15_3'UTR_overlapped_with_CDS_1213_CHIMERIC
RFENQMVPYMNQQQQQQQQMAENGFLLELRKNLKMTCSLN
>MtrunA17_Chr5g0432161_2F_1865-2053_189_MtrunA17_Chr5g0432161_1F_52-1965_1914_+1_iteration_16_3'UTR_overlapped_with_CDS_1214_CHIMERIC
RFENQMVPYMNQQQQQQQQMAENGFSLELRKNLKMTCSLN
>MtrunA17_Chr5g0432161_2F_1865-2053_189_MtrunA17_Chr5g0432161_1F_52-1965_1914_+1_iteration_17_3'UTR_overlapped_with_CDS_1215_CHIMERIC
RFENQMVPYMNQQQQQQQQMAENGFSSELRKNLKMTCSLN
>MtrunA17_Chr5g0432161_2F_1865-2053_189_MtrunA17_Chr5g0432161_1F_52-1965_1914_+1_iteration_18_3'UTR_overlapped_with_CDS_1216_CHIMERIC
RFENQMVPYMNQQQQQQQQMAENGFSSRLRKNLKMTCSLN
>MtrunA17_Chr5g0432161_2F_1865-2053_189_MtrunA17_Chr5g0432161_1F_52-1965_1914_+1_iteration_19_3'UTR_overlapped_with_CDS_1217_CHIMERIC
RFENQMVPYMNQQQQQQQQMAENGFSSRARKNLKMTCSLN
>MtrunA17_Chr5g0432161_2F_1865-2053_189_MtrunA17_Chr5g0432161_1F_52-1965_1914_+1_iteration_20_3'UTR_overlapped_with_CDS_1218_CHIMERIC
RFENQMVPYMNQQQQQQQQMAENGFSSRAKKNLKMTCSLN
>MtrunA17_Chr5g0432161_2F_1865-2053_189_MtrunA17_Chr5g0432161_1F_52-1965_1914_+1_iteration_21_3'UTR_overlapped_with_CDS_1219_CHIMERIC
RFENQMVPYMNQQQQQQQQMAENGFSSRAKENLKMTCSLN
>MtrunA17_Chr5g0432161_2F_1865-2053_189_MtrunA17_Chr5g0432161_1F_52-1965_1914_+1_iteration_22_3'UTR_overlapped_with_CDS_1220_CHIMERIC
RFENQMVPYMNQQQQQQQQMAENGFSSRAKEELKMTCSLN
>MtrunA17_Chr5g0432161_2F_1865-2053_189_MtrunA17_Chr5g0432161_1F_52-1965_1914_+1_iteration_23_3'UTR_overlapped_with_CDS_1221_CHIMERIC
RFENQMVPYMNQQQQQQQQMAENGFSSRAKEEPKMTCSLN
>MtrunA17_Chr5g0432161_2F_1865-2053_189_MtrunA17_Chr5g0432161_1F_52-1965_1914_+1_iteration_24_3'UTR_overlapped_with_CDS_1222_CHIMERIC
RFENQMVPYMNQQQQQQQQMAENGFSSRAKEEPKMTCSLN
>MtrunA17_Chr5g0432161_2F_1865-2053_189_MtrunA17_Chr5g0432161_1F_52-1965_1914_+1_iteration_25_3'UTR_overlapped_with_CDS_1223_CHIMERIC
RFENQMVPYMNQQQQQQQQMAENGFSSRAKEEPKDTCSLN
>MtrunA17_Chr5g0432161_2F_1865-2053_189_MtrunA17_Chr5g0432161_1F_52-1965_1914_+1_iteration_26_3'UTR_overlapped_with_CDS_1224_CHIMERIC
RFENQMVPYMNQQQQQQQQMAENGFSSRAKEEPKDDCSLN
>MtrunA17_Chr5g0432161_2F_1865-2053_189_MtrunA17_Chr5g0432161_1F_52-1965_1914_+1_iteration_27_3'UTR_overlapped_with_CDS_1225_CHIMERIC
RFENQMVPYMNQQQQQQQQMAENGFSSRAKEEPKDDMSLN
>MtrunA17_Chr5g0432161_2F_1865-2053_189_MtrunA17_Chr5g0432161_1F_52-1965_1914_+1_iteration_28_3'UTR_overlapped_with_CDS_1226_CHIMERIC
RFENQMVPYMNQQQQQQQQMAENGFSSRAKEEPKDDMFLN
>MtrunA17_Chr5g0432161_2F_1865-2053_189_MtrunA17_Chr5g0432161_1F_52-1965_1914_+1_iteration_29_3'UTR_overlapped_with_CDS_1227_CHIMERIC
RFENQMVPYMNQQQQQQQQMAENGFSSRAKEEPKDDMFLN
>MtrunA17_Chr5g0432781_3F_870-986_117_MtrunA17_Chr5g0432781_2F_227-2050_1824_-2_iteration_1_Within_5'_of_altprot_1229_CHIMERIC
NELENELREVKKKSFGHRKENMQRFQFHLVGRHMRMPTMFM
>MtrunA17_Chr5g0432781_3F_870-986_117_MtrunA17_Chr5g0432781_2F_227-2050_1824_-2_iteration_2_Within_5'_of_altprot_1230_CHIMERIC
NELENELREVKEKSFGHRKENMQRFQFHLVGRHMRMPTMFM
>MtrunA17_Chr5g0432781_3F_870-986_117_MtrunA17_Chr5g0432781_2F_227-2050_1824_-2_iteration_3_Within_5'_of_altprot_1231_CHIMERIC
NELENELREVKEKSFGHRKENMQRFQFHLVGRHMRMPTMFM
>MtrunA17_Chr5g0432781_3F_870-986_117_MtrunA17_Chr5g0432781_2F_227-2050_1824_-2_iteration_4_Within_5'_of_altprot_1232_CHIMERIC
NELENELREVKEKLFGHRKENMQRFQFHLVGRHMRMPTMFM
>MtrunA17_Chr5g0432781_3F_870-986_117_MtrunA17_Chr5g0432781_2F_227-2050_1824_-2_iteration_5_Within_5'_of_altprot_1233_CHIMERIC
NELENELREVKEKLWGHRKENMQRFQFHLVGRHMRMPTMFM
>MtrunA17_Chr5g0432781_3F_870-986_117_MtrunA17_Chr5g0432781_2F_227-2050_1824_-2_iteration_6_Within_5'_of_altprot_1234_CHIMERIC
NELENELREVKEKLWTHRKENMQRFQFHLVGRHMRMPTMFM
>MtrunA17_Chr5g0432781_3F_870-986_117_MtrunA17_Chr5g0432781_2F_227-2050_1824_-2_iteration_7_Within_5'_of_altprot_1235_CHIMERIC
NELENELREVKEKLWTQRKENMQRFQFHLVGRHMRMPTMFM
>MtrunA17_Chr5g0432781_3F_870-986_117_MtrunA17_Chr5g0432781_2F_227-2050_1824_-2_iteration_8_Within_5'_of_altprot_1236_CHIMERIC
NELENELREVKEKLWTQEKENMQRFQFHLVGRHMRMPTMFM
>MtrunA17_Chr5g0432781_3F_870-986_117_MtrunA17_Chr5g0432781_2F_227-2050_1824_-2_iteration_9_Within_5'_of_altprot_1237_CHIMERIC
NELENELREVKEKLWTQEGENMQRFQFHLVGRHMRMPTMFM
>MtrunA17_Chr5g0432781_3F_870-986_117_MtrunA17_Chr5g0432781_2F_227-2050_1824_-2_iteration_10_Within_5'_of_altprot_1238_CHIMERIC
NELENELREVKEKLWTQEGENMQRFQFHLVGRHMRMPTMFM
>MtrunA17_Chr5g0432781_3F_870-986_117_MtrunA17_Chr5g0432781_2F_227-2050_1824_-2_iteration_11_Within_5'_of_altprot_1239_CHIMERIC
NELENELREVKEKLWTQEGEHMQRFQFHLVGRHMRMPTMFM
>MtrunA17_Chr5g0432781_3F_870-986_117_MtrunA17_Chr5g0432781_2F_227-2050_1824_-2_iteration_12_Within_5'_of_altprot_1240_CHIMERIC
NELENELREVKEKLWTQEGEHAQRFQFHLVGRHMRMPTMFM
>MtrunA17_Chr5g0432781_3F_870-986_117_MtrunA17_Chr5g0432781_2F_227-2050_1824_-2_iteration_13_Within_5'_of_altprot_1241_CHIMERIC
NELENELREVKEKLWTQEGEHAERFQFHLVGRHMRMPTMFM
>MtrunA17_Chr5g0432781_3F_870-986_117_MtrunA17_Chr5g0432781_2F_227-2050_1824_-2_iteration_14_Within_5'_of_altprot_1242_CHIMERIC
NELENELREVKEKLWTQEGEHAEVFQFHLVGRHMRMPTMFM
>MtrunA17_Chr5g0432781_3F_870-986_117_MtrunA17_Chr5g0432781_2F_227-2050_1824_-2_iteration_15_Within_5'_of_altprot_1243_CHIMERIC
NELENELREVKEKLWTQEGEHAEVSQFHLVGRHMRMPTMFM
>MtrunA17_Chr5g0432781_3F_870-986_117_MtrunA17_Chr5g0432781_2F_227-2050_1824_-2_iteration_16_Within_5'_of_altprot_1244_CHIMERIC
NELENELREVKEKLWTQEGEHAEVSVFHLVGRHMRMPTMFM
>MtrunA17_Chr5g0432781_3F_870-986_117_MtrunA17_Chr5g0432781_2F_227-2050_1824_-2_iteration_17_Within_5'_of_altprot_1245_CHIMERIC
NELENELREVKEKLWTQEGEHAEVSVSHLVGRHMRMPTMFM
>MtrunA17_Chr5g0432781_3F_870-986_117_MtrunA17_Chr5g0432781_2F_227-2050_1824_-2_iteration_18_Within_5'_of_altprot_1246_CHIMERIC
NELENELREVKEKLWTQEGEHAEVSVSSLVGRHMRMPTMFM
>MtrunA17_Chr5g0432781_3F_870-986_117_MtrunA17_Chr5g0432781_2F_227-2050_1824_-2_iteration_19_Within_5'_of_altprot_1247_CHIMERIC
NELENELREVKEKLWTQEGEHAEVSVSSSVGRHMRMPTMFM
>MtrunA17_Chr5g0432781_3F_870-986_117_MtrunA17_Chr5g0432781_2F_227-2050_1824_-2_iteration_20_Within_5'_of_altprot_1248_CHIMERIC
NELENELREVKEKLWTQEGEHAEVSVSSSGGRHMRMPTMFM
>MtrunA17_Chr5g0432781_3F_870-986_117_MtrunA17_Chr5g0432781_2F_227-2050_1824_+1_iteration_0_Within_5'_of_altprot_1249_CHIMERIC
NELENELREVKKSFGHRKENMQRFQFHLVGRHMRMPTMFM
>MtrunA17_Chr5g0432781_3F_870-986_117_MtrunA17_Chr5g0432781_2F_227-2050_1824_+1_iteration_1_Within_5'_of_altprot_1250_CHIMERIC
NELENELREVKKSFGHRKENMQRFQFHLVGRHMRMPTMFM
>MtrunA17_Chr5g0432781_3F_870-986_117_MtrunA17_Chr5g0432781_2F_227-2050_1824_+1_iteration_2_Within_5'_of_altprot_1251_CHIMERIC
NELENELREVKESFGHRKENMQRFQFHLVGRHMRMPTMFM
>MtrunA17_Chr5g0432781_3F_870-986_117_MtrunA17_Chr5g0432781_2F_227-2050_1824_+1_iteration_3_Within_5'_of_altprot_1252_CHIMERIC
NELENELREVKEKFGHRKENMQRFQFHLVGRHMRMPTMFM
>MtrunA17_Chr5g0432781_3F_870-986_117_MtrunA17_Chr5g0432781_2F_227-2050_1824_+1_iteration_4_Within_5'_of_altprot_1253_CHIMERIC
NELENELREVKEKLGHRKENMQRFQFHLVGRHMRMPTMFM
>MtrunA17_Chr5g0432781_3F_870-986_117_MtrunA17_Chr5g0432781_2F_227-2050_1824_+1_iteration_5_Within_5'_of_altprot_1254_CHIMERIC
NELENELREVKEKLWHRKENMQRFQFHLVGRHMRMPTMFM
>MtrunA17_Chr5g0432781_3F_870-986_117_MtrunA17_Chr5g0432781_2F_227-2050_1824_+1_iteration_6_Within_5'_of_altprot_1255_CHIMERIC
NELENELREVKEKLWTRKENMQRFQFHLVGRHMRMPTMFM
>MtrunA17_Chr5g0432781_3F_870-986_117_MtrunA17_Chr5g0432781_2F_227-2050_1824_+1_iteration_7_Within_5'_of_altprot_1256_CHIMERIC
NELENELREVKEKLWTQKENMQRFQFHLVGRHMRMPTMFM
>MtrunA17_Chr5g0432781_3F_870-986_117_MtrunA17_Chr5g0432781_2F_227-2050_1824_+1_iteration_8_Within_5'_of_altprot_1257_CHIMERIC
NELENELREVKEKLWTQEENMQRFQFHLVGRHMRMPTMFM
>MtrunA17_Chr5g0432781_3F_870-986_117_MtrunA17_Chr5g0432781_2F_227-2050_1824_+1_iteration_9_Within_5'_of_altprot_1258_CHIMERIC
NELENELREVKEKLWTQEGNMQRFQFHLVGRHMRMPTMFM
>MtrunA17_Chr5g0432781_3F_870-986_117_MtrunA17_Chr5g0432781_2F_227-2050_1824_+1_iteration_10_Within_5'_of_altprot_1259_CHIMERIC
NELENELREVKEKLWTQEGEMQRFQFHLVGRHMRMPTMFM
>MtrunA17_Chr5g0432781_3F_870-986_117_MtrunA17_Chr5g0432781_2F_227-2050_1824_+1_iteration_11_Within_5'_of_altprot_1260_CHIMERIC
NELENELREVKEKLWTQEGEHQRFQFHLVGRHMRMPTMFM
>MtrunA17_Chr5g0432781_3F_870-986_117_MtrunA17_Chr5g0432781_2F_227-2050_1824_+1_iteration_12_Within_5'_of_altprot_1261_CHIMERIC
NELENELREVKEKLWTQEGEHARFQFHLVGRHMRMPTMFM
>MtrunA17_Chr5g0432781_3F_870-986_117_MtrunA17_Chr5g0432781_2F_227-2050_1824_+1_iteration_13_Within_5'_of_altprot_1262_CHIMERIC
NELENELREVKEKLWTQEGEHAEFQFHLVGRHMRMPTMFM
>MtrunA17_Chr5g0432781_3F_870-986_117_MtrunA17_Chr5g0432781_2F_227-2050_1824_+1_iteration_14_Within_5'_of_altprot_1263_CHIMERIC
NELENELREVKEKLWTQEGEHAEVQFHLVGRHMRMPTMFM
>MtrunA17_Chr5g0432781_3F_870-986_117_MtrunA17_Chr5g0432781_2F_227-2050_1824_+1_iteration_15_Within_5'_of_altprot_1264_CHIMERIC
NELENELREVKEKLWTQEGEHAEVSFHLVGRHMRMPTMFM
>MtrunA17_Chr5g0432781_3F_870-986_117_MtrunA17_Chr5g0432781_2F_227-2050_1824_+1_iteration_16_Within_5'_of_altprot_1265_CHIMERIC
NELENELREVKEKLWTQEGEHAEVSVHLVGRHMRMPTMFM
>MtrunA17_Chr5g0432781_3F_870-986_117_MtrunA17_Chr5g0432781_2F_227-2050_1824_+1_iteration_17_Within_5'_of_altprot_1266_CHIMERIC
NELENELREVKEKLWTQEGEHAEVSVSLVGRHMRMPTMFM
>MtrunA17_Chr5g0432781_3F_870-986_117_MtrunA17_Chr5g0432781_2F_227-2050_1824_+1_iteration_18_Within_5'_of_altprot_1267_CHIMERIC
NELENELREVKEKLWTQEGEHAEVSVSSVGRHMRMPTMFM
>MtrunA17_Chr5g0432781_3F_870-986_117_MtrunA17_Chr5g0432781_2F_227-2050_1824_+1_iteration_19_Within_5'_of_altprot_1268_CHIMERIC
NELENELREVKEKLWTQEGEHAEVSVSSSGRHMRMPTMFM
>MtrunA17_Chr5g0432781_3F_870-986_117_MtrunA17_Chr5g0432781_2F_227-2050_1824_+1_iteration_20_Within_5'_of_altprot_1269_CHIMERIC
NELENELREVKEKLWTQEGEHAEVSVSSSGRHMRMPTMFM
>MtrunA17_Chr5g0432781_3F_870-986_117_MtrunA17_Chr5g0432781_2F_227-2050_1824_-1_iteration_0_Within_3'_of_altprot_1270_CHIMERIC
ENMQRFQFHLSGATHENADDVYAKINAYEQELMIVNEKLRL
>MtrunA17_Chr5g0432781_3F_870-986_117_MtrunA17_Chr5g0432781_2F_227-2050_1824_-1_iteration_1_Within_3'_of_altprot_1271_CHIMERIC
ENMQRFQFHLVGATHENADDVYAKINAYEQELMIVNEKLRL
>MtrunA17_Chr5g0432781_3F_870-986_117_MtrunA17_Chr5g0432781_2F_227-2050_1824_-1_iteration_2_Within_3'_of_altprot_1272_CHIMERIC
ENMQRFQFHLVGATHENADDVYAKINAYEQELMIVNEKLRL
>MtrunA17_Chr5g0432781_3F_870-986_117_MtrunA17_Chr5g0432781_2F_227-2050_1824_-1_iteration_3_Within_3'_of_altprot_1273_CHIMERIC
ENMQRFQFHLVGRTHENADDVYAKINAYEQELMIVNEKLRL
>MtrunA17_Chr5g0432781_3F_870-986_117_MtrunA17_Chr5g0432781_2F_227-2050_1824_-1_iteration_4_Within_3'_of_altprot_1274_CHIMERIC
ENMQRFQFHLVGRHHENADDVYAKINAYEQELMIVNEKLRL
>MtrunA17_Chr5g0432781_3F_870-986_117_MtrunA17_Chr5g0432781_2F_227-2050_1824_-1_iteration_5_Within_3'_of_altprot_1275_CHIMERIC
ENMQRFQFHLVGRHMENADDVYAKINAYEQELMIVNEKLRL
>MtrunA17_Chr5g0432781_3F_870-986_117_MtrunA17_Chr5g0432781_2F_227-2050_1824_-1_iteration_6_Within_3'_of_altprot_1276_CHIMERIC
ENMQRFQFHLVGRHMRNADDVYAKINAYEQELMIVNEKLRL
>MtrunA17_Chr5g0432781_3F_870-986_117_MtrunA17_Chr5g0432781_2F_227-2050_1824_-1_iteration_7_Within_3'_of_altprot_1277_CHIMERIC
ENMQRFQFHLVGRHMRMADDVYAKINAYEQELMIVNEKLRL
>MtrunA17_Chr5g0432781_3F_870-986_117_MtrunA17_Chr5g0432781_2F_227-2050_1824_-1_iteration_8_Within_3'_of_altprot_1278_CHIMERIC
ENMQRFQFHLVGRHMRMPDDVYAKINAYEQELMIVNEKLRL
>MtrunA17_Chr5g0432781_3F_870-986_117_MtrunA17_Chr5g0432781_2F_227-2050_1824_-1_iteration_9_Within_3'_of_altprot_1279_CHIMERIC
ENMQRFQFHLVGRHMRMPTDVYAKINAYEQELMIVNEKLRL
>MtrunA17_Chr5g0432781_3F_870-986_117_MtrunA17_Chr5g0432781_2F_227-2050_1824_-1_iteration_10_Within_3'_of_altprot_1280_CHIMERIC
ENMQRFQFHLVGRHMRMPTMVYAKINAYEQELMIVNEKLRL
>MtrunA17_Chr5g0432781_3F_870-986_117_MtrunA17_Chr5g0432781_2F_227-2050_1824_-1_iteration_11_Within_3'_of_altprot_1281_CHIMERIC
ENMQRFQFHLVGRHMRMPTMFYAKINAYEQELMIVNEKLRL
>MtrunA17_Chr5g0432781_3F_870-986_117_MtrunA17_Chr5g0432781_2F_227-2050_1824_-1_iteration_12_Within_3'_of_altprot_1282_CHIMERIC
ENMQRFQFHLVGRHMRMPTMFMAKINAYEQELMIVNEKLRL
>MtrunA17_Chr5g0432781_3F_870-986_117_MtrunA17_Chr5g0432781_2F_227-2050_1824_-1_iteration_13_Within_3'_of_altprot_1283_CHIMERIC
ENMQRFQFHLVGRHMRMPTMFMPKINAYEQELMIVNEKLRL
>MtrunA17_Chr5g0432781_3F_870-986_117_MtrunA17_Chr5g0432781_2F_227-2050_1824_-1_iteration_14_Within_3'_of_altprot_1284_CHIMERIC
ENMQRFQFHLVGRHMRMPTMFMPKINAYEQELMIVNEKLRL
>MtrunA17_Chr5g0432781_3F_870-986_117_MtrunA17_Chr5g0432781_2F_227-2050_1824_-1_iteration_15_Within_3'_of_altprot_1285_CHIMERIC
ENMQRFQFHLVGRHMRMPTMFMPKLNAYEQELMIVNEKLRL
>MtrunA17_Chr5g0432781_3F_870-986_117_MtrunA17_Chr5g0432781_2F_227-2050_1824_-1_iteration_16_Within_3'_of_altprot_1286_CHIMERIC
ENMQRFQFHLVGRHMRMPTMFMPKLMAYEQELMIVNEKLRL
>MtrunA17_Chr5g0432781_3F_870-986_117_MtrunA17_Chr5g0432781_2F_227-2050_1824_-1_iteration_17_Within_3'_of_altprot_1287_CHIMERIC
ENMQRFQFHLVGRHMRMPTMFMPKLMHYEQELMIVNEKLRL
>MtrunA17_Chr5g0432781_3F_870-986_117_MtrunA17_Chr5g0432781_2F_227-2050_1824_-1_iteration_18_Within_3'_of_altprot_1288_CHIMERIC
ENMQRFQFHLVGRHMRMPTMFMPKLMHTEQELMIVNEKLRL
>MtrunA17_Chr5g0432781_3F_870-986_117_MtrunA17_Chr5g0432781_2F_227-2050_1824_-1_iteration_19_Within_3'_of_altprot_1289_CHIMERIC
ENMQRFQFHLVGRHMRMPTMFMPKLMHTNQELMIVNEKLRL
>MtrunA17_Chr5g0432781_3F_870-986_117_MtrunA17_Chr5g0432781_2F_227-2050_1824_-1_iteration_20_Within_3'_of_altprot_1290_CHIMERIC
ENMQRFQFHLVGRHMRMPTMFMPKLMHTNKELMIVNEKLRL
>MtrunA17_Chr5g0432781_3F_870-986_117_MtrunA17_Chr5g0432781_2F_227-2050_1824_+2_iteration_0_Within_3'_of_altprot_1291_CHIMERIC
ENMQRFQFHLGATHENADDVYAKINAYEQELMIVNEKLRL
>MtrunA17_Chr5g0432781_3F_870-986_117_MtrunA17_Chr5g0432781_2F_227-2050_1824_+2_iteration_1_Within_3'_of_altprot_1292_CHIMERIC
ENMQRFQFHLVATHENADDVYAKINAYEQELMIVNEKLRL
>MtrunA17_Chr5g0432781_3F_870-986_117_MtrunA17_Chr5g0432781_2F_227-2050_1824_+2_iteration_2_Within_3'_of_altprot_1293_CHIMERIC
ENMQRFQFHLVGTHENADDVYAKINAYEQELMIVNEKLRL
>MtrunA17_Chr5g0432781_3F_870-986_117_MtrunA17_Chr5g0432781_2F_227-2050_1824_+2_iteration_3_Within_3'_of_altprot_1294_CHIMERIC
ENMQRFQFHLVGRHENADDVYAKINAYEQELMIVNEKLRL
>MtrunA17_Chr5g0432781_3F_870-986_117_MtrunA17_Chr5g0432781_2F_227-2050_1824_+2_iteration_4_Within_3'_of_altprot_1295_CHIMERIC
ENMQRFQFHLVGRHENADDVYAKINAYEQELMIVNEKLRL
>MtrunA17_Chr5g0432781_3F_870-986_117_MtrunA17_Chr5g0432781_2F_227-2050_1824_+2_iteration_5_Within_3'_of_altprot_1296_CHIMERIC
ENMQRFQFHLVGRHMNADDVYAKINAYEQELMIVNEKLRL
>MtrunA17_Chr5g0432781_3F_870-986_117_MtrunA17_Chr5g0432781_2F_227-2050_1824_+2_iteration_6_Within_3'_of_altprot_1297_CHIMERIC
ENMQRFQFHLVGRHMRADDVYAKINAYEQELMIVNEKLRL
>MtrunA17_Chr5g0432781_3F_870-986_117_MtrunA17_Chr5g0432781_2F_227-2050_1824_+2_iteration_7_Within_3'_of_altprot_1298_CHIMERIC
ENMQRFQFHLVGRHMRMDDVYAKINAYEQELMIVNEKLRL
>MtrunA17_Chr5g0432781_3F_870-986_117_MtrunA17_Chr5g0432781_2F_227-2050_1824_+2_iteration_8_Within_3'_of_altprot_1299_CHIMERIC
ENMQRFQFHLVGRHMRMPDVYAKINAYEQELMIVNEKLRL
>MtrunA17_Chr5g0432781_3F_870-986_117_MtrunA17_Chr5g0432781_2F_227-2050_1824_+2_iteration_9_Within_3'_of_altprot_1300_CHIMERIC
ENMQRFQFHLVGRHMRMPTVYAKINAYEQELMIVNEKLRL
>MtrunA17_Chr5g0432781_3F_870-986_117_MtrunA17_Chr5g0432781_2F_227-2050_1824_+2_iteration_10_Within_3'_of_altprot_1301_CHIMERIC
ENMQRFQFHLVGRHMRMPTMYAKINAYEQELMIVNEKLRL
>MtrunA17_Chr5g0432781_3F_870-986_117_MtrunA17_Chr5g0432781_2F_227-2050_1824_+2_iteration_11_Within_3'_of_altprot_1302_CHIMERIC
ENMQRFQFHLVGRHMRMPTMFAKINAYEQELMIVNEKLRL
>MtrunA17_Chr5g0432781_3F_870-986_117_MtrunA17_Chr5g0432781_2F_227-2050_1824_+2_iteration_12_Within_3'_of_altprot_1303_CHIMERIC
ENMQRFQFHLVGRHMRMPTMFMKINAYEQELMIVNEKLRL
>MtrunA17_Chr5g0432781_3F_870-986_117_MtrunA17_Chr5g0432781_2F_227-2050_1824_+2_iteration_13_Within_3'_of_altprot_1304_CHIMERIC
ENMQRFQFHLVGRHMRMPTMFMPINAYEQELMIVNEKLRL
>MtrunA17_Chr5g0432781_3F_870-986_117_MtrunA17_Chr5g0432781_2F_227-2050_1824_+2_iteration_14_Within_3'_of_altprot_1305_CHIMERIC
ENMQRFQFHLVGRHMRMPTMFMPKNAYEQELMIVNEKLRL
>MtrunA17_Chr5g0432781_3F_870-986_117_MtrunA17_Chr5g0432781_2F_227-2050_1824_+2_iteration_15_Within_3'_of_altprot_1306_CHIMERIC
ENMQRFQFHLVGRHMRMPTMFMPKLAYEQELMIVNEKLRL
>MtrunA17_Chr5g0432781_3F_870-986_117_MtrunA17_Chr5g0432781_2F_227-2050_1824_+2_iteration_16_Within_3'_of_altprot_1307_CHIMERIC
ENMQRFQFHLVGRHMRMPTMFMPKLMYEQELMIVNEKLRL
>MtrunA17_Chr5g0432781_3F_870-986_117_MtrunA17_Chr5g0432781_2F_227-2050_1824_+2_iteration_17_Within_3'_of_altprot_1308_CHIMERIC
ENMQRFQFHLVGRHMRMPTMFMPKLMHEQELMIVNEKLRL
>MtrunA17_Chr5g0432781_3F_870-986_117_MtrunA17_Chr5g0432781_2F_227-2050_1824_+2_iteration_18_Within_3'_of_altprot_1309_CHIMERIC
ENMQRFQFHLVGRHMRMPTMFMPKLMHTQELMIVNEKLRL
>MtrunA17_Chr5g0432781_3F_870-986_117_MtrunA17_Chr5g0432781_2F_227-2050_1824_+2_iteration_19_Within_3'_of_altprot_1310_CHIMERIC
ENMQRFQFHLVGRHMRMPTMFMPKLMHTNELMIVNEKLRL
>MtrunA17_Chr5g0432781_3F_870-986_117_MtrunA17_Chr5g0432781_2F_227-2050_1824_+2_iteration_20_Within_3'_of_altprot_1311_CHIMERIC
ENMQRFQFHLVGRHMRMPTMFMPKLMHTNKLMIVNEKLRL
>MtrunA17_Chr5g0432861_3F_426-500_75_MtrunA17_Chr5g0432861_2F_155-1960_1806_-2_iteration_1_Within_5'_of_altprot_1313_CHIMERIC
ESNESELTRLDTSPTSPAAKKLLRKQLNSVTASTSR
>MtrunA17_Chr5g0432861_3F_426-500_75_MtrunA17_Chr5g0432861_2F_155-1960_1806_-2_iteration_2_Within_5'_of_altprot_1314_CHIMERIC
ESNESELTRLDLSPTSPAAKKLLRKQLNSVTASTSR
>MtrunA17_Chr5g0432861_3F_426-500_75_MtrunA17_Chr5g0432861_2F_155-1960_1806_-2_iteration_3_Within_5'_of_altprot_1315_CHIMERIC
ESNESELTRLDLSPTSPAAKKLLRKQLNSVTASTSR
>MtrunA17_Chr5g0432861_3F_426-500_75_MtrunA17_Chr5g0432861_2F_155-1960_1806_-2_iteration_4_Within_5'_of_altprot_1316_CHIMERIC
ESNESELTRLDLSDTSPAAKKLLRKQLNSVTASTSR
>MtrunA17_Chr5g0432861_3F_426-500_75_MtrunA17_Chr5g0432861_2F_155-1960_1806_-2_iteration_5_Within_5'_of_altprot_1317_CHIMERIC
ESNESELTRLDLSDISPAAKKLLRKQLNSVTASTSR
>MtrunA17_Chr5g0432861_3F_426-500_75_MtrunA17_Chr5g0432861_2F_155-1960_1806_-2_iteration_6_Within_5'_of_altprot_1318_CHIMERIC
ESNESELTRLDLSDIPPAAKKLLRKQLNSVTASTSR
>MtrunA17_Chr5g0432861_3F_426-500_75_MtrunA17_Chr5g0432861_2F_155-1960_1806_-2_iteration_7_Within_5'_of_altprot_1319_CHIMERIC
ESNESELTRLDLSDIPGAAKKLLRKQLNSVTASTSR
>MtrunA17_Chr5g0432861_3F_426-500_75_MtrunA17_Chr5g0432861_2F_155-1960_1806_-2_iteration_8_Within_5'_of_altprot_1320_CHIMERIC
ESNESELTRLDLSDIPGGAKKLLRKQLNSVTASTSR
>MtrunA17_Chr5g0432861_3F_426-500_75_MtrunA17_Chr5g0432861_2F_155-1960_1806_-2_iteration_9_Within_5'_of_altprot_1321_CHIMERIC
ESNESELTRLDLSDIPGGQKKLLRKQLNSVTASTSR
>MtrunA17_Chr5g0432861_3F_426-500_75_MtrunA17_Chr5g0432861_2F_155-1960_1806_-2_iteration_10_Within_5'_of_altprot_1322_CHIMERIC
ESNESELTRLDLSDIPGGQEKLLRKQLNSVTASTSR
>MtrunA17_Chr5g0432861_3F_426-500_75_MtrunA17_Chr5g0432861_2F_155-1960_1806_-2_iteration_11_Within_5'_of_altprot_1323_CHIMERIC
ESNESELTRLDLSDIPGGQEALLRKQLNSVTASTSR
>MtrunA17_Chr5g0432861_3F_426-500_75_MtrunA17_Chr5g0432861_2F_155-1960_1806_-2_iteration_12_Within_5'_of_altprot_1324_CHIMERIC
ESNESELTRLDLSDIPGGQEAFLRKQLNSVTASTSR
>MtrunA17_Chr5g0432861_3F_426-500_75_MtrunA17_Chr5g0432861_2F_155-1960_1806_-2_iteration_13_Within_5'_of_altprot_1325_CHIMERIC
ESNESELTRLDLSDIPGGQEAFERKQLNSVTASTSR
>MtrunA17_Chr5g0432861_3F_426-500_75_MtrunA17_Chr5g0432861_2F_155-1960_1806_-2_iteration_14_Within_5'_of_altprot_1326_CHIMERIC
ESNESELTRLDLSDIPGGQEAFEKKQLNSVTASTSR
>MtrunA17_Chr5g0432861_3F_426-500_75_MtrunA17_Chr5g0432861_2F_155-1960_1806_-2_iteration_15_Within_5'_of_altprot_1327_CHIMERIC
ESNESELTRLDLSDIPGGQEAFEKAQLNSVTASTSR
>MtrunA17_Chr5g0432861_3F_426-500_75_MtrunA17_Chr5g0432861_2F_155-1960_1806_+1_iteration_0_Within_5'_of_altprot_1328_CHIMERIC
ESNESELTRLTSPTSPAAKKLLRKQLNSVTASTSR
>MtrunA17_Chr5g0432861_3F_426-500_75_MtrunA17_Chr5g0432861_2F_155-1960_1806_+1_iteration_1_Within_5'_of_altprot_1329_CHIMERIC
ESNESELTRLDSPTSPAAKKLLRKQLNSVTASTSR
>MtrunA17_Chr5g0432861_3F_426-500_75_MtrunA17_Chr5g0432861_2F_155-1960_1806_+1_iteration_2_Within_5'_of_altprot_1330_CHIMERIC
ESNESELTRLDLPTSPAAKKLLRKQLNSVTASTSR
>MtrunA17_Chr5g0432861_3F_426-500_75_MtrunA17_Chr5g0432861_2F_155-1960_1806_+1_iteration_3_Within_5'_of_altprot_1331_CHIMERIC
ESNESELTRLDLSTSPAAKKLLRKQLNSVTASTSR
>MtrunA17_Chr5g0432861_3F_426-500_75_MtrunA17_Chr5g0432861_2F_155-1960_1806_+1_iteration_4_Within_5'_of_altprot_1332_CHIMERIC
ESNESELTRLDLSDSPAAKKLLRKQLNSVTASTSR
>MtrunA17_Chr5g0432861_3F_426-500_75_MtrunA17_Chr5g0432861_2F_155-1960_1806_+1_iteration_5_Within_5'_of_altprot_1333_CHIMERIC
ESNESELTRLDLSDIPAAKKLLRKQLNSVTASTSR
>MtrunA17_Chr5g0432861_3F_426-500_75_MtrunA17_Chr5g0432861_2F_155-1960_1806_+1_iteration_6_Within_5'_of_altprot_1334_CHIMERIC
ESNESELTRLDLSDIPAAKKLLRKQLNSVTASTSR
>MtrunA17_Chr5g0432861_3F_426-500_75_MtrunA17_Chr5g0432861_2F_155-1960_1806_+1_iteration_7_Within_5'_of_altprot_1335_CHIMERIC
ESNESELTRLDLSDIPGAKKLLRKQLNSVTASTSR
>MtrunA17_Chr5g0432861_3F_426-500_75_MtrunA17_Chr5g0432861_2F_155-1960_1806_+1_iteration_8_Within_5'_of_altprot_1336_CHIMERIC
ESNESELTRLDLSDIPGGKKLLRKQLNSVTASTSR
>MtrunA17_Chr5g0432861_3F_426-500_75_MtrunA17_Chr5g0432861_2F_155-1960_1806_+1_iteration_9_Within_5'_of_altprot_1337_CHIMERIC
ESNESELTRLDLSDIPGGQKLLRKQLNSVTASTSR
>MtrunA17_Chr5g0432861_3F_426-500_75_MtrunA17_Chr5g0432861_2F_155-1960_1806_+1_iteration_10_Within_5'_of_altprot_1338_CHIMERIC
ESNESELTRLDLSDIPGGQELLRKQLNSVTASTSR
>MtrunA17_Chr5g0432861_3F_426-500_75_MtrunA17_Chr5g0432861_2F_155-1960_1806_+1_iteration_11_Within_5'_of_altprot_1339_CHIMERIC
ESNESELTRLDLSDIPGGQEALRKQLNSVTASTSR
>MtrunA17_Chr5g0432861_3F_426-500_75_MtrunA17_Chr5g0432861_2F_155-1960_1806_+1_iteration_12_Within_5'_of_altprot_1340_CHIMERIC
ESNESELTRLDLSDIPGGQEAFRKQLNSVTASTSR
>MtrunA17_Chr5g0432861_3F_426-500_75_MtrunA17_Chr5g0432861_2F_155-1960_1806_+1_iteration_13_Within_5'_of_altprot_1341_CHIMERIC
ESNESELTRLDLSDIPGGQEAFEKQLNSVTASTSR
>MtrunA17_Chr5g0432861_3F_426-500_75_MtrunA17_Chr5g0432861_2F_155-1960_1806_+1_iteration_14_Within_5'_of_altprot_1342_CHIMERIC
ESNESELTRLDLSDIPGGQEAFEKQLNSVTASTSR
>MtrunA17_Chr5g0432861_3F_426-500_75_MtrunA17_Chr5g0432861_2F_155-1960_1806_+1_iteration_15_Within_5'_of_altprot_1343_CHIMERIC
ESNESELTRLDLSDIPGGQEAFEKALNSVTASTSR
>MtrunA17_Chr5g0432861_3F_426-500_75_MtrunA17_Chr5g0432861_2F_155-1960_1806_-1_iteration_0_Within_3'_of_altprot_1344_CHIMERIC
TSPTIPGGQEAFEKAAKFCYGVNFEITVNNVASLH
>MtrunA17_Chr5g0432861_3F_426-500_75_MtrunA17_Chr5g0432861_2F_155-1960_1806_-1_iteration_1_Within_3'_of_altprot_1345_CHIMERIC
TSPTSPGGQEAFEKAAKFCYGVNFEITVNNVASLH
>MtrunA17_Chr5g0432861_3F_426-500_75_MtrunA17_Chr5g0432861_2F_155-1960_1806_-1_iteration_2_Within_3'_of_altprot_1346_CHIMERIC
TSPTSPGGQEAFEKAAKFCYGVNFEITVNNVASLH
>MtrunA17_Chr5g0432861_3F_426-500_75_MtrunA17_Chr5g0432861_2F_155-1960_1806_-1_iteration_3_Within_3'_of_altprot_1347_CHIMERIC
TSPTSPAGQEAFEKAAKFCYGVNFEITVNNVASLH
>MtrunA17_Chr5g0432861_3F_426-500_75_MtrunA17_Chr5g0432861_2F_155-1960_1806_-1_iteration_4_Within_3'_of_altprot_1348_CHIMERIC
TSPTSPAAQEAFEKAAKFCYGVNFEITVNNVASLH
>MtrunA17_Chr5g0432861_3F_426-500_75_MtrunA17_Chr5g0432861_2F_155-1960_1806_-1_iteration_5_Within_3'_of_altprot_1349_CHIMERIC
TSPTSPAAKEAFEKAAKFCYGVNFEITVNNVASLH
>MtrunA17_Chr5g0432861_3F_426-500_75_MtrunA17_Chr5g0432861_2F_155-1960_1806_-1_iteration_6_Within_3'_of_altprot_1350_CHIMERIC
TSPTSPAAKKAFEKAAKFCYGVNFEITVNNVASLH
>MtrunA17_Chr5g0432861_3F_426-500_75_MtrunA17_Chr5g0432861_2F_155-1960_1806_-1_iteration_7_Within_3'_of_altprot_1351_CHIMERIC
TSPTSPAAKKLFEKAAKFCYGVNFEITVNNVASLH
>MtrunA17_Chr5g0432861_3F_426-500_75_MtrunA17_Chr5g0432861_2F_155-1960_1806_-1_iteration_8_Within_3'_of_altprot_1352_CHIMERIC
TSPTSPAAKKLLEKAAKFCYGVNFEITVNNVASLH
>MtrunA17_Chr5g0432861_3F_426-500_75_MtrunA17_Chr5g0432861_2F_155-1960_1806_-1_iteration_9_Within_3'_of_altprot_1353_CHIMERIC
TSPTSPAAKKLLRKAAKFCYGVNFEITVNNVASLH
>MtrunA17_Chr5g0432861_3F_426-500_75_MtrunA17_Chr5g0432861_2F_155-1960_1806_-1_iteration_10_Within_3'_of_altprot_1354_CHIMERIC
TSPTSPAAKKLLRKAAKFCYGVNFEITVNNVASLH
>MtrunA17_Chr5g0432861_3F_426-500_75_MtrunA17_Chr5g0432861_2F_155-1960_1806_-1_iteration_11_Within_3'_of_altprot_1355_CHIMERIC
TSPTSPAAKKLLRKQAKFCYGVNFEITVNNVASLH
>MtrunA17_Chr5g0432861_3F_426-500_75_MtrunA17_Chr5g0432861_2F_155-1960_1806_-1_iteration_12_Within_3'_of_altprot_1356_CHIMERIC
TSPTSPAAKKLLRKQLKFCYGVNFEITVNNVASLH
>MtrunA17_Chr5g0432861_3F_426-500_75_MtrunA17_Chr5g0432861_2F_155-1960_1806_-1_iteration_13_Within_3'_of_altprot_1357_CHIMERIC
TSPTSPAAKKLLRKQLNFCYGVNFEITVNNVASLH
>MtrunA17_Chr5g0432861_3F_426-500_75_MtrunA17_Chr5g0432861_2F_155-1960_1806_-1_iteration_14_Within_3'_of_altprot_1358_CHIMERIC
TSPTSPAAKKLLRKQLNSCYGVNFEITVNNVASLH
>MtrunA17_Chr5g0432861_3F_426-500_75_MtrunA17_Chr5g0432861_2F_155-1960_1806_-1_iteration_15_Within_3'_of_altprot_1359_CHIMERIC
TSPTSPAAKKLLRKQLNSVYGVNFEITVNNVASLH
>MtrunA17_Chr5g0432861_3F_426-500_75_MtrunA17_Chr5g0432861_2F_155-1960_1806_+2_iteration_0_Within_3'_of_altprot_1360_CHIMERIC
TSPTPGGQEAFEKAAKFCYGVNFEITVNNVASLH
>MtrunA17_Chr5g0432861_3F_426-500_75_MtrunA17_Chr5g0432861_2F_155-1960_1806_+2_iteration_1_Within_3'_of_altprot_1361_CHIMERIC
TSPTSGGQEAFEKAAKFCYGVNFEITVNNVASLH
>MtrunA17_Chr5g0432861_3F_426-500_75_MtrunA17_Chr5g0432861_2F_155-1960_1806_+2_iteration_2_Within_3'_of_altprot_1362_CHIMERIC
TSPTSPGQEAFEKAAKFCYGVNFEITVNNVASLH
>MtrunA17_Chr5g0432861_3F_426-500_75_MtrunA17_Chr5g0432861_2F_155-1960_1806_+2_iteration_3_Within_3'_of_altprot_1363_CHIMERIC
TSPTSPAQEAFEKAAKFCYGVNFEITVNNVASLH
>MtrunA17_Chr5g0432861_3F_426-500_75_MtrunA17_Chr5g0432861_2F_155-1960_1806_+2_iteration_4_Within_3'_of_altprot_1364_CHIMERIC
TSPTSPAAEAFEKAAKFCYGVNFEITVNNVASLH
>MtrunA17_Chr5g0432861_3F_426-500_75_MtrunA17_Chr5g0432861_2F_155-1960_1806_+2_iteration_5_Within_3'_of_altprot_1365_CHIMERIC
TSPTSPAAKAFEKAAKFCYGVNFEITVNNVASLH
>MtrunA17_Chr5g0432861_3F_426-500_75_MtrunA17_Chr5g0432861_2F_155-1960_1806_+2_iteration_6_Within_3'_of_altprot_1366_CHIMERIC
TSPTSPAAKKFEKAAKFCYGVNFEITVNNVASLH
>MtrunA17_Chr5g0432861_3F_426-500_75_MtrunA17_Chr5g0432861_2F_155-1960_1806_+2_iteration_7_Within_3'_of_altprot_1367_CHIMERIC
TSPTSPAAKKLEKAAKFCYGVNFEITVNNVASLH
>MtrunA17_Chr5g0432861_3F_426-500_75_MtrunA17_Chr5g0432861_2F_155-1960_1806_+2_iteration_8_Within_3'_of_altprot_1368_CHIMERIC
TSPTSPAAKKLLKAAKFCYGVNFEITVNNVASLH
>MtrunA17_Chr5g0432861_3F_426-500_75_MtrunA17_Chr5g0432861_2F_155-1960_1806_+2_iteration_9_Within_3'_of_altprot_1369_CHIMERIC
TSPTSPAAKKLLRAAKFCYGVNFEITVNNVASLH
>MtrunA17_Chr5g0432861_3F_426-500_75_MtrunA17_Chr5g0432861_2F_155-1960_1806_+2_iteration_10_Within_3'_of_altprot_1370_CHIMERIC
TSPTSPAAKKLLRKAKFCYGVNFEITVNNVASLH
>MtrunA17_Chr5g0432861_3F_426-500_75_MtrunA17_Chr5g0432861_2F_155-1960_1806_+2_iteration_11_Within_3'_of_altprot_1371_CHIMERIC
TSPTSPAAKKLLRKQKFCYGVNFEITVNNVASLH
>MtrunA17_Chr5g0432861_3F_426-500_75_MtrunA17_Chr5g0432861_2F_155-1960_1806_+2_iteration_12_Within_3'_of_altprot_1372_CHIMERIC
TSPTSPAAKKLLRKQLFCYGVNFEITVNNVASLH
>MtrunA17_Chr5g0432861_3F_426-500_75_MtrunA17_Chr5g0432861_2F_155-1960_1806_+2_iteration_13_Within_3'_of_altprot_1373_CHIMERIC
TSPTSPAAKKLLRKQLNCYGVNFEITVNNVASLH
>MtrunA17_Chr5g0432861_3F_426-500_75_MtrunA17_Chr5g0432861_2F_155-1960_1806_+2_iteration_14_Within_3'_of_altprot_1374_CHIMERIC
TSPTSPAAKKLLRKQLNSYGVNFEITVNNVASLH
>MtrunA17_Chr5g0432861_3F_426-500_75_MtrunA17_Chr5g0432861_2F_155-1960_1806_+2_iteration_15_Within_3'_of_altprot_1375_CHIMERIC
TSPTSPAAKKLLRKQLNSVGVNFEITVNNVASLH
>MtrunA17_Chr5g0435041_1F_1078-1137_60_MtrunA17_Chr5g0435041_3F_93-1256_1164_-2_iteration_1_Within_5'_of_altprot_1377_CHIMERIC
EIEGETLENIVCMILYLRLMVMNNLVKQRKC
>MtrunA17_Chr5g0435041_1F_1078-1137_60_MtrunA17_Chr5g0435041_3F_93-1256_1164_-2_iteration_2_Within_5'_of_altprot_1378_CHIMERIC
EIEGETLENIVYMILYLRLMVMNNLVKQRKC
>MtrunA17_Chr5g0435041_1F_1078-1137_60_MtrunA17_Chr5g0435041_3F_93-1256_1164_-2_iteration_3_Within_5'_of_altprot_1379_CHIMERIC
EIEGETLENIVYDILYLRLMVMNNLVKQRKC
>MtrunA17_Chr5g0435041_1F_1078-1137_60_MtrunA17_Chr5g0435041_3F_93-1256_1164_-2_iteration_4_Within_5'_of_altprot_1380_CHIMERIC
EIEGETLENIVYDILYLRLMVMNNLVKQRKC
>MtrunA17_Chr5g0435041_1F_1078-1137_60_MtrunA17_Chr5g0435041_3F_93-1256_1164_-2_iteration_5_Within_5'_of_altprot_1381_CHIMERIC
EIEGETLENIVYDIIYLRLMVMNNLVKQRKC
>MtrunA17_Chr5g0435041_1F_1078-1137_60_MtrunA17_Chr5g0435041_3F_93-1256_1164_-2_iteration_6_Within_5'_of_altprot_1382_CHIMERIC
EIEGETLENIVYDIISLRLMVMNNLVKQRKC
>MtrunA17_Chr5g0435041_1F_1078-1137_60_MtrunA17_Chr5g0435041_3F_93-1256_1164_-2_iteration_7_Within_5'_of_altprot_1383_CHIMERIC
EIEGETLENIVYDIISQRLMVMNNLVKQRKC
>MtrunA17_Chr5g0435041_1F_1078-1137_60_MtrunA17_Chr5g0435041_3F_93-1256_1164_-2_iteration_8_Within_5'_of_altprot_1384_CHIMERIC
EIEGETLENIVYDIISQILMVMNNLVKQRKC
>MtrunA17_Chr5g0435041_1F_1078-1137_60_MtrunA17_Chr5g0435041_3F_93-1256_1164_-2_iteration_9_Within_5'_of_altprot_1385_CHIMERIC
EIEGETLENIVYDIISQIDMVMNNLVKQRKC
>MtrunA17_Chr5g0435041_1F_1078-1137_60_MtrunA17_Chr5g0435041_3F_93-1256_1164_-2_iteration_10_Within_5'_of_altprot_1386_CHIMERIC
EIEGETLENIVYDIISQIDGVMNNLVKQRKC
>MtrunA17_Chr5g0435041_1F_1078-1137_60_MtrunA17_Chr5g0435041_3F_93-1256_1164_+1_iteration_0_Within_5'_of_altprot_1387_CHIMERIC
EIEGETLENICMILYLRLMVMNNLVKQRKC
>MtrunA17_Chr5g0435041_1F_1078-1137_60_MtrunA17_Chr5g0435041_3F_93-1256_1164_+1_iteration_1_Within_5'_of_altprot_1388_CHIMERIC
EIEGETLENIVMILYLRLMVMNNLVKQRKC
>MtrunA17_Chr5g0435041_1F_1078-1137_60_MtrunA17_Chr5g0435041_3F_93-1256_1164_+1_iteration_2_Within_5'_of_altprot_1389_CHIMERIC
EIEGETLENIVYILYLRLMVMNNLVKQRKC
>MtrunA17_Chr5g0435041_1F_1078-1137_60_MtrunA17_Chr5g0435041_3F_93-1256_1164_+1_iteration_3_Within_5'_of_altprot_1390_CHIMERIC
EIEGETLENIVYDLYLRLMVMNNLVKQRKC
>MtrunA17_Chr5g0435041_1F_1078-1137_60_MtrunA17_Chr5g0435041_3F_93-1256_1164_+1_iteration_4_Within_5'_of_altprot_1391_CHIMERIC
EIEGETLENIVYDIYLRLMVMNNLVKQRKC
>MtrunA17_Chr5g0435041_1F_1078-1137_60_MtrunA17_Chr5g0435041_3F_93-1256_1164_+1_iteration_5_Within_5'_of_altprot_1392_CHIMERIC
EIEGETLENIVYDIILRLMVMNNLVKQRKC
>MtrunA17_Chr5g0435041_1F_1078-1137_60_MtrunA17_Chr5g0435041_3F_93-1256_1164_+1_iteration_6_Within_5'_of_altprot_1393_CHIMERIC
EIEGETLENIVYDIISRLMVMNNLVKQRKC
>MtrunA17_Chr5g0435041_1F_1078-1137_60_MtrunA17_Chr5g0435041_3F_93-1256_1164_+1_iteration_7_Within_5'_of_altprot_1394_CHIMERIC
EIEGETLENIVYDIISQLMVMNNLVKQRKC
>MtrunA17_Chr5g0435041_1F_1078-1137_60_MtrunA17_Chr5g0435041_3F_93-1256_1164_+1_iteration_8_Within_5'_of_altprot_1395_CHIMERIC
EIEGETLENIVYDIISQIMVMNNLVKQRKC
>MtrunA17_Chr5g0435041_1F_1078-1137_60_MtrunA17_Chr5g0435041_3F_93-1256_1164_+1_iteration_9_Within_5'_of_altprot_1396_CHIMERIC
EIEGETLENIVYDIISQIDVMNNLVKQRKC
>MtrunA17_Chr5g0435041_1F_1078-1137_60_MtrunA17_Chr5g0435041_3F_93-1256_1164_+1_iteration_10_Within_5'_of_altprot_1397_CHIMERIC
EIEGETLENIVYDIISQIDGMNNLVKQRKC
>MtrunA17_Chr5g0435041_1F_1078-1137_60_MtrunA17_Chr5g0435041_3F_93-1256_1164_+2_iteration_2_Within_3'_of_altprot_1399_CHIMERIC
CDIISQIDGDEQFGKAKKMLDEMVQVSME
>MtrunA17_Chr5g0435041_1F_1078-1137_60_MtrunA17_Chr5g0435041_3F_93-1256_1164_+2_iteration_3_Within_3'_of_altprot_1400_CHIMERIC
CMIISQIDGDEQFGKAKKMLDEMVQVSME
>MtrunA17_Chr5g0435041_1F_1078-1137_60_MtrunA17_Chr5g0435041_3F_93-1256_1164_+2_iteration_4_Within_3'_of_altprot_1401_CHIMERIC
CMIISQIDGDEQFGKAKKMLDEMVQVSME
>MtrunA17_Chr5g0435041_1F_1078-1137_60_MtrunA17_Chr5g0435041_3F_93-1256_1164_+2_iteration_5_Within_3'_of_altprot_1402_CHIMERIC
CMILSQIDGDEQFGKAKKMLDEMVQVSME
>MtrunA17_Chr5g0435041_1F_1078-1137_60_MtrunA17_Chr5g0435041_3F_93-1256_1164_+2_iteration_6_Within_3'_of_altprot_1403_CHIMERIC
CMILYQIDGDEQFGKAKKMLDEMVQVSME
>MtrunA17_Chr5g0435041_1F_1078-1137_60_MtrunA17_Chr5g0435041_3F_93-1256_1164_+2_iteration_7_Within_3'_of_altprot_1404_CHIMERIC
CMILYLIDGDEQFGKAKKMLDEMVQVSME
>MtrunA17_Chr5g0435041_1F_1078-1137_60_MtrunA17_Chr5g0435041_3F_93-1256_1164_+2_iteration_8_Within_3'_of_altprot_1405_CHIMERIC
[truncated: 5,685,301 more chars]
